# Supplementary material for: Nascent RNA sequencing analysis provides insights into enhancer-mediated gene regulation
Source: BMC Genomics. 2018 Aug 23;19:633. doi: 10.1186/s12864-018-5016-z (PMC6107967; doi:10.1186/s12864-018-5016-z)
Supplement: Supplementary file 1 — Table S1. Identified enhancers using K562 GRO-seq (S1a), GM12878 GRO-seq (S1b), two replicates of U2OS GRO-seq (GSM1634453 (S1c) & GSM1634455 (S1d)), and K562 PRO-seq (S1e). (XLSX 1158 kb) [file 12864_2018_5016_MOESM1_ESM.xlsx]

## Sheet: Table-S1a enhancers in K562 GRO
Enhancer_ID	chr	start	end	center	FANTOM5	associated_gene-FANTOM5	associated_gene-50Kb	associated_gene-4DGenome	Cell/Tissue	Detection_method	PMID	closest_gene	distance
1	chr1	100064031	100066961	100065866	N	NA	PALMD	NA	NA	NA	NA	PALMD	44470
2	chr1	100790060	100792672	100791266	N	NA	CDC14A	CDC14A	IMR90,K562	Hi-C,ChIA-PET	24141950,22265404	CDC14A	25351
3	chr1	101249760	101254291	101252058	N	NA	NA	CDC14A,LOC100128787,VCAM1,EXTL2	IMR90	Hi-C	24141950	EXTL2	106127
4	chr1	103119304	103127307	103126331	Y	NA	NA	NA	NA	NA	NA	RNPC3	941271
5	chr1	108853142	108916652	108916292,108854012	N,N	NA;NA	NA	SLC25A24	MCF7	ChIA-PET	22265404	SLC25A24	110168
6	chr1	109073417	109077411	109076434	N	NA	FAM102B	FAM102B	K562,MCF7	ChIA-PET	22265404	FAM102B	25560
7	chr1	109621741	109624004	109622525	N	NA	WDR47,TAF13,TMEM167B	WDR47,SCARNA2	K562	ChIA-PET	22265404	TAF13	3117
8	chr1	110331155	110339191	110336336,110331970	N,N	NA;NA	NA	CSF1,AHCYL1,FAM40A,GSTM4,EPS8L3,CYB561D1,GPR61,GNAI3,AMIGO1,GNAT2,AMPD2	IMR90,MCF7,K562	Hi-C,ChIA-PET	24141950,22265404	CSF1	114042
9	chr1	110360043	110368536	110361169,110365010,110366611	Y,Y,Y	NA;GNAI3,AMPD2,CSF1;GSTM2,CSF1	NA	CSF1,AHCYL1	IMR90	Hi-C	24141950	CSF1	84697
10	chr1	110394013	110396951	110395172	N	NA	NA	AHCYL1,CSF1	IMR90	Hi-C	24141950	CSF1	56282
11	chr1	110405494	110408008	110406973	Y	GNAI3,CSF1	CSF1	CSF1,GSTM2,GSTM4,GNAI3,AHCYL1	IMR90	Hi-C	24141950	CSF1	45225
12	chr1	110520891	110523712	110522401	N	NA	AHCYL1	AHCYL1,GSTM3,EPS8L3,CSF1	IMR90,K562	Hi-C,ChIA-PET	24141950,22265404	AHCYL1	3675
13	chr1	112860096	112863375	112862062	N	NA	NA	NA	NA	NA	NA	ST7L	298665
14	chr1	112932875	112934714	112933538	N	NA	NA	CTTNBP2NL,WNT2B,MIR4256,ST7L,CAPZA1,RHOC,MOV10,PPM1J	IMR90,MCF7	Hi-C,ChIA-PET	24141950,22265404	ST7L	227326
15	chr1	113360555	113375037	113364476,113361892	N,N	NA;NA	NA	RHOC,PPM1J,FAM19A3,SLC16A1,LRIG2	IMR90	Hi-C	24141950	PPM1J	102605
16	chr1	113402700	113404828	113403917	N	NA	NA	FAM19A3,PPM1J,RHOC,AKR7A2P1,SLC16A1	IMR90	Hi-C	24141950	SLC16A1	94147
17	chr1	113419803	113422943	113421078	N	NA	NA	FAM19A3,PPM1J,RHOC,AKR7A2P1,SLC16A1,MOV10,LRIG2	IMR90,K562	Hi-C,ChIA-PET	24141950,22265404	SLC16A1	76032
18	chr1	113424211	113426922	113425971	N	NA	NA	FAM19A3,PPM1J,AKR7A2P1,SLC16A1,LRIG2	IMR90,K562	Hi-C,ChIA-PET	24141950,22265404	SLC16A1	72053
19	chr1	113759717	113761878	113760837	N	NA	NA	MAGI3	IMR90	Hi-C	24141950	LRIG2	143886
20	chr1	116709602	116711604	116710727	N	NA	NA	ATP1A1,SLC22A15,CD58,IGSF3	MCF7,IMR90	ChIA-PET,Hi-C	22265404,24141950	ATP1A1	204191
21	chr1	116820218	116822775	116821030	N	NA	NA	NA	NA	NA	NA	ATP1A1	93020
22	chr1	117364122	117371423	117369100	N	NA	NA	PTGFRN	K562	ChIA-PET	22265404	PTGFRN	81266
23	chr1	118196590	118204428	118198424,118202639	N,N	NA;NA	FAM46C	FAM46C,GDAP2	K562,IMR90	ChIA-PET,Hi-C	22265404,24141950	FAM46C	47986
24	chr1	118207753	118210692	118208665	Y	MAN1A2	NA	FAM46C,GDAP2	K562,MCF7,IMR90	ChIA-PET,Hi-C	22265404,24141950	FAM46C	59149
25	chr1	11940184	11944155	11943170,11941418	Y,N	NPPB,MFN2;NA	KIAA2013	CLCN6,NPPB,MTHFR,NPPA,MFN2,PLOD1	IMR90,K562	Hi-C,ChIA-PET	24141950,22265404	KIAA2013	42330
26	chr1	120400861	120403635	120402066	N	NA	NA	HMGCS2,REG4,ADAM30,NOTCH2,NBPF7	IMR90	Hi-C	24141950	PHGDH	146442
27	chr1	121483975	121485563	121484651	N	NA	NA	NA	NA	NA	NA	PHGDH	1229556
28	chr1	142616439	142640019	142618790,142639045,142633593,142621990	N,N,N,N	NA;NA;NA;NA	NA	NA	NA	NA	NA	SRGAP2P2	1275729
29	chr1	142780992	142823422	142782359,142789433,142784843,142793915,142798050,142804161,142821209	N,N,N,N,N,N,N	NA;NA;NA;NA;NA;NA;NA	NA	NA	NA	NA	NA	SRGAP2P2	1092326
30	chr1	142827283	142839411	142829409,142835144	N,N	NA;NA	NA	NA	NA	NA	NA	SRGAP2P2	1076337
31	chr1	142851685	142856170	142853760	N	NA	NA	NA	NA	NA	NA	SRGAP2P2	1059578
32	chr1	142862550	142864480	142863454	N	NA	NA	NA	NA	NA	NA	SRGAP2P2	1051268
33	chr1	142884678	142885373	142885070	N	NA	NA	NA	NA	NA	NA	SRGAP2P2	1030375
34	chr1	142887000	142888384	142887590	N	NA	NA	NA	NA	NA	NA	SRGAP2P2	1027364
35	chr1	142890327	142891584	142890968	N	NA	NA	NA	NA	NA	NA	SRGAP2P2	1024164
36	chr1	143162727	143176291	143163438,143175138	N,N	NA;NA	NA	NA	NA	NA	NA	SRGAP2P2	739457
37	chr1	143179796	143183115	143181296	N	NA	NA	NA	NA	NA	NA	SRGAP2P2	732633
38	chr1	143189310	143193881	143190715	N	NA	NA	NA	NA	NA	NA	SRGAP2P2	721867
39	chr1	143198550	143207394	143199769,143202458	N,N	NA;NA	NA	NA	NA	NA	NA	SRGAP2P2	708354
40	chr1	143278658	143282053	143280473	N	NA	NA	NA	NA	NA	NA	SRGAP2P2	633695
41	chr1	143388321	143390593	143388602	N	NA	NA	NA	NA	NA	NA	SRGAP2P2	525155
42	chr1	143406728	143448869	143406952,143446605,143421695	N,N,N	NA;NA;NA	NA	NA	NA	NA	NA	SRGAP2P2	466879
43	chr1	143450967	143454751	143453294	N	NA	NA	NA	NA	NA	NA	SRGAP2P2	460997
44	chr1	144531395	144535541	144533888	Y	PDE4DIP	NA	PDE4DIP,SEC22B,NOTCH2NL,HIST2H2AB,HIST2H2AC,HIST2H2BE,LOC728875	K562,IMR90	ChIA-PET,Hi-C	22265404,24141950	LOC653513	144484
45	chr1	145057638	145061612	145058941	N	NA	PDE4DIP,SEC22B	NOTCH2NL,PDE4DIP,SEC22B,LOC653513,NBPF9	IMR90,MCF7,K562	Hi-C,ChIA-PET	24141950,22265404	PDE4DIP	17646
46	chr1	145139078	145140173	145139382	N	NA	SEC22B	NA	NA	NA	NA	SEC22B	42671
47	chr1	145394409	145398026	145397986,145395645	N,N	NA;NA	HFE2,TXNIP	PDE4DIP,SEC22B,HFE2,GNRHR2,LIX1L,RBM8A,PIAS3,POLR3C,NUDT17,ANKRD35,TXNIP,ANKRD34A,POLR3GL,PEX11B,RNF115	IMR90,K562,MCF7	Hi-C,ChIA-PET	24141950,22265404	HFE2	15165
48	chr1	146214732	146215461	146215114	N	NA	NA	NA	NA	NA	NA	GPR89A	387629
49	chr1	146369181	146370524	146370164	N	NA	NA	NA	NA	NA	NA	PRKAB2	273605
50	chr1	14649277	14661810	14661027	N	NA	NA	KAZN	IMR90	Hi-C	24141950	KAZN	263403
51	chr1	146544024	146545175	146544754	N	NA	NA	PRKAB2	IMR90	Hi-C	24141950	PRKAB2	98954
52	chr1	146554819	146558471	146556433	N	NA	NA	CHD1L,LOC728989,PRKAB2,FMO5	K562,MCF7	ChIA-PET	22265404	PRKAB2	85658
53	chr1	14747805	14749842	14748836	N	NA	NA	KAZN	IMR90	Hi-C	24141950	KAZN	175371
54	chr1	14760048	14765530	14762250,14763651	N,N	NA;NA	NA	KAZN	IMR90	Hi-C	24141950	KAZN	159683
55	chr1	147734324	147737379	147735634	N	NA	NA	NA	NA	NA	NA	CHD1L	1020033
56	chr1	147750500	147753019	147752143	N	NA	NA	NA	NA	NA	NA	CHD1L	1036209
57	chr1	147805338	147809449	147807020	Y	NA	NA	NA	NA	NA	NA	CHD1L	1091047
58	chr1	148240561	148242670	148241270	N	NA	NA	NA	NA	NA	NA	CHD1L	1526270
59	chr1	148251612	148253122	148252315	N	NA	NA	NA	NA	NA	NA	HIST2H2BF	1530806
60	chr1	149193132	149194865	149194390	N	NA	NA	NA	NA	NA	NA	HIST2H2BF	589063
61	chr1	149214020	149217634	149215126	N	NA	NA	NA	NA	NA	NA	HIST2H2BF	566294
62	chr1	149222399	149223868	149222558	N	NA	NA	NBPF10,SEC22B,NBPF15	MCF7	ChIA-PET	22265404	HIST2H2BF	560060
63	chr1	149225088	149226494	149225919	N	NA	NA	SEC22B	MCF7	ChIA-PET	22265404	HIST2H2BF	557434
64	chr1	151444461	151447109	151445845	Y	C1orf56,RIIAD1,OAZ3	POGZ	RIIAD1,LOC100132111,TUFT1,CGN,SNX27,POGZ,PI4KB,PSMB4,CELF3,OAZ3,TDRKH,MRPL9,RORC,C2CD4D	IMR90,MCF7,HELA,H1ESC,K562	Hi-C,ChIA-PET,5C	24141950,22265404,22955621	POGZ	12520
65	chr1	151917141	151919696	151918376	Y	NA	THEM4	S100A10,CELF3,THEM4,RORC,S100A11	IMR90,MCF7	Hi-C,ChIA-PET	24141950,22265404	THEM4	34780
66	chr1	152016223	152021800	152020783	N	NA	S100A11	S100A11	IMR90	Hi-C	24141950	S100A11	6712
67	chr1	154283878	154287855	154285262	N	NA	HAX1,AQP10,ATP8B2	TPM3,MIR190B,C1orf43,C1orf189,UBAP2L,HAX1,AQP10,ATP8B2,IL6R,CHRNB2,UBE2Q1	IMR90	Hi-C	24141950	AQP10	5737
68	chr1	154357046	154360690	154358703	N	NA	NA	IL6R,ATP8B2,UBE2Q1	IMR90	Hi-C	24141950	ATP8B2	56770
69	chr1	157123190	157126559	157125468	N	NA	ETV3	ETV3,ETV3L	K562,IMR90,MCF7	ChIA-PET,Hi-C	22265404,24141950	ETV3	14807
70	chr1	157229883	157257783	157243434,157249758,157249210,157244824,157253800	Y,N,N,Y,N	NA;NA;NA;NA;NA	NA	NA	NA	NA	NA	ETV3	121500
71	chr1	157335245	157340403	157337078	N	NA	NA	FCRL5,FCRL4	IMR90	Hi-C	24141950	ETV3	226862
72	chr1	157372394	157374769	157373543	N	NA	NA	NA	NA	NA	NA	ETV3	264011
73	chr1	158115035	158117463	158116237	N	NA	NA	NA	NA	NA	NA	SPTA1	539043
74	chr1	158787818	158790808	158789524	Y	PYHIN1,IFI16,MNDA	NA	NA	NA	NA	NA	SPTA1	131312
75	chr1	15922517	15934019	15930146	N	NA	DDI2	DNAJC16,AGMAT,DDI2,PLEKHM2,SLC25A34,TMEM82,FBLIM1	IMR90,MCF7,K562	Hi-C,ChIA-PET	24141950,22265404	DDI2	9934
76	chr1	160694981	160697072	160696111	Y	CD48,FCER1G,CD244,SLAMF7	NA	CD48,SLAMF7	IMR90	Hi-C	24141950	CD84	145675
77	chr1	161358274	161392847	161359903,161369363,161392044,161383206	Y,Y,N,N	HSPA6,ATF6,ARHGAP30,FCER1G,FCGR2A;NA;NA;NA	NA	NR1I3,APOA2,TOMM40L,SDHC,NDUFS2,ADAMTS4,UFC1	IMR90,K562,MCF7	Hi-C,ChIA-PET	24141950,22265404	SDHC	74108
78	chr1	161396405	161410704	161397861,161410444	N,N	NA;NA	NA	APOA2,TOMM40L,NDUFS2,DUSP12	IMR90	Hi-C	24141950	FCGR2A	64501
79	chr1	161428254	161429991	161429091	N	NA	FCGR2A	NDUFS2,DUSP12	IMR90	Hi-C	24141950	FCGR2A	45214
80	chr1	161456281	161463997	161457493	N	NA	FCGR2A,HSPA6	DUSP12,FCRLB,FCGR2A,FCRLA	IMR90	Hi-C	24141950	FCGR2A	11208
81	chr1	161535214	161536625	161536114	N	NA	HSPA6,FCGR3A,HSPA7	DUSP12	IMR90	Hi-C	24141950	FCGR3A	14801
82	chr1	16485483	16496245	16489082,16494224	Y,N	NA;NA	ARHGEF19	CLCNKA,C1orf64,HSPB7,FAM131C,CLCNKB,EPHA2,ARHGEF19,RSG1,SPATA21,C1orf144,SPEN,ZBTB17,FBXO42	IMR90,K562	Hi-C,ChIA-PET	24141950,22265404	ARHGEF19	42859
83	chr1	16497184	16502304	16499094	N	NA	ARHGEF19	CLCNKA,HSPB7,C1orf64,CLCNKB,FAM131C,EPHA2,ARHGEF19,FBXO42	IMR90,MCF7	Hi-C,ChIA-PET	24141950,22265404	ARHGEF19	36800
84	chr1	165565871	165569773	165567558	N	NA	MGST3	RXRG,LOC400794,UCK2,LOC440700,ALDH9A1,MGST3	IMR90	Hi-C	24141950	MGST3	30337
85	chr1	166434462	166461478	166459256	N	NA	NA	NA	NA	NA	NA	POGK	347246
86	chr1	166668185	166669627	166668203	N	NA	NA	CD247	IMR90	Hi-C	24141950	POGK	139097
87	chr1	166671755	166676377	166674870,166673088	N,N	NA;NA	NA	CD247	IMR90	Hi-C	24141950	POGK	132347
88	chr1	167532864	167588758	167586596,167545105,167566774,167574159,167562263,167533270	Y,N,N,N,N,N	POU2F1,POU2F1,CD247,RCSD1;NA;NA;NA;NA;NA	CREG1,RCSD1	CREG1,GPA33,RCSD1	IMR90,K562	Hi-C,ChIA-PET	24141950,22265404	CREG1	9808
89	chr1	16822324	16834118	16825771	Y	NA	CROCCP3	SPATA21,NECAP2,CROCCP3,NBPF1,CROCC	IMR90	Hi-C	24141950	CROCCP3	3128
90	chr1	16839353	16840541	16839523	N	NA	CROCCP3	NECAP2,SPATA21,CROCCP3,NBPF1,CROCC,CROCCP2,MST1P2,MIR3675,ESPNP,ARHGEF19,C1orf144,FBXO42	IMR90,K562,MCF7	Hi-C,ChIA-PET	24141950,22265404	CROCCP3	20157
91	chr1	171336688	171343284	171342668	N	NA	NA	NA	NA	NA	NA	PRRC2C	111382
92	chr1	171722276	171724069	171723049	N	NA	VAMP4,METTL13	METTL13,MYOC,VAMP4	IMR90,MCF7,K562	Hi-C,ChIA-PET	24141950,22265404	VAMP4	10897
93	chr1	171729902	171732827	171731501	N	NA	VAMP4,METTL13	METTL13,DNM3,VAMP4	IMR90,K562,MCF7	Hi-C,ChIA-PET	24141950,22265404	METTL13	17934
94	chr1	17195311	17196875	17196505	N	NA	NA	CROCC,NBPF1	IMR90	Hi-C	24141950	CROCC	51570
95	chr1	17219006	17224221	17222377	N	NA	CROCC	CROCC,NECAP2,CROCCP3,SPATA21,NBPF1,CROCCP2,MST1P2,ESPNP,MIR3675,ATP13A2,SDHB,PADI2,MFAP2	IMR90,MCF7,K562	Hi-C,ChIA-PET	24141950,22265404	CROCC	24224
96	chr1	17229238	17233268	17231515,17232181	Y,N	PADI4,PADI2;NA	CROCC	CROCC,NECAP2,CROCCP3,SPATA21,NBPF1,CROCCP2,MST1P2,ESPNP,MIR3675,ATP13A2,SDHB,PADI2,MFAP2	IMR90,K562,MCF7	Hi-C,ChIA-PET	24141950,22265404	CROCC	15177
97	chr1	17238038	17243865	17240504	Y	NA	CROCC	CROCC	K562	ChIA-PET	22265404	CROCC	4580
98	chr1	172795350	172796415	172795377	N	NA	NA	CENPL,DARS2,TNFSF4,LOC100506023,TNFSF18	IMR90	Hi-C	24141950	C1orf9	293090
99	chr1	172874360	172877497	172876680	N	NA	NA	TNFSF4,LOC100506023,TNFSF18,SNORD47,SNORD81,GAS5,SNORD75,ZBTB37,SNORD80,SNORD76,SNORD44,LOC100506046,SNORD77,SNORD79,SNORD78,DARS2	IMR90	Hi-C	24141950	C1orf9	372100
100	chr1	172900173	172904294	172903259	Y	TNFSF18,TNFSF4	NA	TNFSF4,LOC100506023,TNFSF18,DARS2,CENPL,ZBTB37,GAS5	IMR90	Hi-C	24141950	C1orf9	397913
101	chr1	173988461	173993216	173991583,173992910	N,N	NA;NA	RC3H1	ZBTB37,RC3H1,GAS5	IMR90	Hi-C	24141950	RC3H1	26251
102	chr1	176209583	176216242	176210521	N	NA	RFWD2	TNR,RFWD2	IMR90,K562	Hi-C,ChIA-PET	24141950,22265404	RFWD2	33213
103	chr1	180489538	180491585	180491235	N	NA	ACBD6	XPR1,MR1,KIAA1614,STX6,ACBD6	IMR90	Hi-C	24141950	ACBD6	17516
104	chr1	180530956	180533366	180532583	N	NA	NA	XPR1	IMR90	Hi-C	24141950	ACBD6	58934
105	chr1	180539374	180542862	180541628	N	NA	NA	XPR1,ACBD6	IMR90	Hi-C	24141950	XPR1	58284
106	chr1	180552480	180557010	180554889,180556027	N,N	NA;NA	XPR1	XPR1,ACBD6	IMR90	Hi-C	24141950	XPR1	44136
107	chr1	180578434	180581935	180579822	N	NA	XPR1	ACBD6,XPR1,KIAA1614	IMR90,K562	Hi-C,ChIA-PET	24141950,22265404	XPR1	19211
108	chr1	181097020	181101719	181098613	Y	MR1,IER5	IER5	STX6,ACBD6,MR1	IMR90,MCF7	Hi-C,ChIA-PET	24141950,22265404	IER5	39382
109	chr1	181104402	181105714	181105420	Y	STX6,MR1,IER5	IER5	STX6,ACBD6,MR1,XPR1,KIAA1614,IER5	IMR90,MCF7	Hi-C,ChIA-PET	24141950,22265404	IER5	46764
110	chr1	181109116	181112601	181111327	N	NA	NA	STX6,ACBD6,MR1,XPR1,KIAA1614,IER5	IMR90,MCF7	Hi-C,ChIA-PET	24141950,22265404	IER5	51478
111	chr1	181120611	181123350	181122229	Y	NA	NA	STX6,ACBD6,MR1,XPR1,KIAA1614,IER5	IMR90,K562	Hi-C,ChIA-PET	24141950,22265404	IER5	62973
112	chr1	181874167	181876524	181875745	N	NA	NA	CACNA1E	IMR90	Hi-C	24141950	GLUL	484817
113	chr1	181886521	181890648	181888224	N	NA	NA	NA	NA	NA	NA	GLUL	470693
114	chr1	182109133	182120708	182118962	Y	RNASEL,GLUL,GLUL	NA	LINC00272,TEDDM1,GLUL	IMR90,MCF7,K562	Hi-C,ChIA-PET	24141950,22265404	GLUL	240633
115	chr1	182257139	182272358	182261761,182269341	N,N	NA;NA	NA	GLUL	K562,IMR90,MCF7	ChIA-PET,Hi-C	22265404,24141950	GLUL	88983
116	chr1	182304872	182310196	182305377,182307385,182309990	N,N,N	NA;NA;NA	NA	GLUL,CACNA1E	MCF7,K562,IMR90	ChIA-PET,Hi-C	22265404,24141950	GLUL	51145
117	chr1	183573096	183574786	183573555	Y	NCF2,NCF2,ARPC5	ARPC5	SMG7,SHCBP1L,NMNAT2,DKFZP564C196,NCF2,RGL1	IMR90	Hi-C	24141950	ARPC5	30199
118	chr1	18748136	18750613	18749153	N	NA	NA	IGSF21	IMR90	Hi-C	24141950	ALDH4A1	478680
119	chr1	18755458	18757525	18756843	N	NA	NA	IGSF21	IMR90	Hi-C	24141950	ALDH4A1	471768
120	chr1	187980783	187983442	187982460	N	NA	NA	NA	NA	NA	NA	C1orf27	1635893
121	chr1	189118183	189128074	189119010	N	NA	NA	NA	NA	NA	NA	C1orf27	2773293
122	chr1	19128653	19136157	19134081	N	NA	NA	PAX7	IMR90	Hi-C	24141950	ALDH4A1	93136
123	chr1	191791516	191793400	191792694	N	NA	NA	NA	NA	NA	NA	RGS2	984769
124	chr1	191857364	191860145	191858453	N	NA	NA	NA	NA	NA	NA	RGS2	918024
125	chr1	192092106	192094764	192093003	N	NA	NA	NA	NA	NA	NA	RGS2	683405
126	chr1	194313157	194328726	194327207	N	NA	NA	NA	NA	NA	NA	CDC73	1222069
127	chr1	194625529	194628299	194626997	N	NA	NA	NA	NA	NA	NA	CDC73	1534441
128	chr1	194804850	194827675	194825901	N	NA	NA	NA	NA	NA	NA	CDC73	1713762
129	chr1	195732143	195733590	195732785	N	NA	NA	NA	NA	NA	NA	CFH	887418
130	chr1	195813253	195837157	195836190	N	NA	NA	NA	NA	NA	NA	CFH	783851
131	chr1	195866988	195869626	195868191	N	NA	NA	NA	NA	NA	NA	CFH	751382
132	chr1	197951399	197966265	197964570	N	NA	NA	ATP6V1G3,PTPRC	IMR90	Hi-C	24141950	NEK7	159843
133	chr1	198562096	198567609	198565422	N	NA	PTPRC	NA	NA	NA	NA	PTPRC	40528
134	chr1	198600949	198605132	198602867,198602753	N,N	NA;NA	PTPRC	PTPRC	IMR90	Hi-C	24141950	PTPRC	3005
135	chr1	201519743	201527168	201521084,201524175	Y,Y	NA;LMOD1	CSRP1	NAV1,RPS10P7,IPO9,SHISA4,LMOD1,CSRP1	IMR90,MCF7	Hi-C,ChIA-PET	24141950,22265404	CSRP1	43356
136	chr1	201531107	201557580	201532230,201536291,201536407,201540405,201547499,201551422	N,N,N,Y,N,N	NA;NA;NA;NA;NA;NA	NA	NAV1,RPS10P7,IPO9,CSRP1,TIMM17A,RNPEP	IMR90,MCF7	Hi-C,ChIA-PET	24141950,22265404	CSRP1	54720
137	chr1	202030881	202035062	202032387,202033924	N,N	NA;NA	NA	RNPEP,NAV1	IMR90,MCF7	Hi-C,ChIA-PET	24141950,22265404	ELF3	51191
138	chr1	20203712	20206296	20204885	Y	OTUD3	OTUD3	NA	NA	NA	NA	OTUD3	2592
139	chr1	202043785	202047943	202045380	Y	PPP1R12B,ELF3	NA	NA	NA	NA	NA	ELF3	64095
140	chr1	202073815	202081373	202075088	Y	PPP1R12B,ELF3,LGR6	ARL8A,PTPN7	RNPEP,LGR6,NAV1,ELF3,ARL8A,GPR37L1	IMR90,MCF7	Hi-C,ChIA-PET	24141950,22265404	ARL8A	32498
141	chr1	20334573	20335869	20335476	N	NA	NA	PLA2G2C,UBXN10,VWA5B1	IMR90	Hi-C	24141950	OTUD3	125685
142	chr1	204462146	204464864	204463604	N	NA	MDM4	PIK3C2B,PPP1R15B,LOC127841	MCF7,K562,IMR90	ChIA-PET,Hi-C	22265404,24141950	MDM4	20643
143	chr1	204475061	204476967	204475995	N	NA	MDM4	PPP1R15B,MDM4,PIK3C2B	MCF7,K562	ChIA-PET	22265404	MDM4	8540
144	chr1	204658475	204663516	204662271,204660824	N,N	NA;NA	NA	LRRN2	IMR90,K562	Hi-C,ChIA-PET	24141950,22265404	MDM4	172968
145	chr1	204673369	204684710	204675210,204680360,204684102	N,N,Y	NA;NA;NA	NA	MDM4,LRRN2,NFASC	IMR90,K562	Hi-C,ChIA-PET	24141950,22265404	MDM4	187862
146	chr1	207377953	207379535	207378551	N	NA	NA	NA	NA	NA	NA	CD55	115282
147	chr1	207394655	207396134	207395553	N	NA	NA	NA	NA	NA	NA	CD55	98683
148	chr1	207413377	207415856	207414764	N	NA	NA	CD55	MCF7	ChIA-PET	22265404	CD55	78961
149	chr1	207416779	207419167	207417975	N	NA	NA	CR2,CR1,PFKFB2	IMR90	Hi-C	24141950	CD55	75650
150	chr1	207482223	207491907	207483312,207490691	N,N	NA;NA	CD55	PFKFB2,CD55,C4BPB,C4BPA,YOD1,CR2,CR1	IMR90	Hi-C	24141950	CD55	2910
151	chr1	208135130	208140185	208137018	Y	NA	NA	CD34,LOC148696,MIR29B2,MIR29C,PLXNA2	IMR90,MCF7,K562	Hi-C,ChIA-PET	24141950,22265404	LOC148696	143406
152	chr1	211394637	211396618	211395424	N	NA	RCOR3	HHAT	IMR90	Hi-C	24141950	RCOR3	36090
153	chr1	211418606	211422494	211421578	N	NA	RCOR3	RCOR3,HHAT	K562,IMR90	ChIA-PET,Hi-C	22265404,24141950	RCOR3	10214
154	chr1	211686805	211690323	211688937	N	NA	NA	NEK2,RCOR3,TRAF5,LINC00467,RD3,SLC30A1,INTS7	IMR90,MCF7	Hi-C,ChIA-PET	24141950,22265404	SLC30A1	61776
155	chr1	211720830	211723212	211722190	N	NA	SLC30A1	NEK2,TRAF5	IMR90	Hi-C	24141950	SLC30A1	28887
156	chr1	211802934	211805367	211803960	N	NA	NEK2	LINC00467,TRAF5,SLC30A1	IMR90,K562	Hi-C,ChIA-PET	24141950,22265404	NEK2	43605
157	chr1	212323675	212383302	212326446,212340720,212356795,212371337	N,N,N,N	NA;NA;NA;NA	NA	TMEM206,DTL,PPP2R5A,NENF,INTS7	IMR90,K562	Hi-C,ChIA-PET	24141950,22265404	PPP2R5A	75577
158	chr1	212386306	212412990	212408155,212411652	N,N	NA;NA	PPP2R5A	DTL,TMEM206,PPP2R5A	IMR90	Hi-C	24141950	PPP2R5A	45889
159	chr1	212414323	212417246	212415744	N	NA	PPP2R5A	PPP2R5A,DTL	IMR90,K562	Hi-C,ChIA-PET	24141950,22265404	PPP2R5A	41633
160	chr1	212427778	212430032	212428347	N	NA	PPP2R5A	DTL,PPP2R5A	IMR90	Hi-C	24141950	PPP2R5A	28847
161	chr1	212651609	212654199	212652819	N	NA	NENF	NSL1,ATF3,FAM71A,BATF3,FLVCR1,VASH2,ANGEL2,NENF,TATDN3	IMR90,K562	Hi-C,ChIA-PET	24141950,22265404	NENF	45380
162	chr1	212660626	212663647	212662082	Y	ATF3,ATF3,ATF3	NA	ATF3,FAM71A,ANGEL2,NSL1	IMR90,K562,MCF7	Hi-C,ChIA-PET	24141950,22265404	NENF	54397
163	chr1	212704746	212708873	212705952	Y	ATF3,ATF3,ATF3	ATF3	ATF3,FAM71A,NSL1	IMR90,K562	Hi-C,ChIA-PET	24141950,22265404	ATF3	29803
164	chr1	212727517	212735198	212731981	Y	NA	ATF3	ATF3	IMR90,K562,MCF7	Hi-C,ChIA-PET	24141950,22265404	ATF3	3478
165	chr1	213217545	213220805	213219113	N	NA	ANGEL2,RPS6KC1	RPS6KC1,ANGEL2	IMR90,K562	Hi-C,ChIA-PET	24141950,22265404	RPS6KC1	3783
166	chr1	2143643	2155393	2144173	N	NA	C1orf86,SKI	SKI,MORN1,C1orf86	MCF7,IMR90	ChIA-PET,Hi-C	22265404,24141950	C1orf86	4471
167	chr1	214996426	215015865	214997294	N	NA	NA	KCNK2,KCTD3	IMR90	Hi-C	24141950	CENPF	219894
168	chr1	21717646	21721373	21719246	N	NA	ECE1,NBPF3	ECE1,NBPF3,RAP1GAP,USP48,ALPL	IMR90	Hi-C	24141950	NBPF3	45248
169	chr1	21723163	21726472	21724142	Y	NA	NBPF3	ECE1,NBPF3,RAP1GAP,ALPL,USP48	IMR90	Hi-C	24141950	NBPF3	40149
170	chr1	220472810	220477205	220473945	N	NA	RAB3GAP2	RAB3GAP2,MARC2	IMR90,K562	Hi-C,ChIA-PET	24141950,22265404	RAB3GAP2	26967
171	chr1	221139421	221141402	221140364	N	NA	NA	DUSP10	IMR90	Hi-C	24141950	HLX	86678
172	chr1	22116204	22121736	22118108	N	NA	USP48	USP48,HSPG2	K562,IMR90	ChIA-PET,Hi-C	22265404,24141950	USP48	6516
173	chr1	221207546	221210292	221209407	Y	HLX	NA	NA	NA	NA	NA	HLX	154803
174	chr1	222222337	222225496	222224465	N	NA	NA	DUSP10	IMR90	Hi-C	24141950	DUSP10	306821
175	chr1	222637959	222640227	222638893	Y	NA	NA	DUSP10,MIA3,AIDA,BROX	IMR90,K562,MCF7	Hi-C,ChIA-PET	24141950,22265404	TAF1A	123048
176	chr1	224118841	224120388	224119867	N	NA	NA	NA	NA	NA	NA	TP53BP2	85167
177	chr1	224179092	224186225	224180425	Y	NA	NA	NA	NA	NA	NA	FBXO28	115566
178	chr1	224200055	224212426	224202255	N	NA	NA	NA	NA	NA	NA	FBXO28	89365
179	chr1	224266423	224269306	224268002	N	NA	FBXO28	TP53BP2,CNIH4,NVL	IMR90	Hi-C	24141950	FBXO28	32485
180	chr1	224689946	224693245	224691306	Y	NA	NA	WDR26,CNIH3	IMR90	Hi-C	24141950	WDR26	67945
181	chr1	22490986	22499104	22491633	N	NA	NA	CDC42,WNT4,ZBTB40,C1QA,C1QC,EPHA8,C1QB,EPHB2	IMR90	Hi-C	24141950	CDC42	111866
182	chr1	225630928	225633740	225632758	N	NA	LBR	TMEM63A,LBR,ENAH,SRP9,EPHX1,PYCR2,LEFTY2,C1orf55	IMR90,K562	Hi-C,ChIA-PET	24141950,22265404	LBR	14371
183	chr1	22606763	22613022	22612143	Y	WNT4	NA	C1QC,C1QB,EPHA8,C1QA,CDC42,WNT4,ZBTB40	IMR90	Hi-C	24141950	ZBTB40	165322
184	chr1	226137812	226139597	226138912	N	NA	PYCR2,C1orf55	EPHX1	IMR90	Hi-C	24141950	PYCR2	25847
185	chr1	226295865	226300608	226298388	N	NA	H3F3A	ACBD3,C1orf55,H3F3A,LIN9	IMR90,K562,MCF7	Hi-C,ChIA-PET	24141950,22265404	H3F3A	45457
186	chr1	227543354	227546851	227545197	N	NA	CDC42BPA	CDC42BPA,ADCK3	IMR90,K562	Hi-C,ChIA-PET	24141950,22265404	CDC42BPA	37528
187	chr1	227556665	227557505	227557110	N	NA	NA	CDC42BPA	IMR90,K562	Hi-C,ChIA-PET	24141950,22265404	CDC42BPA	50839
188	chr1	227582481	227586005	227584500	N	NA	NA	CDC42BPA	IMR90	Hi-C	24141950	CDC42BPA	76655
189	chr1	227615651	227619331	227617352	N	NA	NA	CDC42BPA,PSEN2,C1orf95,ITPKB,ADCK3	IMR90,K562	Hi-C,ChIA-PET	24141950,22265404	CDC42BPA	109825
190	chr1	229047	230158	229717	N	NA	NA	NA	NA	NA	NA	LOC100288069	483910
191	chr1	229484356	229486435	229485663	N	NA	C1orf96	RHOU,C1orf96	IMR90	Hi-C	24141950	C1orf96	5668
192	chr1	231180409	231183207	231181957	N	NA	FAM89A	FAM89A	MCF7,K562,IMR90	ChIA-PET,Hi-C	22265404,24141950	FAM89A	4414
193	chr1	231184057	231187024	231185279	N	NA	FAM89A	FAM89A,CAPN9,TTC13	IMR90	Hi-C	24141950	FAM89A	8062
194	chr1	231199542	231203297	231201682	N	NA	FAM89A	TTC13,CAPN9,ARV1,FAM89A,TRIM67,COG2,LOC149373,GNPAT,C1orf131	IMR90	Hi-C	24141950	FAM89A	23547
195	chr1	231294746	231296648	231295790	N	NA	NA	NA	NA	NA	NA	GNPAT	80271
196	chr1	233678535	233680927	233679495	N	NA	NA	KCNK1,SLC35F3	IMR90	Hi-C	24141950	KCNK1	68823
197	chr1	234158	236342	235838	N	NA	NA	NA	NA	NA	NA	LOC100288069	477726
198	chr1	234633564	234635953	234635051	N	NA	TARBP1,LOC100506795	LOC100506810,RBM34,IRF2BP2,LINC00184,LOC100506795	IMR90,MCF7,K562	Hi-C,ChIA-PET	24141950,22265404	TARBP1	18715
199	chr1	234678215	234687000	234681763,234680291	N,Y	NA;NA	LOC100506795	LOC100506795,IRF2BP2	K562,IMR90,MCF7	ChIA-PET,Hi-C	22265404,24141950	LOC100506795	10690
200	chr1	234805397	234813606	234812121	Y	NA	LOC100506810	IRF2BP2,LOC100506810,LOC100506795,LINC00184	MCF7,IMR90	ChIA-PET,Hi-C	22265404,24141950	LOC100506810	46183
201	chr1	234834829	234837470	234836064	N	NA	LOC100506810	IRF2BP2,LINC00184,LOC100506810	MCF7,IMR90	ChIA-PET,Hi-C	22265404,24141950	LOC100506810	22319
202	chr1	234904700	234909625	234907989	N	NA	LOC100506810	LOC100506810,IRF2BP2,LOC100506795,LINC00184,TOMM20,RBM34	IMR90,MCF7	Hi-C,ChIA-PET	24141950,22265404	LOC100506810	44911
203	chr1	234975503	235005132	235003144,234978482,234987494	N,N,Y	NA;NA;IRF2BP2	NA	IRF2BP2,LINC00184,LOC100506810,TARBP1,TOMM20,RBM34	IMR90,MCF7,K562	Hi-C,ChIA-PET	24141950,22265404	LOC100506810	115714
204	chr1	235009132	235014450	235011410,235013680	Y,N	NA;NA	NA	IRF2BP2,LOC100506810,LINC00184,TARBP1,TOMM20,RBM34,LOC100506795	IMR90,MCF7,K562	Hi-C,ChIA-PET	24141950,22265404	LOC100506810	149343
205	chr1	235088608	235100278	235091103,235098824,235093264	Y,N,N	IRF2BP2,ARID4B,ARID4B;NA;NA	NA	IRF2BP2,LOC100506810,TARBP1,LINC00184,LOC100506795	IMR90,MCF7	Hi-C,ChIA-PET	24141950,22265404	TOMM20	191978
206	chr1	235108004	235118283	235109341,235111794,235116751,235114659	Y,N,N,Y	NA;NA;NA;IRF2BP2,ARID4B,ARID4B	NA	IRF2BP2,LOC100506810,LINC00184,LOC100506795,TARBP1	IMR90,MCF7	Hi-C,ChIA-PET	24141950,22265404	TOMM20	173973
207	chr1	235146580	235149280	235147848	N	NA	NA	LINC00184,TARBP1,LOC100506795,IRF2BP2,LOC100506810	IMR90	Hi-C	24141950	TOMM20	142976
208	chr1	235184877	235188310	235186836	Y	ARID4B	NA	LOC100506795,LOC100506810,LINC00184,IRF2BP2	IMR90	Hi-C	24141950	TOMM20	103946
209	chr1	235245766	235247773	235246949	N	NA	TOMM20	IRF2BP2	MCF7,K562	ChIA-PET	22265404	TOMM20	44483
210	chr1	23584870	23587049	23586100	N	NA	NA	KDM1A,HTR1D,LUZP1,ASAP3,TCEA3,LOC729059,HNRNPR,MDS2	IMR90	Hi-C	24141950	HNRNPR	83804
211	chr1	236449906	236454097	236451582	N	NA	ERO1LB	ERO1LB,GPR137B,EDARADD	MCF7,IMR90	ChIA-PET,Hi-C	22265404,24141950	ERO1LB	4567
212	chr1	236512717	236518499	236513819,236516655	N,N	NA;NA	EDARADD	NA	NA	NA	NA	EDARADD	39181
213	chr1	23889505	23896734	23894743	N	NA	E2F2,ID3	E2F2,ID3,MDS2	IMR90	Hi-C	24141950	ID3	3220
214	chr1	23902897	23904504	23904036	Y	ID3	E2F2,ID3	E2F2	IMR90	Hi-C	24141950	ID3	16612
215	chr1	242106975	242109188	242108381	N	NA	NA	EXO1	IMR90	Hi-C	24141950	EXO1	95482
216	chr1	244013545	244015778	244014089	N	NA	NA	LOC339529	IMR90	Hi-C	24141950	ZNF238	198783
217	chr1	244456512	244490835	244462948,244478246,244466595,244486634,244488437	Y,N,Y,Y,N	AKT3,AKT3,ADSS;NA;NA;AKT3,AKT3,ADSS;NA	C1orf100	SDCCAG8,AKT3,LOC339529,ADSS,C1orf100,C1orf101	IMR90,MCF7	Hi-C,ChIA-PET	24141950,22265404	C1orf100	25102
218	chr1	244509202	244510581	244509955	N	NA	C1orf100	C1orf100,ADSS,AKT3	IMR90	Hi-C	24141950	C1orf100	5356
219	chr1	245056652	245063131	245057310	Y	NA	HNRNPU-AS1,HNRNPU	EFCAB2,HNRNPU,C1orf101,COX20,SMYD3,HNRNPU-AS1	IMR90,MCF7,K562	Hi-C,ChIA-PET	24141950,22265404	HNRNPU	28825
220	chr1	245081375	245083454	245082121	N	NA	EFCAB2	SMYD3,EFCAB2,C1orf101,HNRNPU,PPPDE1,COX20	IMR90,K562	Hi-C,ChIA-PET	24141950,22265404	EFCAB2	49830
221	chr1	246861677	246864229	246862601	Y	SCCPDH	SCCPDH	NA	NA	NA	NA	SCCPDH	23149
222	chr1	247523851	247533026	247524942	N	NA	ZNF496	ZNF496,AHCTF1	K562,IMR90	ChIA-PET,Hi-C	22265404,24141950	ZNF496	28806
223	chr1	247633406	247637792	247634764	N	NA	NA	NA	NA	NA	NA	ZNF496	138361
224	chr1	249181716	249186391	249183843	N	NA	ZNF672,ZNF692,PGBD2	PGBD2	K562,MCF7	ChIA-PET	22265404	PGBD2	14051
225	chr1	25022999	25024841	25024052	N	NA	CLIC4	NA	NA	NA	NA	CLIC4	46919
226	chr1	25030850	25034760	25031976	N	NA	CLIC4	SRRM1,CLIC4,RUNX3	IMR90,MCF7	Hi-C,ChIA-PET	24141950,22265404	CLIC4	37000
227	chr1	25050339	25054704	25051416	N	NA	CLIC4	RUNX3,CLIC4,SRRM1	IMR90,MCF7,K562	Hi-C,ChIA-PET	24141950,22265404	CLIC4	17056
228	chr1	25061070	25063085	25062058	N	NA	CLIC4	CLIC4,SRRM1	IMR90	Hi-C	24141950	CLIC4	8675
229	chr1	25405571	25408211	25407284	N	NA	NA	RUNX3,FUCA1,CNR2,SYF2	IMR90	Hi-C	24141950	SYF2	150802
230	chr1	25416887	25418453	25417774	N	NA	NA	RUNX3,SRRM1,IL22RA1	IMR90	Hi-C	24141950	SYF2	140560
231	chr1	25592495	25596071	25594386	N	NA	SYF2,C1orf63,RHD	NA	NA	NA	NA	RHD	2910
232	chr1	26258901	26263256	26260180	N	NA	STMN1	STMN1	K562	ChIA-PET	22265404	STMN1	25908
233	chr1	26404023	26422847	26408493,26420882,26405314	N,N,N	NA;NA;NA	PDIK1L	PAFAH2,EXTL1,ZNF593,CEP85,UBXN11,SLC30A2,TRIM63,PDIK1L,FAM110D,AIM1L,ZNF683,CATSPER4,CNKSR1	IMR90,K562	Hi-C,ChIA-PET	24141950,22265404	PDIK1L	14809
234	chr1	26703496	26706925	26704346	N	NA	AIM1L	ZNF683,HMGN2,TRIM63,PDIK1L,ZNF593,CNKSR1,CATSPER4,CEP85,SH3BGRL3,UBXN11,CD52,AIM1L,DHDDS,LIN28A,EXTL1,FAM110D	K562,IMR90	ChIA-PET,Hi-C	22265404,24141950	AIM1L	22875
235	chr1	26945013	26950531	26947814	Y	SH3BGRL3,UBXN11,UBXN11,ZDHHC18,PIGV,GPATCH3,ARID1A,RPS6KA1	NA	RPS6KA1,ARID1A,GPN2,GPATCH3,ZDHHC18,DHDDS,HMGN2,SFN,PIGV,NUDC,NR0B2,C1orf172	IMR90,K562,MCF7	Hi-C,ChIA-PET	24141950,22265404	ARID1A	71991
236	chr1	26961325	26965302	26963221	N	NA	NA	ARID1A,ZDHHC18,RPS6KA1,PIGV,SFN	IMR90,K562	Hi-C,ChIA-PET	24141950,22265404	ARID1A	57220
237	chr1	27352796	27355878	27353701	Y	TMEM222,MAP3K6,TRNP1	TRNP1	FAM46B,C1orf172,SLC9A1,WDTC1,WASF2	K562,IMR90	ChIA-PET,Hi-C	22265404,24141950	TRNP1	32601
238	chr1	27399613	27401771	27400870	Y	ARID1A	NA	NA	NA	NA	NA	TRNP1	79418
239	chr1	27492309	27493497	27492973	N	NA	SLC9A1	NA	NA	NA	NA	SLC9A1	10858
240	chr1	27518387	27520280	27519406	Y	NA	SLC9A1,WDTC1	WDTC1,SLC9A1,C1orf172	IMR90,MCF7	Hi-C,ChIA-PET	24141950,22265404	SLC9A1	36936
241	chr1	27820959	27828426	27826778	N	NA	WASF2	WASF2,SYTL1,GPR3,AHDC1,FGR	K562,IMR90	ChIA-PET,Hi-C	22265404,24141950	WASF2	4281
242	chr1	28438505	28440615	28439421	Y	FGR,FGR,FGR,STX12,C1orf38,XKR8,SESN2,PTAFR,PTAFR,MED18,DNAJC8,EYA3	EYA3	PTAFR,EYA3,ATPIF1,DNAJC8,LOC653566	IMR90	Hi-C	24141950	EYA3	23357
243	chr1	30601194	30603059	30602026	N	NA	NA	PTPRU,MECR	IMR90	Hi-C	24141950	LOC100129196	588560
244	chr1	31237268	31241211	31238983	Y	LAPTM5	LOC100129196,MATN1,LAPTM5	MATN1,LOC100129196,LAPTM5,SDC3,PUM1,SNORD103A	IMR90	Hi-C	24141950	LAPTM5	6585
245	chr1	31248819	31253582	31252065	N	NA	LAPTM5	LAPTM5,MECR,MATN1,LOC100129196,SNORD103A,SNORD103B,PUM1,SDC3	IMR90,K562,MCF7	Hi-C,ChIA-PET	24141950,22265404	LAPTM5	18136
246	chr1	31255040	31258446	31256000	N	NA	LAPTM5	LAPTM5,MECR,MATN1,LOC100129196,SNORD103A,SNORD103B,PUM1,SDC3	IMR90,MCF7,K562	Hi-C,ChIA-PET	24141950,22265404	LAPTM5	24357
247	chr1	31281302	31283542	31282814	N	NA	NA	SNORD103A,PUM1,SDC3	IMR90,K562	Hi-C,ChIA-PET	24141950,22265404	LAPTM5	50619
248	chr1	31295846	31298479	31297209	N	NA	NA	LOC100129196,MATN1,SDC3,PUM1	IMR90	Hi-C	24141950	LAPTM5	65163
249	chr1	31544327	31546697	31545346	N	NA	PUM1	PUM1	K562,MCF7	ChIA-PET	22265404	PUM1	5763
250	chr1	31572916	31575039	31573811	N	NA	PUM1	PUM1,NKAIN1	IMR90	Hi-C	24141950	PUM1	34352
251	chr1	31935842	31946407	31945013	N	NA	NA	PEF1,NKAIN1,LOC149086,SERINC2,FABP3,SNRNP40,ZCCHC17,LOC284551,TINAGL1,SPOCD1,HCRTR1	IMR90	Hi-C	24141950	PEF1	164431
252	chr1	31954733	31957208	31956467	Y	PEF1	NA	SERINC2,SNRNP40,HCRTR1,NKAIN1,FABP3,LOC149086,LOC284551,TINAGL1	IMR90	Hi-C	24141950	PEF1	153630
253	chr1	32291474	32293773	32292902	N	NA	NA	SPOCD1,PTP4A2,KHDRBS1	K562,IMR90	ChIA-PET,Hi-C	22265404,24141950	PTP4A2	110215
254	chr1	32408279	32423134	32410093,32420469	N,Y	NA;TMEM234,PEF1,PTP4A2,PTP4A2	PTP4A2	KHDRBS1,SPOCD1,PTP4A2,TINAGL1,COL16A1,PEF1,BAI2,TMEM39B	IMR90,MCF7	Hi-C,ChIA-PET	24141950,22265404	PTP4A2	4291
255	chr1	33440360	33447944	33446948	Y	RNF19B	RNF19B	RNF19B,AK2	IMR90,K562	Hi-C,ChIA-PET	24141950,22265404	RNF19B	10074
256	chr1	36252774	36256838	36254068	N	NA	CLSPN,EIF2C4	CLSPN,TFAP2E,C1orf216,EIF2C1,EIF2C3,EIF2C4	IMR90,K562	Hi-C,ChIA-PET	24141950,22265404	EIF2C4	16990
257	chr1	37866434	37890301	37889579	N	NA	ZC3H12A	GRIK3	IMR90	Hi-C	24141950	ZC3H12A	49818
258	chr1	38730891	38732119	38731436	N	NA	NA	NA	NA	NA	NA	UTP11L	252507
259	chr1	38756775	38759228	38757854	N	NA	NA	NA	NA	NA	NA	UTP11L	278391
260	chr1	38773444	38775604	38774689	N	NA	NA	NA	NA	NA	NA	UTP11L	295060
261	chr1	38778183	38780059	38779485	N	NA	NA	NA	NA	NA	NA	UTP11L	299799
262	chr1	38987893	38990923	38989473	N	NA	NA	NA	NA	NA	NA	RRAGC	334417
263	chr1	39236508	39244346	39244008	N	NA	NA	NA	NA	NA	NA	RRAGC	80994
264	chr1	40175884	40178527	40177242	N	NA	PPIE	NT5C1A,PPIE,PABPC4,MACF1,PPIEL,HEYL,HPCAL4,BMP8B	IMR90,K562	Hi-C,ChIA-PET	24141950,22265404	PPIE	25990
265	chr1	40263954	40274384	40264995	Y	NA	NA	HEYL,PPIE,BMP8B,MFSD2A,MACF1,NT5C1A,TRIT1,MYCL1	IMR90,MCF7,K562	Hi-C,ChIA-PET	24141950,22265404	PPIE	59437
266	chr1	4036372	4088788	4037385	N	NA	NA	AJAP1	IMR90	Hi-C	24141950	LOC100133612	219404
267	chr1	41332405	41335926	41334179	N	NA	CITED4	CITED4,CTPS,KCNQ4	MCF7,IMR90,K562	ChIA-PET,Hi-C	22265404,24141950	CITED4	4387
268	chr1	41340688	41344989	41341989	N	NA	CITED4	CTPS,KCNQ4,CITED4,NFYC	IMR90,K562	Hi-C,ChIA-PET	24141950,22265404	CITED4	12670
269	chr1	41404336	41409565	41405428	N	NA	CTPS	CITED4,KCNQ4,RIMS3,CTPS,NFYC,LOC100507178,SLFNL1	IMR90,MCF7	Hi-C,ChIA-PET	24141950,22265404	CTPS	35442
270	chr1	41825017	41833371	41826417	N	NA	NA	NA	NA	NA	NA	SCMH1	117202
271	chr1	42499388	42503224	42501706	N	NA	NA	HIVEP3,CCDC30	IMR90,MCF7	Hi-C,ChIA-PET	24141950,22265404	FOXJ3	298324
272	chr1	43585412	43593217	43586163	N	NA	EBNA1BP2	ERMAP,FAM183A,EBNA1BP2	IMR90	Hi-C	24141950	EBNA1BP2	45024
273	chr1	43988015	43989737	43989014	Y	PTPRF	NA	PTPRF	IMR90	Hi-C	24141950	KDM4A	126060
274	chr1	45727116	45733481	45732187	N	NA	LOC400752	ZSWIM5,UROD,HECTD3,BTBD19,PLK3,TCTEX1D4	IMR90	Hi-C	24141950	LOC400752	36101
275	chr1	46613281	46615669	46614206	N	NA	PIK3R3	PIK3R3,TSPAN1,MAST2,POMGNT1,LURAP1	IMR90,K562,MCF7	Hi-C,ChIA-PET	24141950,22265404	PIK3R3	14573
276	chr1	46623180	46625087	46624382	N	NA	PIK3R3	PIK3R3,MAST2,POMGNT1,LURAP1,TSPAN1	IMR90,K562,MCF7	Hi-C,ChIA-PET	24141950,22265404	PIK3R3	24472
277	chr1	46954428	46966305	46955433	N	NA	DMBX1	FAAH,DMBX1,MKNK1,KNCN,LOC100507423,LOC729041	IMR90	Hi-C	24141950	DMBX1	6363
278	chr1	50797228	50799471	50799137	N	NA	NA	AGBL4	IMR90	Hi-C	24141950	FAF1	626465
279	chr1	53168401	53170382	53168907	Y	NA	SELRC1,ZYG11B	SELRC1,CPT2	MCF7,K562,IMR90	ChIA-PET,Hi-C	22265404,24141950	SELRC1	4363
280	chr1	53647772	53650322	53649092	N	NA	CPT2,C1orf123	SCP2,SLC1A7,C1orf123,ZCCHC11,ZYG11A,ECHDC2,PODN,CPT2,ZYG11B	IMR90,K562	Hi-C,ChIA-PET	24141950,22265404	CPT2	11779
281	chr1	540494	541122	540895	N	NA	NA	NA	NA	NA	NA	LOC100288069	172946
282	chr1	54876075	54879735	54877568	N	NA	SSBP3	TCEANC2,SSBP3,CYB5RL,MRPL37	IMR90,K562	Hi-C,ChIA-PET	24141950,22265404	SSBP3	3983
283	chr1	54929028	54932318	54929824	Y	NA	NA	TMEM59,TCEANC2,SSBP3,CYB5RL,MRPL37,CDCP2	IMR90,K562	Hi-C,ChIA-PET	24141950,22265404	SSBP3	56936
284	chr1	54952704	54957019	54954640	N	NA	NA	TCEANC2,SSBP3,TMEM59,MRPL37,CYB5RL,CDCP2,C1orf177,YIPF1,DIO1,HSPB11,HEATR8-TTC4	IMR90,K562,MCF7	Hi-C,ChIA-PET	24141950,22265404	SSBP3	80612
285	chr1	54964537	54965844	54965416	Y	NA	NA	TCEANC2,SSBP3,MRPL37,CYB5RL,CDCP2,YIPF1,TMEM59,HSPB11,HEATR8-TTC4,ACOT11,FAM151A	IMR90	Hi-C	24141950	SSBP3	92445
286	chr1	54978705	54981449	54980002	N	NA	NA	TCEANC2,SSBP3,CDCP2,YIPF1,CYB5RL,MRPL37,TMEM59,HEATR8-TTC4,ACOT11,FAM151A,DIO1,HSPB11,LDLRAD1,PARS2,TTC22	IMR90	Hi-C	24141950	SSBP3	106613
287	chr1	55938804	55945418	55940041	N	NA	NA	PRKAA2,PPAP2B	IMR90	Hi-C	24141950	LOC100507634	257723
288	chr1	56795610	56799366	56798033	Y	NA	NA	PPAP2B	IMR90	Hi-C	24141950	LOC100507634	1114529
289	chr1	568803	570182	569888	N	NA	NA	NA	NA	NA	NA	LOC100288069	143886
290	chr1	59485328	59487239	59486035	N	NA	NA	FGGY,LOC100131060,JUN,HSD52,MIR4711	IMR90	Hi-C	24141950	JUN	235543
291	chr1	61089387	61106171	61105902	N	NA	NA	NA	NA	NA	NA	NFIA	436775
292	chr1	61476461	61480185	61478616	N	NA	NA	NFIA	IMR90	Hi-C	24141950	NFIA	62761
293	chr1	61513542	61525035	61517612,61523155	N,N	NA;NA	NFIA	INADL,NFIA	IMR90,K562	Hi-C,ChIA-PET	24141950,22265404	NFIA	17911
294	chr1	68004472	68006103	68005190	N	NA	NA	GNG12,LOC100289178,GADD45A	IMR90,K562	Hi-C,ChIA-PET	24141950,22265404	SERBP1	108349
295	chr1	70016283	70043781	70017461,70019196	Y,N	NA;NA	NA	NA	NA	NA	NA	LRRC40	627580
296	chr1	71140310	71142765	71141286	N	NA	NA	NA	NA	NA	NA	CTH	263409
297	chr1	719041	728545	721149,725223	N,N	NA;NA	LOC100288069,LOC643837	NA	NA	NA	NA	LOC100288069	4973
298	chr1	76099523	76143976	76143600,76138417	N,N	NA;NA	ACADM	MSH4,RABGGTB	K562	ChIA-PET	22265404	ACADM	46067
299	chr1	8179705	8184463	8182689	N	NA	NA	ERRFI1,SLC45A1,RERE	IMR90,MCF7	Hi-C,ChIA-PET	24141950,22265404	ERRFI1	93312
300	chr1	8253978	8259611	8257983,8254724	Y,Y	NA;NA	NA	ERRFI1,PARK7,RERE,SLC45A1	IMR90,MCF7	Hi-C,ChIA-PET	24141950,22265404	ERRFI1	167585
301	chr1	8261149	8262000	8261394	N	NA	NA	ERRFI1,RERE,PARK7,SLC45A1	IMR90,MCF7	Hi-C,ChIA-PET	24141950,22265404	ERRFI1	174756
302	chr1	8270139	8274282	8272186	Y	NA	NA	ERRFI1,PARK7,SLC45A1,RERE	IMR90,MCF7	Hi-C,ChIA-PET	24141950,22265404	ERRFI1	183746
303	chr1	85684787	85686955	85686046	N	NA	SYDE2,C1orf52	WDR63,MIR4423,SYDE2,MCOLN3	IMR90,MCF7	Hi-C,ChIA-PET	24141950,22265404	SYDE2	18059
304	chr1	85689920	85692293	85691608	N	NA	SYDE2,C1orf52,LOC646626	SYDE2,WDR63	MCF7,IMR90	ChIA-PET,Hi-C	22265404,24141950	SYDE2	23192
305	chr1	87238518	87242392	87240836	N	NA	NA	HS2ST1,SEP15,SH3GLB1	IMR90,K562	Hi-C,ChIA-PET	24141950,22265404	SH3GLB1	68265
306	chr1	87257519	87260283	87258567	N	NA	NA	SEP15	IMR90	Hi-C	24141950	SH3GLB1	87266
307	chr1	88041421	88045353	88042330	N	NA	NA	NA	NA	NA	NA	LMO4	247270
308	chr1	88288574	88292759	88292126	N	NA	NA	LMO4	IMR90	Hi-C	24141950	LMO4	494423
309	chr1	90224708	90233032	90228891	N	NA	NA	LRRC8C,FLJ27354,LRRC8D,ZNF326	IMR90	Hi-C	24141950	LRRC8D	53541
310	chr1	91245545	91317265	91316793	N	NA	NA	BARHL2	IMR90	Hi-C	24141950	ZNF644	170547
311	chr1	92056581	92073325	92057709,92062182	N,N	NA;NA	NA	TGFBR3,HSP90B3P,CDC7,RPAP2,GLMN	IMR90	Hi-C	24141950	CDC7	90177
312	chr1	9222606	9224694	9223586	N	NA	NA	SLC2A7,SLC25A33,MIR34A,GPR157	IMR90,MCF7	Hi-C,ChIA-PET	24141950,22265404	H6PD	70169
313	chr1	93438029	93439552	93438683	N	NA	NA	FAM69A,RPL5	IMR90	Hi-C	24141950	MTF2	105240
314	chr1	93454696	93458021	93456141	N	NA	NA	EVI5,FAM69A,RPL5	IMR90	Hi-C	24141950	MTF2	86771
315	chr1	93497957	93500171	93499242	N	NA	MTF2	MTF2,CCDC18,TMED5,FAM69A,RPL5	IMR90	Hi-C	24141950	MTF2	44621
316	chr1	9488256	9491225	9489065	Y	NA	NA	H6PD,SPSB1,SLC25A33,MIR34A,GPR157	IMR90	Hi-C	24141950	SLC25A33	108303
317	chr1	95200200	95201877	95200979	N	NA	NA	F3,ABCD3,SLC44A3	IMR90	Hi-C	24141950	ABCD3	316267
318	chr1	95549412	95554211	95551194	Y	NA	TMEM56-RWDD3	ALG14,TMEM56-RWDD3,SLC44A3	IMR90,K562	Hi-C,ChIA-PET	24141950,22265404	TMEM56-RWDD3	29268
319	chr1	99868496	99872797	99870905	N	NA	NA	NA	NA	NA	NA	PALMD	238634
320	chr10	100120304	100122772	100120990	Y	PYROXD2,LOXL4	NA	PYROXD2,C10orf28,LOXL4,HPS1	IMR90	Hi-C	24141950	PYROXD2	52206
321	chr10	104955806	104959264	104957127	Y	C10orf32,NT5C2	NT5C2	NA	NA	NA	NA	NT5C2	2743
322	chr10	112195511	112202815	112201704	N	NA	NA	DUSP5	IMR90	Hi-C	24141950	DUSP5	54810
323	chr10	112205212	112208059	112207201	Y	NA	DUSP5	DUSP5	IMR90	Hi-C	24141950	DUSP5	49566
324	chr10	11725943	11728629	11727489	N	NA	NA	USP6NL	IMR90,MCF7	Hi-C,ChIA-PET	24141950,22265404	ECHDC3	55727
325	chr10	119166777	119172545	119168467,119171717	N,N	NA;NA	PDZD8	PDZD8	K562	ChIA-PET	22265404	PDZD8	31840
326	chr10	119520852	119545826	119522397,119521196	N,N	NA;NA	NA	CASC2	IMR90	Hi-C	24141950	RAB11FIP2	260288
327	chr10	120241075	120244101	120242491	N	NA	NA	NA	NA	NA	NA	FAM204A	139236
328	chr10	120527948	120530541	120528985	N	NA	C10orf46	C10orf46	IMR90	Hi-C	24141950	C10orf46	13190
329	chr10	12095549	12096989	12096050	N	NA	UPF2,DHTKD1	UPF2,DHTKD1	IMR90,K562	Hi-C,ChIA-PET	24141950,22265404	UPF2	10380
330	chr10	12104267	12106426	12105610	N	NA	UPF2,DHTKD1	NA	NA	NA	NA	DHTKD1	4508
331	chr10	121306779	121308844	121307375	N	NA	RGS10,TIAL1	RGS10,TIAL1	IMR90,K562	Hi-C,ChIA-PET	24141950,22265404	RGS10	4557
332	chr10	130396704	130399917	130397919	N	NA	NA	NA	NA	NA	NA	MKI67	472236
333	chr10	130426313	130429553	130427996	N	NA	NA	NA	NA	NA	NA	MKI67	501845
334	chr10	133727844	133732705	133728854,133732460	N,N	NA;NA	PPP2R2D	NA	NA	NA	NA	PPP2R2D	15255
335	chr10	133814182	133821772	133815002	N	NA	BNIP3	BNIP3	IMR90	Hi-C	24141950	BNIP3	18747
336	chr10	133875943	133879118	133878618	N	NA	NA	BNIP3	IMR90,MCF7	Hi-C,ChIA-PET	24141950,22265404	BNIP3	80508
337	chr10	13424480	13427311	13425247	N	NA	SEPHS1	BEND7	IMR90	Hi-C	24141950	SEPHS1	34182
338	chr10	13431923	13441730	13433233	N	NA	SEPHS1	BEND7,SEPHS1,PRPF18	IMR90	Hi-C	24141950	SEPHS1	41625
339	chr10	13444519	13450349	13446397	N	NA	NA	BEND7,PRPF18	IMR90	Hi-C	24141950	SEPHS1	54221
340	chr10	13568308	13572747	13571091	N	NA	BEND7	BEND7,PRPF18	IMR90,MCF7	Hi-C,ChIA-PET	24141950,22265404	BEND7	23332
341	chr10	15076832	15078402	15077608	N	NA	NA	OLAH	IMR90	Hi-C	24141950	RPP38	60780
342	chr10	15222097	15228275	15225308	N	NA	NMT2	NA	NA	NA	NA	NMT2	11402
343	chr10	15463542	15485251	15483246	N	NA	NA	ITGA8,FAM188A	IMR90	Hi-C	24141950	NMT2	252847
344	chr10	17501497	17503702	17502564	N	NA	ST8SIA6	NA	NA	NA	NA	ST8SIA6	5243
345	chr10	17519704	17529755	17528078	N	NA	ST8SIA6	RSU1,CUBN,ST8SIA6,PTPLA	IMR90,MCF7	Hi-C,ChIA-PET	24141950,22265404	ST8SIA6	23450
346	chr10	17536809	17556550	17548546	Y	ST8SIA6	ST8SIA6	CUBN,ST8SIA6,PTPLA	IMR90,K562	Hi-C,ChIA-PET	24141950,22265404	ST8SIA6	40555
347	chr10	21497346	21499013	21497882	N	NA	NEBL	NA	NA	NA	NA	NEBL	34230
348	chr10	22310882	22312802	22311618	N	NA	DNAJC1	ARMC3,COMMD3-BMI1,LOC100499489,NEBL,PIP4K2A	IMR90	Hi-C	24141950	DNAJC1	18232
349	chr10	22516923	22521029	22518397	N	NA	NA	COMMD3-BMI1,LOC100499489,PIP4K2A,ARMC3,MSRB2,LOC100130992,DNAJC1	IMR90,K562,MCF7	Hi-C,ChIA-PET	24141950,22265404	COMMD3-BMI1	84283
350	chr10	23103878	23108250	23106105	N	NA	NA	COMMD3-BMI1,PIP4K2A	IMR90	Hi-C	24141950	PIP4K2A	100375
351	chr10	23113591	23115692	23114896	N	NA	NA	PIP4K2A,COMMD3-BMI1,ARMC3	IMR90	Hi-C	24141950	PIP4K2A	110088
352	chr10	23800647	23802803	23801998	N	NA	NA	NA	NA	NA	NA	OTUD1	72449
353	chr10	29093179	29119920	29099580,29096411,29112265,29115386	N,N,N,N	NA;NA;NA;NA	NA	BAMBI,LYZL1,LOC100507605	K562,IMR90	ChIA-PET,Hi-C	22265404,24141950	BAMBI	126755
354	chr10	29127527	29130294	29128710	N	NA	NA	BAMBI,LYZL1,LOC100507605,LOC387647	IMR90	Hi-C	24141950	BAMBI	161103
355	chr10	29226588	29230676	29228923	Y	NA	NA	BAMBI,LOC100507605,LYZL1	IMR90	Hi-C	24141950	BAMBI	260164
356	chr10	29272073	29276451	29274436	N	NA	NA	LYZL1,BAMBI,LOC100507605	IMR90	Hi-C	24141950	BAMBI	305649
357	chr10	29420661	29422588	29421508	N	NA	NA	BAMBI,LYZL1,LOC100507605,WAC	IMR90	Hi-C	24141950	LOC387647	275913
358	chr10	30703898	30709011	30707751	N	NA	MAP3K8	MAP3K8,LYZL2	IMR90,MCF7,K562	Hi-C,ChIA-PET	24141950,22265404	MAP3K8	13939
359	chr10	30782143	30784273	30783073	Y	MAP3K8	NA	MAP3K8	IMR90,K562	Hi-C,ChIA-PET	24141950,22265404	MAP3K8	59193
360	chr10	30840006	30844366	30842268	Y	NA	NA	MAP3K8,LOC729668,KIAA1462,MTPAP	IMR90,K562	Hi-C,ChIA-PET	24141950,22265404	MAP3K8	117056
361	chr10	30872043	30873755	30872972	Y	MAP3K8,ZNF438,ZNF438	NA	LOC729668	IMR90	Hi-C	24141950	MAP3K8	149093
362	chr10	3087592	3089263	3088223	Y	NA	PFKP	PFKP	IMR90,MCF7	Hi-C,ChIA-PET	24141950,22265404	PFKP	20449
363	chr10	31421329	31424376	31422759	Y	ZNF438,ZNF438	NA	ARHGAP12,ZEB1,ZNF438,ZEB1-AS1	IMR90	Hi-C	24141950	ZEB1-AS1	183648
364	chr10	31890771	31893626	31892590	Y	NA	NA	ZEB1,ARHGAP12,KIF5B	IMR90	Hi-C	24141950	ZEB1-AS1	282747
365	chr10	32048368	32051048	32049161	Y	ZEB1,KIF5B	NA	ZNF438,ZEB1,ARHGAP12,LYZL2	IMR90,MCF7	Hi-C,ChIA-PET	24141950,22265404	ARHGAP12	166722
366	chr10	32223067	32242730	32236488,32240972	N,N	NA;NA	ARHGAP12	ARHGAP12,KIF5B	IMR90,MCF7,K562	Hi-C,ChIA-PET	24141950,22265404	ARHGAP12	5297
367	chr10	32260789	32267723	32261705,32266509	N,N	NA;NA	ARHGAP12	KIF5B,ARHGAP12	IMR90	Hi-C	24141950	ARHGAP12	43019
368	chr10	32427651	32429570	32428564	N	NA	NA	KIF5B,ARHGAP12,EPC1	IMR90,MCF7	Hi-C,ChIA-PET	24141950,22265404	KIF5B	82280
369	chr10	32702699	32704509	32704024	N	NA	NA	NA	NA	NA	NA	EPC1	66586
370	chr10	32730634	32737936	32735476	N	NA	NA	C10orf68	MCF7	ChIA-PET	22265404	EPC1	94521
371	chr10	33259246	33262465	33261275	N	NA	ITGB1	ITGB1	IMR90,MCF7	Hi-C,ChIA-PET	24141950,22265404	ITGB1	11953
372	chr10	33268303	33271290	33269695	Y	C10orf68	ITGB1	ITGB1	IMR90,K562,MCF7	Hi-C,ChIA-PET	24141950,22265404	ITGB1	21010
373	chr10	33293670	33296008	33294529	N	NA	ITGB1	ITGB1,C10orf68,PARD3	IMR90	Hi-C	24141950	ITGB1	46377
374	chr10	33338514	33348808	33339318	N	NA	NA	NRP1,C10orf68	IMR90	Hi-C	24141950	ITGB1	91221
375	chr10	3355033	3357865	3356376	N	NA	NA	LOC338588,LOC100216001	IMR90	Hi-C	24141950	PITRM1	140000
376	chr10	3358819	3386128	3360471	N	NA	NA	LOC338588,LOC100216001,KLF6	IMR90	Hi-C	24141950	PITRM1	143786
377	chr10	3593405	3602838	3598750	N	NA	NA	KLF6	IMR90	Hi-C	24141950	KLF6	224635
378	chr10	3709452	3713921	3710588	N	NA	NA	KLF6	K562	ChIA-PET	22265404	KLF6	113552
379	chr10	38159894	38169728	38161010	N	NA	ZNF248	ZNF248	MCF7	ChIA-PET	22265404	ZNF248	13408
380	chr10	3844383	3854963	3846989,3852034,3853861	Y,N,Y	KLF6;NA;KLF6	KLF6	LOC100216001,LOC338588,KLF6,AKR1E2	IMR90,MCF7	Hi-C,ChIA-PET	24141950,22265404	KLF6	16910
381	chr10	3870077	3872281	3871018	Y	KLF6	KLF6	LOC338588,LOC100216001,KLF6	IMR90,MCF7,K562	Hi-C,ChIA-PET	24141950,22265404	KLF6	42604
382	chr10	3891541	3896476	3894143	Y	KLF6	NA	LOC100216001,LOC338588,KLF6	IMR90,K562,MCF7	Hi-C,ChIA-PET	24141950,22265404	KLF6	64068
383	chr10	3931807	3938867	3933374,3937017	N,N	NA;NA	NA	LOC100216001,LOC338588,KLF6	IMR90,K562,MCF7	Hi-C,ChIA-PET	24141950,22265404	KLF6	104334
384	chr10	3968015	3970730	3969094	N	NA	NA	KLF6,LOC100216001,LOC338588	IMR90,K562	Hi-C,ChIA-PET	24141950,22265404	KLF6	140542
385	chr10	3983786	3989061	3985049	Y	KLF6	NA	KLF6,LOC100216001,LOC338588	IMR90,K562	Hi-C,ChIA-PET	24141950,22265404	KLF6	156313
386	chr10	43139604	43143601	43141722	N	NA	ZNF33B	ZNF33B	MCF7,IMR90	ChIA-PET,Hi-C	22265404,24141950	ZNF33B	5612
387	chr10	43148070	43151081	43150082	N	NA	ZNF33B	NA	NA	NA	NA	ZNF33B	14078
388	chr10	43909707	43918080	43913086,43916316	N,N	NA;NA	HNRNPF,ZNF487P	ZNF487P	K562,MCF7	ChIA-PET	22265404	HNRNPF	5011
389	chr10	44728705	44730198	44729218	N	NA	NA	LOC283033,TMEM72-AS1,ZNF32-AS3	IMR90	Hi-C	24141950	ZNF32	584379
390	chr10	44744537	44745951	44745072	N	NA	NA	NA	NA	NA	NA	ZNF32	600211
391	chr10	44972553	44975510	44973815	N	NA	NA	TMEM72-AS1,ZNF32-AS3	IMR90	Hi-C	24141950	C10orf10	498820
392	chr10	45283431	45285364	45284512	N	NA	NA	NA	NA	NA	NA	C10orf10	188966
393	chr10	45774118	45775421	45774608	N	NA	NA	NA	NA	NA	NA	ALOX5	94203
394	chr10	47587362	47590403	47588784	N	NA	NA	LOC643650,SYT15,PPYR1	IMR90	Hi-C	24141950	MARCH8	1497008
395	chr10	48482999	48485934	48484117	Y	NA	NA	GDF10,GDF2	IMR90	Hi-C	24141950	MAPK8	1123753
396	chr10	49511438	49528186	49514648	N	NA	NA	FRMPD2,ARHGAP22	IMR90,K562	Hi-C,ChIA-PET	24141950,22265404	MAPK8	81501
397	chr10	4977950	4981942	4979145	N	NA	AKR1C1	tAKR,AKR1C2,AKR1C3,UCN3,NET1,TUBAL3	IMR90	Hi-C	24141950	AKR1C1	23512
398	chr10	50432526	50434666	50433626	N	NA	C10orf128	WDFY4,VSTM4,LOC100506733,FAM170B,C10orf71,DRGX	IMR90	Hi-C	24141950	C10orf128	36119
399	chr10	52415320	52421313	52419553	N	NA	SGMS1	SGMS1	IMR90,MCF7	Hi-C,ChIA-PET	24141950,22265404	SGMS1	31583
400	chr10	5323521	5335142	5326681,5333951	N,Y	NA;NA	NA	tAKR,AKR1E2,AKR1C2,AKR1C3,AKR1C4,AKR1CL1	IMR90	Hi-C	24141950	TUBAL3	111651
401	chr10	5357650	5360854	5359975	Y	GDI2	NA	NA	NA	NA	NA	TUBAL3	85939
402	chr10	5588659	5591826	5590935	N	NA	NA	NA	NA	NA	NA	ASB13	116732
403	chr10	62587226	62588854	62588031	N	NA	CDK1	RHOBTB1,ARID5B	IMR90	Hi-C	24141950	CDK1	49014
404	chr10	64861277	64868493	64866212,64862490	N,N	NA;NA	NRBF2	ZNF365,ADO,NRBF2	IMR90,MCF7,K562	Hi-C,ChIA-PET	24141950,22265404	NRBF2	24514
405	chr10	64874494	64877261	64875697	Y	NA	NRBF2	ZNF365,ADO,NRBF2	IMR90,MCF7	Hi-C,ChIA-PET	24141950,22265404	NRBF2	15746
406	chr10	65423797	65427384	65424630	N	NA	NA	JMJD1C	IMR90	Hi-C	24141950	REEP3	142674
407	chr10	66265646	66269293	66267458	N	NA	NA	NA	NA	NA	NA	REEP3	984523
408	chr10	69458888	69460303	69459557	N	NA	NA	NA	NA	NA	NA	DNAJC12	137634
409	chr10	69522520	69525418	69524182	Y	NA	NA	NA	NA	NA	NA	DNAJC12	72519
410	chr10	6958831	6964186	6962909	N	NA	NA	SFMBT2,LOC100507127	IMR90	Hi-C	24141950	LOC439949	336444
411	chr10	69608008	69613021	69609281	Y	NA	DNAJC12,SIRT1	SIRT1,HERC4,MYPN	K562,IMR90	ChIA-PET,Hi-C	22265404,24141950	DNAJC12	10071
412	chr10	70312704	70317056	70314949	N	NA	SLC25A16,TET1	SLC25A16,CCAR1,DNA2,TET1,STOX1,DDX50,DDX21	IMR90,K562	Hi-C,ChIA-PET	24141950,22265404	TET1	3061
413	chr10	7069131	7072087	7070554	N	NA	NA	PRKCQ,SFMBT2	IMR90	Hi-C	24141950	SFMBT2	381361
414	chr10	72378271	72379303	72379179	N	NA	PRF1	KIAA1274,C10orf27,ADAMTS14	IMR90	Hi-C	24141950	PRF1	15740
415	chr10	72411662	72414464	72413234	Y	ADAMTS14	PRF1,ADAMTS14	ADAMTS14,PRF1,KIAA1274,SGPL1,PCBD1,C10orf27	IMR90,K562	Hi-C,ChIA-PET	24141950,22265404	ADAMTS14	18095
416	chr10	72417960	72426795	72421535,72424608	N,Y	NA;ADAMTS14	ADAMTS14	ADAMTS14,PRF1,KIAA1274	IMR90,K562	Hi-C,ChIA-PET	24141950,22265404	ADAMTS14	5764
417	chr10	72557095	72561343	72557793	N	NA	SGPL1	KIAA1274,PCBD1,SGPL1	IMR90	Hi-C	24141950	SGPL1	14361
418	chr10	73618933	73621495	73620404	Y	DNAJB12,DDIT4,C10orf54,PSAP	PSAP	PSAP,C10orf54,CDH23,CHST3,SPOCK2,DNAJB12,ASCC1,ANAPC16	MCF7,IMR90	ChIA-PET,Hi-C	22265404,24141950	PSAP	7851
419	chr10	73636301	73639242	73638532	N	NA	PSAP	PSAP,CHST3,SPOCK2,ASCC1,ANAPC16,CDH23,DNAJB12	IMR90,K562	Hi-C,ChIA-PET	24141950,22265404	PSAP	25219
420	chr10	73644915	73654516	73648493,73653859	N,N	NA;NA	PSAP	PSAP,SPOCK2,DNAJB12,CHST3,CDH23,ASCC1	IMR90,K562	Hi-C,ChIA-PET	24141950,22265404	PSAP	33833
421	chr10	74060043	74071223	74068452,74061293	Y,N	PSAP,DDIT4,DNAJB12;NA	DDIT4,DNAJB12	ANAPC16,DDIT4,ASCC1	IMR90,K562,MCF7	Hi-C,ChIA-PET	24141950,22265404	DDIT4	26366
422	chr10	74435049	74437799	74436315	Y	CCDC109A,ASCC1,ASCC1	MICU1,MCU	MICU1,OIT3,PLA2G12B,MCU	IMR90,MCF7	Hi-C,ChIA-PET	24141950,22265404	MCU	14090
423	chr10	75699550	75702022	75700572	N	NA	PLAU	NA	NA	NA	NA	PLAU	28688
424	chr10	75715023	75718178	75716498	Y	FUT11,NDST2	PLAU,VCL	CAMK2G,PLAU,C10orf55,VCL,AP3M1,LOC100507331,KIAA0913,NDST2	IMR90,K562	Hi-C,ChIA-PET	24141950,22265404	VCL	39694
425	chr10	75725175	75726677	75725794	N	NA	VCL	CAMK2G,AP3M1,VCL,NDST2,C10orf55,PLAU,ADK	IMR90	Hi-C	24141950	VCL	31195
426	chr10	80199897	80202802	80201676	N	NA	NA	RPS24,LOC283050,ZMIZ1,LOC100132987	IMR90	Hi-C	24141950	RPS24	406379
427	chr10	81424005	81425464	81425087	N	NA	NA	NA	NA	NA	NA	LOC642361	160194
428	chr10	81433129	81435651	81435247	N	NA	NA	NA	NA	NA	NA	LOC642361	150007
429	chr10	82528750	82532912	82529727,82531967	N,N	NA;NA	NA	NA	NA	NA	NA	TSPAN14	314712
430	chr10	85877864	85879420	85878500	N	NA	GHITM	NA	NA	NA	NA	GHITM	19765
431	chr10	88159036	88161225	88160051	Y	NA	NA	WAPAL	MCF7	ChIA-PET	22265404	WAPAL	120316
432	chr10	88294224	88298029	88295319	N	NA	WAPAL	WAPAL,OPN4	IMR90,MCF7,K562	Hi-C,ChIA-PET	24141950,22265404	WAPAL	12683
433	chr10	90845000	90848374	90846724	N	NA	NA	FAS,LIPA,CH25H	IMR90	Hi-C	24141950	PANK1	556955
434	chr10	92862867	92865541	92864526	N	NA	NUDT9P1	NA	NA	NA	NA	NUDT9P1	47296
435	chr10	93431554	93433563	93432199	Y	NA	NA	LOC100188947,HECTD2,TNKS2,RPP30,PPP1R3C	IMR90	Hi-C	24141950	TNKS2	124588
436	chr10	94507341	94522357	94516647,94520501,94522122	N,Y,N	NA;NA;NA	NA	EXOC6,KIF11,HHEX	IMR90,K562	Hi-C,ChIA-PET	24141950,22265404	HHEX	57660
437	chr10	94580855	94586291	94582110	N	NA	EXOC6	EXOC6,KIF11,HHEX	IMR90,K562	Hi-C,ChIA-PET	24141950,22265404	EXOC6	8179
438	chr10	96939745	96946950	96943585	Y	SORBS1,SORBS1	NA	SORBS1,C10orf129,PDLIM1	IMR90,MCF7	Hi-C,ChIA-PET	24141950,22265404	PDLIM1	103831
439	chr10	97883313	97886902	97884844	N	NA	ZNF518A	LOC728558,CCNJ	K562	ChIA-PET	22265404	ZNF518A	2570
440	chr10	9855437	9868172	9866980	N	NA	NA	NA	NA	NA	NA	USP6NL	1785507
441	chr10	99163449	99170344	99167239	N	NA	RRP12,PGAM1,EXOSC1,ZDHHC16	EXOSC1,ZDHHC16,PGAM1,RRP12	MCF7,K562	ChIA-PET	22265404	RRP12	2322
442	chr10	9917884	9921209	9920143	N	NA	NA	NA	NA	NA	NA	USP6NL	1732470
443	chr10	99599372	99601293	99600132	N	NA	NA	GOLGA7B	IMR90	Hi-C	24141950	ZFYVE27	102494
444	chr11	102346870	102348550	102347773	N	NA	TMEM123	TMEM123,MMP20,BIRC2,BIRC3,MMP7	IMR90,MCF7	Hi-C,ChIA-PET	24141950,22265404	TMEM123	23095
445	chr11	105324421	105391123	105386792	N	NA	NA	NA	NA	NA	NA	KIAA1826	501831
446	chr11	10736168	10742968	10738564	N	NA	CTR9	MRVI1,MRVI1-AS1,RNF141,AMPD3,MTRNR2L8,LYVE1	IMR90	Hi-C	24141950	CTR9	29843
447	chr11	10929503	10939297	10930211	N	NA	ZBED5,LOC729013	EIF4G2,LOC729013,ZBED5,USP47,DKK3,CTR9	MCF7,K562,IMR90	ChIA-PET,Hi-C	22265404,24141950	LOC729013	49739
448	chr11	10951757	10957846	10953040,10955803	N,Y	NA;NA	NA	EIF4G2,MICALCL,LOC729013,ZBED5,CTR9,GALNTL4	IMR90,K562,MCF7	Hi-C,ChIA-PET	24141950,22265404	LOC729013	71993
449	chr11	109761178	109764394	109762524	N	NA	NA	NA	NA	NA	NA	ZC3H12C	199693
450	chr11	112141049	112195125	112141448,112141434	N,N	NA;NA	PTS	BCO2,PTS,NCAM1,TTC12,C11orf34,LOC100288346	IMR90,K562	Hi-C,ChIA-PET	24141950,22265404	PTS	43961
451	chr11	113505207	113516349	113515825,113505885	N,N	NA;NA	NA	NA	NA	NA	NA	ZW10	128136
452	chr11	113533100	113537180	113535771	N	NA	NA	NA	NA	NA	NA	ZW10	107305
453	chr11	114210688	114211972	114211342	N	NA	NA	FAM55B	IMR90	Hi-C	24141950	C11orf71	59167
454	chr11	11829018	11833582	11832819	N	NA	USP47	DKK3,CTR9,USP47,EIF4G2,LOC729013,ZBED5,MICAL2	IMR90,K562	Hi-C,ChIA-PET	24141950,22265404	USP47	29388
455	chr11	11835640	11837009	11836619	N	NA	USP47	DKK3,USP47,EIF4G2,MICAL2,GALNTL4,MICALCL	IMR90,K562	Hi-C,ChIA-PET	24141950,22265404	USP47	25961
456	chr11	118559942	118561928	118561010	N	NA	NA	BCL9L,DDX6,CXCR5,MIR4492,FOXR1,UPK2,RPS25,TRAPPC4	IMR90,MCF7	Hi-C,ChIA-PET	24141950,22265404	PHLDB1	82729
457	chr11	118584328	118591869	118586251	N	NA	NA	DDX6,BCL9L,CXCR5,FOXR1,UPK2,TREH,ARCN1,PHLDB1,MIR4492,TRAPPC4,RPL23AP64,CCDC84,RPS25	IMR90	Hi-C	24141950	DDX6	70103
458	chr11	119453556	119463056	119455167,119462681	Y,N	NA;NA	NA	TRIM29,USP2,LOC100499227,PVRL1,GRIK4	IMR90	Hi-C	24141950	USP2	201120
459	chr11	122874208	122874508	122874350	N	NA	NA	C11orf63	IMR90	Hi-C	24141950	HSPA8	58393
460	chr11	123949722	123952183	123950972	N	NA	VWA5A	VWA5A,OR8G1,OR8D2	IMR90	Hi-C	24141950	VWA5A	33928
461	chr11	125401487	125403498	125402816	N	NA	EI24	EI24	IMR90	Hi-C	24141950	EI24	35800
462	chr11	130391509	130393739	130392305	Y	NA	NA	SNX19,ADAMTS15	IMR90	Hi-C	24141950	ZBTB44	206902
463	chr11	13125130	13135968	13126995	N	NA	NA	RASSF10,LOC100506305,TEAD1	IMR90	Hi-C	24141950	LOC100506305	114035
464	chr11	134628224	134639638	134632467	N	NA	NA	LOC283177	IMR90	Hi-C	24141950	GLB1L2	426456
465	chr11	13893574	13895936	13895142	N	NA	NA	NA	NA	NA	NA	FAR1	203368
466	chr11	14430544	14446160	14436575,14444813	N,N	NA;NA	RRAS2	RRAS2,COPB1,SPON1	IMR90,MCF7	Hi-C,ChIA-PET	24141950,22265404	RRAS2	44492
467	chr11	16613223	16632792	16627745	N	NA	NA	SOX6	IMR90,K562	Hi-C,ChIA-PET	24141950,22265404	C11orf58	127356
468	chr11	17279623	17281584	17280432	N	NA	NUCB2	NUCB2	IMR90	Hi-C	24141950	NUCB2	16702
469	chr11	17720106	17721914	17721203	N	NA	NA	SERGEF	IMR90	Hi-C	24141950	SERGEF	312723
470	chr11	1793025	1796641	1793947	Y	TOLLIP,TNNI2,LSP1,CTSD,MOB2	IFITM10,MOB2	MOB2,IFITM10,MIR4686,TH,IGF2-AS1,INS-IGF2,IGF2,KRTAP5-5,KRTAP5-6,FAM99B,LSP1	IMR90,MCF7,K562,H1ESC,HELA	Hi-C,3C,ChIA-PET,5C	24141950,19890323,22265404,22955621	MOB2	7524
471	chr11	18689896	18691695	18690614	N	NA	SPTY2D1,TMEM86A	TSG101	IMR90	Hi-C	24141950	TMEM86A	28656
472	chr11	27197691	27241663	27241075	N	NA	NA	LIN7C,LGR4,BDNF-AS1,CCDC34	IMR90,K562	Hi-C,ChIA-PET	24141950,22265404	CCDC34	143132
473	chr11	33919816	33923092	33921033	N	NA	LMO2	NA	NA	NA	NA	LMO2	5980
474	chr11	33932650	33935177	33934199	N	NA	LMO2	LMO2	IMR90	Hi-C	24141950	LMO2	18814
475	chr11	33951592	33967853	33954788,33959088,33963367,33966518	N,Y,N,N	NA;NA;NA;NA	LMO2	LMO2	IMR90,K562	Hi-C,ChIA-PET	24141950,22265404	LMO2	37756
476	chr11	33973353	33976470	33974605	N	NA	NA	LMO2	IMR90,K562	Hi-C,ChIA-PET	24141950,22265404	LMO2	59517
477	chr11	34065340	34068424	34066643	N	NA	CAPRIN1	LMO2,CAPRIN1,NAT10,CAT	IMR90,K562	Hi-C,ChIA-PET	24141950,22265404	CAPRIN1	4806
478	chr11	34391773	34395701	34393268	Y	ABTB2	NA	ABTB2,ELF5,NAT10,CAT	IMR90	Hi-C	24141950	CAT	64771
479	chr11	34606873	34611786	34609541	N	NA	NA	APIP,SLC1A2,PDHX,ELF5,EHF,CD44	IMR90	Hi-C	24141950	CAT	146401
480	chr11	34619590	34627148	34621985,34625347	Y,N	ELF5,ELF5,EHF,EHF;NA	NA	APIP,EHF,CAT,PDHX,SLC1A2,ELF5,CD44	IMR90	Hi-C	24141950	CAT	159118
481	chr11	34630156	34632752	34631603	N	NA	NA	APIP,EHF	IMR90	Hi-C	24141950	CAT	169684
482	chr11	34706327	34708060	34707040	Y	ABTB2,EHF	NA	NA	NA	NA	NA	PDHX	229617
483	chr11	34826351	34833913	34827780,34831647	N,N	NA;NA	NA	EHF,CAT,APIP	IMR90	Hi-C	24141950	PDHX	103764
484	chr11	349261	357933	350552,354967	N,N	NA;NA	IFITM2,IFITM1,IFITM3,B4GALNT4,PKP3	SIRT3,RIC8A,SCGB1C1,ODF3,BET1L,PSMD13,NLRP6,ATHL1,IFITM1,SIGIRR,ANO9,PKP3,IFITM2	IMR90,K562,MCF7	Hi-C,ChIA-PET	24141950,22265404	B4GALNT4	11862
485	chr11	35050497	35055025	35052373	Y	CD44	NA	SLC1A2,CD44,PDHX	IMR90	Hi-C	24141950	APIP	112558
486	chr11	35102908	35106763	35104392	Y	CD44	NA	CD44,PDHX,APIP,SLC1A2	IMR90	Hi-C	24141950	APIP	164969
487	chr11	3527520	3552247	3529110,3534670	N,N	NA;NA	NA	NA	NA	NA	NA	LOC650368	125329
488	chr11	361096	361938	361621	N	NA	IFITM1,IFITM3,B4GALNT4,PKP3	ANO9,SIGIRR	MCF7	ChIA-PET	22265404	B4GALNT4	7857
489	chr11	4181926	4187242	4185727	N	NA	NA	NA	NA	NA	NA	RRM1	66002
490	chr11	4207822	4224020	4208630	N	NA	NA	OR52M1	IMR90	Hi-C	24141950	RRM1	91898
491	chr11	43665156	43671865	43665786	N	NA	HSD17B12	HSD17B12	IMR90	Hi-C	24141950	HSD17B12	30278
492	chr11	44354154	44357382	44355340	N	NA	NA	EXT2,TSPAN18,ALX4	IMR90	Hi-C	24141950	EXT2	237055
493	chr11	44550475	44554152	44552503	N	NA	NA	EXT2,CHST1,ACCS,CD82,TSPAN18,ALX4	IMR90	Hi-C	24141950	EXT2	433376
494	chr11	44557671	44559957	44558908	N	NA	NA	EXT2,CHST1,ACCS,CD82,TSPAN18,ALX4	IMR90	Hi-C	24141950	EXT2	440572
495	chr11	44568896	44572245	44569466	N	NA	NA	EXT2,ACCS,ALX4,CD82,TSPAN18,PRDM11,SYT13,TP53I11	IMR90	Hi-C	24141950	EXT2	451797
496	chr11	45376315	45383314	45377008	N	NA	NA	CHST1,PRDM11,SYT13,EXT2	IMR90	Hi-C	24141950	SLC35C1	442309
497	chr11	45476145	45480168	45478804	N	NA	NA	NA	NA	NA	NA	SLC35C1	345455
498	chr11	46237405	46238405	46237938	N	NA	NA	PHF21A,CRY2,CREB3L1,DGKZ	IMR90	Hi-C	24141950	CREB3L1	60823
499	chr11	46243599	46245183	46244246	N	NA	NA	PHF21A,DGKZ,CREB3L1	IMR90	Hi-C	24141950	CREB3L1	54045
500	chr11	46257511	46272726	46264935,46259093,46272135,46260828	Y,Y,N,N	NA;DGKZ;NA;NA	CREB3L1	PHF21A,DGKZ,CREB3L1,MDK	IMR90,K562,MCF7	Hi-C,ChIA-PET	24141950,22265404	CREB3L1	26502
501	chr11	46276438	46279481	46278258	N	NA	CREB3L1	CREB3L1,PHF21A,DGKZ	IMR90,MCF7	Hi-C,ChIA-PET	24141950,22265404	CREB3L1	19747
502	chr11	47413989	47418209	47415782	Y	MADD,MADD,MADD,FNBP4,CELF1,CELF1,CELF1,CELF1,SPI1	SPI1,SLC39A13,PSMC3	SPI1,SLC39A13	K562,MCF7	ChIA-PET	22265404	SLC39A13	11837
503	chr11	47937636	47942546	47939642,47938114	Y,N	OR4B1,OR4S1,NUP160;NA	NA	PTPRJ,NUP160	IMR90	Hi-C	24141950	PTPRJ	59564
504	chr11	47964586	47967407	47965708	N	NA	PTPRJ	PTPRJ	IMR90,MCF7	Hi-C,ChIA-PET	24141950,22265404	PTPRJ	34703
505	chr11	57667913	57670782	57668931	N	NA	NA	OR5B21	IMR90	Hi-C	24141950	TMX2-CTNND1	187918
506	chr11	58536620	58570151	58538481,58541592,58544514	N,N,Y	NA;NA;MPEG1,OR5B21,LPXN,LPXN	NA	LPXN,ZFP91-CNTF,GLYATL2	K562,IMR90	ChIA-PET,Hi-C	22265404,24141950	ZFP91-CNTF	190033
507	chr11	59303531	59315959	59305195,59313900	N,N	NA;NA	NA	NA	NA	NA	NA	OSBP	67658
508	chr11	59316522	59320398	59318062	N	NA	NA	PATL1,OSBP	K562	ChIA-PET	22265404	OSBP	63219
509	chr11	59658654	59661427	59659395	N	NA	TCN1	NA	NA	NA	NA	TCN1	24613
510	chr11	59725950	59729218	59728180,59728278	N,N	NA;NA	NA	NA	NA	NA	NA	TCN1	91909
511	chr11	59733855	59737795	59735649	Y	MRPL16	NA	NA	NA	NA	NA	TCN1	99814
512	chr11	59887900	59891731	59888735	N	NA	NA	NA	NA	NA	NA	TCN1	253859
513	chr11	61777759	61786721	61780233,61784554	N,N	NA;NA	FTH1	FADS1,BEST1,FTH1,FADS3,FADS2,RAB3IL1	IMR90,MCF7,K562	Hi-C,ChIA-PET	24141950,22265404	FTH1	42627
514	chr11	61791842	61794927	61793181	Y	DAGLA,FTH1	NA	FADS3,FADS2,FTH1,BEST1	IMR90,MCF7,K562	Hi-C,ChIA-PET	24141950,22265404	FTH1	56710
515	chr11	61871896	61874538	61872821	Y	DAGLA,FTH1	INCENP	FEN1,C11orf10,FADS3,BEST1,RAB3IL1,FADS2,C11orf9,DAGLA,DKFZP434K028,FADS1,FTH1,INCENP	IMR90,K562	Hi-C,ChIA-PET	24141950,22265404	INCENP	16907
516	chr11	64266503	64270743	64268169	N	NA	NA	NRXN2,RASGRP2,PYGM,SLC22A12,SLC22A11	IMR90,HELA,K562	Hi-C,5C	24141950,22955621	RPS6KA4	139878
517	chr11	64917184	64918935	64918313	N	NA	TM7SF2,ZNHIT2,MRPL49,FAU,SYVN1,SPDYC,CAPN1	SYVN1,CAPN1,SPDYC	MCF7,K562	ChIA-PET	22265404	SYVN1	15181
518	chr11	65458717	65461786	65459991	N	NA	RELA,KAT5,RNASEH2C	NA	NA	NA	NA	KAT5	17687
519	chr11	66148566	66150589	66149661	N	NA	BRMS1,B3GNT1,SLC29A2	CD248,SPTBN2,RIN1,BRMS1,CNIH2,B3GNT1,YIF1A,TMEM151A,SLC29A2,NPAS4,MRPL11,PELI3,DPP3,ZDHHC24,ACTN3,RBM4B	IMR90	Hi-C	24141950	SLC29A2	9275
520	chr11	66220622	66227597	66226257	N	NA	MRPL11,PELI3,DPP3	PELI3,DPP3	IMR90,MCF7	Hi-C,ChIA-PET	24141950,22265404	PELI3	6201
521	chr11	66773107	66775558	66774189	N	NA	PC	PC,RHOD,SYT12,KDM2A	IMR90	Hi-C	24141950	PC	47260
522	chr11	67895163	67897938	67895956	Y	CHKA	CHKA	CHKA,SUV420H1	MCF7,IMR90	ChIA-PET,Hi-C	22265404,24141950	CHKA	6305
523	chr11	68977084	68979083	68977996,68977947	N,N	NA;NA	NA	ORAOV1,MYEOV,CCND1,FGF19	IMR90,MCF7	Hi-C,ChIA-PET	24141950,22265404	MYEOV	82539
524	chr11	68993361	69003617	69002465	N	NA	NA	ORAOV1,MYEOV,CCND1,MRGPRF,TPCN2,FGF19	IMR90	Hi-C	24141950	MYEOV	58005
525	chr11	69193752	69218892	69197061,69208896,69210877,69216621	N,N,N,N	NA;NA;NA;NA	NA	MYEOV,TPCN2,CCND1,ORAOV1	IMR90,K562,MCF7	Hi-C,ChIA-PET	24141950,22265404	MYEOV	132130
526	chr11	69234630	69236808	69235475	Y	NA	NA	MYEOV,ORAOV1,CCND1	IMR90,MCF7	Hi-C,ChIA-PET	24141950,22265404	MYEOV	173008
527	chr11	69244135	69269247	69259093,69264053	N,N	NA;NA	NA	CCND1,TPCN2,MYEOV,ORAOV1	IMR90,MCF7,K562	Hi-C,ChIA-PET	24141950,22265404	MYEOV	182513
528	chr11	69337840	69340587	69339385	Y	NA	NA	MYEOV,CCND1	IMR90,MCF7	Hi-C,ChIA-PET	24141950,22265404	CCND1	115286
529	chr11	69792436	69795385	69794834	N	NA	NA	ANO1,ORAOV1,FGF4,FADD	IMR90	Hi-C	24141950	FADD	253884
530	chr11	69816148	69817505	69816585	N	NA	NA	ANO1,ORAOV1,FGF4,FGF19	IMR90	Hi-C	24141950	FADD	231764
531	chr11	71410025	71424956	71414228,71418280,71424226	N,N,N	NA;NA;NA	NA	NA	NA	NA	NA	FAM86C1	73601
532	chr11	71448361	71465119	71449496,71455401	N,N	NA;NA	FAM86C1	NA	NA	NA	NA	FAM86C1	33438
533	chr11	73480135	73482410	73481413	N	NA	RAB6A,MRPL48	RAB6A,MRPL48,CHCHD8,PAAF1	IMR90,MCF7	Hi-C,ChIA-PET	24141950,22265404	RAB6A	7934
534	chr11	73489043	73492973	73490593	Y	UCP2	RAB6A,MRPL48	MRPL48,CHCHD8,PAAF1,RAB6A	IMR90,MCF7,K562	Hi-C,ChIA-PET	24141950,22265404	MRPL48	5944
535	chr11	74215478	74218694	74216137	N	NA	KCNE3,LIPT2	LIPT2,PPME1,P4HA3,CHRDL2	MCF7,K562,IMR90	ChIA-PET,Hi-C	22265404,24141950	LIPT2	10723
536	chr11	74808644	74829736	74813854	N	NA	SLCO2B1	SLCO2B1,LOC100507050,XRRA1,OR2AT4,ARRB1	IMR90,K562	Hi-C,ChIA-PET	24141950,22265404	SLCO2B1	32296
537	chr11	75244547	75261490	75245671,75248450,75254768	N,Y,N	NA;UVRAG;NA	GDPD5,SERPINH1	RPS3,GDPD5,KLHL35,SERPINH1	K562,IMR90,MCF7	ChIA-PET,Hi-C	22265404,24141950	GDPD5	7948
538	chr11	75263490	75267633	75265705	Y	SERPINH1	GDPD5,SERPINH1	RPS3,GDPD5,KLHL35	IMR90	Hi-C	24141950	SERPINH1	5468
539	chr11	75400167	75402288	75401475	N	NA	NA	MAP6,LOC283214,DGAT2	IMR90	Hi-C	24141950	UVRAG	123924
540	chr11	75945240	75947893	75946756	N	NA	NA	C11orf30,MAP6,UVRAG,WNT11,PRKRIR,GUCY2E,DGAT2	IMR90,K562,MCF7	Hi-C,ChIA-PET	24141950,22265404	PRKRIR	143987
541	chr11	76446184	76450035	76446996	N	NA	TSKU	TSKU,ACER3,B3GNT6	IMR90,MCF7	Hi-C,ChIA-PET	24141950,22265404	TSKU	44250
542	chr11	76455494	76459164	76456863	N	NA	TSKU	ACER3,TSKU,B3GNT6	IMR90,K562	Hi-C,ChIA-PET	24141950,22265404	TSKU	35121
543	chr11	85818109	85821531	85820480	N	NA	PICALM	PICALM,C11orf73	IMR90	Hi-C	24141950	PICALM	37186
544	chr11	85843868	85864694	85862478,85859527,85846017,85854693,85856940,85847994,85850138	N,Y,Y,N,N,N,Y	NA;EED;EED,PICALM,PICALM;NA;NA;NA;PICALM,PICALM	NA	PICALM,EED,CCDC83,C11orf73	IMR90,K562	Hi-C,ChIA-PET	24141950,22265404	PICALM	62945
545	chr11	85865994	85897015	85866293,85869567,85887468,85874385,85894609	N,N,N,Y,N	NA;NA;NA;PICALM,PICALM;NA	NA	PICALM,EED,CCDC83,C11orf73,SYTL2	IMR90	Hi-C	24141950	EED	58791
546	chr11	85905594	85910244	85908167	N	NA	EED	PICALM,CCDC83	IMR90,MCF7,K562	Hi-C,ChIA-PET	24141950,22265404	EED	45562
547	chr11	85911473	85915082	85913759	Y	PICALM,PICALM	EED	PICALM,CCDC83,EED	IMR90	Hi-C	24141950	EED	40724
548	chr11	85928498	85937261	85929693	Y	NA	EED	PICALM,CCDC83,EED,SYTL2	IMR90	Hi-C	24141950	EED	18545
549	chr11	86451911	86455760	86454630,86451964	Y,N	NA;NA	NA	PRSS23,ME3,CCDC81	IMR90,MCF7	Hi-C,ChIA-PET	24141950,22265404	FZD4	210680
550	chr11	86494189	86496809	86495625	N	NA	NA	ME3,PRSS23	IMR90	Hi-C	24141950	FZD4	169631
551	chr11	88110777	88127292	88111813	N	NA	CTSC	GRM5	IMR90	Hi-C	24141950	CTSC	39836
552	chr11	89972079	89980172	89973904	N	NA	CHORDC1	CHORDC1	K562	ChIA-PET	22265404	CHORDC1	15547
553	chr11	91554315	91557385	91556071	N	NA	NA	NA	NA	NA	NA	SLC36A4	1373710
554	chr11	91636445	91640429	91638737	N	NA	NA	NA	NA	NA	NA	SLC36A4	1290666
555	chr11	91815182	91817607	91816446	N	NA	NA	NA	NA	NA	NA	SLC36A4	1113488
556	chr11	93704882	93708329	93707040	N	NA	NA	MRE11A	IMR90	Hi-C	24141950	PANX1	153765
557	chr11	93715886	93717671	93716933	N	NA	NA	MRE11A	IMR90	Hi-C	24141950	PANX1	144423
558	chr11	9383177	9387357	9384028,9386005	N,Y	NA;ZNF143,SWAP70,TMEM9B,NRIP3,DENND5A,TMEM41B,IPO7	TMEM41B,IPO7	ZNF143,IPO7,TMEM41B,DENND5A,KRT8P41,SCUBE2,LOC644656	IMR90,K562,MCF7	Hi-C,ChIA-PET	24141950,22265404	IPO7	18812
559	chr11	94463642	94466746	94465468	N	NA	AMOTL1	PIWIL4,AMOTL1	IMR90	Hi-C	24141950	AMOTL1	34762
560	chr11	95176133	95177984	95176784	N	NA	NA	NA	NA	NA	NA	SESN3	211887
561	chr11	95182581	95187718	95184217,95187048	N,N	NA;NA	NA	NA	NA	NA	NA	SESN3	218335
562	chr11	95465577	95468793	95467416	N	NA	NA	SESN3	IMR90	Hi-C	24141950	FAM76B	54161
563	chr11	9571040	9576350	9573715,9571482	N,N	NA;NA	WEE1	ZNF143,SWAP70,LOC283104,LOC440028,WEE1	IMR90,K562	Hi-C,ChIA-PET	24141950,22265404	WEE1	18878
564	chr11	9586204	9589006	9587807	Y	DENND5A,ZNF143,WEE1,SWAP70	WEE1	ZNF143,LOC644656	MCF7,K562	ChIA-PET	22265404	WEE1	6222
565	chr11	96227054	96243303	96238205,96240026,96235822	N,N,N	NA;NA;NA	NA	NA	NA	NA	NA	JRKL	103896
566	chr11	9633910	9649200	9635256,9643905	N,N	NA;NA	WEE1	WEE1,LOC644656,ZNF143,SBF2,ADM,SWAP70,LOC283104,LOC440028,LYVE1,MRVI1,MRVI1-AS1	K562,IMR90	ChIA-PET,Hi-C	22265404,24141950	WEE1	38682
567	chr11	97832710	97836880	97834917,97836864	N,Y	NA;NA	NA	NA	NA	NA	NA	JRKL	1709552
568	chr11	97843379	97845547	97844344	N	NA	NA	NA	NA	NA	NA	JRKL	1720221
569	chr12	102249044	102250433	102249769	N	NA	GNPTAB,DRAM1	GNPTAB,DRAM1	IMR90,K562	Hi-C,ChIA-PET	24141950,22265404	DRAM1	20672
570	chr12	104564682	104567180	104565850	N	NA	NFYB,TXNRD1	TXNRD1,HCFC2,ALDH1L2,NFYB	IMR90,K562	Hi-C,ChIA-PET	24141950,22265404	NFYB	32642
571	chr12	105351415	105355345	105352154	N	NA	C12orf45	CHST11,SLC41A2,TXNRD1,C12orf45,ALDH1L2	IMR90,MCF7	Hi-C,ChIA-PET	24141950,22265404	C12orf45	24753
572	chr12	106348591	106349803	106349190	N	NA	NA	NUAK1	IMR90	Hi-C	24141950	TCP11L2	346778
573	chr12	106681752	106683349	106682665	N	NA	TCP11L2	CKAP4,NUAK1,TCP11L2	IMR90,MCF7	Hi-C,ChIA-PET	24141950,22265404	TCP11L2	13232
574	chr12	108509172	108518368	108511456,108511609,108509447,108515086	Y,N,N,N	NA;NA;NA;NA	WSCD2	WSCD2	IMR90,K562	Hi-C,ChIA-PET	24141950,22265404	WSCD2	5143
575	chr12	108870395	108873279	108871620,108872735	N,N	NA;NA	FICD	NA	NA	NA	NA	FICD	35772
576	chr12	10891593	10894337	10892429	N	NA	CSDA	CSDA	MCF7,IMR90	ChIA-PET,Hi-C	22265404,24141950	CSDA	15640
577	chr12	110516350	110519446	110517627	Y	GIT2,RAD9B,C12orf76	C12orf76,IFT81	C12orf76	K562	ChIA-PET	22265404	C12orf76	10850
578	chr12	110690240	110700576	110696186	N	NA	ATP2A2	ATP2A2,IFT81,ANKRD13A,GIT2,C12orf76,ANAPC7,ARPC3	IMR90,MCF7,K562	Hi-C,ChIA-PET	24141950,22265404	ATP2A2	18456
579	chr12	112553111	112556100	112554544	Y	ALDH2,TRAFD1	NAA25,TRAFD1	TRAFD1,NAA25	MCF7,K562	ChIA-PET	22265404	NAA25	6476
580	chr12	113021623	113022859	113022294	N	NA	NA	NA	NA	NA	NA	PTPN11	165087
581	chr12	113853359	113854913	113854227	N	NA	SDSL	SDS	IMR90	Hi-C	24141950	SDSL	5303
582	chr12	114019380	114031179	114029379	Y	LHX5	NA	RBM19	IMR90	Hi-C	24141950	SDSL	159164
583	chr12	114049055	114050648	114050097	N	NA	NA	RBM19	IMR90	Hi-C	24141950	SDSL	188839
584	chr12	114078152	114081128	114079414	N	NA	NA	RBM19	IMR90	Hi-C	24141950	SDSL	217936
585	chr12	114101243	114102704	114102010	Y	NA	NA	NA	NA	NA	NA	SDSL	241027
586	chr12	114168516	114213371	114211572	N	NA	NA	RBM19,SDS,SDSL	IMR90	Hi-C	24141950	RBM19	190805
587	chr12	116718972	116722004	116720439	N	NA	MED13L	MED13L,MIR4472-2,LINC00173,MAP1LC3B2	IMR90,MCF7	Hi-C,ChIA-PET	24141950,22265404	MED13L	3981
588	chr12	116750502	116753098	116751224	N	NA	MED13L	MED13L,MIR4472-2,LINC00173,C12orf49	IMR90	Hi-C	24141950	MED13L	35511
589	chr12	116773690	116776135	116774555	Y	MAP1LC3B2,MED13L	NA	MED13L	IMR90	Hi-C	24141950	MED13L	58699
590	chr12	116783338	116785647	116784240	N	NA	NA	MED13L	IMR90	Hi-C	24141950	MED13L	68347
591	chr12	116791727	116803406	116793083,116797934	N,N	NA;NA	NA	MED13L,MIR4472-2,LINC00173,MAP1LC3B2	IMR90,K562,MCF7	Hi-C,ChIA-PET	24141950,22265404	MED13L	76736
592	chr12	116810171	116812532	116811384	N	NA	NA	MED13L,LINC00173	IMR90	Hi-C	24141950	MED13L	95180
593	chr12	116821947	116830754	116823356	N	NA	NA	MED13L,LINC00173,MIR4472-2,MAP1LC3B2	IMR90,MCF7	Hi-C,ChIA-PET	24141950,22265404	MED13L	106956
594	chr12	116929766	116931278	116930667	N	NA	LINC00173	MED13L,LINC00173,MAP1LC3B2,MIR4472-2	IMR90,MCF7	Hi-C,ChIA-PET	24141950,22265404	LINC00173	39962
595	chr12	116945211	116947851	116946595	N	NA	LINC00173	LINC00173,MED13L,MAP1LC3B2	IMR90	Hi-C	24141950	LINC00173	23389
596	chr12	117035003	117039446	117037124	N	NA	NA	MED13L,MIR4472-2,LINC00173,MAP1LC3B2	K562,IMR90	ChIA-PET,Hi-C	22265404,24141950	LINC00173	63763
597	chr12	120728220	120731686	120729802,120730493	N,N	NA;NA	PXN,SIRT4	PXN,GCN1L1,LOC100506649,RPLP0,RAB35,SIRT4,CCDC64,DYNLL1,SRSF9,RNF10,COX6A1,PLA2G1B,MSI1,LOC100506668,COQ5,TRIAP1,GATC	IMR90,MCF7,K562	Hi-C,ChIA-PET	24141950,22265404	SIRT4	8438
598	chr12	121062885	121065239	121063747	N	NA	POP5	SPPL3	IMR90	Hi-C	24141950	POP5	43684
599	chr12	121565037	121568229	121566917	N	NA	NA	P2RX4,P2RX7	MCF7,K562	ChIA-PET	22265404	P2RX4	79435
600	chr12	122057147	122060158	122058296	N	NA	KDM2B,ORAI1	NA	NA	NA	NA	ORAI1	4297
601	chr12	125116017	125118078	125117249	Y	NCOR2	NA	NCOR2,ZNF664-FAM101A	IMR90	Hi-C	24141950	NCOR2	64007
602	chr12	125120108	125121574	125120942	N	NA	NA	NCOR2,ZNF664-FAM101A	IMR90	Hi-C	24141950	NCOR2	68098
603	chr12	125407220	125410130	125408130	N	NA	UBC	NCOR2,SCARB1,UBC	IMR90	Hi-C	24141950	UBC	7633
604	chr12	127377771	127386352	127384799	N	NA	NA	NA	NA	NA	NA	AACS	1827846
605	chr12	127390640	127394356	127392687	N	NA	NA	NA	NA	NA	NA	AACS	1840715
606	chr12	127398517	127400631	127400013	N	NA	NA	NA	NA	NA	NA	AACS	1848592
607	chr12	127494861	127579229	127545130,127569023,127552748	N,N,N	NA;NA;NA	NA	TMEM132C	IMR90	Hi-C	24141950	SLC15A4	1729312
608	chr12	127584520	127608608	127596522	N	NA	NA	NA	NA	NA	NA	SLC15A4	1699933
609	chr12	127609806	127650532	127640249,127645963,127650438,127647567,127630719,127610370	N,Y,N,N,N,N	NA;NA;NA;NA;NA;NA	NA	NA	NA	NA	NA	SLC15A4	1658009
610	chr12	128465568	128469307	128467851	N	NA	NA	NA	NA	NA	NA	SLC15A4	839234
611	chr12	131338309	131342632	131340171	N	NA	STX2,RAN	RAN	K562	ChIA-PET	22265404	RAN	13985
612	chr12	131719523	131723097	131721459	N	NA	NA	NA	NA	NA	NA	GPR133	281071
613	chr12	131730344	131735386	131732565	N	NA	NA	NA	NA	NA	NA	GPR133	291892
614	chr12	131833797	131837447	131835819	N	NA	NA	NA	NA	NA	NA	SFSWAP	358188
615	chr12	131841462	131843721	131842436	N	NA	NA	NA	NA	NA	NA	SFSWAP	351914
616	chr12	131847672	131850366	131848614	N	NA	NA	NA	NA	NA	NA	SFSWAP	345269
617	chr12	131918687	131924100	131919293,131923516	N,N	NA;NA	NA	GPR133	IMR90	Hi-C	24141950	SFSWAP	271535
618	chr12	131970829	131980097	131978356	N	NA	NA	RIMBP2,GPR133	IMR90	Hi-C	24141950	SFSWAP	215538
619	chr12	132007413	132016395	132014534	Y	NA	NA	GPR133	IMR90	Hi-C	24141950	SFSWAP	179240
620	chr12	132071041	132078313	132076995	N	NA	NA	GPR133	IMR90	Hi-C	24141950	SFSWAP	117322
621	chr12	132087949	132090870	132089507	N	NA	NA	GPR133	IMR90	Hi-C	24141950	SFSWAP	104765
622	chr12	132111533	132114083	132111883,132113647	N,N	NA;NA	NA	NA	NA	NA	NA	SFSWAP	81552
623	chr12	132126060	132129817	132126854	N	NA	NA	NA	NA	NA	NA	SFSWAP	65818
624	chr12	132164953	132169131	132166862	N	NA	SFSWAP	SFSWAP	IMR90	Hi-C	24141950	SFSWAP	26504
625	chr12	132363515	132365155	132364262	N	NA	ULK1,PUS1	SFSWAP,ULK1,PUS1,EP400	IMR90	Hi-C	24141950	ULK1	14124
626	chr12	132968983	132971866	132970383	N	NA	NA	GALNT9,LOC100130238,P2RX2,POLE,DDX51,NOC4L,LOC100507055,FBRSL1,EP400NL	IMR90	Hi-C	24141950	FBRSL1	95291
627	chr12	132997932	133000905	132999217	N	NA	NA	P2RX2,GALNT9,POLE,LOC100507055,EP400NL,FBRSL1	IMR90	Hi-C	24141950	FBRSL1	66252
628	chr12	133021066	133027305	133022779	Y	POLE,DDX51,FBRSL1	FBRSL1	LOC100507055,FBRSL1	IMR90,MCF7	Hi-C,ChIA-PET	24141950,22265404	FBRSL1	39852
629	chr12	14412811	14414494	14413674	Y	NA	NA	ATF7IP	IMR90,K562,MCF7	Hi-C,ChIA-PET	24141950,22265404	ATF7IP	104117
630	chr12	14436403	14438192	14437322	N	NA	NA	NA	NA	NA	NA	ATF7IP	80419
631	chr12	16484985	16488673	16485495	N	NA	MGST1	MGST1	MCF7	ChIA-PET	22265404	MGST1	11403
632	chr12	1710468	1720319	1710910,1714939	N,N	NA;NA	FBXL14	FBXL14,RAD52,ERC1,WNT5B,WNK1	K562,MCF7,IMR90	ChIA-PET,Hi-C	22265404,24141950	FBXL14	7137
633	chr12	18188004	18200188	18198944	N	NA	NA	POSTN	MCF7	ChIA-PET	19890323	PLEKHA5	1082438
634	chr12	21556675	21573003	21572343,21566805	N,N	NA;NA	SLCO1A2,PYROXD1	NA	NA	NA	NA	SLCO1A2	8304
635	chr12	22093138	22095392	22094423	N	NA	NA	NA	NA	NA	NA	CMAS	103767
636	chr12	23571916	23579119	23576722	N	NA	NA	NA	NA	NA	NA	ETNK1	793840
637	chr12	24848014	24850312	24849095	N	NA	NA	SOX5	IMR90	Hi-C	24141950	BCAT1	252081
638	chr12	24861212	24863354	24862319	Y	BCAT1	NA	SOX5	IMR90	Hi-C	24141950	BCAT1	239039
639	chr12	25107620	25110128	25108979	N	NA	BCAT1	C12orf77,CASC1,BCAT1	IMR90	Hi-C	24141950	BCAT1	5227
640	chr12	25536307	25540422	25539218	Y	NA	NA	BCAT1,CASC1,KRAS,LYRM5,RASSF8	IMR90,MCF7,K562	Hi-C,ChIA-PET	24141950,22265404	KRAS	132453
641	chr12	25843510	25847893	25844734	N	NA	NA	ITPR2,RASSF8,IFLTD1	IMR90	Hi-C	24141950	KRAS	439656
642	chr12	26425605	26429198	26427826	Y	NA	NA	SSPN,BHLHE41,ITPR2	IMR90	Hi-C	24141950	ASUN	662056
643	chr12	27995820	27998249	27997295	N	NA	NA	PTHLH,KLHDC5,MRPS35	IMR90	Hi-C	24141950	KLHDC5	62633
644	chr12	28021779	28027073	28022656	N	NA	NA	MRPS35,PTHLH	IMR90	Hi-C	24141950	KLHDC5	88592
645	chr12	28281605	28285296	28283760	Y	PTHLH,PTHLH	NA	PTHLH	IMR90	Hi-C	24141950	CCDC91	124837
646	chr12	28322558	28331807	28328728	N	NA	NA	KLHDC5,MRPS35,PTHLH,MANSC4	IMR90	Hi-C	24141950	CCDC91	78326
647	chr12	28334636	28348785	28343757	N	NA	NA	MRPS35,PTHLH,KLHDC5,CCDC91	IMR90	Hi-C	24141950	CCDC91	61348
648	chr12	28911831	28913820	28913347	N	NA	NA	NA	NA	NA	NA	CCDC91	501698
649	chr12	28931639	28934256	28933039	N	NA	NA	NA	NA	NA	NA	CCDC91	521506
650	chr12	29297831	29323406	29302204,29317842	N,Y	NA;NA	NA	FAR2	IMR90	Hi-C	24141950	ERGIC2	210737
651	chr12	30683783	30685835	30684886	N	NA	NA	NA	NA	NA	NA	IPO8	163094
652	chr12	31900537	31906382	31902266	Y	C12orf35,AMN1,H3F3C	AMN1	AMN1	K562	ChIA-PET	22265404	AMN1	18429
653	chr12	31985005	31986818	31986095	N	NA	NA	NA	NA	NA	NA	AMN1	102897
654	chr12	32172145	32175244	32173753	N	NA	NA	NA	NA	NA	NA	C12orf35	59792
655	chr12	32183682	32186264	32184307	N	NA	NA	NA	NA	NA	NA	C12orf35	71329
656	chr12	32199793	32203099	32200726	N	NA	NA	AMN1,METTL20,BICD1	IMR90	Hi-C	24141950	BICD1	57086
657	chr12	32551172	32554051	32552599	N	NA	NA	BICD1,FGD4	IMR90	Hi-C	24141950	DNM1L	278086
658	chr12	34273147	34281484	34280234	N	NA	NA	NA	NA	NA	NA	ALG10	97931
659	chr12	34479013	34517123	34488995,34486534,34499693,34503784,34509799	N,N,N,N,N	NA;NA;NA;NA;NA	NA	NA	NA	NA	NA	ALG10	303797
660	chr12	38492963	38494550	38493481	N	NA	NA	NA	NA	NA	NA	KIF21A	1342642
661	chr12	40837267	40842107	40838205,40840348	N,N	NA;NA	NA	NA	NA	NA	NA	SLC2A13	337606
662	chr12	4261619	4263877	4262876	Y	EFCAB4B,PARP11,C12orf4	NA	CCND2	IMR90	Hi-C	24141950	CCND2	119025
663	chr12	46772038	46798169	46777285,46779394,46786547	N,N,N	NA;NA;NA	SLC38A2	SLC38A1,SLC38A4	K562,MCF7,IMR90	ChIA-PET,Hi-C	22265404,24141950	SLC38A2	5393
664	chr12	46824748	46946281	46867567,46825561,46943720,46918043,46930290,46940907	Y,Y,Y,Y,N,N	NA;NA;SLC38A2;NA;NA;NA	NA	SLC38A2,SLC38A4,SLC38A1,AMIGO2	IMR90,K562,MCF7	Hi-C,ChIA-PET	24141950,22265404	SLC38A2	58103
665	chr12	46949869	47016636	46951815,46979965	N,N	NA;NA	NA	SLC38A2,SLC38A1	IMR90,K562	Hi-C,ChIA-PET	24141950,22265404	SLC38A2	183224
666	chr12	47548657	47555775	47549786,47553889	N,N	NA;NA	NA	NA	NA	NA	NA	FAM113B	54277
667	chr12	47657455	47667681	47665949	N	NA	FAM113B,LOC100233209	FAM113B,AMIGO2	IMR90,MCF7	Hi-C,ChIA-PET	24141950,22265404	LOC100233209	47229
668	chr12	47685782	47689024	47687434	N	NA	NA	AMIGO2,FAM113B	IMR90	Hi-C	24141950	LOC100233209	75556
669	chr12	47753014	47756877	47755056	N	NA	NA	AMIGO2	IMR90	Hi-C	24141950	LOC100233209	142788
670	chr12	47770417	47779740	47771365,47777560	N,N	NA;NA	NA	AMIGO2,FAM113B	IMR90	Hi-C	24141950	LOC100233209	160191
671	chr12	47785860	47821186	47786996	Y	NA	NA	AMIGO2,RPAP3	IMR90	Hi-C	24141950	LOC100233209	175634
672	chr12	48568643	48571914	48570076	N	NA	ASB8	COL2A1,SENP1,PFKM,ASB8,C12orf68,OR10AD1,TMEM106C	IMR90,MCF7	Hi-C,ChIA-PET	24141950,22265404	ASB8	17266
673	chr12	48689584	48692395	48690506	N	NA	NA	NA	NA	NA	NA	ZNF641	52634
674	chr12	48699758	48703782	48701213	N	NA	ZNF641	ZNF641,H1FNT	IMR90	Hi-C	24141950	ZNF641	41247
675	chr12	48704328	48707543	48705214	N	NA	ZNF641	H1FNT,ZNF641	IMR90	Hi-C	24141950	ZNF641	37486
676	chr12	48993632	48996044	48994694	N	NA	NA	NA	NA	NA	NA	KANSL2	79991
677	chr12	49622861	49630511	49627667,49625845	N,N	NA;NA	TUBA1A,TUBA1C	RHEBL1,DHH,LMBR1L,TUBA1A,TUBA1C,TUBA1B,PRPH,MLL2	IMR90,K562,MCF7	Hi-C,ChIA-PET	24141950,22265404	TUBA1C	28354
678	chr12	50338439	50340037	50339509	Y	NA	NA	AQP2,TMBIM6,LOC100286844,NCKAP5L,BCDIN3D,RACGAP1,FMNL3,KCNH3,MCRS1,LOC283332,FAIM2,AQP5,ACCN2,SMARCD1,COX14,CERS5,GPD1	IMR90,K562	Hi-C,ChIA-PET	24141950,22265404	RACGAP1	79270
679	chr12	50425077	50428115	50427063	N	NA	RACGAP1	AQP2,ACCN2,RACGAP1,SMARCD1	IMR90	Hi-C	24141950	RACGAP1	5770
680	chr12	51426223	51428129	51427218	N	NA	SLC11A2,LETMD1,CSRNP2	SLC11A2	K562	ChIA-PET	22265404	SLC11A2	6024
681	chr12	53266392	53269795	53268143	Y	PFDN5	NA	KRT18,KRT8,LOC283403,KRT80,EIF4B,LOC283404	MCF7	ChIA-PET	22265404	KRT18	72860
682	chr12	5329580	5345113	5330084	N	NA	NA	ANO2,NTF3	IMR90	Hi-C	24141950	NDUFA9	571316
683	chr12	53386212	53387878	53387058	N	NA	KRT18,KRT8,EIF4B	KRT83,KRT85,KRT84,KRT72,KRT8,KRT18,EIF4B	IMR90,MCF7,K562	Hi-C,ChIA-PET	24141950,22265404	EIF4B	12184
684	chr12	53633334	53639105	53638284	N	NA	RARG,MFSD5,ESPL1	RARG,IGFBP6,SOAT2,SPRYD3,ITGB7,MFSD5,ESPL1,C12orf10,AAAS,PFDN5,AMHR2,SP1,ATF7,LOC100652999,LOC283335,TENC1,ZNF740,CSAD,SP7	K562,IMR90	ChIA-PET,Hi-C	22265404,24141950	MFSD5	6265
685	chr12	53737011	53740361	53738902	N	NA	PFDN5,C12orf10,AAAS,SP1	ESPL1,PFDN5,C12orf10,AAAS,CSAD,RARG,MFSD5,SP7,SP1,AMHR2,PCBP2,PRR13,ATF7,NPFF,TARBP2,MAP3K12,LOC100652999	IMR90,MCF7	Hi-C,ChIA-PET	24141950,22265404	AAAS	21599
686	chr12	53747584	53750795	53749038	N	NA	AAAS,SP1	PCBP2,SP1,RARG,C12orf10,PFDN5,SP7,AAAS,AMHR2,MAP3K12,PRR13,LOC100652999,ATF7,NPFF,TARBP2,ITGB7	IMR90,MCF7,K562	Hi-C,ChIA-PET	24141950,22265404	SP1	23184
687	chr12	53758561	53761645	53759766	N	NA	AAAS,SP1	SP1,AAAS,SP7,PCBP2,PRR13,AMHR2,LOC100652999,MAP3K12,TARBP2,NPFF,ATF7	IMR90,K562	Hi-C,ChIA-PET	24141950,22265404	SP1	12334
688	chr12	53763688	53767459	53765154,53766634	Y,N	CSAD,ITGB7,PFDN5,SP1,SP1,PRR13;NA	AAAS,SP1	SP1,AAAS,SP7,PCBP2,PRR13,AMHR2,LOC100652999,MAP3K12,TARBP2,NPFF,ATF7	IMR90,K562,MCF7	Hi-C,ChIA-PET	24141950,22265404	SP1	6520
689	chr12	5399682	5431178	5399952	N	NA	NA	ANO2,KCNA6,NTF3	IMR90	Hi-C	24141950	NDUFA9	641418
690	chr12	54590377	54591776	54591483	N	NA	SMUG1	SMUG1,HOXC4,HOXC9	K562,MCF7	ChIA-PET	22265404	SMUG1	7599
691	chr12	55380838	55385919	55381817	N	NA	NA	NA	NA	NA	NA	NCKAP1L	489343
692	chr12	56769051	56772194	56770545	N	NA	PAN2,IL23A,STAT2	COQ10A,ANKRD52,CS,PAN2,STAT2,APOF,MIP,TIMELESS	IMR90	Hi-C	24141950	STAT2	15014
693	chr12	58258636	58260100	58259156	N	NA	AVIL,CTDSP2	CTDSP2	MCF7	ChIA-PET	22265404	CTDSP2	17889
694	chr12	6269647	6272818	6270403	N	NA	NA	VWF,CD9	IMR90	Hi-C	24141950	TNFRSF1A	178465
695	chr12	6275378	6279184	6277067	Y	VAMP1,TNFRSF1A,TAPBPL	NA	VWF,CD9,PLEKHG6	IMR90	Hi-C	24141950	TNFRSF1A	172099
696	chr12	65552	67471	66984	N	NA	LOC100288778	NA	NA	NA	NA	LOC100288778	20513
697	chr12	65981890	66009777	65997237	N	NA	NA	RPSAP52,HMGA2,MSRB3	IMR90	Hi-C	24141950	LEMD3	418539
698	chr12	66035807	66037939	66037820	N	NA	NA	RPSAP52,HMGA2,MSRB3	IMR90	Hi-C	24141950	LEMD3	472456
699	chr12	66038461	66042410	66040294	N	NA	NA	RPSAP52,HMGA2,MSRB3	IMR90	Hi-C	24141950	LEMD3	475110
700	chr12	66044399	66049115	66047926	N	NA	NA	RPSAP52,HMGA2,MSRB3	IMR90	Hi-C	24141950	LLPH	475418
701	chr12	66061265	66066587	66063021	N	NA	NA	RPSAP52,HMGA2,MSRB3	IMR90	Hi-C	24141950	LLPH	457946
702	chr12	67276177	67278459	67276661	N	NA	NA	NA	NA	NA	NA	CAND1	384602
703	chr12	68757263	68761061	68759048	Y	IFNG,RAP1B	MDM1	RAP1B,NUP107,LOC100507250	IMR90,MCF7	Hi-C,ChIA-PET	24141950,22265404	MDM1	31102
704	chr12	68763149	68764941	68764084	N	NA	MDM1	RAP1B,NUP107,LOC100507250	IMR90	Hi-C	24141950	MDM1	36988
705	chr12	69720479	69723560	69721809	N	NA	LYZ,YEATS4	CPSF6,YEATS4	K562	ChIA-PET	22265404	LYZ	18574
706	chr12	70445580	70448830	70446954	N	NA	NA	PTPRB	IMR90	Hi-C	24141950	CNOT2	187944
707	chr12	71629033	71631387	71630332	N	NA	NA	NA	NA	NA	NA	THAP2	426290
708	chr12	71694409	71696175	71695141	N	NA	NA	NA	NA	NA	NA	THAP2	361502
709	chr12	73125	74201	73685	N	NA	LOC100288778	NA	NA	NA	NA	LOC100288778	13783
710	chr12	73392851	73406388	73398767	N	NA	NA	NA	NA	NA	NA	TBC1D15	1159364
711	chr12	73595955	73597442	73597204	N	NA	NA	NA	NA	NA	NA	LOC100507377	1088969
712	chr12	73762280	73765086	73763586	N	NA	NA	NA	NA	NA	NA	LOC100507377	921325
713	chr12	7445376	7448156	7446377,7446412	N,N	NA;NA	NA	NA	NA	NA	NA	PEX5	103617
714	chr12	74902622	74904262	74903088	N	NA	ATXN7L3B	NA	NA	NA	NA	ATXN7L3B	27289
715	chr12	76034380	76035715	76035025	N	NA	NA	PHLDA1,BBS10,OSBPL8	IMR90	Hi-C	24141950	KRR1	128962
716	chr12	76093146	76094885	76093728	N	NA	NA	NAP1L1,OSBPL8,PHLDA1	IMR90,MCF7	Hi-C,ChIA-PET	24141950,22265404	KRR1	187728
717	chr12	76098457	76101560	76099732	N	NA	NA	PHLDA1	IMR90,MCF7	Hi-C,ChIA-PET	24141950,22265404	KRR1	193039
718	chr12	76285859	76288064	76286795	N	NA	NA	PHLDA1	IMR90,MCF7	Hi-C,ChIA-PET	24141950,22265404	PHLDA1	137492
719	chr12	76330912	76333326	76331774	N	NA	NA	KRR1	IMR90	Hi-C	24141950	PHLDA1	92230
720	chr12	76346201	76349869	76347883	Y	GLIPR1,PHLDA1	NA	PHLDA1,KRR1,OSBPL8	IMR90,MCF7	Hi-C,ChIA-PET	24141950,22265404	PHLDA1	75687
721	chr12	76371062	76373293	76371884	Y	NA	NA	OSBPL8,PHLDA1	IMR90,MCF7	Hi-C,ChIA-PET	24141950,22265404	PHLDA1	52263
722	chr12	76485057	76488116	76486384	N	NA	NAP1L1	NAP1L1,OSBPL8	K562,IMR90,MCF7	ChIA-PET,Hi-C	22265404,24141950	NAP1L1	6319
723	chr12	76610013	76611721	76610860	N	NA	NA	NAP1L1	IMR90	Hi-C	24141950	BBS10	130501
724	chr12	774962	777617	776578	N	NA	NA	NINJ2,CCDC77,B4GALNT3,WNK1	IMR90,K562	Hi-C,ChIA-PET	24141950,22265404	WNK1	84472
725	chr12	7757253	7760688	7758941	Y	NA	NA	NA	NA	NA	NA	SLC2A3	328204
726	chr12	80543410	80544706	80543686	N	NA	NA	NA	NA	NA	NA	PPP1R12A	214175
727	chr12	8111049	8124344	8111638,8114691,8123427	N,N,Y	NA;NA;CLEC6A,NECAP1,FOXJ2,CLEC4A,C3AR1,SLC2A3	SLC2A3	SLC2A3,FOXJ2	K562,IMR90	ChIA-PET,Hi-C	22265404,24141950	SLC2A3	22157
728	chr12	8142122	8143183	8142801	N	NA	FOXJ2	FOXJ2	IMR90	Hi-C	24141950	FOXJ2	42176
729	chr12	8176406	8181051	8179573	N	NA	FOXJ2,C3AR1	PEX5,SLC2A14,SLC2A3,FOXJ2,C3AR1,NECAP1	IMR90,MCF7,K562	Hi-C,ChIA-PET	24141950,22265404	FOXJ2	4308
730	chr12	83565667	83568812	83567205	N	NA	NA	NA	NA	NA	NA	CCDC59	813083
731	chr12	83588855	83592594	83590652	N	NA	NA	NA	NA	NA	NA	CCDC59	836271
732	chr12	89617673	89621261	89619313	Y	DUSP6,ATP2B1	NA	DUSP6,LOC728084,POC1B	MCF7,IMR90	ChIA-PET,Hi-C	22265404,24141950	POC1B	298778
733	chr12	89627541	89630614	89629156	Y	DUSP6,ATP2B1	NA	POC1B,LOC728084,DUSP6	IMR90,MCF7	Hi-C,ChIA-PET	24141950,22265404	POC1B	289425
734	chr12	89765398	89767785	89766833	N	NA	NA	POC1B,LOC728084	IMR90	Hi-C	24141950	POC1B	152254
735	chr12	91852551	92026974	92026358	N	NA	NA	CLLU1,CLLU1OS	IMR90	Hi-C	24141950	LOC256021	509473
736	chr12	92072461	92103123	92073963	N	NA	NA	LOC256021	K562	ChIA-PET	22265404	LOC256021	433324
737	chr12	92540354	92545321	92544488,92541614	N,N	NA;NA	LOC256021	NA	NA	NA	NA	LOC256021	3907
738	chr12	92745511	92753195	92751768	N	NA	NA	LOC256021	K562	ChIA-PET	22265404	LOC256021	209064
739	chr12	92756746	92759670	92757833	N	NA	NA	NA	NA	NA	NA	LOC256021	220299
740	chr12	94305100	94315879	94306289,94312875	N,N	NA;NA	NA	SOCS2,LOC144481,CRADD	IMR90	Hi-C	24141950	CRADD	233949
741	chr12	94330923	94336491	94332382	Y	SOCS2	NA	LOC144481,SOCS2,MRPL42,CRADD	IMR90	Hi-C	24141950	CRADD	259772
742	chr12	94492262	94496680	94495009	N	NA	NA	CRADD,LOC144481,SOCS2,MRPL42,UBE2N	IMR90,K562	Hi-C,ChIA-PET	24141950,22265404	CCDC41	357084
743	chr12	9518717	9521096	9519929	N	NA	NA	NA	NA	NA	NA	LOC374443	279547
744	chr12	95822097	95823168	95822443	N	NA	METAP2	NR2C1	IMR90	Hi-C	24141950	METAP2	44654
745	chr12	96503150	96505354	96503556	N	NA	NA	CDK17	IMR90	Hi-C	24141950	SNRPF	250441
746	chr12	9916153	9918789	9917489	Y	KLRB1,CLEC2D,CLEC2D,CLEC2D,OLR1,KLRF1,GABARAPL1,CLEC7A,CLEC2B,CLEC12A,CD69	CD69	NA	NA	NA	NA	CD69	2656
747	chr12	9927153	9933462	9928427	N	NA	CD69	CD69	K562	ChIA-PET	22265404	CD69	13656
748	chr12	9944587	9950467	9947077	N	NA	CD69	CD69,CLEC7A	K562,IMR90	ChIA-PET,Hi-C	22265404,24141950	CD69	31090
749	chr13	100085135	100088265	100086721	Y	GPR183	NA	MIR548AN,UBAC2,DOCK9,UBAC2-AS1,TM9SF2,GPR18	IMR90,K562	Hi-C,ChIA-PET	24141950,22265404	TM9SF2	65463
750	chr13	100104647	100106680	100105185	N	NA	TM9SF2	TM9SF2,UBAC2,MIR548AN	IMR90	Hi-C	24141950	TM9SF2	47048
751	chr13	108578556	108587642	108578878,108584200	N,N	NA;NA	NA	NA	NA	NA	NA	LIG4	283074
752	chr13	108589232	108597152	108590479,108594606	N,N	NA;NA	NA	FAM155A	IMR90	Hi-C	24141950	LIG4	273564
753	chr13	108650709	108660547	108659163,108653510	N,N	NA;NA	NA	FAM155A	IMR90	Hi-C	24141950	LIG4	210169
754	chr13	109146793	109152654	109148398	N	NA	NA	NA	NA	NA	NA	ABHD13	276030
755	chr13	110351599	110353393	110352688	Y	NA	NA	MYO16	IMR90	Hi-C	24141950	IRS2	85521
756	chr13	110358178	110363806	110359545	Y	IRS2	NA	MYO16,IRS2	IMR90,K562	Hi-C,ChIA-PET	24141950,22265404	IRS2	75108
757	chr13	111596031	111598962	111596777	N	NA	ANKRD10	ANKRD10,ARHGEF7	IMR90	Hi-C	24141950	ANKRD10	28615
758	chr13	111604061	111609005	111607693	Y	RAB20,ING1,ING1,ANKRD10	ANKRD10	ARHGEF7,ANKRD10	IMR90	Hi-C	24141950	ANKRD10	36645
759	chr13	111615130	111647971	111618402,111624026,111633926	N,Y,N	NA;ING1,C13orf16;NA	ANKRD10	LINC00346,ING1,ANKRD10,ARHGEF7	IMR90,K562	Hi-C,ChIA-PET	24141950,22265404	ANKRD10	47714
760	chr13	111657267	111660029	111658665	Y	NA	NA	ANKRD10,ARHGEF7	IMR90	Hi-C	24141950	ANKRD10	89851
761	chr13	114983216	114989288	114988303	N	NA	CDC16	FAM70B,FLJ44054,RASA3,CDC16,GAS6,FLJ41484,LOC100506394	IMR90	Hi-C	24141950	CDC16	11074
762	chr13	19494397	19496883	19495320	N	NA	NA	NA	NA	NA	NA	MPHOSPH8	710905
763	chr13	20174626	20186650	20176123	N	NA	MPHOSPH8	MPHOSPH8,ZMYM5	MCF7	ChIA-PET	22265404	MPHOSPH8	21138
764	chr13	22555686	22563321	22562836	N	NA	NA	NA	NA	NA	NA	EFHA1	377331
765	chr13	22579333	22585145	22583839	Y	EFHA1	NA	NA	NA	NA	NA	EFHA1	400978
766	chr13	23422215	23423300	23422800	N	NA	NA	EFHA1	IMR90	Hi-C	24141950	SACS	584541
767	chr13	23489089	23491300	23489836	N	NA	NA	NA	NA	NA	NA	SACS	516541
768	chr13	23499235	23508574	23500557,23502131	Y,N	NA;NA	NA	NA	NA	NA	NA	SACS	499267
769	chr13	24520604	24530008	24528454	Y	PCOTH	NA	SPATA13,TNFRSF19	IMR90	Hi-C	24141950	SACS	512763
770	chr13	27548784	27551993	27550663	N	NA	NA	RASL11A,USP12,RPL21,MTIF3	IMR90	Hi-C	24141950	USP12	194040
771	chr13	27555633	27558972	27557367	Y	USP12,RPL21,RASL11A	NA	RASL11A,USP12,RPL21,MTIF3	IMR90,K562	Hi-C,ChIA-PET	24141950,22265404	USP12	187061
772	chr13	27756199	27759382	27757342	N	NA	USP12	USP12,RASL11A,RPL21	IMR90,K562	Hi-C,ChIA-PET	24141950,22265404	USP12	10166
773	chr13	27935837	27938189	27936578	N	NA	NA	USP12,RPL21,CDX2,LNX2,FLT3,GTF3A,MTIF3,ATP5EP2	IMR90	Hi-C	24141950	GTF3A	60492
774	chr13	29103974	29108659	29106750	N	NA	NA	FLT1,PAN3,POMP	IMR90,K562	Hi-C,ChIA-PET	24141950,22265404	POMP	124482
775	chr13	29146913	29161630	29149151,29157549	Y,N	POMP;NA	NA	FLT1,PAN3,POMP	IMR90	Hi-C	24141950	POMP	71511
776	chr13	29184975	29186672	29185941	Y	POMP	POMP	FLT1,PAN3,POMP	IMR90	Hi-C	24141950	POMP	46469
777	chr13	31618993	31620944	31620089	Y	ALOX5AP	NA	TEX26-AS1,USPL1,ALOX5AP,HSPH1,HMGB1	IMR90,MCF7	Hi-C,ChIA-PET	24141950,22265404	HSPH1	115173
778	chr13	42832386	42835534	42833866	N	NA	AKAP11	AKAP11	IMR90,K562	Hi-C,ChIA-PET	24141950,22265404	AKAP11	10755
779	chr13	44713643	44718716	44716286	N	NA	NA	TSC22D1,SERP2	IMR90,MCF7	Hi-C,ChIA-PET	24141950,22265404	NUFIP1	844897
780	chr13	44831589	44834168	44833399	Y	C13orf31,CCDC122,C13orf31	NA	SERP2,LINC00284,TSC22D1,NUFIP1	IMR90,MCF7	Hi-C,ChIA-PET	24141950,22265404	NUFIP1	729445
781	chr13	46777773	46788794	46786005	N	NA	LCP1	CPB2,LOC100509894	IMR90	Hi-C	24141950	LCP1	21314
782	chr13	46869383	46872636	46870541	N	NA	NA	NA	NA	NA	NA	LCP1	112924
783	chr13	47681225	47686817	47685500	N	NA	NA	NA	NA	NA	NA	ESD	309858
784	chr13	49512088	49513848	49512943	N	NA	FNDC3A	FNDC3A	K562	ChIA-PET	22265404	FNDC3A	36200
785	chr13	50782223	50831628	50783116,50819368	N,Y	NA;KPNA3	NA	DLEU7,DLEU2,DLEU1	IMR90,MCF7	Hi-C,ChIA-PET	24141950,22265404	DLEU2	82546
786	chr13	50930197	51045560	50970644,50997022,50931819	N,N,N	NA;NA;NA	NA	DLEU2,EBPL,DLEU7,CTAGE10P,DLEU1,TRIM13,RNASEH2B,GUCY1B2	MCF7,IMR90	ChIA-PET,Hi-C	22265404,24141950	DLEU2	230520
787	chr13	52097537	52099537	52098595	N	NA	NA	INTS6,WDFY2	MCF7,K562	ChIA-PET	22265404	WDFY2	58947
788	chr13	52115795	52117387	52116534	N	NA	WDFY2	MIR4703,WDFY2,INTS6,DHRS12,LINC00282	IMR90,MCF7,K562	Hi-C,ChIA-PET	24141950,22265404	WDFY2	41097
789	chr13	60041317	60044577	60042738	N	NA	NA	NA	NA	NA	NA	DIAPH3	693542
790	chr13	60841524	60846835	60841979	N	NA	NA	NA	NA	NA	NA	DIAPH3	103405
791	chr13	64648338	64662926	64650199,64650829	N,N	NA;NA	NA	NA	NA	NA	NA	TDRD3	3677747
792	chr13	69794756	69815109	69797091	N	NA	NA	NA	NA	NA	NA	MZT1	3486829
793	chr13	74038954	74040707	74039582	N	NA	NA	NA	NA	NA	NA	DIS3	682610
794	chr13	74213489	74215299	74214812	N	NA	NA	NA	NA	NA	NA	DIS3	857145
795	chr13	75493759	75496154	75494616	N	NA	NA	NA	NA	NA	NA	COMMD6	615837
796	chr13	77491045	77493145	77492149	N	NA	NA	NA	NA	NA	NA	CLN5	72914
797	chr13	78051920	78053185	78052507	N	NA	NA	NA	NA	NA	NA	MYCBP2	150743
798	chr13	81063197	81065429	81064413	N	NA	NA	NA	NA	NA	NA	SPRY2	148111
799	chr13	81880014	81920326	81914504	N	NA	NA	NA	NA	NA	NA	SPRY2	964928
800	chr13	81968837	81974186	81969610	N	NA	NA	NA	NA	NA	NA	SPRY2	1053751
801	chr13	83031588	83034000	83032234	N	NA	NA	NA	NA	NA	NA	SPRY2	2116502
802	chr13	83641947	83677209	83676291	N	NA	NA	NA	NA	NA	NA	SPRY2	2726861
803	chr13	87533861	87535858	87535059	N	NA	NA	NA	NA	NA	NA	MIR17HG	4464216
804	chr13	87730350	87733325	87732308	N	NA	NA	NA	NA	NA	NA	MIR17HG	4266749
805	chr13	95200432	95202746	95201971	Y	NA	TGDS	NA	NA	NA	NA	TGDS	45765
806	chr13	95313624	95316808	95314725	N	NA	NA	TGDS,GPR180	IMR90	Hi-C	24141950	GPR180	59520
807	chr13	97793725	97808007	97794493	N	NA	NA	MBNL2	IMR90,K562	Hi-C,ChIA-PET	24141950,22265404	MBNL2	66567
808	chr14	100651611	100661103	100653018,100659416	N,Y	NA;NA	DEGS2,YY1	DEGS2,YY1,EVL	IMR90,K562,MCF7	Hi-C,ChIA-PET	24141950,22265404	DEGS2	25599
809	chr14	100676950	100683031	100680962	N	NA	YY1	DEGS2,YY1,EVL	IMR90,MCF7,K562	Hi-C,ChIA-PET	24141950,22265404	YY1	22071
810	chr14	101051829	101056950	101053116	N	NA	NA	WDR25,MEG3,BEGAIN	IMR90,MCF7	Hi-C,ChIA-PET	24141950,22265404	DLK1	136252
811	chr14	101227261	101229577	101228579	N	NA	DLK1	WDR25,LINC00523,DLK1,MEG3,MIR2392	IMR90	Hi-C	24141950	DLK1	34059
812	chr14	101233631	101245841	101237328	N	NA	DLK1	WDR25,LINC00523,DLK1	IMR90	Hi-C	24141950	DLK1	40429
813	chr14	101254077	101259195	101255556,101257360	N,N	NA;NA	NA	WDR25,DLK1,LINC00523,WARS,MIR2392,MEG3,MEG8,RTL1	IMR90	Hi-C	24141950	DLK1	60875
814	chr14	101689885	101694187	101692094	N	NA	NA	MEG8,DLK1,DIO3OS,MIR136,MIR665,RTL1,MIR127,MIR432,MIR337,MIR433,MIR431,MIR493,DIO3,MIR1247,MIR300,MIR1185-2,MIR487A,MIR889,MIR376A1,MIR655,MIR487B,MIR376A2,MIR654,MIR381,MIR376C,MIR539,MIR376B,MIR1185-1	IMR90	Hi-C	24141950	DLK1	496683
815	chr14	102137639	102141010	102140357	N	NA	NA	MEG8,RTL1,LINC00523	IMR90	Hi-C	24141950	LINC00239	55764
816	chr14	102148675	102153246	102151545	N	NA	LINC00239	LINC00523	IMR90	Hi-C	24141950	LINC00239	43528
817	chr14	102176569	102184576	102177502,102181053	N,N	NA;NA	LINC00239,PPP2R5C	PPP2R5C,LINC00239,HSP90AA1	IMR90,MCF7,K562	Hi-C,ChIA-PET	24141950,22265404	LINC00239	12198
818	chr14	102779838	102781630	102780691	Y	NA	ZNF839,CINP,TECPR2	DYNC1H1,HSP90AA1,WDR20,MOK,ZNF839	IMR90,MCF7	Hi-C,ChIA-PET	24141950,22265404	ZNF839	4466
819	chr14	102989859	102998356	102991461,102997371	N,Y	NA;TRAF3,RCOR1	ANKRD9	ANKRD9,RCOR1,TECPR2,CDC42BPB,MIR4309,TRAF3	IMR90,K562,MCF7	Hi-C,ChIA-PET	24141950,22265404	ANKRD9	13731
820	chr14	103538791	103543258	103541778	N	NA	CDC42BPB,EXOC3L4,TNFAIP2	CDC42BPB,EIF5	MCF7	ChIA-PET	22265404	CDC42BPB	15049
821	chr14	103557185	103558979	103558017	N	NA	CDC42BPB,EXOC3L4,TNFAIP2	CDC42BPB,EXOC3L4,TNFAIP2,EIF5,LOC100131366,MARK3	MCF7,K562,IMR90	ChIA-PET,Hi-C	22265404,24141950	EXOC3L4	7502
822	chr14	103666956	103686083	103671532,103673580,103675455	N,Y,Y	NA;CDC42BPB;NA	NA	LOC100131366,EXOC3L4,CDC42BPB,TNFAIP2,EIF5,MARK3,RCOR1	IMR90	Hi-C	24141950	TNFAIP2	74292
823	chr14	103779697	103782692	103780712	N	NA	EIF5	EXOC3L4,RCOR1,EIF5,TRAF3,CDC42BPB,LOC100131366,TNFAIP2,MARK3	IMR90,MCF7,K562	Hi-C,ChIA-PET	24141950,22265404	EIF5	17801
824	chr14	103843052	103845907	103844545	Y	ZFYVE21,MARK3	EIF5,MARK3	MARK3,EIF5	IMR90,K562,MCF7	Hi-C,ChIA-PET	24141950,22265404	MARK3	5794
825	chr14	105316359	105320643	105319584	N	NA	ZBTB42,MGC23270,KIAA0284	AKT1,MGC23270,KIAA0284,AHNAK2,PLD4,GPR132,CDCA4,JAG2,NUDT14	IMR90	Hi-C	24141950	KIAA0284	11007
826	chr14	105542577	105564358	105544404,105559943,105553266	N,N,N	NA;NA;NA	NA	AHNAK2,GPR132,BTBD6,BRF1,JAG2,NUDT14	IMR90,K562,MCF7	Hi-C,ChIA-PET	24141950,22265404	CDCA4	55152
827	chr14	106659927	106663502	106660683	N	NA	NA	NA	NA	NA	NA	LINC00221	274953
828	chr14	106855556	106857703	106857365	Y	NA	NA	LINC00221	K562	ChIA-PET	22265404	LINC00221	80752
829	chr14	106872987	106895609	106873847	N	NA	LINC00221	NA	NA	NA	NA	LINC00221	42846
830	chr14	20643767	20647178	20646094	N	NA	NA	NA	NA	NA	NA	TTC5	126975
831	chr14	23183323	23185669	23184484	N	NA	NA	OXA1L,SLC7A7,DAD1,RBM23	IMR90	Hi-C	24141950	OXA1L	50062
832	chr14	23706502	23708708	23707077	N	NA	HOMEZ	SLC7A8	IMR90	Hi-C	24141950	HOMEZ	46601
833	chr14	23922542	23924941	23923915	N	NA	NGDN	BCL2L2-PABPN1,PPP1R3E,MYH7	IMR90	Hi-C	24141950	NGDN	13957
834	chr14	24050510	24054800	24050943,24053645	N,N	NA;NA	NA	NA	NA	NA	NA	DHRS2	50773
835	chr14	24162283	24166141	24163938,24165788	Y,N	NA;NA	NA	NA	NA	NA	NA	DHRS2	56710
836	chr14	27311027	27364287	27312612	N	NA	NA	NA	NA	NA	NA	FOXG1	1871991
837	chr14	28313333	28318641	28314764	N	NA	NA	NA	NA	NA	NA	FOXG1	917637
838	chr14	29298146	29324042	29299384,29300544	N,N	NA;NA	NA	NA	NA	NA	NA	FOXG1	61868
839	chr14	30739978	30767938	30766351	N	NA	NA	C14orf23	IMR90	Hi-C	24141950	G2E3	260391
840	chr14	30838466	30840649	30839369	N	NA	NA	NA	NA	NA	NA	G2E3	187680
841	chr14	31697753	31701053	31699177	Y	STRN3	HECTD1	AP4S1,HECTD1,HEATR5A,STRN3	IMR90,MCF7,K562	Hi-C,ChIA-PET	24141950,22265404	HECTD1	21064
842	chr14	31706075	31709792	31709076	N	NA	HECTD1	HECTD1,STRN3	IMR90	Hi-C	24141950	HECTD1	29386
843	chr14	31712417	31714098	31713226	N	NA	HECTD1	NA	NA	NA	NA	HECTD1	35728
844	chr14	32362009	32364609	32363718	N	NA	NA	AKAP6,NUBPL	IMR90	Hi-C	24141950	ARHGAP5-AS1	181296
845	chr14	32434702	32436092	32435486	N	NA	NA	NA	NA	NA	NA	ARHGAP5-AS1	109813
846	chr14	32669334	32672586	32670752,32672347	N,Y	NA;ARHGAP5	NA	NUBPL,ARHGAP5-AS1,ARHGAP5	IMR90,K562,MCF7	Hi-C,ChIA-PET	24141950,22265404	ARHGAP5	122839
847	chr14	34434644	34436402	34435582	N	NA	EGLN3	EGLN3	K562	ChIA-PET	22265404	EGLN3	14360
848	chr14	34511740	34514753	34513072	N	NA	NA	NA	NA	NA	NA	EGLN3	91456
849	chr14	34527577	34531172	34529506	Y	EGLN3	NA	EGLN3	K562,MCF7	ChIA-PET	22265404	EGLN3	107293
850	chr14	34800867	34802150	34801315	N	NA	NA	SPTSSA	MCF7	ChIA-PET	22265404	SPTSSA	129318
851	chr14	35820952	35823248	35821544	N	NA	NA	KIAA0391,PSMA6,SNX6,PPP2R3C,NFKBIA	IMR90	Hi-C	24141950	NFKBIA	50712
852	chr14	35824483	35826562	35825406	Y	BAZ1A,SRP54,FAM177A1,PPP2R3C,PSMA6,RALGAPA1,NFKBIA	NFKBIA	PSMA6,SNX6,PPP2R3C,KIAA0391,NFKBIA	IMR90	Hi-C	24141950	NFKBIA	47398
853	chr14	35833574	35836946	35835926	N	NA	NFKBIA	PSMA6,SNX6,PPP2R3C,KIAA0391,NFKBIA	IMR90,K562	Hi-C,ChIA-PET	24141950,22265404	NFKBIA	37014
854	chr14	41096333	41100293	41098865	N	NA	NA	NA	NA	NA	NA	FBXO33	1194629
855	chr14	44852285	44858217	44854717	N	NA	NA	NA	NA	NA	NA	C14orf28	508290
856	chr14	50327719	50329440	50328832	N	NA	NEMF,ARF6	SOS2,C14orf182,METTL21D,NEMF,ARF6,C14orf183,DNAAF2	IMR90,MCF7,K562	Hi-C,ChIA-PET	24141950,22265404	NEMF	8180
857	chr14	50329971	50336611	50334956	Y	RPL36AL,MGAT2,NEMF,C14orf182,SOS2,METTL21D,ARF6	NEMF,ARF6	C14orf182,SOS2,METTL21D,ARF6,C14orf183,NEMF,DNAAF2	IMR90,MCF7,K562	Hi-C,ChIA-PET	24141950,22265404	NEMF	10432
858	chr14	50505883	50507872	50507333	N	NA	C14orf182	C14orf182,ARF6	IMR90,MCF7	Hi-C,ChIA-PET	24141950,22265404	C14orf182	31645
859	chr14	50510784	50512908	50512077	Y	RPL36AL,ARF6,SOS2,C14orf182	C14orf182,C14orf183	C14orf182,ARF6	MCF7,IMR90	ChIA-PET,Hi-C	22265404,24141950	C14orf182	36546
860	chr14	55568255	55571288	55570086	Y	LGALS3,FBXO34,FBXO34,GCH1,MAPK1IP1L	MAPK1IP1L	LGALS3,DLGAP5,MAPK1IP1L	IMR90,K562	Hi-C,ChIA-PET	24141950,22265404	MAPK1IP1L	49893
861	chr14	55573703	55576141	55574902	Y	GCH1,MAPK1IP1L,FBXO34,FBXO34,LGALS3	NA	MAPK1IP1L	IMR90	Hi-C	24141950	MAPK1IP1L	55341
862	chr14	57456095	57460955	57459161	Y	NA	NA	NA	NA	NA	NA	MUDENG	274651
863	chr14	57474567	57477335	57474898,57476782	N,N	NA;NA	NA	NA	NA	NA	NA	MUDENG	258271
864	chr14	58636047	58638884	58638006	Y	NA	ACTR10	NA	NA	NA	NA	ACTR10	27949
865	chr14	60797452	60799775	60798362	N	NA	NA	C14orf39,SIX6,TMEM30B	IMR90	Hi-C	24141950	PPM1A	84982
866	chr14	65676435	65678840	65677832	N	NA	NA	LOC645431,FUT8	IMR90	Hi-C	24141950	MAX	107208
867	chr14	65696259	65697822	65696833	N	NA	NA	LOC645431,FUT8,MIR4708	IMR90,MCF7	Hi-C,ChIA-PET	24141950,22265404	MAX	127032
868	chr14	65709897	65712225	65710888	Y	NA	NA	LOC645431,FUT8	IMR90,MCF7	Hi-C,ChIA-PET	24141950,22265404	MAX	140670
869	chr14	67884736	67886995	67885526	N	NA	NA	PLEK2,TMEM229B,PLEKHH1,PIGH,ARG2,VTI1B,RDH12	IMR90	Hi-C	24141950	EIF2S1	57702
870	chr14	69131544	69133917	69132604	N	NA	NA	RAD51B,ZFP36L1	IMR90,MCF7	Hi-C,ChIA-PET	24141950,22265404	ZFP36L1	129043
871	chr14	69179129	69182739	69181171	N	NA	NA	ZFP36L1,RAD51B	IMR90,K562	Hi-C,ChIA-PET	24141950,22265404	ZFP36L1	80221
872	chr14	69193930	69199048	69194669	N	NA	NA	RAD51B,ZFP36L1	IMR90,K562	Hi-C,ChIA-PET	24141950,22265404	ZFP36L1	63912
873	chr14	69213544	69217529	69216474	Y	NA	ZFP36L1	RAD51B,ZFP36L1	IMR90,K562	Hi-C,ChIA-PET	24141950,22265404	ZFP36L1	45431
874	chr14	69272371	69278544	69273817	N	NA	ZFP36L1	RAD51B,ZFP36L1	IMR90	Hi-C	24141950	ZFP36L1	9411
875	chr14	70720376	70724885	70721801	N	NA	NA	ADAM21P1	IMR90	Hi-C	24141950	MED6	342499
876	chr14	71779048	71834240	71787677	N	NA	NA	SIPA1L1,PCNX,LOC145474,SNORD56B	IMR90	Hi-C	24141950	LOC145474	120338
877	chr14	73368890	73375717	73374122	N	NA	DCAF4	RGS6,DPF3,DCAF4	IMR90,K562	Hi-C,ChIA-PET	24141950,22265404	DCAF4	17323
878	chr14	75723664	75726898	75725861	N	NA	FOS,LOC731223	TMED10,RPS6KL1,EIF2B2,NEK9,LOC731223,FOS,JDP2,BATF,PGF	IMR90,MCF7,K562	Hi-C,ChIA-PET	24141950,22265404	FOS	18583
879	chr14	75884029	75886837	75886073	N	NA	JDP2	TMED10,JDP2,NEK9	IMR90,MCF7	Hi-C,ChIA-PET	24141950,22265404	JDP2	7672
880	chr14	76722254	76768051	76724529,76725800	N,N	NA;NA	NA	C14orf118,IFT43,ESRRB	IMR90	Hi-C	24141950	ESRRB	69639
881	chr14	77421099	77435871	77423119,77425768,77428369	N,N,Y	NA;NA;NA	NA	IRF2BPL,KIAA1737	IMR90,MCF7,K562	Hi-C,ChIA-PET	24141950,22265404	IRF2BPL	59163
882	chr14	77442894	77445988	77444380	Y	NA	IRF2BPL	IRF2BPL	IMR90,MCF7	Hi-C,ChIA-PET	24141950,22265404	IRF2BPL	49046
883	chr14	77504828	77511531	77506823,77510527	N,N	NA;NA	IRF2BPL	IRF2BPL	IMR90	Hi-C	24141950	IRF2BPL	9794
884	chr14	89283902	89287020	89285998	N	NA	NA	TTC8	MCF7	ChIA-PET	22265404	ZC3H14	254649
885	chr14	90844591	90851858	90849624	N	NA	C14orf102,CALM1	C14orf102,CALM1,TTC7B,EFCAB11,TDP1,PSMC1	IMR90,MCF7,K562	Hi-C,ChIA-PET	24141950,22265404	CALM1	11469
886	chr14	90966320	90970469	90967307	N	NA	NA	NA	NA	NA	NA	CALM1	102993
887	chr14	91290886	91296286	91294602	N	NA	TTC7B	TTC7B,RPS6KA5,CCDC88C,C14orf159	IMR90	Hi-C	24141950	TTC7B	8125
888	chr14	91891457	91897602	91892190	N	NA	CCDC88C	CCDC88C	IMR90,K562,MCF7	Hi-C,ChIA-PET	24141950,22265404	CCDC88C	7269
889	chr14	93251831	93252935	93252472	N	NA	GOLGA5	GOLGA5	K562	ChIA-PET	22265404	GOLGA5	7715
890	chr14	97128896	97131825	97130066	N	NA	NA	NA	NA	NA	NA	VRK1	131859
891	chr14	99824741	99829595	99827484	Y	NA	NA	NA	NA	NA	NA	SETD3	117631
892	chr15	101647067	101649545	101648689	N	NA	NA	CHSY1,SELS,ASB7,LRRK1	IMR90	Hi-C	24141950	CHSY1	142592
893	chr15	101661659	101662968	101662001	N	NA	NA	CHSY1,LRRK1,SELS	IMR90	Hi-C	24141950	CHSY1	129169
894	chr15	102151778	102157314	102156276	Y	NA	TM2D3	PCSK6,SNRPA1,TM2D3	IMR90,MCF7	Hi-C,ChIA-PET	24141950,22265404	TM2D3	35280
895	chr15	23958944	23959711	23959436	N	NA	NA	NA	NA	NA	NA	MKRN3	148490
896	chr15	26326737	26328898	26327518	Y	NA	NA	LOC100128714,ATP10A,LOC503519	IMR90	Hi-C	24141950	UBE3A	642562
897	chr15	28700698	28703406	28702048	N	NA	NA	NA	NA	NA	NA	HERC2	133403
898	chr15	29125420	29159552	29131139,29153382,29149956	N,N,N	NA;NA;NA	NA	APBA2	K562	ChIA-PET	22265404	APBA2	54288
899	chr15	31115578	31124258	31116086	N	NA	NA	NA	NA	NA	NA	FAN1	71818
900	chr15	35457900	35460773	35459152	N	NA	NA	NA	NA	NA	NA	ZNF770	177403
901	chr15	36483576	36488410	36487646	N	NA	NA	NA	NA	NA	NA	C15orf41	383402
902	chr15	36625358	36627377	36626466	N	NA	NA	C15orf41,LOC100507466,CSNK1A1P1	IMR90	Hi-C	24141950	C15orf41	244435
903	chr15	36716638	36721991	36720680	Y	NA	NA	ATPBD4,LOC100507466	IMR90	Hi-C	24141950	C15orf41	149821
904	chr15	36740910	36742452	36741653	N	NA	NA	NA	NA	NA	NA	C15orf41	129360
905	chr15	38729388	38734480	38730394	N	NA	FAM98B	C15orf53,SPRED1,RASGRP1,FAM98B	IMR90,MCF7	Hi-C,ChIA-PET	24141950,22265404	FAM98B	11848
906	chr15	38880964	38882492	38881490	N	NA	NA	FAM98B,RASGRP1	IMR90,MCF7	Hi-C,ChIA-PET	24141950,22265404	FAM98B	134636
907	chr15	43410074	43416157	43415331	Y	NA	UBR1,TMEM62	UBR1	K562	ChIA-PET	22265404	TMEM62	9565
908	chr15	45108764	45113990	45110198,45112935	N,N	NA;NA	NA	SORD	IMR90	Hi-C	24141950	B2M	105079
909	chr15	51942925	51945560	51944689	N	NA	DMXL2,SCG3	SCG3,LYSMD2,TMOD2	IMR90,K562,MCF7	Hi-C,ChIA-PET	24141950,22265404	DMXL2	27958
910	chr15	51962921	51967223	51965175	N	NA	DMXL2,SCG3	SCG3,LYSMD2,TMOD2,DMXL2	IMR90	Hi-C	24141950	SCG3	6327
911	chr15	52272951	52295384	52274244	N	NA	LEO1,MAPK6	MAPK6,GNB5,MYO5C,BCL2L10,LEO1	MCF7,K562,IMR90	ChIA-PET,Hi-C	22265404,24141950	LEO1	8993
912	chr15	52300179	52303210	52301343	N	NA	LEO1,MAPK6	TMOD3,LEO1,MAPK6,BCL2L10,GNB5,MYO5C	IMR90,MCF7	Hi-C,ChIA-PET	24141950,22265404	MAPK6	8201
913	chr15	57072360	57077166	57076273	N	NA	ZNF280D	TCF12,ZNF280D	IMR90	Hi-C	24141950	ZNF280D	46573
914	chr15	57621734	57622529	57622429	N	NA	LOC283663	CGNL1	IMR90	Hi-C	24141950	LOC283663	29171
915	chr15	57626061	57628164	57627177	N	NA	LOC283663	CGNL1	IMR90	Hi-C	24141950	LOC283663	33498
916	chr15	58398568	58406241	58402041,58404096,58400508	N,N,N	NA;NA;NA	ALDH1A2	ALDH1A2,AQP9	K562,IMR90	ChIA-PET,Hi-C	22265404,24141950	ALDH1A2	40447
917	chr15	58597505	58626276	58623061,58624767	N,N	NA;NA	NA	LIPC,ADAM10,FAM63B,SLTM	IMR90	Hi-C	24141950	ALDH1A2	239384
918	chr15	58642779	58645966	58644267	N	NA	NA	LIPC,ADAM10,FAM63B	IMR90	Hi-C	24141950	ALDH1A2	284658
919	chr15	58695167	58697555	58695872	N	NA	NA	LIPC,ADAM10,FAM63B	IMR90	Hi-C	24141950	ALDH1A2	337046
920	chr15	58700981	58710363	58702614	N	NA	NA	LIPC,ADAM10,FAM63B	IMR90	Hi-C	24141950	ADAM10	331814
921	chr15	62410643	62412390	62411323	N	NA	NA	NA	NA	NA	NA	VPS13C	57979
922	chr15	62676164	62684692	62682690	N	NA	NA	TLN2,MGC15885	IMR90	Hi-C	24141950	VPS13C	323500
923	chr15	63682286	63690385	63682594,63684533,63688450	N,N,N	NA;NA;NA	NA	APH1B,CA12,LACTB,RAB8B,USP3,FBXL22,LOC100130855	IMR90	Hi-C	24141950	USP3	106325
924	chr15	63728374	63732315	63729249	N	NA	NA	FBXL22,LOC100130855,USP3,CA12,APH1B,RAB8B,LACTB	IMR90	Hi-C	24141950	USP3	64395
925	chr15	65185297	65190221	65186348,65188144	Y,Y	ZNF609,OAZ2,PLEKHO2,SPG21,SPG21;ZNF609,OAZ2,PLEKHO2,SPG21,SPG21	NA	SPG21	IMR90	Hi-C	24141950	PLEKHO2	51215
926	chr15	65509805	65511599	65510505	N	NA	CLPX	CLPX,CILP,PARP16	IMR90,K562	Hi-C,ChIA-PET	24141950,22265404	CLPX	32242
927	chr15	65586818	65589858	65588280	N	NA	PARP16	MTFMT,IGDCC4,PDCD7,RASL12,IGDCC3,OSTBETA,CILP,PARP16,CLPX,UBAP1L,DPP8,PTPLAD1,SPG21,KBTBD13	MCF7,K562	ChIA-PET	22265404	PARP16	7800
928	chr15	65595159	65598503	65596883	Y	DENND4A	PARP16	PARP16,CILP,CLPX,IGDCC3,PDCD7,MTFMT,DPP8,RASL12,OSTBETA,IGDCC4,SPG21,PTPLAD1	IMR90,K562,MCF7	Hi-C,ChIA-PET	24141950,22265404	PARP16	16141
929	chr15	66124413	66130570	66125166,66130169	Y,N	NA;NA	DENND4A,RAB11A	SLC24A1,DENND4A,PTPLAD1,C15orf44,RAB11A,MEGF11	IMR90,MCF7	Hi-C,ChIA-PET	24141950,22265404	RAB11A	31227
930	chr15	66872731	66877760	66874445	N	NA	NA	SMAD6,LCTL,ZWILCH	IMR90	Hi-C	24141950	ZWILCH	75300
931	chr15	66912768	66953231	66914689,66947645,66923172,66916645	N,N,Y,N	NA;NA;NA;NA	SMAD6	SMAD6	IMR90,MCF7	Hi-C,ChIA-PET	24141950,22265404	SMAD6	41443
932	chr15	67133503	67148377	67134974,67143858	N,N	NA;NA	NA	SMAD6,SNAPC5,ZWILCH,LCTL	IMR90,MCF7	Hi-C,ChIA-PET	24141950,22265404	SMAD6	138829
933	chr15	67184603	67189194	67187058	N	NA	NA	IQCH,LOC100506686,SMAD6	IMR90	Hi-C	24141950	SMAD3	169001
934	chr15	68173747	68178455	68174928,68177031	Y,Y	PIAS1,CALML4;NA	NA	PIAS1,CLN6,CALML4,C15orf61,LOC100506686,IQCH,SKOR1	IMR90	Hi-C	24141950	PIAS1	168117
935	chr15	68206068	68208629	68207419	N	NA	NA	CALML4,CLN6,PIAS1,LOC100506686,IQCH	IMR90	Hi-C	24141950	PIAS1	137943
936	chr15	70729975	70737373	70731906,70732608	N,N	NA;NA	NA	TLE3,LOC145837,C15orf50	IMR90	Hi-C	24141950	TLE3	339719
937	chr15	70738812	70742096	70740476	N	NA	NA	C15orf50	IMR90	Hi-C	24141950	TLE3	348556
938	chr15	70742790	70745808	70744792	N	NA	NA	C15orf50,TLE3,KIF23,LOC145837	IMR90	Hi-C	24141950	TLE3	352534
939	chr15	70754079	70756834	70755673	Y	TLE3	NA	TLE3,C15orf50,KIF23,LOC145837	IMR90	Hi-C	24141950	TLE3	363823
940	chr15	74072996	74074320	74073553	N	NA	NA	C15orf60	IMR90	Hi-C	24141950	NPTN	147243
941	chr15	75403930	75410248	75404821	Y	SIN3A,SIN3A,MAN2C1,CLK3,CSK,C15orf39	NA	SCAMP5,PPCDC,C15orf39	IMR90	Hi-C	24141950	C15orf39	83973
942	chr15	75415772	75418624	75417583	N	NA	NA	PPCDC,MIR631,COMMD4,MAN2C1,NEIL1,SCAMP5,C15orf39	IMR90	Hi-C	24141950	C15orf39	75597
943	chr15	75441624	75445778	75442557	N	NA	C15orf39	PPCDC,C15orf39	IMR90,MCF7	Hi-C,ChIA-PET	24141950,22265404	C15orf39	48443
944	chr15	75469138	75473350	75470897	Y	SIN3A,SIN3A,MAN2C1,CSK,C15orf39	C15orf39	C15orf39	IMR90,MCF7	Hi-C,ChIA-PET	24141950,22265404	C15orf39	20871
945	chr15	76121537	76125230	76124104	N	NA	UBE2Q2	UBE2Q2,DNM1P35	MCF7,IMR90	ChIA-PET,Hi-C	22265404,24141950	UBE2Q2	10392
946	chr15	77183430	77198546	77197748	N	NA	RCN2	C15orf27,SCAPER,ETFA	IMR90	Hi-C	24141950	RCN2	25416
947	chr15	77861217	77862547	77861836	N	NA	NA	PSTPIP1,TSPAN3,PEAK1	IMR90	Hi-C	24141950	LINGO1	62162
948	chr15	78026985	78031820	78030093	N	NA	NA	NA	NA	NA	NA	LINGO1	102276
949	chr15	78228592	78238134	78237005	N	NA	NA	TBC1D2B,DNAJA4,IDH3A,CIB2,IREB2,LOC91450,SH2D7,WDR61,LOC645752,ACSBG1	IMR90	Hi-C	24141950	TBC1D2B	131860
950	chr15	78596615	78600223	78598914	Y	NA	WDR61	WDR61,IDH3A,DNAJA4,IREB2,CRABP1	MCF7,IMR90	ChIA-PET,Hi-C	22265404,24141950	WDR61	4675
951	chr15	79151216	79154125	79152779	Y	IREB2	MORF4L1	MORF4L1,ADAMTS7	K562,IMR90,MCF7	ChIA-PET,Hi-C	22265404,24141950	MORF4L1	11047
952	chr15	80269465	80270715	80269976	Y	ZFAND6,BCL2A1	NA	BCL2A1	K562	ChIA-PET	22265404	ST20-MTHFS	54017
953	chr15	81316675	81322130	81316983	Y	STARD5,MESDC1	MESDC2,MESDC1	C15orf26,IL16	IMR90	Hi-C	24141950	MESDC1	23380
954	chr15	81384223	81387011	81384790	N	NA	C15orf26	IL16,C15orf26	IMR90	Hi-C	24141950	C15orf26	39633
955	chr15	81387518	81389949	81388297	N	NA	C15orf26	IL16,C15orf26	IMR90	Hi-C	24141950	C15orf26	36695
956	chr15	82129746	82163453	82163080	N	NA	NA	NA	NA	NA	NA	MEX3B	174908
957	chr15	82232887	82238660	82234681,82237495	N,N	NA;NA	NA	IL16,MEX3B,TMC3,EFTUD1	IMR90,MCF7,K562	Hi-C,ChIA-PET	24141950,22265404	MEX3B	99701
958	chr15	82309811	82312011	82310821	N	NA	MEX3B	NA	NA	NA	NA	MEX3B	26350
959	chr15	84976244	84976835	84976542	N	NA	NA	NA	NA	NA	NA	LOC440300	115644
960	chr15	85267551	85279580	85278500	N	NA	SEC11A,ZNF592	SEC11A,ZNF592	K562,IMR90,MCF7	ChIA-PET,Hi-C	22265404,24141950	SEC11A	7877
961	chr15	89106107	89108064	89107033	N	NA	DET1	NA	NA	NA	NA	DET1	16195
962	chr15	89481296	89484096	89482876	N	NA	HAPLN3,MFGE8	NA	NA	NA	NA	MFGE8	24633
963	chr15	89524615	89526899	89525854	N	NA	NA	MFGE8,ABHD2	IMR90	Hi-C	24141950	MFGE8	67952
964	chr15	89532278	89539190	89533639	Y	NA	NA	MFGE8,ABHD2,ISG20,HAPLN3,RLBP1	IMR90	Hi-C	24141950	MFGE8	75615
965	chr15	89544082	89547712	89546542	N	NA	NA	MFGE8,ISG20,HAPLN3,ABHD2,RLBP1,ACAN	IMR90,K562	Hi-C,ChIA-PET	24141950,22265404	ABHD2	83669
966	chr15	89559868	89561752	89560865	N	NA	NA	MFGE8,HAPLN3,ABHD2,ACAN	IMR90,K562,MCF7	Hi-C,ChIA-PET	24141950,22265404	ABHD2	69629
967	chr15	90684173	90686280	90685564	N	NA	IDH2,SEMA4B	IQGAP1,IDH2,C15orf38-AP3S2,SEMA4B,CIB1,C15orf58,ZNF710,TTLL13	IMR90,MCF7,K562	Hi-C,ChIA-PET	24141950,22265404	IDH2	38465
968	chr15	90690853	90694322	90692653	N	NA	IDH2,SEMA4B	IDH2,C15orf38-AP3S2,SEMA4B,IQGAP1,ZNF710,C15orf58,CIB1,TTLL13,MESP1,WDR93,NGRN	IMR90	Hi-C	24141950	SEMA4B	33830
969	chr15	90708249	90710585	90709047	Y	NA	SEMA4B	CIB1,C15orf58,SEMA4B,ZNF710,IDH2,TTLL13,NGRN	IMR90,K562,MCF7	Hi-C,ChIA-PET	24141950,22265404	SEMA4B	17567
970	chr15	90843927	90845685	90844708	N	NA	NGRN,ZNF774	NGRN,TTLL13,IQGAP1,CRTC3	IMR90	Hi-C	24141950	NGRN	35032
971	chr15	91383080	91386011	91384411	N	NA	FURIN,FES	CRTC3,BLM,FURIN,FES	IMR90,K562	Hi-C,ChIA-PET	24141950,22265404	FURIN	25874
972	chr15	93276458	93279255	93277524	N	NA	NA	SLCO3A1	IMR90	Hi-C	24141950	LOC100507217	146818
973	chr15	93372224	93376888	93375138	Y	NA	LOC100507217	LOC100507217,CHD2,ASB9P1	IMR90,K562,MCF7	Hi-C,ChIA-PET	24141950,22265404	LOC100507217	49185
974	chr15	93391034	93393544	93392313	N	NA	LOC100507217	CHD2,LOC100507217	IMR90,K562	Hi-C,ChIA-PET	24141950,22265404	LOC100507217	32529
975	chr15	95386996	95390167	95388411	N	NA	NA	NA	NA	NA	NA	NR2F2	1478990
976	chr15	95396893	95438893	95399378	N	NA	NA	NA	NA	NA	NA	NR2F2	1430264
977	chr15	95712843	95740861	95714007,95740352	N,N	NA;NA	NA	NR2F2	IMR90	Hi-C	24141950	NR2F2	1128296
978	chr15	96181610	96267684	96181907,96228050	N,N	NA;NA	NA	NR2F2,LOC400456	IMR90,MCF7	Hi-C,ChIA-PET	24141950,22265404	NR2F2	601473
979	chr15	96471933	96473911	96472797	N	NA	NA	NR2F2,LOC400456	MCF7,IMR90	ChIA-PET,Hi-C	22265404,24141950	NR2F2	395246
980	chr15	96595612	96597938	96596687	N	NA	NA	NR2F2,LOC400456,LOC145820	IMR90,MCF7	Hi-C,ChIA-PET	24141950,22265404	NR2F2	271219
981	chr15	96638950	96679346	96678864	N	NA	NA	NR2F2,LOC400456	MCF7,IMR90,K562	ChIA-PET,Hi-C	22265404,24141950	NR2F2	189811
982	chr15	96753606	96818388	96817201	N	NA	NA	NR2F2,LOC400456	MCF7,IMR90,K562	ChIA-PET,Hi-C	22265404,24141950	NR2F2	50769
983	chr15	97033997	97057075	97035204	N	NA	NA	NA	NA	NA	NA	NR2F2	164840
984	chr15	98619046	98621302	98620254	N	NA	NA	NA	NA	NA	NA	ARRDC4	115113
985	chr16	10455625	10457786	10456493	N	NA	ATF7IP2	ATF7IP2,C4orf51	K562,MCF7	ChIA-PET	22265404,19890323	ATF7IP2	22126
986	chr16	11316825	11320085	11318168	Y	NA	SOCS1	CLEC16A,SOCS1	IMR90,MCF7	Hi-C,ChIA-PET	24141950,22265404	SOCS1	29954
987	chr16	11405805	11407626	11406686	N	NA	RMI2	CLEC16A	IMR90	Hi-C	24141950	RMI2	31685
988	chr16	11538562	11589311	11587854	N	NA	NA	SNN,TXNDC11,LITAF,ZC3H7A,BCAR4,CLEC16A	IMR90	Hi-C	24141950	LITAF	92011
989	chr16	11690157	11724578	11704661,11707129,11721564,11709734,11718629	N,N,N,Y,Y	NA;NA;NA;RUNDC2A;SOCS1,ZC3H7A,TXNDC11,RUNDC2A,LITAF,LITAF,SNN	LITAF,SNN	LITAF,TXNDC11,SNN,CLEC16A,RSL1D1,BCAR4,PRM2,PRM1,ZC3H7A	MCF7,IMR90	ChIA-PET,Hi-C	22265404,24141950	LITAF	8835
990	chr16	11733039	11736012	11734359	Y	SOCS1,ZC3H7A,TXNDC11,RUNDC2A,LITAF,LITAF,SNN	SNN	TXNDC11,SNN,CLEC16A,LITAF	IMR90,MCF7	Hi-C,ChIA-PET	24141950,22265404	SNN	26277
991	chr16	12704740	12709915	12706773	N	NA	NA	SNX29,CPPED1	IMR90,K562	Hi-C,ChIA-PET	24141950,22265404	CPPED1	187829
992	chr16	1337178	1350936	1349493,1346997	Y,N	NA;NA	UBE2I,BAIAP3	UBE2I,UNKL	MCF7,IMR90	ChIA-PET,Hi-C	22265404,24141950	UBE2I	8218
993	chr16	13870410	13876505	13873731	Y	NA	NA	NA	NA	NA	NA	ERCC4	137509
994	chr16	14499053	14500393	14499726	N	NA	NA	PARN,MIR193B	IMR90,MCF7	Hi-C,ChIA-PET	24141950,22265404	PARN	223735
995	chr16	15350819	15351822	15351140	N	NA	NA	NA	NA	NA	NA	RRN3	162661
996	chr16	15990301	15993134	15991848	N	NA	FOPNL	MYH11,FOPNL,ABCC1,ABCC6	IMR90,MCF7	Hi-C,ChIA-PET	24141950,22265404	FOPNL	7854
997	chr16	17105826	17138051	17107784,17125811,17109609	N,N,N	NA;NA;NA	NA	NA	NA	NA	NA	ABCC1	1062392
998	chr16	17683895	17686766	17685231	Y	NA	NA	NA	NA	NA	NA	RPS15A	1114890
999	chr16	18301118	18311398	18306537	N	NA	NA	NA	NA	NA	NA	RPS15A	490258
1000	chr16	18953832	18958350	18957589	N	NA	SMG1	SMG1,RPS15A,ARL6IP1,GDE1,CCP110	IMR90	Hi-C	24141950	SMG1	16106
1001	chr16	20759185	20766752	20766448	N	NA	THUMPD1,ACSM3	ERI2,ACSM3,THUMPD1	IMR90	Hi-C	24141950	THUMPD1	5986
1002	chr16	21547253	21549156	21548179	N	NA	SLC7A5P2	NA	NA	NA	NA	SLC7A5P2	15488
1003	chr16	22199104	22208546	22202691,22207003	Y,N	POLR3E,CDR2;NA	EEF2K	UQCRC2,POLR3E,PDZD9,C16orf52,VWA3A,EEF2K	MCF7,K562,IMR90	ChIA-PET,Hi-C	22265404,24141950	EEF2K	9046
1004	chr16	23279683	23281483	23280877	N	NA	NA	SCNN1B	IMR90	Hi-C	24141950	USP31	119092
1005	chr16	23737272	23741894	23739307,23741308	N,N	NA;NA	PLK1	ERN2,PRKCB	IMR90	Hi-C	24141950	PLK1	47071
1006	chr16	23813348	23816293	23815050	N	NA	PRKCB	PRKCB,CHP2	IMR90	Hi-C	24141950	PRKCB	31007
1007	chr16	23831308	23839644	23833417,23838099	N,Y	NA;GGA2	PRKCB	PRKCB	K562	ChIA-PET	22265404	PRKCB	7656
1008	chr16	25076904	25094619	25078525	N	NA	LOC554206,LCMT1	LCMT1,LOC100506655,TNRC6A,ARHGAP17,SLC5A11	IMR90,K562	Hi-C,ChIA-PET	24141950,22265404	LCMT1	28428
1009	chr16	25115468	25120301	25118522	N	NA	LCMT1	ARHGAP17,LCMT1,ZKSCAN2	IMR90,K562,MCF7	Hi-C,ChIA-PET	24141950,22265404	LCMT1	2746
1010	chr16	27195738	27197346	27196527	N	NA	JMJD5	HS3ST4,IL21R,NSMCE1,LOC283888	IMR90	Hi-C	24141950	JMJD5	17461
1011	chr16	27208135	27212072	27210325	N	NA	JMJD5	NA	NA	NA	NA	JMJD5	2735
1012	chr16	29038750	29041870	29040812	N	NA	LAT	SPNS1,NFATC2IP	IMR90	Hi-C	24141950	LAT	42603
1013	chr16	2913409	2919618	2918335	N	NA	PRSS21,FLYWCH2,FLYWCH1	PRSS22,LOC100128788,PRSS27,SRRM2,PRSS33,PRSS41,TCEB2,PAQR4,PKMYT1,FLYWCH1,FLYWCH2,KREMEN2,ZG16B,PRSS30P,PRSS21	MCF7,IMR90,K562	ChIA-PET,Hi-C	22265404,24141950	FLYWCH2	13578
1014	chr16	29163878	29164865	29164161	N	NA	NA	SPNS1,RRN3P2	IMR90	Hi-C	24141950	LAT	167731
1015	chr16	29265570	29307875	29276412,29272844,29302502	N,N,N	NA;NA;NA	NA	RRN3P2,SNX29P2	IMR90	Hi-C	24141950	LAT	269423
1016	chr16	29403700	29406213	29405215	N	NA	NA	NA	NA	NA	NA	SPN	268087
1017	chr16	29633258	29636334	29634221	N	NA	SPN	NA	NA	NA	NA	SPN	37966
1018	chr16	29651535	29667702	29661223,29657235,29666373	N,N,N	NA;NA;NA	SPN,QPRT	SPN	K562	ChIA-PET	22265404	SPN	6598
1019	chr16	29953813	29956484	29955522	N	NA	KCTD13,TMEM219,TAOK2	MVP,KCTD13,ZG16,PRRT2,MAZ,KIF22,C16orf54,LOC440356,ASPHD1,SEZ6L2,CDIPT,TMEM219,TAOK2,HIRIP3,INO80E,ALDOA	IMR90,MCF7,K562	Hi-C,ChIA-PET	24141950,22265404	KCTD13	16268
1020	chr16	30150902	30151888	30151320	N	NA	YPEL3,GDPD3,MAPK3	NA	NA	NA	NA	MAPK3	16272
1021	chr16	30639858	30650773	30645771	Y	CORO1A,ZNF48,ZNF48,ZNF48,ZNF48,ITGAL,ZNF646,SRCAP,RNF40,PHKG2,MYST1,C16orf93,ZNF747,ZNF764,ZNF688,ZNF689,PRR14	ZNF785,ZNF689,PRR14,FBRS	PPP4C,ZNF48,ZNF771,ITGAL,PRR14,MYLPF,TBC1D10B,DCTPP1,SEPHS2,ZNF747,ZNF768,ZNF689,ZNF785,ZNF688,FBRS,SRCAP,TBX6,GDPD3,YPEL3,MAPK3,SEPT1,ZNF764	IMR90,MCF7,K562	Hi-C,ChIA-PET	24141950,22265404	PRR14	11468
1022	chr16	30813164	30821365	30817362,30820257	N,N	NA;NA	RNF40,C16orf93,ZNF629	C16orf93,PHKG2,RNF40,ZNF629,MIR762,BCL7C,CTF1,MIR4519,FBXL19-AS1,FBXL19,SRCAP	IMR90,MCF7,K562	Hi-C,ChIA-PET	24141950,22265404	ZNF629	14641
1023	chr16	30824328	30833788	30825804,30825913	Y,Y	NA;NA	ZNF629	ZNF629,RNF40,MIR4519	IMR90,K562,MCF7	Hi-C,ChIA-PET	24141950,22265404	ZNF629	25805
1024	chr16	31264037	31265991	31265115	Y	STX4,ZNF668,ZNF646,MYST1,ITGAX,PYCARD,ITGAM	PYCARD	NA	NA	NA	NA	PYCARD	49940
1025	chr16	3221919	3226390	3225532,3222019	N,N	NA;NA	ZNF213	NA	NA	NA	NA	ZNF213	36862
1026	chr16	3231232	3234972	3233391	N	NA	ZNF213	ZNF263,ZNF200	MCF7,K562	ChIA-PET	22265404	ZNF213	46175
1027	chr16	3236800	3240780	3239456,3238067	N,Y	NA;NA	ZNF200	ZNF200	K562	ChIA-PET	22265404	ZNF200	44677
1028	chr16	33503218	33511106	33509728	Y	NA	NA	NA	NA	NA	NA	ZNF267	1618139
1029	chr16	4333335	4360538	4357728	Y	CORO7	LOC100507501,TFAP4,GLIS2,PAM16	CREBBP,ADCY9,SRL,VASN,GLIS2,PAM16,CORO7-PAM16,TRAP1,TFAP4,LOC100507501,HMOX2,NMRAL1,DNAJA3	IMR90,MCF7,K562	Hi-C,ChIA-PET	24141950,22265404	TFAP4	10334
1030	chr16	47071134	47072608	47071660	N	NA	NA	ABCC11,DNAJA2,NETO2,ITFG1,PHKB,ABCC12	IMR90	Hi-C	24141950	DNAJA2	63509
1031	chr16	48531127	48537119	48536052	N	NA	NA	MIR548AE2,SIAH1,ABCC11,N4BP1	IMR90	Hi-C	24141950	N4BP1	107001
1032	chr16	49912979	49919093	49918054	N	NA	NA	ZNF423	IMR90	Hi-C	24141950	CNEP1R1	140096
1033	chr16	50422962	50425573	50423967	N	NA	BRD7	NA	NA	NA	NA	BRD7	20117
1034	chr16	50914594	50917129	50915694	N	NA	NA	NA	NA	NA	NA	CYLD	138633
1035	chr16	54917788	54918913	54918529	N	NA	CRNDE,IRX5	FTO,IRX3	IMR90	Hi-C	24141950	CRNDE	44166
1036	chr16	56025304	56027679	56026017	N	NA	NA	GNAO1,LOC283856	IMR90	Hi-C	24141950	AMFR	431765
1037	chr16	57333213	57334961	57334169	N	NA	NA	NLRC5,CPNE2,PLLP,CIAPIN1,FAM192A,POLR2C,DOK4,CCDC102A,RSPRY1,ARL2BP,CCL17,COQ9,CX3CL1,CCL22,GPR114	IMR90,MCF7,K562	Hi-C,ChIA-PET	24141950,22265404	ARL2BP	54175
1038	chr16	57842718	57846507	57844346	N	NA	KIFC3	NA	NA	NA	NA	KIFC3	6279
1039	chr16	57849601	57851148	57850377	N	NA	KIFC3	NA	NA	NA	NA	KIFC3	13162
1040	chr16	58492423	58494395	58493425	Y	NDRG4,NDRG4,NDRG4	NA	NA	NA	NA	NA	SETD6	54988
1041	chr16	63162750	63165226	63163430	N	NA	NA	NA	NA	NA	NA	TK2	3419089
1042	chr16	65802685	65804872	65803590	N	NA	NA	LOC283867	IMR90	Hi-C	24141950	TK2	779443
1043	chr16	66007022	66010082	66009165	N	NA	NA	LOC283867	IMR90	Hi-C	24141950	TK2	574233
1044	chr16	67547429	67555908	67555278,67548439	N,N	NA;NA	ATP6V0D1,FAM65A,CTCF	AGRP,TSNAXIP1,GFOD2,RANBP10,PSKH1,CTCF,C16orf48,C16orf86	IMR90,K562	Hi-C,ChIA-PET	24141950,22265404	FAM65A	6809
1045	chr16	68559862	68561222	68560336	N	NA	ZFP90	CDH1	IMR90	Hi-C	24141950	ZFP90	12439
1046	chr16	68757919	68760560	68758867	N	NA	NA	ZFP90,CDH3,CDH1,HAS3	IMR90	Hi-C	24141950	TMCO7	116949
1047	chr16	68765055	68767715	68766173	Y	NA	NA	CDH3,CDH1	IMR90,MCF7	Hi-C,ChIA-PET	24141950,22265404	TMCO7	109794
1048	chr16	69562871	69565937	69564162	N	NA	NFAT5	NFAT5,CYB5B,TERF2,MIR1538	IMR90,K562,MCF7	Hi-C,ChIA-PET	24141950,22265404	NFAT5	33932
1049	chr16	72667894	72728143	72698946,72690834,72688276,72675504,72695792	N,N,N,N,N	NA;NA;NA;NA;NA	NA	ZFHX3	IMR90	Hi-C	24141950	TXNL4B	539679
1050	chr16	74872435	74873601	74873050	N	NA	NA	RFWD3,FA2H,WDR59	IMR90	Hi-C	24141950	MLKL	137646
1051	chr16	76668460	76677112	76668925	N	NA	NA	NA	NA	NA	NA	SYCE1L	556237
1052	chr16	79433954	79436361	79434827	N	NA	NA	WWOX	IMR90	Hi-C	24141950	CENPN	1603742
1053	chr16	79445638	79448298	79446757	N	NA	NA	NA	NA	NA	NA	CENPN	1591805
1054	chr16	79780573	79809979	79803628	N	NA	NA	WWOX,MAF	IMR90,MCF7	Hi-C,ChIA-PET	24141950,22265404	CENPN	1230124
1055	chr16	79866809	79881953	79877023	N	NA	NA	NA	NA	NA	NA	CENPN	1158150
1056	chr16	79892093	79899547	79897885	N	NA	NA	NA	NA	NA	NA	CENPN	1140556
1057	chr16	79900416	79904939	79903744	N	NA	NA	WWOX	IMR90	Hi-C	24141950	CENPN	1135164
1058	chr16	80002680	80008002	80005475,80006120	N,N	NA;NA	NA	WWOX	IMR90	Hi-C	24141950	CENPN	1032101
1059	chr16	80010730	80013216	80012302	N	NA	NA	WWOX	IMR90	Hi-C	24141950	CENPN	1026887
1060	chr16	8110247	8163951	8160071,8163057	N,Y	NA;NA	NA	NA	NA	NA	NA	METTL22	551576
1061	chr16	81778749	81781637	81779906	N	NA	NA	GAN,ATMIN,PKD1L2,BCMO1,MIR4720,CMIP	IMR90	Hi-C	24141950	CMIP	299974
1062	chr16	81784609	81790506	81786034	Y	PLCG2,CMIP,CMIP	NA	ATMIN,PKD1L2,GAN,BCMO1,MIR4720	IMR90	Hi-C	24141950	CMIP	305834
1063	chr16	84568908	84572687	84571160	N	NA	KIAA1609	KIAA1609,COTL1,USP10	IMR90	Hi-C	24141950	KIAA1609	30620
1064	chr16	84839529	84841702	84840087	N	NA	NA	USP10,CRISPLD2,ZDHHC7	IMR90,MCF7	Hi-C,ChIA-PET	24141950,22265404	USP10	105974
1065	chr16	84985418	84987594	84986547	N	NA	NA	NA	NA	NA	NA	ZDHHC7	57547
1066	chr16	85435248	85438776	85436774	N	NA	NA	LOC727710,GINS2,KIAA0182,FAM92B,LOC400548	IMR90	Hi-C	24141950	LINC00311	118684
1067	chr16	85449347	85586529	85570604,85496243,85471080,85450117,85557367	Y,N,Y,Y,Y	NA;NA;NA;NA;NA	NA	LOC727710,GINS2,KIAA0182,FAM92B,LOC400548,C16orf74,LINC00311,ZDHHC7,KIAA0513,COX4NB	IMR90,MCF7,K562	Hi-C,ChIA-PET	24141950,22265404	KIAA0182	58500
1068	chr16	86697306	86699840	86698296	Y	NA	NA	FOXL1,FLJ30679,MTHFSD,FOXC2,C16orf95,FBXO31	IMR90	Hi-C	24141950	FLJ30679	108380
1069	chr16	86961079	86964175	86963001	Y	NA	NA	FOXL1,FOXC2,MTHFSD,FLJ30679	IMR90	Hi-C	24141950	FLJ30679	372153
1070	chr16	87832452	87842151	87840559	Y	SLC7A5	KLHDC4	SLC7A5	MCF7	ChIA-PET	22265404	KLHDC4	32854
1071	chr16	88296910	88302504	88298930	N	NA	NA	BANP,ZNF469,CA5A	IMR90	Hi-C	24141950	ZFPM1	217510
1072	chr16	88319457	88321966	88320555	N	NA	NA	BANP,ZNF469,CA5A,KLHDC4	IMR90	Hi-C	24141950	ZFPM1	198048
1073	chr16	88339959	88341688	88340768	N	NA	NA	BANP	IMR90	Hi-C	24141950	ZFPM1	178326
1074	chr16	88347800	88352221	88349514	N	NA	NA	BANP,CA5A	IMR90	Hi-C	24141950	ZFPM1	167793
1075	chr16	89056691	89062316	89059446,89061630	N,N	NA;NA	CBFA2T3	CBFA2T3,ACSF3	IMR90,K562	Hi-C,ChIA-PET	24141950,22265404	CBFA2T3	13187
1076	chr16	89063238	89075042	89066139,89070203,89074114	N,N,N	NA;NA;NA	CBFA2T3	CBFA2T3,ACSF3	IMR90,K562	Hi-C,ChIA-PET	24141950,22265404	CBFA2T3	19734
1077	chr16	89078367	89092124	89084827,89086723	N,N	NA;NA	CBFA2T3	ACSF3,CBFA2T3,LINC00304,LOC400558	IMR90,K562	Hi-C,ChIA-PET	24141950,22265404	CBFA2T3	34863
1078	chr16	89116488	89120688	89119442	N	NA	ACSF3	CBFA2T3,ACSF3,CDH15,PIEZO1,LOC400558,SLC22A31,TRAPPC2L,GALNS,LINC00304	IMR90,MCF7,K562	Hi-C,ChIA-PET	24141950,22265404	ACSF3	39529
1079	chr16	90148334	90150953	90148874	N	NA	LOC100130015	GAS8,DBNDD1,PRDM7,LOC100130015	MCF7,K562,IMR90	ChIA-PET,Hi-C	22265404,24141950	LOC100130015	34301
1080	chr16	90229966	90230493	90230132	N	NA	NA	NA	NA	NA	NA	LOC100130015	115933
1081	chr16	90232688	90236028	90233634	N	NA	NA	NA	NA	NA	NA	LOC100130015	118655
1082	chr16	90255829	90257394	90256650	N	NA	NA	NA	NA	NA	NA	LOC100130015	141796
1083	chr16	9085267	9087114	9085995	N	NA	USP7	USP7,C16orf72	IMR90,K562	Hi-C,ChIA-PET	24141950,22265404	USP7	27926
1084	chr16	9135823	9173645	9162322,9172787,9167023,9161460	Y,N,N,N	NA;NA;NA;NA	C16orf72	USP7,C16orf72	IMR90,K562,MCF7	Hi-C,ChIA-PET	24141950,22265404	C16orf72	11892
1085	chr16	9689561	9693792	9692132	N	NA	NA	NA	NA	NA	NA	C16orf72	504024
1086	chr17	1155742	1157972	1157256	N	NA	NA	ABR,YWHAE,PITPNA,INPP5K,LOC100306951,SCARF1,RILP,TUSC5,BHLHA9,CRK,SLC43A2	IMR90	Hi-C	24141950	YWHAE	145584
1087	chr17	12342165	12343700	12342468	N	NA	NA	FLJ34690	IMR90	Hi-C	24141950	MAP2K4	418030
1088	chr17	13916120	13923852	13923205	N	NA	COX10	HS3ST3A1	IMR90	Hi-C	24141950	COX10	48867
1089	chr17	15789186	15790233	15789215	N	NA	NA	NA	NA	NA	NA	ADORA2B	57998
1090	chr17	16419085	16421492	16419968	N	NA	NA	FAM211A,CENPV,UBB,TRPV2,C17orf76-AS1,ZNF287	IMR90,K562	Hi-C,ChIA-PET	24141950,22265404	C17orf76-AS1	76784
1091	chr17	16930702	16932789	16931591,16931589	N,N	NA;NA	MPRIP	MPRIP,COPS3	IMR90	Hi-C	24141950	MPRIP	13285
1092	chr17	19014389	19016101	19015153	N	NA	NA	NA	NA	NA	NA	FAM83G	106329
1093	chr17	20704189	20705816	20705216	N	NA	NA	NA	NA	NA	NA	USP22	240536
1094	chr17	20810996	20822984	20811959	N	NA	NA	USP22,SPECC1	IMR90	Hi-C	24141950	USP22	123368
1095	chr17	20984237	20986827	20985449	N	NA	USP22,DHRS7B	USP22,C17orf51	IMR90	Hi-C	24141950	USP22	37885
1096	chr17	20997636	21005010	21002949	N	NA	DHRS7B	C17orf51,USP22,C17orf103	IMR90,MCF7,K562	Hi-C,ChIA-PET	24141950,22265404	DHRS7B	25231
1097	chr17	21175021	21182541	21179204	Y	CCDC144NL,KCNJ12,C17orf103,MAP2K3,MAP2K3	C17orf103,MAP2K3	MAP2K3,KCNJ12,C17orf51,USP22,DHRS7B,C17orf103	IMR90,K562,MCF7	Hi-C,ChIA-PET	24141950,22265404	MAP2K3	5427
1098	chr17	21511062	21533715	21516016,21517896	Y,N	NA;NA	NA	CCDC144NL,MAP2K3,KCNJ12	IMR90,K562	Hi-C,ChIA-PET	24141950,22265404	C17orf51	56121
1099	chr17	21667860	21681587	21668816	N	NA	NA	NA	NA	NA	NA	C17orf51	212919
1100	chr17	21848481	21851341	21850052	N	NA	NA	NA	NA	NA	NA	FLJ36000	52721
1101	chr17	25387020	25425741	25416440	Y	NA	NA	NA	NA	NA	NA	WSB1	195365
1102	chr17	25662781	25682399	25680835	Y	NA	WSB1	WSB1,MIR4522,KSR1	IMR90,K562,MCF7	Hi-C,ChIA-PET	24141950,22265404	WSB1	41675
1103	chr17	25694193	25695240	25694223	N	NA	NA	KSR1	IMR90	Hi-C	24141950	WSB1	73087
1104	chr17	25707303	25709596	25707762	N	NA	NA	KSR1	IMR90	Hi-C	24141950	WSB1	86197
1105	chr17	26283128	26285172	26284432	N	NA	NA	NA	NA	NA	NA	C17orf108	62719
1106	chr17	26294232	26304138	26295425,26297824	N,N	NA;NA	NA	C17orf108,NLK	IMR90	Hi-C	24141950	NLK	65550
1107	chr17	26308716	26316177	26313176	N	NA	NA	C17orf108,NOS2,NLK	IMR90	Hi-C	24141950	NLK	53511
1108	chr17	26358759	26362432	26361371	Y	NA	NLK	NA	NA	NA	NA	NLK	7256
1109	chr17	28670544	28672811	28672036	N	NA	CPD	NSRP1,EFCAB5,MIR3184,SLC6A4,BLMH,TMIGD1,CPD,GOSR1,SUZ12P	IMR90,K562	Hi-C,ChIA-PET	24141950,22265404	CPD	33131
1110	chr17	29378305	29380705	29379326	N	NA	NF1	NF1,TEFM,ADAP2,MIR4733,OMG,RAB11FIP4	IMR90	Hi-C	24141950	NF1	41240
1111	chr17	31220331	31226455	31221344,31224643	N,Y	NA;NA	MYO1D,TMEM98	MYO1D,ACCN1	IMR90,K562	Hi-C,ChIA-PET	24141950,22265404	MYO1D	16429
1112	chr17	31230216	31231672	31231082	N	NA	MYO1D,TMEM98	MYO1D,ACCN1	IMR90	Hi-C	24141950	TMEM98	23256
1113	chr17	31236680	31240237	31239498,31237105	N,N	NA;NA	MYO1D,TMEM98	MYO1D,ACCN1,TMEM98	IMR90,K562	Hi-C,ChIA-PET	24141950,22265404	TMEM98	14691
1114	chr17	32712888	32714768	32714180	N	NA	NA	ACCN1,CCT6B,ZNF830,NLE1	IMR90	Hi-C	24141950	ZNF830	573781
1115	chr17	32738382	32741885	32740707	N	NA	NA	NLE1,TMEM132E,CCT6B,ZNF830,FNDC8	IMR90	Hi-C	24141950	ZNF830	546664
1116	chr17	35076964	35090355	35078712,35084456	Y,N	NA;NA	NA	LHX1,AATF,ACACA,MRM1,DHRS11	IMR90,K562	Hi-C,ChIA-PET	24141950,22265404	MRM1	118939
1117	chr17	35276999	35279238	35278515	N	NA	AATF	LHX1,AATF	MCF7	ChIA-PET	22265404	AATF	26937
1118	chr17	35284206	35286139	35285409	N	NA	AATF	NA	NA	NA	NA	AATF	20036
1119	chr17	37155298	37161711	37159156	N	NA	NA	PLXDC1,LOC100131347,MIR4727,CWC25,C17orf98,RPL23,LASP1,LOC100505576,FBXO47,FLJ43826,STAC2,RPL19,ARL5C,CACNB1,FBXL20,CDK12,PIP4K2B	IMR90	Hi-C	24141950	LOC100505576	73877
1120	chr17	37168767	37172899	37171238	N	NA	NA	PLXDC1,LOC100131347,FLJ43826,FBXL20,FBXO47,CACNB1,CWC25,PIP4K2B,ARL5C,LOC100505576,RPL19	IMR90	Hi-C	24141950	LOC100505576	87346
1121	chr17	37182846	37184080	37183740	N	NA	NA	NA	NA	NA	NA	LOC100505576	101425
1122	chr17	37773818	37775133	37774327	N	NA	STARD3,TCAP,PNMT	NA	NA	NA	NA	STARD3	18200
1123	chr17	3871047	3874066	3872662	N	NA	ATP2A3	ZZEF1,ATP2A3	K562,IMR90	ChIA-PET,Hi-C	22265404,24141950	ATP2A3	3289
1124	chr17	3875899	3878852	3877690	N	NA	ATP2A3	ZZEF1,ATP2A3	K562,MCF7	ChIA-PET	22265404	ATP2A3	8141
1125	chr17	39799872	39802604	39802254	Y	NKIRAS2,NKIRAS2,DHX58,EIF1	EIF1	KRT19,KRT15,LOC147093	MCF7	ChIA-PET	22265404	EIF1	42523
1126	chr17	39818477	39826903	39822849	Y	NA	EIF1	KRT19,KRT15,CCR7,SMARCE1,KRT222,KRT26,KRT25,KRT28,KRT10,TMEM99,KRT27,KRT20,KRT23,KRTAP2-2,KRTAP2-1,KRTAP2-4,LOC730755,KRTAP17-1,KRT14,LOC147093,KRT9,EIF1,KRTAP3-2,KRTAP3-3	MCF7,IMR90,K562	ChIA-PET,Hi-C	22265404,24141950	EIF1	18224
1127	chr17	39833524	39835493	39834684	N	NA	EIF1	SMARCE1,KRT222,KRT28,KRT26,KRT27,TMEM99,KRT10,KRT20,KRTAP3-2,KRTAP3-3,EIF1,KRT19,HAP1,JUP	IMR90,MCF7,K562	Hi-C,ChIA-PET	24141950,22265404	EIF1	9634
1128	chr17	41391592	41394765	41393131	N	NA	TMEM106A	BRCA1,NBR2,NBR1,RND2,VAT1,IFI35,RPL27,TMEM106A,LOC100130581	K562,MCF7,IMR90	ChIA-PET,Hi-C	22265404,24141950	TMEM106A	27698
1129	chr17	41399000	41402097	41400483	N	NA	TMEM106A	IFI35,RND2,BRCA1,VAT1,NBR2,NBR1,TMEM106A,LOC100130581,DHX8	IMR90,MCF7,K562	Hi-C,ChIA-PET	24141950,22265404	TMEM106A	35106
1130	chr17	41420028	41423180	41423017	N	NA	LOC100130581	NBR1	IMR90	Hi-C	24141950	LOC100130581	43086
1131	chr17	41631622	41636970	41633802	N	NA	ETV4	NA	NA	NA	NA	ETV4	7860
1132	chr17	41795937	41800107	41798614	N	NA	NA	LOC100130581,MPP3,DUSP3,DHX8,ETV4,MEOX1,C17orf105,SOST,CD300LG,HDAC5	IMR90	Hi-C	24141950	DUSP3	56261
1133	chr17	42214293	42216452	42215656	Y	C17orf53	HDAC5,C17orf53,C17orf65,TMUB2	C17orf53	MCF7	ChIA-PET	22265404	C17orf53	2822
1134	chr17	42354459	42358648	42357341	Y	TMUB2,TMUB2,GPATCH8,GRN	SLC4A1,SLC25A39	SLC4A1,RUNDC3A,SLC25A39,GRN,FAM171A2,ITGA2B,UBTF	IMR90	Hi-C	24141950	SLC4A1	8957
1135	chr17	42363733	42367354	42366018	Y	UBTF,SLC4A1,SLC25A39	SLC4A1,SLC25A39	SLC4A1,RUNDC3A,UBTF,SLC25A39,ATXN7L3	IMR90,K562	Hi-C,ChIA-PET	24141950,22265404	SLC4A1	18231
1136	chr17	42623943	42625763	42624604	Y	TMUB2,TMUB2,GRN	GPATCH8,FZD2	GPATCH8,FZD2,ITGA2B,DBF4B,C17orf104,CCDC43	IMR90,K562,MCF7	Hi-C,ChIA-PET	24141950,22265404	FZD2	9049
1137	chr17	43409328	43419237	43410550	N	NA	MAP3K14	MAP3K14,LOC100133991,HEXIM1,FMNL1,ARHGAP27,TEX34	IMR90,K562,MCF7	Hi-C,ChIA-PET	24141950,22265404	MAP3K14	14914
1138	chr17	43613493	43615240	43614577	N	NA	PLEKHM1	NA	NA	NA	NA	PLEKHM1	45347
1139	chr17	44342710	44346903	44344305	Y	NA	KANSL1	KANSL1-AS1,KANSL1	K562,IMR90	ChIA-PET,Hi-C	22265404,24141950	KANSL1	39970
1140	chr17	44566789	44568580	44567796	N	NA	NA	NA	NA	NA	NA	KANSL1	264049
1141	chr17	45274282	45276164	45274957	N	NA	CDC27,MYL4	CDC27,MYL4,ITGB3,C17orf57,NPEPPS	IMR90,K562	Hi-C,ChIA-PET	24141950,22265404	CDC27	7617
1142	chr17	45945090	45957594	45955914	N	NA	OSBPL7,MRPL10,SCRN2,SP6,SP2	SNX11,SP2,SP6,SCRN2,MRPL10,LRRC46,PNPO,CDK5RAP3,TBX21	IMR90,MCF7,K562	Hi-C,ChIA-PET	24141950,22265404	SP6	11850
1143	chr17	46554772	46556560	46556161	N	NA	NA	SKAP1,HOXB3,HOXB-AS3,HOXB5,HOXB6,HOXB13,HOXB1,HOXB2,HOXB4,TTLL6	IMR90	Hi-C	24141950	HOXB2	65833
1144	chr17	46565148	46571663	46566368,46569658	N,N	NA;NA	NA	SKAP1,HOXB3,HOXB-AS3,HOXB6,HOXB5,HOXB2,HOXB4,MIR10A,HOXB9	IMR90,K562	Hi-C,ChIA-PET	24141950,22265404	HOXB2	50730
1145	chr17	46574893	46579708	46578471	N	NA	HOXB2	HOXB3,HOXB-AS3,HOXB6,HOXB5,SKAP1,HOXB2,HOXB4,MIR10A,HOXB1,HOXB8,HOXB7	IMR90	Hi-C	24141950	HOXB2	42685
1146	chr17	47048719	47051626	47049870	Y	IGF2BP1,SNF8	SNF8,IGF2BP1	IGF2BP1	MCF7	ChIA-PET	22265404	IGF2BP1	23148
1147	chr17	48284805	48295868	48287149	N	NA	NA	SGCA,HILS1,PDK2,ITGA3,COL1A1,PPP1R9B,TMEM92,XYLT2,LOC284080,SAMD14	IMR90	Hi-C	24141950	PPP1R9B	56928
1148	chr17	48908227	48910441	48908980	N	NA	LOC400604,TOB1	TOB1,LOC400604,SPAG9,LINC00483	IMR90	Hi-C	24141950	LOC400604	33599
1149	chr17	49007490	49009909	49008961	N	NA	NA	WFIKKN2,LOC400604,TOB1,SPAG9,LINC00483,ANKRD40	IMR90,K562	Hi-C,ChIA-PET	24141950,22265404	TOB1	62151
1150	chr17	51825101	51828146	51826405	N	NA	NA	NA	NA	NA	NA	TOM1L1	1149906
1151	chr17	52934203	52939990	52938844	N	NA	TOM1L1	NA	NA	NA	NA	TOM1L1	38062
1152	chr17	52941356	52943099	52942221	N	NA	TOM1L1	NA	NA	NA	NA	TOM1L1	34953
1153	chr17	53314565	53317601	53315829	Y	HLF	NA	STXBP4,HLF	IMR90,MCF7	Hi-C,ChIA-PET	24141950,22265404	MMD	181740
1154	chr17	53643731	53646368	53644928	N	NA	NA	PCTP	IMR90	Hi-C	24141950	MMD	144390
1155	chr17	53652729	53655451	53654471	N	NA	NA	PCTP	IMR90	Hi-C	24141950	MMD	153388
1156	chr17	53814008	53817045	53815579	N	NA	PCTP	PCTP,TMEM100	IMR90,K562	Hi-C,ChIA-PET	24141950,22265404	PCTP	11295
1157	chr17	53892647	53927798	53894346	N	NA	NA	ANKFN1	IMR90	Hi-C	24141950	PCTP	64307
1158	chr17	58203759	58213061	58212728	N	NA	HEATR6	C17orf64,HEATR6,LOC645638,USP32,APPBP2,LOC653653	IMR90,MCF7	Hi-C,ChIA-PET	24141950,22265404	HEATR6	47467
1159	chr17	60246493	60250204	60247927	Y	MED13	NA	NA	NA	NA	NA	MED13	103850
1160	chr17	60254538	60258453	60257103	Y	NA	NA	NA	NA	NA	NA	MED13	111895
1161	chr17	62978117	62983475	62982167	Y	DDX5,CEP95,GNA13	AMZ2P1	AMZ2P1,GNA13	K562,MCF7	ChIA-PET	22265404	AMZ2P1	6414
1162	chr17	63057743	63061851	63060787	N	NA	GNA13	AMZ2P1,GNA13,RGS9	IMR90	Hi-C	24141950	GNA13	4823
1163	chr17	63096240	63097827	63096757	N	NA	GNA13	RGS9,LRRC37A3,GNA13,AMZ2P1	IMR90,MCF7	Hi-C,ChIA-PET	24141950,22265404	GNA13	43320
1164	chr17	63115626	63120313	63119563	Y	GNA13	NA	RGS9,GNA13,AMZ2P1	IMR90,MCF7,K562	Hi-C,ChIA-PET	24141950,22265404	GNA13	62706
1165	chr17	65778675	65782243	65780168	N	NA	BPTF	BPTF	IMR90	Hi-C	24141950	BPTF	39537
1166	chr17	66015206	66026286	66016190,66025880	Y,N	NA;NA	C17orf58,KPNA2	BPTF,C17orf58,KPNA2	IMR90,MCF7,K562	Hi-C,ChIA-PET	24141950,22265404	KPNA2	5562
1167	chr17	6655316	6656462	6656065	Y	RNASEK,GABARAP,XAF1	NA	XAF1,MIR4520A,ALOX15P1,MIR4520B,MED31,C17orf100,FBXO39,TEKT1	IMR90	Hi-C	24141950	MED31	100362
1168	chr17	66755116	66756170	66755875	N	NA	NA	FAM20A,ABCA10,ABCA9,ABCA8,PRKAR1A	IMR90,MCF7	Hi-C,ChIA-PET	24141950,22265404	ABCA8	195363
1169	chr17	66770337	66772891	66771058	N	NA	NA	FAM20A,ABCA9,ABCA10,ABCA8	IMR90	Hi-C	24141950	ABCA8	178642
1170	chr17	67321687	67324862	67323367	N	NA	NA	KCNJ16,UNK	IMR90,MCF7	Hi-C,ChIA-PET	24141950,22265404	ABCA8	370154
1171	chr17	6844047	6845235	6844717	N	NA	NA	ALOX12,LOC100506713	K562	ChIA-PET	22265404	ALOX12	54149
1172	chr17	73186598	73188206	73187853	N	NA	HN1,SUMO2,NUP85	SUMO2,KCTD2,ATP5H,SLC16A5,ARMC7,HN1	K562,IMR90	ChIA-PET,Hi-C	22265404,24141950	SUMO2	7500
1173	chr17	73444122	73445794	73444671	N	NA	GRB2,KIAA0195	GRB2,MIR3678,KIAA0195,LLGL2,TSEN54,CASKIN2,MYO15B	IMR90	Hi-C	24141950	KIAA0195	6870
1174	chr17	74241571	74243425	74242777	N	NA	RNF157,FAM100B	MRPL38,SRP68,GALR2,ZACN,EXOC7,RNF157,FAM100B,QRICH2,PRPSAP1	IMR90,MCF7	Hi-C,ChIA-PET	24141950,22265404	RNF157	5181
1175	chr17	74353010	74354806	74353803	N	NA	QRICH2,PRPSAP1,SPHK1	PRPSAP1	MCF7	ChIA-PET	22265404	PRPSAP1	2780
1176	chr17	74843963	74846820	74844866	N	NA	NA	MFSD11,SEC14L1,SRSF2,METTL23	IMR90	Hi-C	24141950	SRSF2	110470
1177	chr17	75065805	75070771	75067417	N	NA	SEC14L1	MGAT5B,MFSD11,SEPT9,SRSF2,METTL23,SEC14L1,JMJD6	IMR90,K562	Hi-C,ChIA-PET	24141950,22265404	SEC14L1	13954
1178	chr17	75763922	75768535	75767003	N	NA	NA	TNRC6C,LOC100507351	IMR90	Hi-C	24141950	TNRC6C	231783
1179	chr17	75827242	75831484	75830775	Y	TMC8,TMC6	NA	TNRC6C,LOC100507351	IMR90	Hi-C	24141950	TNRC6C	168834
1180	chr17	76296015	76298674	76297497	N	NA	NA	CYTH1,PGS1,DNAH17,TMEM235,C17orf99,TMC8,BIRC5,SOCS3,TNRC6C,LOC100131096	IMR90	Hi-C	24141950	SOCS3	57484
1181	chr17	76308673	76317096	76310518,76313749	Y,Y	CYTH1,SOCS3,PGS1;CYTH1,SOCS3,PGS1	SOCS3	PGS1,DNAH17,CYTH1,TMEM235,BIRC5,SOCS3	IMR90,K562,MCF7	Hi-C,ChIA-PET	24141950,22265404	SOCS3	39062
1182	chr17	76587578	76590541	76588681	Y	NA	NA	DNAH17,CYTH1,USP36	IMR90	Hi-C	24141950	CYTH1	187835
1183	chr17	79309484	79326080	79319912,79323913,79317053	Y,N,Y	FAM195B,DYSFIP1,AATK,AZI1,TSPAN10,C17orf70,BAHCC1;NA;NA	SLC38A10,LINC00482,BAHCC1	ACTG1,SLC38A10,LINC00482,TMEM105,MIR4740,BAHCC1,C17orf70,FSCN2,C17orf56,C17orf89,MIR3186,NPLOC4	MCF7,IMR90,K562	ChIA-PET,Hi-C	22265404,24141950	LINC00482	26436
1184	chr17	79337869	79341588	79339421	N	NA	BAHCC1	SLC38A10,NPLOC4	IMR90	Hi-C	24141950	BAHCC1	31952
1185	chr17	79923176	79929488	79925944	Y	TSPAN10	SIRT7,MAFG,MAFG-AS1,PYCR1,NOTUM,ASPSCR1	ASPSCR1	K562,MCF7	ChIA-PET	22265404	NOTUM	4119
1186	chr17	8322957	8325984	8323899	N	NA	KRBA2,RPL26,NDEL1	CCDC42,RPL26,RNF222	IMR90,K562	Hi-C,ChIA-PET	24141950,22265404	NDEL1	13195
1187	chr18	10588732	10590126	10589221	N	NA	NA	PIEZO2	IMR90	Hi-C	24141950	NAPG	62859
1188	chr18	11945744	11950644	11947637	Y	CHMP1B	MPPE1,IMPA2	IMPA2,GNAL	IMR90,K562,MCF7	Hi-C,ChIA-PET	24141950,22265404	IMPA2	30783
1189	chr18	1197750	1220531	1202427	N	NA	NA	NA	NA	NA	NA	LINC00470	139099
1190	chr18	12903259	12905163	12904155	N	NA	PTPN2,SEH1L	SLMO1,CEP76,PSMG2,PTPN2,SEH1L	IMR90	Hi-C	24141950	PTPN2	18925
1191	chr18	1437274	1440204	1438915	N	NA	NA	LINC00470	IMR90	Hi-C	24141950	LINC00470	77644
1192	chr18	1463807	1465926	1464552	N	NA	NA	NA	NA	NA	NA	LINC00470	104177
1193	chr18	1508348	1517069	1509067,1515440,1512189	N,N,N	NA;NA;NA	NA	NA	NA	NA	NA	LINC00470	148718
1194	chr18	19314519	19319460	19315695	N	NA	ABHD3,MIB1	NA	NA	NA	NA	MIB1	2085
1195	chr18	19689787	19691148	19690507	N	NA	NA	MIB1	IMR90	Hi-C	24141950	MIB1	368242
1196	chr18	20030773	20042078	20032329	N	NA	NA	GATA6,CTAGE1	IMR90	Hi-C	24141950	RBBP8	471217
1197	chr18	20045139	20049447	20047077	N	NA	NA	GATA6,CTAGE1,RBBP8	IMR90	Hi-C	24141950	RBBP8	463848
1198	chr18	20138156	20141451	20139648	N	NA	NA	CTAGE1,GATA6	IMR90	Hi-C	24141950	RBBP8	371844
1199	chr18	20246371	20249236	20247686	N	NA	NA	GATA6	IMR90	Hi-C	24141950	RBBP8	264059
1200	chr18	2301327	2304815	2302927,2304073	N,N	NA;NA	NA	NA	NA	NA	NA	METTL4	266674
1201	chr18	2324331	2327146	2325636	N	NA	NA	ADCYAP1,METTL4	IMR90	Hi-C	24141950	METTL4	244343
1202	chr18	27751854	27756295	27755276	N	NA	NA	NA	NA	NA	NA	DSC2	926093
1203	chr18	28255148	28257030	28256261	N	NA	NA	NA	NA	NA	NA	DSC2	425358
1204	chr18	28259144	28262809	28259833	N	NA	NA	NA	NA	NA	NA	DSC2	419579
1205	chr18	3036858	3040143	3038025	N	NA	LPIN2	LPIN2	K562	ChIA-PET	22265404	LPIN2	24913
1206	chr18	31048054	31050924	31049858	N	NA	NA	ASXL3	IMR90	Hi-C	24141950	RNF138	1376236
1207	chr18	3331772	3334899	3333806	Y	NA	NA	DLGAP1,TGIF1,MYL12B,FLJ35776	IMR90,MCF7,K562	Hi-C,ChIA-PET	24141950,22265404	MYL12B	69661
1208	chr18	3338592	3344050	3340621	N	NA	NA	TGIF1,DLGAP1	IMR90,MCF7	Hi-C,ChIA-PET	24141950,22265404	TGIF1	68022
1209	chr18	43354109	43357139	43355490	N	NA	NA	SLC14A1,EPG5,SIGLEC15	IMR90	Hi-C	24141950	EPG5	190166
1210	chr18	43732438	43735645	43733179	Y	RNF165,C18orf25	ATP5A1,HAUS1,C18orf25	NA	NA	NA	NA	C18orf25	18343
1211	chr18	43749114	43750152	43749631	N	NA	C18orf25	C18orf25	K562	ChIA-PET	22265404	C18orf25	3836
1212	chr18	46421418	46424210	46423288	Y	SMAD7	NA	CTIF,SMAD7	IMR90,MCF7	Hi-C,ChIA-PET	24141950,22265404	SMAD7	52871
1213	chr18	46499472	46503751	46502316	Y	SMAD7	SMAD7	SMAD7,CTIF	MCF7,IMR90	ChIA-PET,Hi-C	22265404,24141950	SMAD7	22391
1214	chr18	47832480	47835184	47834290	Y	CCDC11,MBD1,MBD1	CCDC11,MBD1,CXXC1	CCDC11,CXXC1	IMR90,K562	Hi-C,ChIA-PET	24141950,22265404	CXXC1	17788
1215	chr18	47950571	47952673	47951739	N	NA	SKA1	NA	NA	NA	NA	SKA1	49179
1216	chr18	48737449	48739171	48738134	Y	ME2	MEX3C	MEX3C	K562	ChIA-PET	22265404	MEX3C	13398
1217	chr18	5084952	5090600	5085914	N	NA	NA	NA	NA	NA	NA	LINC00526	147428
1218	chr18	517970	519973	519084	N	NA	NA	COLEC12,CLUL1	IMR90	Hi-C	24141950	TYMS	137631
1219	chr18	53398056	53403286	53399386	N	NA	NA	TCF4	IMR90	Hi-C	24141950	TXNL1	902634
1220	chr18	53560209	53595229	53560619	N	NA	NA	TCF4,LOC100505474	IMR90	Hi-C	24141950	TXNL1	710691
1221	chr18	55486185	55488796	55487343	N	NA	NA	ATP8B1,NEDD4L,LOC100505549,ALPK2	IMR90	Hi-C	24141950	NARS	197008
1222	chr18	55510409	55514629	55513682	Y	NA	NA	ATP8B1,NEDD4L,ALPK2	IMR90	Hi-C	24141950	NEDD4L	196981
1223	chr18	55694107	55696948	55695177	N	NA	NEDD4L	NEDD4L,ATP8B1,MIR3591,ALPK2	IMR90	Hi-C	24141950	NEDD4L	14662
1224	chr18	57548069	57551726	57549312	N	NA	PMAIP1	PMAIP1	IMR90,K562,MCF7	Hi-C,ChIA-PET	24141950,22265404	PMAIP1	15466
1225	chr18	57719526	57722254	57720994	N	NA	NA	NA	NA	NA	NA	PMAIP1	152334
1226	chr18	60087006	60088774	60088219	Y	KIAA1468,ZCCHC2	NA	PHLPP1,ZCCHC2,TNFRSF11A,BCL2	IMR90,K562,MCF7	Hi-C,ChIA-PET	24141950,22265404	ZCCHC2	101884
1227	chr18	63895946	63926216	63925520	N	NA	NA	NA	NA	NA	NA	TMX3	2456137
1228	chr18	6682173	6731126	6683673,6729967	N,N	NA;NA	NA	ARHGAP28,LOC100130480	IMR90	Hi-C	24141950	LOC400643	198742
1229	chr18	6740467	6782662	6741421	N	NA	NA	ARHGAP28,LOC100130480	IMR90	Hi-C	24141950	LOC400643	147206
1230	chr18	68128333	68130091	68129002	N	NA	NA	NA	NA	NA	NA	SOCS6	172196
1231	chr18	72139906	72148722	72147427	N	NA	CNDP2	FAM69C,CNDP1	IMR90	Hi-C	24141950	CNDP2	14778
1232	chr18	72155050	72157522	72156037	N	NA	CNDP2	FAM69C,CNDP1,CNDP2	IMR90,K562	Hi-C,ChIA-PET	24141950,22265404	CNDP2	5978
1233	chr18	75673294	75707194	75705708,75704162,75702224	N,N,N	NA;NA;NA	NA	NA	NA	NA	NA	ATP9B	1122203
1234	chr18	814819	835407	831374	N	NA	YES1	CLUL1,YES1,ENOSF1,THOC1	IMR90,MCF7,K562	Hi-C,ChIA-PET	24141950,22265404	YES1	2492
1235	chr18	838157	843321	839582,841958	N,N	NA;NA	YES1	CLUL1,YES1,THOC1,ENOSF1	IMR90,K562	Hi-C,ChIA-PET	24141950,22265404	YES1	25830
1236	chr18	8703382	8711175	8705136	N	NA	CCDC165	CCDC165,NDUFV2	IMR90,MCF7	Hi-C,ChIA-PET	24141950,22265404	CCDC165	6194
1237	chr18	8880816	8884312	8883000	N	NA	NA	CCDC165	IMR90	Hi-C	24141950	CCDC165	163447
1238	chr18	8890356	8894257	8893519,8891341	N,N	NA;NA	NA	CCDC165	IMR90	Hi-C	24141950	CCDC165	172987
1239	chr18	8910762	8950115	8914817,8944018,8920906,8949048,8940353	N,N,N,Y,N	NA;NA;NA;TWSG1;NA	NA	CCDC165	IMR90	Hi-C	24141950	NDUFV2	152513
1240	chr18	8992473	9005234	8994552,8998927,9001507	N,N,N	NA;NA;NA	NA	CCDC165,RAB12,RALBP1,NDUFV2,ANKRD12	IMR90	Hi-C	24141950	NDUFV2	97394
1241	chr18	9007810	9012201	9009147	Y	NA	NA	CCDC165,ANKRD12	IMR90	Hi-C	24141950	NDUFV2	90427
1242	chr18	9015371	9019571	9017375	Y	ANKRD12	NA	CCDC165,NDUFV2,ANKRD12,RALBP1	IMR90,K562	Hi-C,ChIA-PET	24141950,22265404	NDUFV2	83057
1243	chr18	962362	968179	966297	N	NA	NA	NA	NA	NA	NA	YES1	150035
1244	chr18	9681575	9686728	9684830	N	NA	RAB31	PPP4R1,VAPA,RAB31,TWSG1,TXNDC2	IMR90,K562,MCF7	Hi-C,ChIA-PET	24141950,22265404	RAB31	21500
1245	chr18	9687760	9689405	9688450	N	NA	RAB31	PPP4R1,VAPA,RAB31,TXNDC2	IMR90	Hi-C	24141950	RAB31	18823
1246	chr18	976070	1191553	976991,1050191	N,N	NA;NA	NA	COLEC12	T cell	3C	21310710	YES1	163743
1247	chr19	1193518	1195108	1194663	N	NA	SBNO2,STK11,C19orf26,ATP5D	C19orf26,ATP5D,STK11,MIDN,SBNO2	MCF7,K562	ChIA-PET	22265404	STK11	10690
1248	chr19	13647068	13650096	13648547	N	NA	NA	CACNA1A,CCDC130,MRI1	IMR90	Hi-C	24141950	CCDC130	208657
1249	chr19	13964630	13970888	13965654	N	NA	LOC284454,NANOS3,C19orf57,CC2D1A	NA	NA	NA	NA	NANOS3	17175
1250	chr19	14331620	14333346	14332342	N	NA	LPHN1	NA	NA	NA	NA	LPHN1	14623
1251	chr19	14354951	14361024	14359979	N	NA	LPHN1	LOC100507373	IMR90	Hi-C	24141950	LPHN1	37954
1252	chr19	14472539	14476104	14474323	N	NA	CD97	CD97,DDX39A	K562	ChIA-PET	22265404	CD97	15852
1253	chr19	14480376	14481706	14481009	Y	ZNF333,DCAF15,RFX1,IL27RA,PKN1,DNAJB1,DDX39A,CD97	CD97,DDX39A	NA	NA	NA	NA	CD97	10250
1254	chr19	14484743	14487231	14486345	Y	NA	CD97,DDX39A	DDX39A	K562	ChIA-PET	22265404	CD97	4725
1255	chr19	1721814	1728549	1727606,1725825	N,Y	NA;C19orf26,MUM1,APC2	NA	TCF3,MEX3D,ATP8B3,C19orf25,ONECUT3,PLK5,UQCR11,LOC100288123,REXO1,ADAMTSL5	IMR90	Hi-C	24141950	TCF3	69486
1256	chr19	17822651	17824997	17823601	N	NA	MAP1S,FCHO1	UNC13A,FCHO1,INSL3,B3GNT3,JAK3	IMR90	Hi-C	24141950	MAP1S	5306
1257	chr19	18201243	18204927	18202167,18204464	Y,N	FCHO1,FCHO1,JAK3,UBA52,LRRC25,IFI30,FKBP8,ELL,ARRDC2,ARRDC2,IL12RB1;NA	MAST3	MAST3	K562	ChIA-PET	22265404	MAST3	3676
1258	chr19	1891276	1898907	1897781	N	NA	REXO1,KLF16,FAM108A1,SCAMP4,CSNK1G2	BTBD2,CSNK1G2,KLF16,SCAMP4,MKNK2	IMR90,K562	Hi-C,ChIA-PET	24141950,22265404	FAM108A1	5758
1259	chr19	2154112	2159400	2158479	N	NA	AP3D1,DOT1L	PLEKHJ1,SF3A2,OAZ1,DOT1L	MCF7,K562	ChIA-PET	22265404	AP3D1	2556
1260	chr19	21774282	21778162	21776370	N	NA	NA	NA	NA	NA	NA	ZNF429	85845
1261	chr19	21782777	21788934	21786373	N	NA	NA	NA	NA	NA	NA	ZNF429	94340
1262	chr19	21793481	21796224	21795208	N	NA	NA	NA	NA	NA	NA	ZNF429	105044
1263	chr19	21799699	21801699	21800735	N	NA	NA	NA	NA	NA	NA	ZNF429	111262
1264	chr19	21806438	21811287	21808242,21810017	N,N	NA;NA	NA	NA	NA	NA	NA	ZNF429	118001
1265	chr19	21876041	21879354	21877547	N	NA	NA	NA	NA	NA	NA	ZNF100	71076
1266	chr19	23257251	23292657	23258199	N	NA	NA	NA	NA	NA	NA	ZNF91	285612
1267	chr19	23881157	23883379	23882145	N	NA	ZNF675	NA	NA	NA	NA	ZNF675	11140
1268	chr19	28986329	29038836	28994178,29011043,29013781,29019910,29024880,29033970,29026514,29030521,29035772,29036477	N,N,N,N,N,N,N,N,N,N	NA;NA;NA;NA;NA;NA;NA;NA;NA;NA	NA	NA	NA	NA	NA	UQCRFS1	665300
1269	chr19	29041589	29045178	29044010	N	NA	NA	NA	NA	NA	NA	UQCRFS1	658958
1270	chr19	29050766	29054163	29051915	N	NA	NA	NA	NA	NA	NA	UQCRFS1	649973
1271	chr19	29091855	29096914	29093801	N	NA	NA	NA	NA	NA	NA	UQCRFS1	607222
1272	chr19	29097609	29109892	29099229	N	NA	NA	NA	NA	NA	NA	UQCRFS1	594244
1273	chr19	30344780	30346523	30345420	N	NA	CCNE1	NA	NA	NA	NA	CCNE1	41879
1274	chr19	3072095	3074626	3073416	N	NA	TLE2,AES,GNA11	AES,TLE2,GNA11,S1PR4,GNA15,NCLN,ZNF57,ZNF77,TLE6,CELF5	K562,IMR90	ChIA-PET,Hi-C	22265404,24141950	AES	9131
1275	chr19	34624633	34627721	34625413	N	NA	LSM14A	CEBPA,LOC80054,KCTD15,CHST8,UBA2,KIAA0355,LRP3,SLC7A10,WDR88,LSM14A,PEPD	IMR90	Hi-C	24141950	LSM14A	35631
1276	chr19	34655975	34657555	34656816	N	NA	LSM14A	KCTD15	IMR90	Hi-C	24141950	LSM14A	5797
1277	chr19	35350310	35351949	35351200	N	NA	NA	ZNF30	IMR90	Hi-C	24141950	ZNF30	65858
1278	chr19	35878642	35881135	35880047	N	NA	NA	NA	NA	NA	NA	CD22	58570
1279	chr19	39536417	39537817	39536927	N	NA	FBXO27	FBXO27,SAMD4B	IMR90,MCF7	Hi-C,ChIA-PET	24141950,22265404	FBXO27	13219
1280	chr19	39747915	39750203	39749061	N	NA	NA	PAPL,IL29,LRFN1	IMR90	Hi-C	24141950	LRFN1	55773
1281	chr19	40650937	40654523	40653746	N	NA	MAP3K10	TTC9B,CNTD2,MAP3K10,ZNF780A,AKT2,ZNF546,ZNF780B,SPTBN4	IMR90	Hi-C	24141950	MAP3K10	43128
1282	chr19	4130291	4132291	4131259	N	NA	MAP2K2	MAP2K2,EEF2,ZBTB7A,ANKRD24,CREB3L3,SIRT6	K562,IMR90	ChIA-PET,Hi-C	22265404,24141950	MAP2K2	6165
1283	chr19	4142199	4146757	4145942	N	NA	MAP2K2,SIRT6	ZBTB7A,EEF2,SIRT6,CREB3L3,ANKRD24	IMR90	Hi-C	24141950	MAP2K2	18073
1284	chr19	42034865	42038835	42038018	Y	CCDC97,TGFB1,B9D2,TMEM91,CEACAM4,CEACAM21,ARHGEF1	NA	CEACAM21,LOC100505495	IMR90	Hi-C	24141950	C19orf69	85802
1285	chr19	44204413	44206946	44205657	N	NA	PLAUR	SMG9,LYPD5,PLAUR,IRGC,KCNN4	IMR90	Hi-C	24141950	PLAUR	29915
1286	chr19	45094856	45096168	45096025	Y	CLASRP,BCL3	NA	CEACAM16,TOMM40,PVR,MIR4531,IGSF23	IMR90	Hi-C	24141950	PVR	50930
1287	chr19	45244099	45247082	45245258	N	NA	BCL3	BCL3	K562	ChIA-PET	22265404	BCL3	4896
1288	chr19	4572949	4578223	4576194	N	NA	LRG1,SEMA6B	EBI3,CCDC94,ANKRD24,TNFAIP8L1,C19orf10	IMR90	Hi-C	24141950	SEMA6B	13178
1289	chr19	45957647	45960860	45959415	N	NA	CD3EAP,PPP1R13L,ERCC1,FOSB,RTN2,PPM1N,VASP	FOSB,ERCC1,CD3EAP,PPP1R13L,RTN2	IMR90,MCF7	Hi-C,ChIA-PET	24141950,22265404	FOSB	10393
1290	chr19	4596306	4599085	4598127	N	NA	SEMA6B,TNFAIP8L1	EBI3,CCDC94,ANKRD24,TNFAIP8L1,C19orf10	IMR90	Hi-C	24141950	SEMA6B	36535
1291	chr19	46690865	46710239	46696580,46705565,46708768	N,N,Y	NA;NA;NA	NA	NOVA2,IGFL3,IGFL2,IGFL1,DKFZp434J0226	IMR90	Hi-C	24141950	PPP5C	140012
1292	chr19	47358327	47378758	47363925,47366426	Y,N	PNMAL1,PNMAL2,LOC100506012,CALM3,DACT3,ARHGAP35;NA	AP2S1,ARHGAP35	AP2S1,SLC1A5,MIR3190,BBC3,ARHGAP35,ZC3H4,CCDC9,FKRP,STRN4,NPAS1,TMEM160,SAE1	MCF7,K562,IMR90	ChIA-PET,Hi-C	22265404,24141950	AP2S1	4124
1293	chr19	479766	492612	489075,491627	N,N	NA;NA	SHC2,TPGS1,CDC34	ODF3L2,SHC2,TPGS1,MADCAM1	MCF7,K562	ChIA-PET	22265404	TPGS1	14885
1294	chr19	48102105	48105469	48103743	Y	GLTSCR2,BBC3,PRR24,NAPA,GLTSCR1	GLTSCR1	SLC8A2,MEIS3,NAPA,LOC100505681,KPTN,GLTSCR1	IMR90,MCF7	Hi-C,ChIA-PET	24141950,22265404	GLTSCR1	5984
1295	chr19	48394088	48397201	48395436	Y	NA	NA	NA	NA	NA	NA	SEPW1	112246
1296	chr19	51090874	51093572	51091998	N	NA	LRRC4B,SYT3	C19orf81	K562	ChIA-PET	22265404	LRRC4B	19572
1297	chr19	51251112	51252358	51251827	N	NA	CLEC11A	CLEC11A	K562	ChIA-PET	22265404	CLEC11A	24507
1298	chr19	51713283	51715133	51714316	N	NA	CD33	MYH14,KLK13,CTU1,SIGLECP3,C19orf75,IGLON5,SIGLEC10	IMR90	Hi-C	24141950	CD33	13202
1299	chr19	51718305	51721090	51719203	N	NA	CD33	KLK13,IGLON5,SIGLEC10	IMR90	Hi-C	24141950	CD33	7245
1300	chr19	51967676	51971053	51969340	N	NA	LOC100129083,CEACAM18,SIGLEC12	NA	NA	NA	NA	CEACAM18	8785
1301	chr19	52048772	52065046	52050646,52056232	N,N	NA;NA	SIGLEC12,ZNF175	SIGLEC5,ZNF175,CEACAM18,SIGLEC10,SIGLEC8,SIGLEC6	IMR90,K562	Hi-C,ChIA-PET	24141950,22265404	ZNF175	9485
1302	chr19	5433208	5437461	5434652,5436809	N,N	NA;NA	NA	KDM4B,PTPRS	IMR90,K562	Hi-C,ChIA-PET	24141950,22265404	PTPRS	92394
1303	chr19	54879757	54882030	54881203	N	NA	NA	NA	NA	NA	NA	LENG8	78035
1304	chr19	55206416	55216630	55208459	N	NA	NA	LILRB1	H1ESC	5C	22955621	LENG9	231522
1305	chr19	55978043	55980833	55978991	N	NA	ISOC2,ZNF628,NAT14,SSC5D	ISOC2,UBE2S,SSC5D,NAT14	MCF7,K562	ChIA-PET	22265404	ISOC2	4994
1306	chr19	56060566	56062424	56061642	Y	NA	ZNF579,FIZ1,ZNF524	SGK110	K562	ChIA-PET	22265404	ZNF579	29787
1307	chr19	56787884	56834585	56815350,56826427,56833478	N,N,Y	NA;NA;ZSCAN5A	ZNF542	NA	NA	NA	NA	ZNF542	44883
1308	chr19	5803081	5804426	5804095	Y	NA	PRR22,DUS3L,NRTN	NDUFA11,DUS3L,NRTN,LONP1,CATSPERD,RANBP3,LOC100128568,FUT6,VMAC,PRR22,FUT3,RFX2,FUT5,CAPS	K562,MCF7,IMR90	ChIA-PET,Hi-C	22265404,24141950	DUS3L	11832
1309	chr19	6515014	6519212	6516678	N	NA	TNFSF9	TNFSF9	K562	ChIA-PET	22265404	TNFSF9	11798
1310	chr19	6598486	6605280	6600303,6603462,6598797	N,N,N	NA;NA;NA	CD70	EMR4P	IMR90	Hi-C	24141950	CD70	7323
1311	chr19	7558765	7559876	7559565	Y	NA	PEX11G,ZNF358,MCOLN1,PNPLA6	NA	NA	NA	NA	PEX11G	4860
1312	chr19	8096809	8100359	8098500	N	NA	ELAVL1	NA	NA	NA	NA	ELAVL1	26280
1313	chr19	8223813	8227638	8226208	Y	NA	CERS4	FBN3,TIMM44	IMR90	Hi-C	24141950	CERS4	46579
1314	chr19	8763428	8770751	8766740,8764398	N,N	NA;NA	NA	NA	NA	NA	NA	MYO1F	121097
1315	chr19	8779571	8784135	8781144	N	NA	NA	NA	NA	NA	NA	MYO1F	137240
1316	chr2	101828943	101849681	101848928	N	NA	C2orf29	TBC1D8,RPL31,C2orf29	IMR90	Hi-C	24141950	C2orf29	19664
1317	chr2	102671160	102673916	102672593	N	NA	NA	IL1R2,IL1R1,IL1RL2	IMR90	Hi-C	24141950	IL1R1	96486
1318	chr2	102679017	102714116	102680517,102682392,102686827,102699658,102691042	N,N,N,Y,N	NA;NA;NA;IL1R1,MAP4K4,MAP4K4;NA	NA	IL1R1,IL1RL2,IL1R2,IL1RL1,IL18R1,MAP4K4	IMR90	Hi-C	24141950	IL1R1	56286
1319	chr2	10392950	10396580	10394678	N	NA	HPCAL1	HPCAL1,RRM2,C2orf48,MIR4261,NOL10	IMR90,K562	Hi-C,ChIA-PET	24141950,22265404	HPCAL1	46460
1320	chr2	104066793	104088425	104079847,104085917	N,N	NA;NA	NA	NA	NA	NA	NA	TMEM182	688303
1321	chr2	104143174	104148911	104144060	N	NA	NA	NA	NA	NA	NA	TMEM182	764684
1322	chr2	106070614	106073101	106071805	N	NA	FHL2	C2orf49,FHL2	IMR90,MCF7	Hi-C,ChIA-PET	24141950,22265404	FHL2	15384
1323	chr2	106083047	106086627	106084900	N	NA	FHL2	FHL2	IMR90,K562	Hi-C,ChIA-PET	24141950,22265404	FHL2	27817
1324	chr2	106093115	106094746	106093818	N	NA	FHL2	FHL2	IMR90	Hi-C	24141950	FHL2	37885
1325	chr2	106285111	106287543	106286195	N	NA	NA	LOC285000,NCK2,UXS1	IMR90	Hi-C	24141950	NCK2	73977
1326	chr2	108292010	108366402	108363511,108364187,108360021	N,N,N	NA;NA;NA	NA	NA	NA	NA	NA	GCC2	699175
1327	chr2	109647175	109649556	109648080	N	NA	NA	MALL,EDAR	IMR90	Hi-C	24141950	CCDC138	243956
1328	chr2	111447069	111450589	111449349	N	NA	BUB1	ACOXL	IMR90	Hi-C	24141950	BUB1	11385
1329	chr2	111451579	111453664	111452757	N	NA	BUB1	ACOXL	IMR90	Hi-C	24141950	BUB1	15895
1330	chr2	112418392	112422228	112420706	N	NA	NA	BCL2L11,ACOXL	IMR90	Hi-C	24141950	LOC541471	165700
1331	chr2	112455009	112457629	112456613	Y	NA	NA	BCL2L11,ACOXL	IMR90,MCF7	Hi-C,ChIA-PET	24141950,22265404	ANAPC1	184112
1332	chr2	113462174	113464825	113463972	N	NA	NA	FLJ42351,SLC20A1,IL37,POLR1B,CHCHD5,CKAP2L,IL1B	IMR90,K562	Hi-C,ChIA-PET	24141950,22265404	CKAP2L	57429
1333	chr2	113469226	113472390	113470953	N	NA	CKAP2L	FLJ42351,SLC20A1,IL37,CKAP2L,POLR1B	IMR90,K562	Hi-C,ChIA-PET	24141950,22265404	CKAP2L	49864
1334	chr2	114298035	114302367	114299162	N	NA	FOXD4L1,WASH2P	NA	NA	NA	NA	WASH2P	38863
1335	chr2	114432729	114434381	114433667	N	NA	RABL2A	ACTR3	IMR90	Hi-C	24141950	RABL2A	47912
1336	chr2	119065811	119070078	119067756	Y	NA	NA	NA	NA	NA	NA	INSIG2	219761
1337	chr2	119478365	119481551	119479990	N	NA	NA	NA	NA	NA	NA	STEAP3	499833
1338	chr2	119564129	119565781	119564755	N	NA	NA	NA	NA	NA	NA	STEAP3	415603
1339	chr2	12002641	12005792	12003830	N	NA	NA	LOC100506474,TRIB2	IMR90	Hi-C	24141950	LPIN1	115901
1340	chr2	12071583	12085931	12072413,12081719	N,N	NA;NA	NA	TRIB2,LOC100506474	IMR90	Hi-C	24141950	LPIN1	184843
1341	chr2	120994799	120996346	120995207	N	NA	TMEM185B,RALB	EPB41L5,RALB,TMEM185B	IMR90,MCF7	Hi-C,ChIA-PET	24141950,22265404	TMEM185B	13815
1342	chr2	12107360	12110159	12108215	N	NA	NA	TRIB2,LOC100506474,LPIN1	IMR90	Hi-C	24141950	LPIN1	220620
1343	chr2	12245401	12254289	12246611	N	NA	NA	TRIB2,MIR4262,LOC100506474,LPIN1	IMR90	Hi-C	24141950	LPIN1	358661
1344	chr2	12315949	12319273	12318027	N	NA	NA	TRIB2	IMR90	Hi-C	24141950	LPIN1	429209
1345	chr2	12414023	12662148	12416258,12417807,12419326,12422193,12426516,12428029,12466139,12571200,12455452,12591927,12633407,12654933	N,Y,N,N,N,N,Y,N,Y,N,N,N	NA;TRIB2;NA;NA;NA;NA;TRIB2;NA;TRIB2;NA;NA;NA	NA	LOC100506474,LPIN1,TRIB2,MIR4262	IMR90	Hi-C	24141950	TRIB2	194850
1346	chr2	127033532	127085655	127065996	N	NA	NA	NA	NA	NA	NA	GYPC	327856
1347	chr2	127390935	127407088	127402786,127406101	N,N	NA;NA	GYPC	GYPC	IMR90,K562	Hi-C,ChIA-PET	24141950,22265404	GYPC	6423
1348	chr2	127407912	127409899	127408768	N	NA	GYPC	GYPC	K562	ChIA-PET	22265404	GYPC	3612
1349	chr2	127760251	127761670	127761112	N	NA	NA	NA	NA	NA	NA	ERCC3	290082
1350	chr2	128111494	128149650	128145665	N	NA	MAP3K2	IWS1,ERCC3,MAP3K2,MIR4783,PROC,CYP27C1	IMR90	Hi-C	24141950	MAP3K2	10689
1351	chr2	12814528	12816299	12815663	N	NA	TRIB2	LPIN1	IMR90	Hi-C	24141950	TRIB2	40699
1352	chr2	129079241	129082745	129079780	N	NA	NA	HS6ST1,UGGT1	K562,IMR90	ChIA-PET,Hi-C	22265404,24141950	UGGT1	230487
1353	chr2	129202977	129205194	129204164	N	NA	NA	NA	NA	NA	NA	UGGT1	354223
1354	chr2	130981058	130994779	130986891	N	NA	MZT2B,SMPD4	NA	NA	NA	NA	SMPD4	40735
1355	chr2	131554286	131557654	131555442	N	NA	NA	PLEKHB2,FAM168B	K562,MCF7	ChIA-PET	22265404	FAM168B	293350
1356	chr2	131966331	131968265	131966887	N	NA	NA	NA	NA	NA	NA	LOC440910	68598
1357	chr2	132151948	132153019	132152419	Y	NA	NA	NA	NA	NA	NA	MZT2A	97045
1358	chr2	132418533	132451083	132426642,132419613,132439932	Y,N,N	NA;NA;NA	NA	NA	NA	NA	NA	LOC150776	168147
1359	chr2	132723023	132724236	132723540	N	NA	NA	NA	NA	NA	NA	LOC150776	472637
1360	chr2	133026105	133031368	133029778	N	NA	NA	GPR39,CEP68,STAMBP,NRXN1,KCNIP3,ADCY3,EML4,DDX1,MIR4778,STARD7,TGOLN2,MAP3K2,RNU4ATAC,GCC2,CNNM3,LHCGR,LOC100189589,CLASP1,GMCL1,SULT6B1,ANKRD20A8P,MRPS9,NMS,RHOQ,CAPG,DGUOK,SMYD5,MPHOSPH10,ARID5A,HAAO,RMND5A,LOC440905,LIMS2,FOXN2,GPAT2,CIB4,LOC100216479,FEZ2,LOC729121,TTC7A,RTKN,CDKL4,POLR2D,LOC339803,EMILIN1,LYG1,MYCNOS,STEAP3,FAM49A,CKAP2L,EFR3B,OTOF,HK2,CNGA3,GEMIN6,ALK,SPR,LOC440895,IL18RAP,…	IMR90	Hi-C	24141950	LOC150776	775719
1361	chr2	133086238	133111173	133095295,133090119,133097350,133104988,133110114	N,N,N,N,N	NA;NA;NA;NA;NA	NA	NA	NA	NA	NA	LOC150776	835852
1362	chr2	134876070	134877233	134876258	N	NA	NA	NA	NA	NA	NA	MGAT5	134597
1363	chr2	134918305	134966820	134918838	Y	NA	MGAT5	MGAT5,PRDM9,MIR3679	IMR90,MCF7	Hi-C,ChIA-PET	24141950,19890323	MGAT5	45010
1364	chr2	140166355	140188465	140168763	N	NA	NA	NA	NA	NA	NA	SPOPL	907005
1365	chr2	143505365	143508335	143506355	N	NA	NA	NA	NA	NA	NA	ZEB2	1769623
1366	chr2	145116191	145117856	145116786	Y	NA	NA	ZEB2,ARHGAP15,GTDC1	IMR90,K562	Hi-C,ChIA-PET	24141950,22265404	ZEB2	160102
1367	chr2	145310053	145312324	145311145	N	NA	ZEB2	NA	NA	NA	NA	ZEB2	32095
1368	chr2	145337637	145342943	145340640,145341307,145338716	N,N,N	NA;NA;NA	NA	ZEB2	K562	ChIA-PET	22265404	ZEB2	59679
1369	chr2	145352540	145355773	145353802	N	NA	NA	ZEB2,DKFZp686O1327	K562,IMR90	ChIA-PET,Hi-C	22265404,24141950	ZEB2	74582
1370	chr2	145416896	145419654	145418053	Y	GTDC1,ZEB2	NA	ZEB2	K562	ChIA-PET	22265404	ZEB2	138938
1371	chr2	146449186	146453183	146451002	Y	NA	NA	NA	NA	NA	NA	ZEB2	1171228
1372	chr2	146507097	146510969	146509604	Y	NA	NA	DKFZp686O1327,ZEB2	IMR90	Hi-C	24141950	ZEB2	1229139
1373	chr2	151021664	151024379	151023715	N	NA	NA	RND3	MCF7	ChIA-PET	22265404	MMADHC	577334
1374	chr2	152158666	152164766	152159708	N	NA	RBM43,NMI	RBM43,NMI,TNFAIP6,RIF1	IMR90,K562	Hi-C,ChIA-PET	24141950,22265404	NMI	12236
1375	chr2	156081521	156106749	156087789	N	NA	NA	NA	NA	NA	NA	NR4A2	1082538
1376	chr2	156216135	156268691	156217099,156220627	N,N	NA;NA	NA	NR4A2,GPD2	K562,IMR90	ChIA-PET,Hi-C	22265404,24141950	NR4A2	920596
1377	chr2	156932351	156941397	156940356	N	NA	NA	NA	NA	NA	NA	NR4A2	247890
1378	chr2	157192364	157218305	157198685	N	NA	NR4A2	GPD2,GALNT5	IMR90,MCF7,K562	Hi-C,ChIA-PET	24141950,22265404	NR4A2	3077
1379	chr2	157256640	157258226	157257441	N	NA	GPD2	NR4A2,GALNT5,GPD2	MCF7,IMR90,K562	ChIA-PET,Hi-C	22265404,24141950	GPD2	33739
1380	chr2	157286788	157288490	157287744	Y	NR4A2,GPD2	GPD2	GPD2	K562,IMR90	ChIA-PET,Hi-C	22265404,24141950	GPD2	3475
1381	chr2	158038272	158040085	158038994	N	NA	NA	NR4A2,GALNT5,GPD2	IMR90,K562	Hi-C,ChIA-PET	24141950,22265404	GALNT5	74255
1382	chr2	158076262	158080093	158078116	N	NA	GALNT5	GALNT5	K562	ChIA-PET	22265404	GALNT5	34247
1383	chr2	158309691	158310474	158309958	Y	CYTIP	NA	NA	NA	NA	NA	GALNT5	195351
1384	chr2	158753669	158764204	158763680,158755965	N,N	NA;NA	ACVR1	ACVR1,PKP4	IMR90	Hi-C	24141950	ACVR1	21295
1385	chr2	158784929	158788427	158786670	N	NA	NA	ACVR1	K562	ChIA-PET	22265404	ACVR1	52555
1386	chr2	162134643	162139311	162137245	N	NA	PSMD14	NA	NA	NA	NA	PSMD14	25475
1387	chr2	165850002	165851451	165850158	N	NA	NA	COBLL1	IMR90	Hi-C	24141950	LOC100506124	877000
1388	chr2	170996930	171001574	170999407	N	NA	NA	UBR3	IMR90	Hi-C	24141950	UBR3	312912
1389	chr2	171010248	171013808	171011770,171012761	N,N	NA;NA	NA	UBR3	IMR90	Hi-C	24141950	UBR3	326230
1390	chr2	172099724	172104234	172101777	N	NA	TLK1	METTL8,TLK1,DCAF17	IMR90	Hi-C	24141950	TLK1	11900
1391	chr2	17302081	17306413	17304375,17305212	N,N	NA;NA	NA	NA	NA	NA	NA	FAM49A	454947
1392	chr2	178028765	178034128	178033121,178029868	N,N	NA;NA	HNRNPA3	HOXD-AS2,LOC100130691,AGPS,PDE11A,NFE2L2,HNRNPA3,TTC30A	IMR90,K562,MCF7	Hi-C,ChIA-PET	24141950,22265404	HNRNPA3	43294
1393	chr2	179055751	179075112	179059631	N	NA	NA	RBM45,MIR548N	IMR90	Hi-C	24141950	RBM45	78569
1394	chr2	179139733	179156867	179148625	N	NA	NA	RBM45,MIR548N	IMR90	Hi-C	24141950	MIR548N	89938
1395	chr2	181546497	181565785	181556680	N	NA	NA	UBE2E3	IMR90	Hi-C	24141950	UBE2E3	279327
1396	chr2	182667030	182669936	182668909	N	NA	NA	PPP1R1C	IMR90	Hi-C	24141950	SSFA2	86536
1397	chr2	182674972	182677347	182675758	Y	SSFA2	NA	SSFA2	IMR90	Hi-C	24141950	SSFA2	79125
1398	chr2	185044789	185083174	185048746,185052048,185055209,185069130,185061987	N,N,N,N,N	NA;NA;NA;NA;NA	NA	NA	NA	NA	NA	NUP35	1055706
1399	chr2	185325302	185329594	185326480	N	NA	NA	NA	NA	NA	NA	NUP35	1336219
1400	chr2	186718973	186728787	186727892	N	NA	NA	NA	NA	NA	NA	ZC3H15	622098
1401	chr2	187864886	187898031	187868067	N	NA	NA	NA	NA	NA	NA	ITGAV	410096
1402	chr2	190067731	190069623	190068913	N	NA	NA	GULP1,COL5A2	IMR90	Hi-C	24141950	WDR75	236536
1403	chr2	190369346	190371134	190370527	N	NA	NA	SLC40A1	IMR90	Hi-C	24141950	WDR75	63187
1404	chr2	190477129	190480070	190478013	Y	NA	SLC40A1,ASNSD1	SLC40A1,WDR75,ASNSD1	K562,IMR90	ChIA-PET,Hi-C	22265404,24141950	SLC40A1	31592
1405	chr2	191442405	191451508	191444131	N	NA	TMEM194B	TMEM194B,NAB1,INPP1	MCF7,IMR90	ChIA-PET,Hi-C	22265404,24141950	TMEM194B	42937
1406	chr2	192428093	192432213	192430556	Y	NA	NA	TMEFF2,OBFC2A	IMR90,K562,MCF7	Hi-C,ChIA-PET	24141950,22265404	OBFC2A	110585
1407	chr2	192435111	192437683	192436222	N	NA	NA	TMEFF2,OBFC2A	IMR90,K562,MCF7	Hi-C,ChIA-PET	24141950,22265404	OBFC2A	105115
1408	chr2	192460260	192462859	192462028	N	NA	NA	OBFC2A	IMR90,MCF7,K562	Hi-C,ChIA-PET	24141950,22265404	OBFC2A	79939
1409	chr2	192484362	192504415	192500558,192503160	Y,N	NA;NA	OBFC2A	OBFC2A	IMR90,MCF7,K562	Hi-C,ChIA-PET	24141950,22265404	OBFC2A	38383
1410	chr2	194034847	194036293	194035426	N	NA	NA	NA	NA	NA	NA	SDPR	1322841
1411	chr2	194139513	194142554	194141457	N	NA	NA	NA	NA	NA	NA	SDPR	1427507
1412	chr2	194366954	194371439	194367435	N	NA	NA	NA	NA	NA	NA	SDPR	1654948
1413	chr2	19492601	19506515	19505605	N	NA	NA	NA	NA	NA	NA	TTC32	595229
1414	chr2	196232434	196233863	196233052	N	NA	NA	SLC39A10	IMR90	Hi-C	24141950	SLC39A10	287669
1415	chr2	196336738	196339424	196338685	N	NA	NA	SLC39A10	K562,IMR90	ChIA-PET,Hi-C	22265404,24141950	SLC39A10	182108
1416	chr2	196376545	196378783	196378054	N	NA	NA	SLC39A10	K562	ChIA-PET	22265404	SLC39A10	142749
1417	chr2	196399809	196402555	196401096	Y	NA	NA	SLC39A10	K562,IMR90	ChIA-PET,Hi-C	22265404,24141950	SLC39A10	118977
1418	chr2	196426231	196427692	196426907	Y	NA	NA	SLC39A10	IMR90,MCF7	Hi-C,ChIA-PET	24141950,22265404	SLC39A10	93840
1419	chr2	196457868	196462199	196460597	N	NA	NA	SLC39A10	MCF7,K562	ChIA-PET	22265404	SLC39A10	59333
1420	chr2	196510320	196511723	196511444	N	NA	SLC39A10	SLC39A10	IMR90	Hi-C	24141950	SLC39A10	9809
1421	chr2	19985589	19988919	19986407	Y	TTC32	NA	NA	NA	NA	NA	TTC32	112825
1422	chr2	200998492	201040962	201039561	N	NA	NA	SPATS2L,AOX1,KCTD18,SGOL2	IMR90	Hi-C	24141950	SPATS2L	129642
1423	chr2	20290481	20293080	20291194	N	NA	LAPTM4A	LAPTM4A,TTC32,WDR35,MATN3,PUM2,SDC1	IMR90,MCF7	Hi-C,ChIA-PET	24141950,22265404	LAPTM4A	38692
1424	chr2	205216758	205219977	205217906	N	NA	NA	NRP2,PARD3B	IMR90	Hi-C	24141950	ABI2	1023755
1425	chr2	205271292	205274654	205272627	N	NA	NA	PARD3B	IMR90	Hi-C	24141950	ABI2	1078289
1426	chr2	205298611	205301466	205299631	N	NA	NA	PARD3B	IMR90	Hi-C	24141950	ABI2	1105608
1427	chr2	205315754	205319654	205317351,205318805	N,Y	NA;NA	NA	PARD3B	IMR90	Hi-C	24141950	ABI2	1122751
1428	chr2	20614685	20626206	20618886,20624773	N,Y	NA;HS1BP3	RHOB	HS1BP3,RHOB,PUM2	IMR90,MCF7	Hi-C,ChIA-PET	24141950,22265404	RHOB	20629
1429	chr2	20627754	20630508	20629517	Y	HS1BP3	RHOB	HS1BP3,RHOB	IMR90,MCF7	Hi-C,ChIA-PET	24141950,22265404	RHOB	16327
1430	chr2	20636536	20639780	20638456	Y	HS1BP3	RHOB	HS1BP3,GDF7	IMR90	Hi-C	24141950	RHOB	7055
1431	chr2	20722695	20725962	20724959	N	NA	NA	HS1BP3,RHOB,PUM2	IMR90,MCF7	Hi-C,ChIA-PET	24141950,22265404	RHOB	75860
1432	chr2	20774222	20780559	20776668,20779218	N,Y	NA;NA	NA	HS1BP3,RHOB	IMR90,MCF7	Hi-C,ChIA-PET	24141950,22265404	HS1BP3	70305
1433	chr2	20782568	20797538	20795607,20797375	N,N	NA;NA	NA	HS1BP3,RHOB,PUM2	IMR90,MCF7	Hi-C,ChIA-PET	24141950,22265404	HS1BP3	53326
1434	chr2	208102653	208105612	208104154	N	NA	NA	KLF7	IMR90,MCF7	Hi-C,ChIA-PET	24141950,22265404	CREB1	289004
1435	chr2	208174222	208177432	208175103,208176322	Y,Y	NA;CREB1,CCNYL1	NA	KLF7,CREB1	IMR90	Hi-C	24141950	CREB1	217184
1436	chr2	208194569	208196958	208195817	Y	NA	NA	KLF7,CREB1	IMR90,MCF7	Hi-C,ChIA-PET	24141950,22265404	CREB1	197658
1437	chr2	208197546	208204382	208199664,208202747	Y,Y	KLF7;NA	NA	KLF7	IMR90,MCF7	Hi-C,ChIA-PET	24141950,22265404	CREB1	190234
1438	chr2	208266604	208275308	208274277	N	NA	NA	KLF7	IMR90	Hi-C	24141950	CREB1	119308
1439	chr2	208278404	208283464	208282251	N	NA	NA	KLF7,MIR3130-1,FASTKD2,CREB1	IMR90	Hi-C	24141950	CREB1	111152
1440	chr2	208295794	208303312	208302767	N	NA	NA	KLF7	IMR90	Hi-C	24141950	CREB1	91304
1441	chr2	208326008	208329755	208328921	N	NA	NA	KLF7	IMR90	Hi-C	24141950	CREB1	64861
1442	chr2	208656395	208658681	208657062	Y	FZD5	FZD5	PLEKHM3,CCNYL1,FZD5	IMR90,MCF7,K562	Hi-C,ChIA-PET	24141950,22265404	FZD5	22252
1443	chr2	209422875	209501524	209436571,209480566,209428921	N,N,N	NA;NA;NA	NA	NA	NA	NA	NA	PIKFYVE	291884
1444	chr2	209792725	209795795	209794340	N	NA	NA	NA	NA	NA	NA	PIKFYVE	661734
1445	chr2	216141606	216144045	216142939	N	NA	ATIC	LOC100130451,SPAG16,MREG	IMR90	Hi-C	24141950	ATIC	32634
1446	chr2	216155045	216157105	216156037	N	NA	ATIC	ATIC	IMR90,MCF7	Hi-C,ChIA-PET	24141950,22265404	ATIC	19574
1447	chr2	216157876	216166231	216164477,216158966	Y,N	NA;NA	ATIC	ATIC,ABCA12	IMR90,MCF7	Hi-C,ChIA-PET	24141950,22265404	ATIC	10448
1448	chr2	216368600	216371146	216369975	N	NA	NA	LOC646324	IMR90	Hi-C	24141950	FN1	67809
1449	chr2	217482392	217485372	217484377	N	NA	NA	DIRC3,IGFBP2	IMR90,MCF7	Hi-C,ChIA-PET	24141950,22265404	RPL37A	118872
1450	chr2	217638908	217641813	217639711	N	NA	NA	DIRC3,TNS1,IGFBP5,TNP1	IMR90,MCF7	Hi-C,ChIA-PET	24141950,22265404	RPL37A	275388
1451	chr2	217656113	217658808	217657391	N	NA	NA	DIRC3,IGFBP5,TNP1,TNS1	IMR90	Hi-C	24141950	RPL37A	292593
1452	chr2	217743058	217747237	217745221	N	NA	NA	DIRC3,IGFBP5,TNP1	IMR90	Hi-C	24141950	RPL37A	379538
1453	chr2	217938772	217940940	217940135	N	NA	NA	DIRC3,IGFBP5,TNP1	IMR90	Hi-C	24141950	RPL37A	575252
1454	chr2	217956775	217959558	217957724	N	NA	NA	IGFBP5,DIRC3,IGFBP2,TNP1	IMR90	Hi-C	24141950	RPL37A	593255
1455	chr2	217963920	217975284	217973562,217970608	N,Y	NA;NA	NA	IGFBP5,DIRC3,IGFBP2,TNP1	IMR90	Hi-C	24141950	RPL37A	600400
1456	chr2	218018369	218022364	218019187	N	NA	NA	DIRC3,IGFBP5,TNP1	IMR90	Hi-C	24141950	RPL37A	654849
1457	chr2	218026184	218029892	218027468	Y	NA	NA	DIRC3,IGFBP5,TNP1,IGFBP2	IMR90	Hi-C	24141950	RPL37A	662664
1458	chr2	220548906	220550562	220549892	N	NA	NA	INHA,OBSL1,SLC4A3,STK11IP,EPHA4,DES,SPEG,GMPPA,ACCN4	IMR90,HELA,K562,GM12878,H1ESC,MCF7	Hi-C,5C,ChIA-PET	24141950,22955621,22265404	STK11IP	86310
1459	chr2	223669725	223672473	223670895	N	NA	NA	ACSL3,MOGAT1	IMR90	Hi-C	24141950	ACSL3	53259
1460	chr2	223904619	223910345	223909012,223906345	N,N	NA;NA	NA	MOGAT1,KCNE4	IMR90	Hi-C	24141950	ACSL3	178887
1461	chr2	224535670	224590312	224588858	N	NA	NA	AP1S3,SCG2	IMR90,MCF7	Hi-C,ChIA-PET	24141950,22265404	WDFY1	219740
1462	chr2	226091811	226094991	226094176	N	NA	NA	NYAP2	IMR90	Hi-C	24141950	CUL3	641701
1463	chr2	228314134	228316809	228316151	N	NA	AGFG1	AGFG1	IMR90,MCF7	Hi-C,ChIA-PET	24141950,22265404	AGFG1	20079
1464	chr2	231515571	231526303	231524139,231521637	Y,N	GPR55,SP110,SP140,SP140L,CAB39;NA	NA	CAB39,SP110,LOC151475	IMR90,K562	Hi-C,ChIA-PET	24141950,22265404	CAB39	51254
1465	chr2	232506285	232508448	232507599	Y	NA	NA	PDE6D	IMR90	Hi-C	24141950	PTMA	64787
1466	chr2	232525357	232532890	232527133,232529705,232531184	Y,N,Y	DIS3L2;NA;NA	PTMA	COPS7B,PTMA	IMR90,K562	Hi-C,ChIA-PET	24141950,22265404	PTMA	40345
1467	chr2	232535552	232539519	232538044	Y	NA	PTMA	COPS7B,PTMA	IMR90,K562,MCF7	Hi-C,ChIA-PET	24141950,22265404	PTMA	33716
1468	chr2	234492065	234495273	234492534	N	NA	USP40	UGT1A8,HJURP,SPP2,TRPM8	GM12878,H1ESC,HELA,K562	5C	22955621	USP40	17829
1469	chr2	236363809	236371290	236370018	N	NA	AGAP1	AGAP1	IMR90,K562	Hi-C,ChIA-PET	24141950,22265404	AGAP1	31443
1470	chr2	236377097	236378590	236377796	N	NA	AGAP1	AGAP1	IMR90	Hi-C	24141950	AGAP1	24143
1471	chr2	238371775	238380167	238378409,238374261	N,N	NA;NA	COL6A3	LRRFIP1,MLPH,PRLH,COL6A3,RAB17,COPS8	IMR90,MCF7	Hi-C,ChIA-PET	24141950,22265404	COL6A3	48925
1472	chr2	238849813	238854286	238850907	N	NA	UBE2F-SCLY	ILKAP,LRRFIP1,RBM44,RAMP1,UBE2F-SCLY,ESPNL,KLHL30,HES6,LOC151174,PER2,LOC643387,RAB17	IMR90	Hi-C	24141950	UBE2F-SCLY	21301
1473	chr2	241188964	241194401	241190981	N	NA	NA	GPC1,ANKMY1,PP14571	IMR90,MCF7	Hi-C,ChIA-PET	24141950,22265404	MYEOV2	113200
1474	chr2	241311045	241329094	241327216	N	NA	NA	PP14571,GPC1,ANKMY1	IMR90,MCF7	Hi-C,ChIA-PET	24141950,22265404	ANKMY1	168311
1475	chr2	243177092	243179498	243178891	N	NA	NA	NA	NA	NA	NA	LOC728323	146248
1476	chr2	24704786	24707069	24705690	Y	ITSN2	NA	CENPO,ADCY3,NCOA1,PTRHD1	IMR90	Hi-C	24141950	NCOA1	100277
1477	chr2	24711964	24746701	24714088	N	NA	NA	CENPO,NCOA1,ADCY3,EFR3B,PTRHD1	IMR90	Hi-C	24141950	NCOA1	60645
1478	chr2	25431396	25433918	25432997	N	NA	DNMT3A	NA	NA	NA	NA	DNMT3A	41266
1479	chr2	2614362	2619282	2617335	Y	NA	NA	NA	NA	NA	NA	TSSC1	762371
1480	chr2	26219756	26222233	26220806	Y	RAB10	KIF3C,RAB10	ASXL2,RAB10,FAM59B,KIF3C	IMR90,MCF7	Hi-C,ChIA-PET	24141950,22265404	KIF3C	14313
1481	chr2	27957122	27959431	27958652	Y	NA	MRPL33	BRE,PLB1,RBKS,MRPL33,FOSL2,LOC100505716	IMR90,MCF7	Hi-C,ChIA-PET	24141950,22265404	MRPL33	35153
1482	chr2	28588779	28591358	28589734	Y	FOSL2	FOSL2	BRE,RBKS,FOSL2,GPN1,CCDC121,SLC4A1AP	IMR90,K562	Hi-C,ChIA-PET	24141950,22265404	FOSL2	24421
1483	chr2	30413736	30417534	30415592	N	NA	YPEL5,LBH	LCLAT1,LBH	IMR90,K562	Hi-C,ChIA-PET	24141950,22265404	LBH	36863
1484	chr2	30506045	30508415	30507383	N	NA	NA	LBH,LCLAT1	IMR90	Hi-C	24141950	LBH	51648
1485	chr2	30644094	30646688	30645172	Y	LBH	LCLAT1	LBH,LCLAT1	IMR90	Hi-C	24141950	LCLAT1	23435
1486	chr2	32033294	32038955	32037411	N	NA	NA	NA	NA	NA	NA	MEMO1	196743
1487	chr2	37787297	37808525	37790559	N	NA	NA	CDC42EP3,QPCT	IMR90	Hi-C	24141950	CDC42EP3	90801
1488	chr2	38148435	38154907	38152505	N	NA	NA	CDC42EP3,PRKG2,CYP1B1-AS1	IMR90,MCF7	Hi-C,ChIA-PET	24141950,19890323	CDC42EP3	249109
1489	chr2	38647218	38649435	38647941	N	NA	ATL2	GALM,ATL2	IMR90	Hi-C	24141950	ATL2	42786
1490	chr2	38728893	38743363	38742752	N	NA	NA	ATL2,SRSF7,HNRPLL,GALM	IMR90,K562	Hi-C,ChIA-PET	24141950,22265404	HNRPLL	86815
1491	chr2	38839528	38841662	38840844	N	NA	HNRPLL	GALM,HNRPLL,ATL2,SRSF7	IMR90,K562	Hi-C,ChIA-PET	24141950,22265404	HNRPLL	9350
1492	chr2	38869855	38873320	38871044	N	NA	HNRPLL,GALM	GALM,HNRPLL	IMR90,K562	Hi-C,ChIA-PET	24141950,22265404	GALM	19732
1493	chr2	38877054	38882587	38879816,38881683	N,N	NA;NA	HNRPLL,GALM	GALM,HNRPLL	IMR90,K562	Hi-C,ChIA-PET	24141950,22265404	GALM	10465
1494	chr2	39364452	39371021	39368668,39369412	N,N	NA;NA	SOS1	SOS1	MCF7	ChIA-PET	22265404	SOS1	16848
1495	chr2	39376423	39379603	39377867	N	NA	SOS1	CDKL4	IMR90	Hi-C	24141950	SOS1	28819
1496	chr2	42368150	42370076	42368985	Y	EML4	EML4	EML4,LOC388942,C2orf91,COX7A2L	IMR90	Hi-C	24141950	EML4	26414
1497	chr2	43033478	43038977	43037426	Y	NA	NA	THADA,ZFP36L2,LOC100129726,HAAO,PLEKHH2	IMR90,MCF7,K562	Hi-C,ChIA-PET	24141950,22265404	MTA3	237807
1498	chr2	43129564	43134874	43130672,43134163	N,N	NA;NA	NA	ZFP36L2,LOC100129726,THADA	IMR90	Hi-C	24141950	ZFP36L2	318871
1499	chr2	43143219	43158142	43144907,43148438,43154844,43156257	N,N,N,N	NA;NA;NA;NA	NA	ZFP36L2,LOC100129726,THADA	IMR90,MCF7,K562	Hi-C,ChIA-PET	24141950,22265404	ZFP36L2	295603
1500	chr2	43186555	43197157	43195293	Y	NA	NA	ZFP36L2,LOC100129726,THADA	IMR90,MCF7	Hi-C,ChIA-PET	24141950,22265404	ZFP36L2	256588
1501	chr2	43215019	43217134	43216601	N	NA	NA	ZFP36L2,LOC100129726,THADA	IMR90	Hi-C	24141950	ZFP36L2	236611
1502	chr2	43267238	43271350	43268441	N	NA	NA	ZFP36L2,LOC100129726,THADA	IMR90,K562	Hi-C,ChIA-PET	24141950,22265404	ZFP36L2	182395
1503	chr2	43357730	43359377	43358358	Y	NA	NA	THADA,LOC100129726,ZFP36L2	IMR90,MCF7,K562	Hi-C,ChIA-PET	24141950,22265404	ZFP36L2	94368
1504	chr2	43363400	43371067	43365176,43370307	N,N	NA;NA	NA	THADA,LOC100129726,ZFP36L2	IMR90,MCF7,K562	Hi-C,ChIA-PET	24141950,22265404	ZFP36L2	82678
1505	chr2	43384736	43386782	43385851	N	NA	NA	THADA,LOC100129726,ZFP36L2	IMR90,K562,MCF7	Hi-C,ChIA-PET	24141950,22265404	ZFP36L2	66963
1506	chr2	43395089	43425042	43396054,43399136,43406420,43401658,43420556	N,N,Y,Y,N	NA;NA;OXER1;OXER1,THADA,THADA,ZFP36L2;NA	ZFP36L2,LOC100129726	LOC100129726,ZFP36L2,THADA	IMR90,K562,MCF7	Hi-C,ChIA-PET	24141950,22265404	ZFP36L2	28703
1507	chr2	46451211	46485326	46452033,46483897	Y,Y	NA;RHOQ	EPAS1	PRKCE,EPAS1,PIGF	IMR90	Hi-C	24141950	EPAS1	39215
1508	chr2	46500164	46501440	46500875	N	NA	EPAS1	PRKCE,EPAS1	IMR90	Hi-C	24141950	EPAS1	23101
1509	chr2	47425659	47427428	47426232	N	NA	CALM2	EPCAM,TTC7A,CALM2,MCFD2,C2orf61	IMR90	Hi-C	24141950	CALM2	21919
1510	chr2	47497692	47507474	47499550	N	NA	NA	TTC7A,CALM2,C2orf61,MCFD2,SOCS5	IMR90,K562,MCF7	Hi-C,ChIA-PET	24141950,22265404	EPCAM	88813
1511	chr2	47546041	47565130	47561658,47564272	N,N	NA;NA	EPCAM	CALM2,TTC7A,SOCS5,MCFD2,MSH2,EPCAM,C2orf61,MSH6	MCF7,IMR90,K562	ChIA-PET,Hi-C	22265404,24141950	EPCAM	31157
1512	chr2	47571688	47573253	47572262	N	NA	EPCAM	EPCAM,MSH2	IMR90	Hi-C	24141950	EPCAM	23034
1513	chr2	47580296	47582395	47581880	N	NA	EPCAM,MSH2	EPCAM	IMR90	Hi-C	24141950	EPCAM	13892
1514	chr2	48337786	48341232	48338975	N	NA	NA	FOXN2,FBXO11,PPP1R21,STON1-GTF2A1L,MSH6	IMR90,MCF7	Hi-C,ChIA-PET	24141950,22265404	FOXN2	200563
1515	chr2	48346618	48349691	48348195	Y	NA	NA	FOXN2,FBXO11,MSH6,PPP1R21,STON1-GTF2A1L	IMR90	Hi-C	24141950	FOXN2	192104
1516	chr2	48371018	48375231	48373225	N	NA	NA	FOXN2,PPP1R21	IMR90	Hi-C	24141950	FOXN2	166564
1517	chr2	54248103	54322893	54304512,54256027,54249232	N,N,N	NA;NA;NA	NA	PSME4,SPTBN1,EML6,ACYP2,RTN4	IMR90,MCF7	Hi-C,ChIA-PET	24141950,22265404	PSME4	50126
1518	chr2	55312977	55369949	55339485,55347887,55343045,55336938,55327242,55324777,55333512,55356109,55367956,55368587	N,Y,N,N,Y,N,N,N,N,N	NA;CCDC88A;NA;NA;RTN4;NA;NA;NA;NA;NA	RTN4	C2orf63,EML6,RTN4	IMR90,K562	Hi-C,ChIA-PET	24141950,22265404	RTN4	35243
1519	chr2	55685278	55689426	55687169	N	NA	CCDC88A	NA	NA	NA	NA	CCDC88A	38221
1520	chr2	56346011	56389885	56346801,56369848,56361277	N,N,N	NA;NA;NA	NA	NA	NA	NA	NA	PNPT1	425000
1521	chr2	61847174	61848955	61847888	N	NA	NA	XPO1,USP34	IMR90,MCF7,K562	Hi-C,ChIA-PET	24141950,22265404	XPO1	81756
1522	chr2	61919254	61922611	61921892	Y	NA	NA	NA	NA	NA	NA	XPO1	153836
1523	chr2	61982639	61994602	61991115	N	NA	NA	XPO1,FAM161A	IMR90,K562,MCF7	Hi-C,ChIA-PET	24141950,22265404	CCT4	121204
1524	chr2	62522756	62625084	62523984,62532065,62526545,62532095,62537154	N,Y,N,Y,Y	NA;B3GNT2;NA;B3GNT2;NA	NA	COMMD1,B3GNT2,EHBP1	IMR90	Hi-C	24141950	B3GNT2	99494
1525	chr2	64454616	64456770	64455520	N	NA	NA	PELI1	IMR90	Hi-C	24141950	PELI1	83011
1526	chr2	64478920	64482993	64480206	N	NA	NA	NA	NA	NA	NA	PELI1	107315
1527	chr2	64976187	64978406	64977705	N	NA	NA	SERTAD2,LOC339807,AFTPH	IMR90,K562	Hi-C,ChIA-PET	24141950,22265404	SERTAD2	95141
1528	chr2	64993775	64997225	64995048	Y	SLC1A4,RAB1A,ACTR2,AFTPH,SERTAD2	NA	SERTAD2,LOC339807	IMR90,K562	Hi-C,ChIA-PET	24141950,22265404	SERTAD2	112729
1529	chr2	65057547	65059733	65058664	Y	AFTPH,SERTAD2,SLC1A4,RAB1A,ACTR2	NA	SERTAD2	IMR90	Hi-C	24141950	SLC1A4	155846
1530	chr2	65080470	65083827	65082045	Y	AFTPH,SERTAD2,SLC1A4,RAB1A,ACTR2	NA	SERTAD2,LOC339807,AFTPH	IMR90	Hi-C	24141950	SLC1A4	131752
1531	chr2	65085199	65087996	65086776	N	NA	NA	SERTAD2,LOC339807,AFTPH	IMR90	Hi-C	24141950	SLC1A4	127583
1532	chr2	65397301	65432969	65432388	N	NA	RAB1A,ACTR2	RAB1A,LOC400958,CEP68,SLC1A4,ACTR2	IMR90	Hi-C	24141950	ACTR2	21860
1533	chr2	66025607	66049167	66046448	N	NA	NA	NA	NA	NA	NA	SPRED2	365951
1534	chr2	68646305	68649362	68647666	N	NA	FBXO48,APLF	NA	NA	NA	NA	FBXO48	45028
1535	chr2	68655753	68657488	68656704	N	NA	FBXO48,APLF	WDR92,PNO1,PPP3R1,CNRIP1,PLEK	IMR90	Hi-C	24141950	FBXO48	36902
1536	chr2	68905431	68940849	68906933	N	NA	ARHGAP25	PROKR1,APLF,ARHGAP25,BMP10,FBXO48,GKN2	IMR90	Hi-C	24141950	ARHGAP25	21064
1537	chr2	71968963	71971293	71970168	N	NA	NA	NA	NA	NA	NA	ZNF638	410078
1538	chr2	71973608	71976253	71975508,71974085	N,N	NA;NA	NA	NA	NA	NA	NA	ZNF638	414723
1539	chr2	72109373	72112786	72110948	N	NA	NA	EXOC6B,DYSF	IMR90	Hi-C	24141950	ZNF638	550488
1540	chr2	72125816	72129593	72126619	N	NA	NA	DYSF,EXOC6B,CYP26B1	IMR90	Hi-C	24141950	ZNF638	566931
1541	chr2	73402086	73404079	73402987	Y	SFXN5	SMYD5	EMX1,RAB11FIP5,SFXN5,NOTO,PRADC1,CCT7,SMYD5	IMR90,K562,MCF7	Hi-C,ChIA-PET	24141950,22265404	SMYD5	37287
1542	chr2	737109	743803	740393	N	NA	NA	TMEM18	MCF7	ChIA-PET	22265404	TMEM18	59670
1543	chr2	74222717	74229274	74223081	N	NA	TET3	STAMBP,MOB1A,DGUOK,ACTG2,TET3	IMR90	Hi-C	24141950	TET3	44176
1544	chr2	76099219	76206851	76100323	N	NA	NA	NA	NA	NA	NA	GCFC2	161108
1545	chr2	78723359	78770357	78768766	N	NA	NA	NA	NA	NA	NA	GCFC2	2785248
1546	chr2	78773419	78774605	78773963	N	NA	NA	NA	NA	NA	NA	GCFC2	2835308
1547	chr2	81707398	81761837	81709061,81710595	N,N	NA;NA	NA	NA	NA	NA	NA	SUCLG1	2924749
1548	chr2	84000636	84048354	84012240,84029954,84018500	N,N,N	NA;NA;NA	NA	NA	NA	NA	NA	SUCLG1	638232
1549	chr2	85115358	85117021	85116098	Y	C2orf89,TMSB10	TMSB10	TMSB10	MCF7	ChIA-PET	22265404	TMSB10	15742
1550	chr2	85124986	85126416	85125706	N	NA	TMSB10	DNAH6,TMSB10,C2orf89,KCMF1	IMR90	Hi-C	24141950	TMSB10	6347
1551	chr2	85168185	85174856	85173603	Y	TMSB10	TMSB10,KCMF1	KCMF1,TMSB10	MCF7,IMR90	ChIA-PET,Hi-C	22265404,24141950	KCMF1	23375
1552	chr2	85716924	85729582	85726923	N	NA	LOC100630918,MAT2A	TMEM150A,USP39,SH2D6,CAPG,MAT2A,GGCX,RETSAT,ELMOD3,LOC100630918,VAMP5,VAMP8,TGOLN2,TCF7L1,RNF181,C2orf68	IMR90,K562,MCF7	Hi-C,ChIA-PET	24141950,22265404	LOC100630918	36427
1553	chr2	86148084	86151849	86148968	N	NA	ST3GAL5	POLR1A,ST3GAL5,GNLY,ATOH8,LOC284950,LOC90784	IMR90	Hi-C	24141950	ST3GAL5	31927
1554	chr2	8665736	8667651	8666189	N	NA	NA	LOC100506274,LINC00299,ID2	IMR90,MCF7,K562	Hi-C,ChIA-PET	24141950,22265404	ID2	154462
1555	chr2	8717930	8725323	8724044	N	NA	NA	LOC100506274,ID2,LINC00299	IMR90,MCF7,K562	Hi-C,ChIA-PET	24141950,22265404	ID2	96790
1556	chr2	87882315	87887675	87883212	N	NA	NA	NA	NA	NA	NA	LINC00152	127341
1557	chr2	88664444	88666162	88665151	N	NA	NA	NA	NA	NA	NA	EIF2AK3	260932
1558	chr2	88952580	88960412	88959232	Y	NA	EIF2AK3,RPIA	EIF2AK3	IMR90,MCF7	Hi-C,ChIA-PET	24141950,22265404	EIF2AK3	25486
1559	chr2	9340563	9342144	9341498	N	NA	ASAP2	ASAP2	IMR90	Hi-C	24141950	ASAP2	4750
1560	chr2	95870522	95873986	95873231	N	NA	ZNF514,ZNF2	ZNF2	MCF7	ChIA-PET	22265404	ZNF2	39339
1561	chr2	96216153	96219245	96217128	N	NA	NA	NA	NA	NA	NA	FAHD2A	147705
1562	chr2	96509607	96518710	96515875,96517635	N,N	NA;NA	NA	NA	NA	NA	NA	LOC729234	157589
1563	chr2	96654618	96661140	96658016	N	NA	LOC729234	NA	NA	NA	NA	LOC729234	15159
1564	chr2	96822543	96825966	96823643,96825897	Y,N	TMEM127,KIAA1310,ARID5A,ASTL,DUSP2;NA	LOC285033,STARD7	ASTL,DUSP2,STARD7,LOC285033,ADRA2B,SNRNP200,TMEM127,CIAO1	IMR90,K562	Hi-C,ChIA-PET	24141950,22265404	LOC285033	48188
1565	chr2	96975650	96988248	96987359	N	NA	TMEM127,CIAO1,SNRNP200,NCAPH	SNRNP200	MCF7,K562	ChIA-PET	22265404	SNRNP200	4343
1566	chr2	9825547	9827603	9826347	Y	NA	NA	YWHAQ,ADAM17	IMR90	Hi-C	24141950	YWHAQ	54441
1567	chr2	9892987	9895645	9894003	N	NA	NA	YWHAQ,ADAM17,ITGB1BP1,IAH1,RRM2,CPSF3,GRHL1,KLF11	IMR90,K562	Hi-C,ChIA-PET	24141950,22265404	TAF1B	87926
1568	chr2	9940820	9942429	9941745	N	NA	TAF1B	YWHAQ,KLF11,CYS1,TAF1B,ADAM17,ODC1,RRM2,GRHL1,HPCAL1	IMR90,MCF7,K562	Hi-C,ChIA-PET	24141950,22265404	TAF1B	41142
1569	chr20	1008717	1067415	1066412	N	NA	NA	ANGPT4,RSPO4	IMR90	Hi-C	24141950	TMEM74B	97702
1570	chr20	17890030	17893317	17891834	N	NA	NA	SNX5,BFSP1,DSTN,RRBP1,BANF2,C20orf72	IMR90	Hi-C	24141950	SNX5	56173
1571	chr20	21080862	21082357	21081239	N	NA	PLK1S1	PLK1S1,NKX2-2	IMR90,K562	Hi-C,ChIA-PET	24141950,22265404	PLK1S1	24267
1572	chr20	22409747	22413419	22410883	N	NA	LOC284788	NA	NA	NA	NA	LOC284788	8466
1573	chr20	22813374	22815245	22814774	N	NA	NA	THBD,LOC200261	IMR90	Hi-C	24141950	FOXA2	247273
1574	chr20	22890052	22892286	22891090	N	NA	NA	NA	NA	NA	NA	LOC200261	220987
1575	chr20	22901860	22915795	22909533,22902690	N,N	NA;NA	NA	THBD	MCF7	ChIA-PET	22265404	LOC200261	197478
1576	chr20	23115705	23120007	23117654	Y	NA	LOC200261	NA	NA	NA	NA	LOC200261	2432
1577	chr20	23122522	23138099	23123902,23128688,23136932	Y,N,Y	NA;NA;THBD,CD93,GZF1	LOC200261	LOC200261,CD93,THBD	IMR90,K562	Hi-C,ChIA-PET	24141950,22265404	LOC200261	9249
1578	chr20	23140339	23147984	23142474	Y	CD93,NXT1,GZF1	LOC200261	NA	NA	NA	NA	LOC200261	27066
1579	chr20	23639540	23642656	23641307	N	NA	CST3	NA	NA	NA	NA	CST3	20966
1580	chr20	2504745	2507552	2505823	N	NA	ZNF343	TMC2	IMR90	Hi-C	24141950	ZNF343	14967
1581	chr20	25827692	25836417	25834701	N	NA	NA	NA	NA	NA	NA	ZNF337	150223
1582	chr20	25838207	25845669	25838876,25840687,25844359	N,N,N	NA;NA;NA	NA	NA	NA	NA	NA	ZNF337	160738
1583	chr20	25848243	25849487	25848786	N	NA	NA	NA	NA	NA	NA	ZNF337	170774
1584	chr20	26115179	26118745	26116523	Y	NA	NA	NA	NA	NA	NA	LOC284801	71124
1585	chr20	29517207	29526132	29524811,29518679	N,N	NA;NA	NA	NA	NA	NA	NA	FRG1B	85747
1586	chr20	29592240	29593727	29592346	N	NA	FRG1B	NA	NA	NA	NA	FRG1B	18152
1587	chr20	29604020	29608044	29607532	N	NA	FRG1B	NA	NA	NA	NA	FRG1B	3835
1588	chr20	30220340	30222778	30221418	N	NA	ID1	HM13,ID1,MIR3193,BCL2L1,COX4I2,TPX2	IMR90,K562	Hi-C,ChIA-PET	24141950,22265404	ID1	27254
1589	chr20	31247268	31253940	31253361	N	NA	C20orf203	KIF3B,C20orf203,C20orf112,DNMT3B	IMR90	Hi-C	24141950	C20orf203	7485
1590	chr20	31338627	31341791	31340793	N	NA	COMMD7,DNMT3B	COMMD7,DNMT3B	K562,MCF7	ChIA-PET	22265404	COMMD7	6813
1591	chr20	32802512	32804878	32804068	N	NA	NA	ITCH,DYNLRB1,ASIP	IMR90	Hi-C	24141950	EIF2S2	102427
1592	chr20	34641627	34643840	34642281	N	NA	LOC647979	NA	NA	NA	NA	LOC647979	2745
1593	chr20	34649985	34658232	34652709,34650771	Y,N	NA;NA	LOC647979	LOC647979,PHF20,SCAND1,C20orf152,EPB41L1	MCF7,K562,IMR90	ChIA-PET,Hi-C	22265404,24141950	LOC647979	11103
1594	chr20	34679679	34683033	34681566	Y	EPB41L1,DLGAP4,EPB41L1	LOC647979	LOC647979,PHF20,EPB41L1,C20orf4,C20orf152	IMR90,MCF7,K562	Hi-C,ChIA-PET	24141950,22265404	LOC647979	40797
1595	chr20	37300921	37315814	37302765	N	NA	NA	ARHGAP40,ACTR5,SLC32A1,PPP1R16B	IMR90	Hi-C	24141950	ACTR5	61283
1596	chr20	39618141	39621806	39620091	N	NA	TOP1	TOP1,PLCG1	IMR90,K562,MCF7	Hi-C,ChIA-PET	24141950,22265404	TOP1	35656
1597	chr20	39630644	39634001	39632461	Y	MAFB,TOP1	TOP1	PLCG1,TOP1,ZHX3	IMR90,MCF7	Hi-C,ChIA-PET	24141950,22265404	TOP1	23461
1598	chr20	39635822	39638352	39637141	N	NA	TOP1	TOP1,ZHX3,CHD6,PLCG1	IMR90,MCF7	Hi-C,ChIA-PET	24141950,22265404	TOP1	19110
1599	chr20	39957994	39959494	39958372	Y	NA	ZHX3,LPIN3	PLCG1,ZHX3,LPIN3	IMR90,MCF7	Hi-C,ChIA-PET	24141950,22265404	LPIN3	10066
1600	chr20	40295962	40299744	40298673	N	NA	CHD6	CHD6,EMILIN3,LPIN3	IMR90	Hi-C	24141950	CHD6	48829
1601	chr20	40318337	40326480	40321712,40325463	N,N	NA;NA	NA	CHD6,EMILIN3,LPIN3	IMR90,MCF7	Hi-C,ChIA-PET	24141950,22265404	CHD6	71204
1602	chr20	4044103	4046955	4045770	N	NA	RNF24	RNF24,PANK2,MAVS	IMR90	Hi-C	24141950	RNF24	47887
1603	chr20	4048692	4057556	4053393,4055836	N,N	NA;NA	NA	RNF24,PANK2,MAVS	IMR90	Hi-C	24141950	RNF24	52476
1604	chr20	4060266	4086399	4063371,4072678	N,N	NA;NA	SMOX	RNF24,PANK2,MAVS,MIR103B2,LOC728228,CDC25B,C20orf29,SMOX,ADRA1D	IMR90,K562,MCF7	Hi-C,ChIA-PET	24141950,22265404	SMOX	43051
1605	chr20	4088501	4090570	4089467	N	NA	SMOX	LOC728228,PANK2,MIR103B2,ADRA1D,SMOX	IMR90,MCF7	Hi-C,ChIA-PET	24141950,22265404	SMOX	38880
1606	chr20	4114153	4119235	4116440	Y	PANK2,PANK2,SMOX	SMOX	ADRA1D,SMOX	IMR90,MCF7	Hi-C,ChIA-PET	24141950,22265404	SMOX	10215
1607	chr20	44609775	44614058	44612076	N	NA	PCIF1,ZNF335	ZNF335,NCOA5	K562,MCF7	ChIA-PET	22265404	ZNF335	8942
1608	chr20	4564721	4568200	4565934	N	NA	NA	ADRA1D,SMOX,PRND,PRNP,LOC728228,PRNT	IMR90	Hi-C	24141950	PRNP	98597
1609	chr20	45989707	46001348	45989752,45993999,45999932	Y,N,N	SULF2;NA;NA	LOC100131496,ZMYND8	ZMYND8,LOC100131496,NCOA3,EYA2,PARD6B	IMR90,K562,MCF7	Hi-C,ChIA-PET	24141950,22265404	ZMYND8	4233
1610	chr20	46008916	46012595	46009186,46011591	N,N	NA;NA	ZMYND8	ZMYND8,EYA2,LOC100131496,PARD6B,NCOA3	IMR90,MCF7,K562	Hi-C,ChIA-PET	24141950,22265404	ZMYND8	23442
1611	chr20	46013750	46027333	46025812,46021019	N,N	NA;NA	ZMYND8	ZMYND8,LOC100131496,PARD6B,NCOA3,SLC2A10,EYA2,SULF2	IMR90,K562,MCF7	Hi-C,ChIA-PET	24141950,22265404	ZMYND8	28276
1612	chr20	46101590	46106441	46102540	N	NA	NCOA3	NCOA3,ZMYND8,EYA2	IMR90	Hi-C	24141950	NCOA3	24160
1613	chr20	46751551	46757996	46753210,46755227	N,N	NA;NA	NA	NA	NA	NA	NA	NCOA3	620950
1614	chr20	47498887	47505215	47504436	N	NA	ARFGEF2	PREX1	IMR90,MCF7	Hi-C,ChIA-PET	24141950,22265404	ARFGEF2	33060
1615	chr20	48377128	48384338	48381896	Y	ZNFX1,B4GALT5,TMEM189,SNAI1,RNF114,CEBPB,SLC9A8	B4GALT5,SLC9A8	B4GALT5,SLC9A8,KCNB1	IMR90,MCF7	Hi-C,ChIA-PET	24141950,22265404	SLC9A8	44912
1616	chr20	48389986	48394799	48392525	N	NA	SLC9A8	B4GALT5,SLC9A8,KCNB1,SPATA2	IMR90,MCF7	Hi-C,ChIA-PET	24141950,22265404	SLC9A8	34451
1617	chr20	48401825	48402918	48402490	Y	B4GALT5,TMEM189,SNAI1,RNF114,CEBPB,SLC9A8	SLC9A8	KCNB1,B4GALT5,SLC9A8,SPATA2	IMR90	Hi-C	24141950	SLC9A8	26332
1618	chr20	48628497	48629964	48629404	N	NA	SNAI1	NA	NA	NA	NA	SNAI1	28984
1619	chr20	48772968	48788145	48782753	N	NA	UBE2V1,TMEM189-UBE2V1,CEBPB	TMEM189-UBE2V1,SNAI1,UBE2V1,FAM65C,MIR645,PTPN1,RNF114,CEBPB	K562,IMR90,MCF7	ChIA-PET,Hi-C	22265404,24141950	TMEM189-UBE2V1	2633
1620	chr20	49002268	49004857	49003527	N	NA	NA	LOC284751,CEBPB,PTPN1,PARD6B,FAM65C,MIR645	IMR90,K562	Hi-C,ChIA-PET	24141950,22265404	PTPN1	122034
1621	chr20	49056044	49059022	49057970	N	NA	NA	LOC284751,CEBPB,TMEM189-UBE2V1,UBE2V1,PTPN1,FAM65C	IMR90,K562	Hi-C,ChIA-PET	24141950,22265404	PTPN1	67869
1622	chr20	49080185	49101774	49094987,49084772,49100262	N,N,Y	NA;NA;TMEM189,CEBPB,PTPN1	PTPN1	LOC284751,CEBPB,TMEM189-UBE2V1,MIR645,FAM65C,PTPN1,PARD6B,UBE2V1,BCAS4,SNAI1	IMR90,MCF7,K562	Hi-C,ChIA-PET	24141950,22265404	PTPN1	25117
1623	chr20	49114592	49117186	49116063	N	NA	PTPN1	PARD6B,TMEM189-UBE2V1,PTPN1,SNAI1,FAM65C,CEBPB,LOC284751,MIR645	IMR90,K562	Hi-C,ChIA-PET	24141950,22265404	PTPN1	9705
1624	chr20	49301626	49310022	49305856,49307934,49309191	N,N,N	NA;NA;NA	FAM65C,PARD6B	PTPN1,PARD6B,FAM65C,BCAS4,EYA2,MIR645	IMR90,MCF7,K562	Hi-C,ChIA-PET	24141950,22265404	PARD6B	38059
1625	chr20	49326819	49328877	49327681	N	NA	PARD6B	PARD6B,PTPN1,FAM65C,MIR645,BCAS4	IMR90	Hi-C	24141950	PARD6B	19204
1626	chr20	49340653	49343464	49342031	N	NA	PARD6B	NCOA3	MCF7	ChIA-PET	22265404	PARD6B	4617
1627	chr20	49406644	49408559	49407357	Y	MOCS3	NA	ZMYND8,BCAS4,ADNP,LOC100131496,FAM65C,NCOA3	MCF7,K562	ChIA-PET	22265404	PARD6B	58563
1628	chr20	49648658	49655354	49650624,49653425	N,N	NA;NA	KCNG1	KCNG1,NFATC2	IMR90,MCF7	Hi-C,ChIA-PET	24141950,22265404	KCNG1	8983
1629	chr20	49837193	49839657	49838484	N	NA	NA	KCNG1	IMR90	Hi-C	24141950	KCNG1	197518
1630	chr20	49952786	49957248	49955373	N	NA	NA	KCNG1,ATP9A,NFATC2	IMR90	Hi-C	24141950	NFATC2	221920
1631	chr20	49980897	49983856	49982826	Y	KCNG1	NA	NA	NA	NA	NA	NFATC2	195312
1632	chr20	50825449	50833611	50827112	N	NA	ZFP64	BCAS1	IMR90	Hi-C	24141950	ZFP64	16925
1633	chr20	50906774	51161058	50907843	N	NA	NA	TSHZ2,BCAS1,ZNF217,MAP3K5	IMR90,MCF7	Hi-C,ChIA-PET	24141950,19890323	ZFP64	98250
1634	chr20	52204460	52230575	52209964,52222624,52225095,52228204,52230074	N,N,N,N,N	NA;NA;NA;NA;NA	ZNF217	SUMO1P1,BCAS1,ZNF217,CSRNP3,BMP7,SULF2,ZMYND8,CYP24A1	IMR90,MCF7	Hi-C,ChIA-PET	24141950,19890323,22265404	ZNF217	4824
1635	chr20	52237275	52241623	52238323,52240181	Y,Y	ZNF217;ZNF217	ZNF217	SUMO1P1,BMP7,ZNF217,BCAS1	IMR90,MCF7	Hi-C,ChIA-PET	24141950,22265404	ZNF217	37639
1636	chr20	52258150	52261095	52259884	N	NA	NA	SUMO1P1,BCAS1	IMR90	Hi-C	24141950	ZNF217	58514
1637	chr20	52269653	52273024	52271799	N	NA	NA	SUMO1P1,BCAS1,BMP7,ZNF217	IMR90,MCF7	Hi-C,ChIA-PET	24141950,22265404	ZNF217	70017
1638	chr20	52293469	52297057	52294762,52296631	Y,N	NA;NA	NA	BCAS1,SUMO1P1,BMP7	IMR90,MCF7	Hi-C,ChIA-PET	24141950,22265404	ZNF217	93833
1639	chr20	52353094	52358501	52355286,52358265	N,N	NA;NA	NA	ZNF217,BCAS1,BMP7	IMR90,MCF7	Hi-C,ChIA-PET	24141950,22265404	SUMO1P1	133747
1640	chr20	52368236	52371877	52370353	N	NA	NA	ZNF217,BCAS1,BMP7,SUMO1P1	IMR90,MCF7,K562	Hi-C,ChIA-PET	24141950,22265404	SUMO1P1	120371
1641	chr20	52444662	52447569	52445759	N	NA	SUMO1P1	ZNF217,SUMO1P1,BCAS1,BMP7	IMR90,MCF7	Hi-C,ChIA-PET	24141950,22265404	SUMO1P1	44679
1642	chr20	52530496	52533579	52532113	Y	NA	SUMO1P1	SUMO1P1,BMP7,ZNF217	IMR90,MCF7	Hi-C,ChIA-PET	24141950,22265404	SUMO1P1	38248
1643	chr20	53710634	53711852	53711281	N	NA	NA	NA	NA	NA	NA	PFDN4	886132
1644	chr20	55650578	55652553	55651733	N	NA	NA	TFAP2C	MCF7	ChIA-PET	22265404	CTCFL	447601
1645	chr20	56025522	56028779	56026339	N	NA	NA	MIR5095	IMR90,K562,MCF7	Hi-C,ChIA-PET	24141950,22265404	CTCFL	71375
1646	chr20	56035069	56037237	56036266	N	NA	NA	MIR5095,CTCFL	IMR90,K562	Hi-C,ChIA-PET	24141950,22265404	CTCFL	62917
1647	chr20	5614155	5616021	5614882	N	NA	GPCPD1	GPCPD1,C20orf196	IMR90	Hi-C	24141950	GPCPD1	22483
1648	chr20	5655310	5657454	5656316	N	NA	NA	C20orf196,GPCPD1	IMR90	Hi-C	24141950	GPCPD1	63638
1649	chr20	5697718	5702023	5700698	N	NA	C20orf196	GPCPD1,C20orf196	IMR90	Hi-C	24141950	C20orf196	29020
1650	chr20	5716227	5719643	5717583	N	NA	C20orf196	NA	NA	NA	NA	C20orf196	11400
1651	chr20	5720884	5723341	5722006	N	NA	C20orf196	NA	NA	NA	NA	C20orf196	7702
1652	chr20	61058924	61064552	61062788,61060602	N,N	NA;NA	NA	GATA5	K562	ChIA-PET	22265404	CABLES2	76585
1653	chr20	61076425	61084506	61077039	Y	DPH3P1,OGFR,DIDO1	NA	NA	NA	NA	NA	CABLES2	94086
1654	chr20	62447069	62455923	62453858	N	NA	TPD52L2	ABHD16B,TPD52L2,ZBTB46,MIR1914,UCKL1-AS1,ZNF512B,UCKL1,DNAJC5	K562,IMR90	ChIA-PET,Hi-C	22265404,24141950	TPD52L2	40658
1655	chr20	62459232	62465085	62463221	N	NA	TPD52L2	PTK6,SLC2A4RG,ZBTB46,TPD52L2,DNAJC5,ABHD16B	IMR90,MCF7	Hi-C,ChIA-PET	24141950,22265404	TPD52L2	31496
1656	chr20	62465617	62467354	62466612	Y	OPRL1,ABHD16B	TPD52L2	PTK6,SLC2A4RG,ZBTB46,TPD52L2,DNAJC5,ABHD16B	IMR90,MCF7	Hi-C,ChIA-PET	24141950,22265404	TPD52L2	29227
1657	chr20	62473277	62480789	62478732	N	NA	TPD52L2,DNAJC5	SLC2A4RG,ZBTB46,LIME1,ZGPAT,TPD52L2,UCKL1,MIR1914	IMR90	Hi-C	24141950	TPD52L2	15792
1658	chr20	6302053	6304225	6302721	N	NA	NA	NA	NA	NA	NA	CRLS1	315314
1659	chr20	664778	675491	666338	N	NA	SRXN1,SCRT2	SRXN1,CSNK2A1,C20orf54	IMR90	Hi-C	24141950	SCRT2	7955
1660	chr20	792239	793913	793014	N	NA	FAM110A	NA	NA	NA	NA	FAM110A	20443
1661	chr20	809381	810969	809896	Y	FAM110A,FAM110A	FAM110A	NA	NA	NA	NA	FAM110A	3387
1662	chr20	8095184	8098120	8095494	N	NA	NA	NA	NA	NA	NA	TMX4	94791
1663	chr21	10204233	10204969	10204635	N	NA	NA	NA	NA	NA	NA	TEKT4P2	235640
1664	chr21	10594664	10602833	10597565	N	NA	NA	NA	NA	NA	NA	TPTE	388087
1665	chr21	11168948	11187147	11170569	N	NA	NA	BAGE5,TPTE	IMR90	Hi-C	24141950	BAGE5	70023
1666	chr21	15824733	15828670	15825769	N	NA	NA	NA	NA	NA	NA	HSPA13	69224
1667	chr21	16042697	16052375	16046170,16049512	N,N	NA;NA	NA	NA	NA	NA	NA	SAMSN1	86974
1668	chr21	16062460	16134956	16126335,16121045,16116971	N,N,N	NA;NA;NA	NA	SAMSN1	K562	ChIA-PET	22265404	SAMSN1	106737
1669	chr21	19061141	19063234	19061846	N	NA	NA	CHODL	IMR90	Hi-C	24141950	BTG3	75873
1670	chr21	20117684	20133481	20132416	N	NA	NA	NA	NA	NA	NA	C21orf91	925981
1671	chr21	20818598	20835978	20831538,20833915	N,N	NA;NA	NA	NA	NA	NA	NA	NCAM2	1534655
1672	chr21	20838597	20863828	20863057	N	NA	NA	NA	NA	NA	NA	NCAM2	1506805
1673	chr21	21271873	21275620	21272505	N	NA	NA	NA	NA	NA	NA	NCAM2	1095013
1674	chr21	21608443	21632164	21630798	N	NA	NA	NA	NA	NA	NA	NCAM2	738469
1675	chr21	23529293	23564488	23561877,23563075	N,N	NA;NA	NA	NA	NA	NA	NA	NCAM2	1158660
1676	chr21	23580925	23585424	23582214	N	NA	NA	NA	NA	NA	NA	NCAM2	1210292
1677	chr21	25256717	25330279	25259720,25294407,25263101,25265934	N,N,N,N	NA;NA;NA;NA	NA	NA	NA	NA	NA	MRPL39	1649522
1678	chr21	30847748	30882725	30848602	N	NA	NA	GRIK1,LINC00189,GRIK1-AS2	IMR90	Hi-C	24141950	BACH1	170188
1679	chr21	33916508	33919425	33918855	N	NA	NA	URB1,C21orf119,C21orf63,TCP10L	IMR90	Hi-C	24141950	C21orf59	65493
1680	chr21	34587162	34588858	34588034	Y	NA	IFNAR2,IL10RB	IFNAR2,IL10RB,LOC100288432,TMEM50B,IFNGR2	IMR90,GM12878	Hi-C,5C	24141950,22955621	IFNAR2	13373
1681	chr21	35401624	35407518	35402482	Y	GART,GART	MRPS6	MRPS6,LOC100506334	IMR90	Hi-C	24141950	MRPS6	38305
1682	chr21	36472161	36480403	36472743,36475466,36478687	N,Y,N	NA;NA;NA	NA	RUNX1,SETD4	IMR90,K562	Hi-C,ChIA-PET	24141950,22265404	RUNX1	50566
1683	chr21	36575251	36580648	36577916	N	NA	NA	RUNX1,SETD4,CLIC6,LOC100506385,MIR802	IMR90,K562	Hi-C,ChIA-PET	24141950,22265404	RUNX1	153656
1684	chr21	36846570	36849886	36848822	N	NA	NA	RUNX1,LOC100506385,CLIC6	IMR90	Hi-C	24141950	RUNX1	424975
1685	chr21	36853945	36861332	36857926,36855811	N,N	NA;NA	NA	RUNX1,LOC100506385,CLIC6,CBR1,LOC100133286,SETD4,LINC00160	IMR90	Hi-C	24141950	RUNX1	432350
1686	chr21	36899902	36901776	36901261	N	NA	NA	RUNX1,LOC100506385	IMR90	Hi-C	24141950	RUNX1	478307
1687	chr21	36919792	36921317	36920522	N	NA	NA	LOC100506385,RUNX1,CLIC6	IMR90	Hi-C	24141950	RUNX1	498197
1688	chr21	37335039	37337832	37336369	N	NA	NA	CLIC6,LINC00160,KCNE1,LOC100506385,RUNX1	IMR90	Hi-C	24141950	SETD4	94987
1689	chr21	37377283	37384924	37377552	N	NA	SETD4	RCAN1,RUNX1,CLIC6,LINC00160,LOC100506385	IMR90	Hi-C	24141950	SETD4	47895
1690	chr21	38710430	38712340	38711469	N	NA	DYRK1A	DYRK1A,DSCR3,TTC3	IMR90,K562,MCF7	Hi-C,ChIA-PET	24141950,22265404	DYRK1A	27519
1691	chr21	38932288	38939128	38936316,38938243,38934737	Y,N,N	TTC3,DYRK1A,DYRK1A;NA;NA	NA	DSCR3,DSCR9,DYRK1A,KCNJ6	IMR90,MCF7	Hi-C,ChIA-PET	24141950,22265404	DYRK1A	192429
1692	chr21	40170135	40171568	40170554	N	NA	ETS2	LINC00114,ETS2	IMR90,MCF7	Hi-C,ChIA-PET	24141950,22265404	ETS2	5663
1693	chr21	40337592	40338693	40338170	Y	NA	NA	ETS2,LINC00114,PSMG1	IMR90	Hi-C	24141950	ETS2	160361
1694	chr21	40736281	40743586	40742588	Y	NA	BRWD1-IT2,HMGN1,WRB	BRWD1,BRWD1-IT2,WRB	IMR90,K562	Hi-C,ChIA-PET	24141950,22265404	WRB	8627
1695	chr21	41213240	41216119	41214884	N	NA	NA	NA	NA	NA	NA	SH3BGR	395443
1696	chr21	43612271	43614884	43613281	Y	C2CD2,ZNF295,UMODL1,ABCG1,ABCG1,ABCG1,ABCG1	NA	ABCG1	K562	ChIA-PET	22265404	ZNF295	181775
1697	chr21	44572190	44579539	44573918	Y	NA	U2AF1	HSF2BP,LINC00319,LINC00313,SIK1,RRP1B,U2AF1,WDR4,NDUFV3,PDXK,CRYAA	IMR90	Hi-C	24141950	U2AF1	44502
1698	chr21	44913817	44915620	44914799	Y	PDXK,U2AF1,SIK1	NA	CRYAA,SIK1,HSF2BP,RRP1B,LINC00313	IMR90,MCF7	Hi-C,ChIA-PET	24141950,22265404	SIK1	66815
1699	chr21	45273698	45277677	45274538	N	NA	AGPAT3	AGPAT3,PDXK,LOC284837,TRAPPC10	IMR90,K562	Hi-C,ChIA-PET	24141950,22265404	AGPAT3	7439
1700	chr21	46738187	46739735	46738890	Y	COL18A1	POFUT2,LOC642852	COL18A1	MCF7	ChIA-PET	22265404	LOC642852	30220
1701	chr21	46779214	46781491	46780386	N	NA	COL18A1	ADARB1,LOC642852,LINC00315,POFUT2,COL18A1-AS1,COL18A1	IMR90	Hi-C	24141950	COL18A1	43606
1702	chr21	46782799	46786141	46784133	Y	NA	COL18A1	ADARB1,LOC642852,LINC00315,POFUT2,COL18A1-AS1,COL18A1	IMR90,MCF7	Hi-C,ChIA-PET	24141950,22265404	COL18A1	38956
1703	chr21	46974123	46979099	46975645	N	NA	SLC19A1	SLC19A1,LOC100129027,PCBP3,COL18A1,LINC00315,LOC642852	IMR90,MCF7	Hi-C,ChIA-PET	24141950,22265404	SLC19A1	11738
1704	chr21	47005323	47033641	47010639,47013357	Y,N	NA;NA	SLC19A1	PCBP3,LOC100129027,SLC19A1,COL18A1,POFUT2,COL18A1-AS1,ADARB1	IMR90,K562	Hi-C,ChIA-PET	24141950,22265404	SLC19A1	42938
1705	chr21	9666989	9678252	9676784	N	NA	NA	NA	NA	NA	NA	TEKT4P2	290341
1706	chr21	9681890	9688242	9684035	N	NA	NA	NA	NA	NA	NA	TEKT4P2	280351
1707	chr21	9695045	9706125	9695905,9704309,9698015	N,N,N	NA;NA;NA	NA	NA	NA	NA	NA	TEKT4P2	262468
1708	chr21	9727320	9728914	9728101	N	NA	NA	NA	NA	NA	NA	TEKT4P2	239679
1709	chr21	9871515	9883827	9882002	Y	NA	NA	NA	NA	NA	NA	TEKT4P2	84766
1710	chr22	17848121	17850781	17849867	Y	NA	NA	CECR2	IMR90	Hi-C	24141950	CECR5	201944
1711	chr22	19607284	19616466	19615296	N	NA	NA	CDC45,UFD1L,MRPL40,HIRA,CLDN5,CLTCL1,SLC25A1,C22orf39,LOC150185,DGCR2,DGCR14,TSSK2,TXNRD2,GSC2,GP1BB,SEPT5	IMR90,K562	Hi-C,ChIA-PET	24141950,22265404	SEPT5	85521
1712	chr22	19627441	19630783	19629090	N	NA	NA	CDC45,UFD1L,CLTCL1,SLC25A1,HIRA,TXNRD2,DGCR14,GSC2,MRPL40,GP1BB,SEPT5,DGCR2,C22orf39,CLDN5	IMR90,K562	Hi-C,ChIA-PET	24141950,22265404	SEPT5	71204
1713	chr22	19678512	19680262	19679450	N	NA	SEPT5,GP1BB	UFD1L,TXNRD2,CLDN5,SEPT5,HIRA,GP1BB,TBX1	IMR90,MCF7,K562	Hi-C,ChIA-PET	24141950,22265404	SEPT5	21725
1714	chr22	22344905	22348707	22347297	N	NA	PPM1F,TOP3B	NA	NA	NA	NA	TOP3B	7758
1715	chr22	22384661	22386061	22385214	N	NA	TOP3B	NA	NA	NA	NA	TOP3B	47514
1716	chr22	22522569	22524432	22523079	N	NA	NA	VPREB1,LOC96610	IMR90	Hi-C	24141950	LOC96610	128031
1717	chr22	23270321	23272271	23271624	Y	NA	NA	MIR650	IMR90	Hi-C	24141950	BCR	250281
1718	chr22	23772821	23783277	23773836,23775684	N,N	NA;NA	ZDHHC8P1	NA	NA	NA	NA	ZDHHC8P1	28022
1719	chr22	23802400	23808271	23802960	N	NA	NA	ZDHHC8P1,IGLL1	IMR90	Hi-C	24141950	ZDHHC8P1	57601
1720	chr22	23861973	23867088	23863461	Y	NA	NA	ZDHHC8P1	IMR90	Hi-C	24141950	ZDHHC8P1	117174
1721	chr22	23873597	23882406	23875914,23880494,23881898	N,N,N	NA;NA;NA	NA	ZDHHC8P1,BCR,CES5AP1,IGLL1,GUSBP11,RGL4	IMR90	Hi-C	24141950	ZDHHC8P1	128798
1722	chr22	26800093	26802010	26801049	N	NA	NA	NA	NA	NA	NA	HPS4	77810
1723	chr22	28060233	28068496	28066374	Y	PITPNB,MN1	NA	MN1,TTC28,TTC28-AS1,MIAT	IMR90	Hi-C	24141950	PITPNB	246759
1724	chr22	28118188	28124026	28122851	Y	PITPNB,MN1	NA	NA	NA	NA	NA	PITPNB	191229
1725	chr22	29246773	29254666	29248156	N	NA	ZNRF3	TTC28,TTC28-AS1,ZNRF3	IMR90	Hi-C	24141950	ZNRF3	25089
1726	chr22	30600737	30606730	30601979,30604966,30606401	Y,Y,N	MTMR3,SLC35E4,SF3A1,DUSP18,CCDC157,OSM,LIF;NA;NA	NA	HORMAD2,LIF,GATSL3	IMR90,MCF7	Hi-C,ChIA-PET	24141950,22265404	GATSL3	78886
1727	chr22	35591565	35606149	35605538	N	NA	HMGXB4	LARGE	IMR90	Hi-C	24141950	HMGXB4	47296
1728	chr22	35843174	35869942	35844063	N	NA	MCM5	RASD2,MB,TOM1,RBFOX2	IMR90	Hi-C	24141950	MCM5	47058
1729	chr22	35873067	35889067	35887611,35877435,35874050	N,N,N	NA;NA;NA	NA	TOM1,RASD2,MB,RBFOX2,MCM5,APOL6,HMOX1	IMR90	Hi-C	24141950	MCM5	76951
1730	chr22	36022392	36024208	36023636	N	NA	APOL6	MB	MCF7	ChIA-PET	22265404	APOL6	20216
1731	chr22	36458727	36463330	36462135	N	NA	RBFOX2	RBFOX2,APOL5,APOL3,APOL6,MCM5,MB	IMR90,MCF7	Hi-C,ChIA-PET	24141950,22265404	RBFOX2	34142
1732	chr22	36821271	36824834	36822480	N	NA	MYH9	MYH9,FOXRED2,TXN2	IMR90	Hi-C	24141950	MYH9	37208
1733	chr22	37997195	37998545	37997786	Y	GGA1,GGA1	CDC42EP1,GGA1,SH3BP1	CYTH4,LGALS2,CDC42EP1,CARD10,MFNG,SH3BP1,PDXP,GGA1	IMR90,MCF7	Hi-C,ChIA-PET	24141950,22265404	GGA1	5936
1734	chr22	38424499	38432075	38430515	N	NA	PICK1	SOX10,POLR2F,PICK1,MAFF,EIF3L,SLC16A8,BAIAP2L2,MICALL1,C22orf23,PLA2G6,CSNK1E,TMEM184B,DMC1,DDX17,CBY1,LOC646851	IMR90	Hi-C	24141950	PICK1	21187
1735	chr22	39677912	39680754	39679699	Y	NA	RPL3	CBX7,PDGFB,SNORD83A,SNORD83B,RNU86,RPL3	IMR90,MCF7,K562	Hi-C,ChIA-PET	24141950,22265404	RPL3	34916
1736	chr22	41046540	41054682	41048008	N	NA	MKL1	ST13,MKL1,MCHR1,ADSL,SLC25A17,DNAJB7,XPNPEP3	IMR90,K562,MCF7	Hi-C,ChIA-PET	24141950,22265404	MKL1	13850
1737	chr22	41106893	41109013	41107723	N	NA	NA	MKL1,MCHR1,SLC25A17,ST13,XPNPEP3,DNAJB7	IMR90	Hi-C	24141950	MKL1	74203
1738	chr22	41410148	41419830	41418383	N	NA	NA	ST13,RBX1,MIR1281,EP300	IMR90,K562,MCF7	Hi-C,ChIA-PET	24141950,22265404	RBX1	62797
1739	chr22	42738910	42742497	42739813	N	NA	NA	TCF20,LOC388906,NFAM1,CYP2D6,LOC100132273,C22orf32,NDUFA6	IMR90,MCF7	Hi-C,ChIA-PET	24141950,22265404	LOC388906	73151
1740	chr22	42833266	42834688	42834049	N	NA	NA	WBP2NL,TCF20,LOC388906,SERHL,MEI1	IMR90	Hi-C	24141950	SERHL	61897
1741	chr22	42838468	42843572	42840789	Y	SEPT3	NA	MEI1,TCF20,NDUFA6,LOC100132273,C22orf32,CYP2D6,NFAM1,WBP2NL,RNU12,POLDIP3,FAM109B,NAGA	IMR90,MCF7	Hi-C,ChIA-PET	24141950,22265404	SERHL	53013
1742	chr22	42931941	42936967	42935524,42933533,42935538	N,N,N	NA;NA;NA	SERHL,RRP7A,SERHL2,RRP7B	NA	NA	NA	NA	SERHL2	12958
1743	chr22	43499568	43500808	43500172	Y	NA	MCAT,TSPO	MCAT,BIK,ARFGAP3,PACSIN2,TTLL1	IMR90,MCF7	Hi-C,ChIA-PET	24141950,22265404	MCAT	38595
1744	chr22	46968147	47001934	46972925,46974919,47000063	N,N,N	NA;NA;NA	GRAMD4	TRMU,GRAMD4,CELSR1	IMR90	Hi-C	24141950	GRAMD4	20724
1745	chr22	47149004	47151786	47150296	Y	NA	CERK,TBC1D22A	CERK	MCF7	ChIA-PET	22265404	TBC1D22A	6732
1746	chr3	100859849	100862981	100861240	N	NA	NA	ABI3BP	IMR90	Hi-C	24141950	SENP7	369104
1747	chr3	100866253	100867426	100867075	N	NA	NA	ABI3BP	IMR90	Hi-C	24141950	SENP7	364659
1748	chr3	101655204	101657007	101655755	N	NA	NA	NA	NA	NA	NA	NFKBIZ	86846
1749	chr3	105600849	105604039	105601686	N	NA	CBLB	NA	NA	NA	NA	CBLB	12962
1750	chr3	106202205	106206244	106205656	N	NA	NA	CBLB	IMR90	Hi-C	24141950	CBLB	614318
1751	chr3	107147662	107153025	107150575	N	NA	NA	LOC344595,BBX,LOC100302640	IMR90,MCF7	Hi-C,ChIA-PET	24141950,22265404	BBX	88758
1752	chr3	107821737	107825257	107822707	N	NA	CD47	IFT57,MYH15,CD47	IMR90,K562	Hi-C,ChIA-PET	24141950,22265404	CD47	11802
1753	chr3	107842547	107857977	107844086	N	NA	CD47	CD47,IFT57,MYH15	IMR90,MCF7	Hi-C,ChIA-PET	24141950,22265404	CD47	32612
1754	chr3	109525106	109527375	109525966	Y	NA	NA	PVRL3	IMR90	Hi-C	24141950	KIAA1524	1216615
1755	chr3	110222988	110284528	110224306	N	NA	NA	PVRL3-AS1,PVRL3	IMR90	Hi-C	24141950	ABHD10	1413300
1756	chr3	112463974	112467486	112465625	Y	CCDC80,CD200R1	NA	GTPBP8,CD200R1,SLC35A5,CD200R1L,CCDC80,C3orf17	IMR90	Hi-C	24141950	SLC35A5	183079
1757	chr3	120275705	120279568	120278676	N	NA	NDUFB4	FSTL1,GPR156,LRRC58,NR1I2,NDUFB4,GTF2E1	IMR90	Hi-C	24141950	NDUFB4	35560
1758	chr3	125978473	125981101	125979947	N	NA	NA	ALDH1L1,KLF15,ZXDC,CCDC37	IMR90	Hi-C	24141950	KLF15	95135
1759	chr3	127728093	127736502	127729761	N	NA	SEC61A1	SEC61A1,PODXL2,KBTBD12	MCF7,IMR90	ChIA-PET,Hi-C	22265404,24141950	SEC61A1	34710
1760	chr3	127857881	127865283	127864353	N	NA	RUVBL1,EEFSEC	SEC61A1,RUVBL1,EEFSEC,LOC90246,GATA2	IMR90,MCF7	Hi-C,ChIA-PET	24141950,22265404	EEFSEC	7030
1761	chr3	128249857	128258010	128251872	N	NA	GATA2,LOC90246	RUVBL1,EEFSEC,LOC90246,C3orf27	IMR90	Hi-C	24141950	LOC90246	23179
1762	chr3	128930173	128931656	128930887	N	NA	CNBP,COPG1	KIAA1257,CCDC48,ISY1-RAB43,CNBP,COPG1,GP9	IMR90,MCF7	Hi-C,ChIA-PET	24141950,22265404	CNBP	27363
1763	chr3	12908672	12911561	12910324	N	NA	RPL32	CAND2,IQSEC1,RPL32	IMR90,K562,MCF7	Hi-C,ChIA-PET	24141950,22265404	RPL32	25591
1764	chr3	129897177	129908714	129900968	N	NA	NA	NA	NA	NA	NA	FAM86HP	66901
1765	chr3	132629883	132632154	132631158	N	NA	NA	NPHP3-AS1,TF	IMR90	Hi-C	24141950	NPHP3-ACAD11	188580
1766	chr3	13470539	13473452	13472851	N	NA	NUP210,HDAC11	NUP210	IMR90,K562	Hi-C,ChIA-PET	24141950,22265404	NUP210	8730
1767	chr3	13489268	13495090	13493398	Y	NA	NUP210,HDAC11	IQSEC1,NUP210	IMR90,K562	Hi-C,ChIA-PET	24141950,22265404	HDAC11	26625
1768	chr3	135231904	135234535	135232863	N	NA	NA	EPHB1	IMR90	Hi-C	24141950	MSL2	680153
1769	chr3	138544576	138555660	138551780,138553820	N,N	NA;NA	NA	PIK3CB	IMR90	Hi-C	24141950	PIK3CB	66375
1770	chr3	138579961	138585597	138582216,138580726	Y,N	NA;NA	NA	PIK3CB	IMR90	Hi-C	24141950	FOXL2	80385
1771	chr3	138592685	138597438	138594878,138595664	Y,N	NA;NA	NA	NA	NA	NA	NA	FOXL2	68544
1772	chr3	138616280	138636388	138631205,138634763	N,N	NA;NA	FOXL2,C3orf72	PIK3CB,CEP70,ESYT3,FAIM,MRPS22,MRAS	IMR90,MCF7	Hi-C,ChIA-PET	24141950,22265404	FOXL2	29594
1773	chr3	139004685	139009006	139007532	N	NA	NA	BPESC1,PISRT1,MRPS22	IMR90	Hi-C	24141950	MRPS22	53855
1774	chr3	139015207	139021391	139018504	Y	FOXL2,C3orf72	MRPS22	BPESC1,FOXL2,MRPS22,COPB2	IMR90	Hi-C	24141950	MRPS22	41470
1775	chr3	139023839	139033363	139031952	N	NA	MRPS22	BPESC1,FOXL2,C3orf72,MRPS22,COPB2	IMR90	Hi-C	24141950	MRPS22	29498
1776	chr3	13930979	13934028	13932410	Y	NA	NA	C3orf19,WNT7A,TMEM43,CHCHD4	IMR90,MCF7	Hi-C,ChIA-PET	24141950,22265404	CHCHD4	232343
1777	chr3	13935535	13951608	13937286	N	NA	NA	C3orf19,TMEM43,CHCHD4,XPC,LSM3,SLC6A6,WNT7A	IMR90,MCF7,K562	Hi-C,ChIA-PET	24141950,22265404	CHCHD4	214763
1778	chr3	141378465	141380141	141379144	N	NA	NA	ATP1B3,RASA2	IMR90	Hi-C	24141950	RNF7	76910
1779	chr3	141566701	141571866	141568301	N	NA	ATP1B3	RASA2,GRK7,ATP1B3	IMR90	Hi-C	24141950	ATP1B3	23604
1780	chr3	142695243	142696776	142695596	N	NA	U2SURP	PCOLCE2,ATR,LOC100289361,U2SURP,PAQR9	IMR90,MCF7,K562	Hi-C,ChIA-PET	24141950,22265404	U2SURP	23596
1781	chr3	14270436	14280076	14273299,14274340	N,N	NA;NA	NA	SLC6A6,LSM3,XPC,CHCHD4	IMR90,K562	Hi-C,ChIA-PET	24141950,22265404	LSM3	50208
1782	chr3	142802000	142804609	142803977	N	NA	CHST2	CHST2	K562	ChIA-PET	22265404	CHST2	34009
1783	chr3	14281861	14299657	14284757,14293548,14298152,14290540	N,N,N,N	NA;NA;NA;NA	NA	SLC6A6,GRIP2,LSM3,XPC	IMR90	Hi-C	24141950	LSM3	61633
1784	chr3	142894829	142904026	142902370,142897001	N,N	NA;NA	NA	CHST2,SLC9A9	IMR90	Hi-C	24141950	CHST2	56211
1785	chr3	14360239	14363505	14361288	N	NA	NA	SLC6A6	IMR90	Hi-C	24141950	SLC6A6	80601
1786	chr3	14390590	14394934	14393745	N	NA	SLC6A6	SLC6A6,LSM3,XPC,GRIP2	IMR90	Hi-C	24141950	SLC6A6	49172
1787	chr3	14412103	14415135	14413508	Y	C3orf19,SLC6A6	SLC6A6	SLC6A6,LSM3,XPC,GRIP2	IMR90,K562,MCF7	Hi-C,ChIA-PET	24141950,22265404	SLC6A6	28971
1788	chr3	150082668	150083518	150083159	N	NA	TSC22D2	RNF13,PFN2,TSC22D2	IMR90,K562,MCF7	Hi-C,ChIA-PET	24141950,22265404	TSC22D2	43270
1789	chr3	150087216	150092038	150088893	N	NA	TSC22D2	TSC22D2,LOC646903,RNF13,PFN2	IMR90,MCF7,K562	Hi-C,ChIA-PET	24141950,22265404	TSC22D2	34750
1790	chr3	150092810	150094184	150092966	N	NA	TSC22D2	TSC22D2,LOC646903,RNF13,PFN2	IMR90,MCF7,K562	Hi-C,ChIA-PET	24141950,22265404	TSC22D2	32604
1791	chr3	150099961	150103896	150102742	Y	SIAH2,SERP1,TSC22D2	TSC22D2	PFN2,RNF13,TSC22D2,SERP1,EIF2A	IMR90,K562	Hi-C,ChIA-PET	24141950,22265404	TSC22D2	22892
1792	chr3	151909519	151928243	151911823,151923319,151915968,151922334,151918407	N,Y,N,Y,N	NA;MBNL1;NA;AADACL2;NA	NA	MBNL1,LOC401093	IMR90,K562	Hi-C,ChIA-PET	24141950,22265404	MBNL1	57586
1793	chr3	152313225	152315890	152314083	Y	NA	NA	NA	NA	NA	NA	P2RY1	236846
1794	chr3	152373616	152375294	152374338	N	NA	NA	NA	NA	NA	NA	P2RY1	177442
1795	chr3	152692795	152696100	152694368	N	NA	NA	NA	NA	NA	NA	P2RY1	140059
1796	chr3	152740227	152741684	152740985	N	NA	NA	C3orf79	IMR90	Hi-C	24141950	RAP2B	138345
1797	chr3	152767885	152771165	152769715	N	NA	NA	RAP2B	IMR90,MCF7	Hi-C,ChIA-PET	24141950,22265404	RAP2B	108864
1798	chr3	152789907	152791536	152790460	N	NA	NA	NA	NA	NA	NA	RAP2B	88493
1799	chr3	152938357	152953889	152939823,152945838	N,N	NA;NA	NA	RAP2B	IMR90	Hi-C	24141950	RAP2B	58328
1800	chr3	153002610	153003512	153003366	N	NA	NA	RAP2B	IMR90	Hi-C	24141950	RAP2B	122581
1801	chr3	153006392	153008670	153007340	Y	P2RY1,RAP2B	NA	RAP2B	IMR90	Hi-C	24141950	RAP2B	126363
1802	chr3	154743462	154745976	154745169	N	NA	NA	NA	NA	NA	NA	DHX36	701176
1803	chr3	154754626	154757623	154755823	N	NA	NA	MME	IMR90	Hi-C	24141950	DHX36	712340
1804	chr3	155051820	155054985	155052993	N	NA	NA	NA	NA	NA	NA	C3orf33	469070
1805	chr3	156322620	156325322	156323814	N	NA	SSR3	TIPARP-AS1,TIPARP,CCNL1,SSR3,LOC339894,LOC100498859	K562,IMR90	ChIA-PET,Hi-C	22265404,24141950	SSR3	49647
1806	chr3	156361188	156362325	156361859	Y	TIPARP,TIPARP,TIPARP,LEKR1,LEKR1	TIPARP,TIPARP-AS1	TIPARP,TIPARP-AS1,LEKR1,LOC100498859,LOC339894	IMR90	Hi-C	24141950	TIPARP	29880
1807	chr3	156888419	156908533	156888964,156892855	N,N	NA;NA	LOC339894,CCNL1	VEPH1,CCNL1,PTX3,LEKR1,LOC339894,LOC100498859	IMR90,K562	Hi-C,ChIA-PET	24141950,22265404	CCNL1	9937
1808	chr3	163132723	163136045	163135789	N	NA	NA	NA	NA	NA	NA	NMD3	2193624
1809	chr3	163215274	163238773	163217460,163219446	N,N	NA;NA	NA	NA	NA	NA	NA	NMD3	2276175
1810	chr3	163268059	163273003	163270440	N	NA	NA	NA	NA	NA	NA	NMD3	2328960
1811	chr3	165610179	165667814	165635817,165639118	N,N	NA;NA	NA	NA	NA	NA	NA	PDCD10	1784837
1812	chr3	16577158	16579121	16577779	N	NA	NA	OXNAD1,RFTN1,DPH3	IMR90	Hi-C	24141950	OXNAD1	270491
1813	chr3	165974695	165977792	165976159	N	NA	NA	NA	NA	NA	NA	PDCD10	1474859
1814	chr3	167833112	167836074	167836015,167834211	N,N	NA;NA	GOLIM4	GOLIM4	K562,IMR90	ChIA-PET,Hi-C	22265404,24141950	GOLIM4	19695
1815	chr3	170358332	170360563	170359470	N	NA	NA	CLDN11,SLC7A14	IMR90	Hi-C	24141950	RPL22L1	227482
1816	chr3	170397029	170402196	170398573	N	NA	NA	SLC7A14,CLDN11	IMR90	Hi-C	24141950	RPL22L1	185849
1817	chr3	170414702	170418914	170417590	N	NA	NA	SLC7A14,CLDN11	IMR90	Hi-C	24141950	RPL22L1	169131
1818	chr3	170419877	170422238	170420993	Y	CLDN11	NA	SLC7A14,CLDN11,PRKCI,SKIL	IMR90	Hi-C	24141950	RPL22L1	165807
1819	chr3	170434348	170436542	170435821	N	NA	NA	CLDN11,SLC7A14,RPL22L1	IMR90	Hi-C	24141950	RPL22L1	151503
1820	chr3	170442300	170449446	170444527,170448100	Y,N	CLDN11,CLDN11,RPL22L1,EIF5A2;NA	NA	CLDN11,SLC7A14,SKIL,PRKCI	IMR90	Hi-C	24141950	RPL22L1	138599
1821	chr3	170481692	170487453	170484971	N	NA	NA	SLC7A14,CLDN11	IMR90	Hi-C	24141950	RPL22L1	100592
1822	chr3	170494011	170498172	170496598,170495774	N,N	NA;NA	NA	SLC7A14,CLDN11,SKIL	IMR90	Hi-C	24141950	RPL22L1	89873
1823	chr3	170528021	170531127	170529974	N	NA	NA	SLC7A14,CLDN11,SKIL,PRKCI,RPL22L1	IMR90	Hi-C	24141950	RPL22L1	56918
1824	chr3	170538523	170542012	170540236	N	NA	RPL22L1	SLC7A14,CLDN11,PRKCI,SKIL	IMR90	Hi-C	24141950	RPL22L1	46033
1825	chr3	171186967	171190884	171188712	N	NA	TNIK	SLC2A2,TNIK,PLD1	IMR90	Hi-C	24141950	TNIK	8770
1826	chr3	171227652	171230498	171229690	N	NA	TNIK	TNIK,SLC2A2	IMR90	Hi-C	24141950	TNIK	49455
1827	chr3	171240431	171244247	171242087	N	NA	NA	TNIK,SLC2A2,EIF5A2,PLD1	IMR90,K562	Hi-C,ChIA-PET	24141950,22265404	TNIK	62234
1828	chr3	171675767	171690246	171678956,171678179,171685175,171688531	N,N,Y,N	NA;NA;PLD1,FNDC3B;NA	NA	PLD1,FNDC3B,TMEM212,TNIK	IMR90	Hi-C	24141950	FNDC3B	67172
1829	chr3	171691176	171697762	171693414,171695883	Y,N	FNDC3B;NA	NA	PLD1,FNDC3B,TMEM212	IMR90	Hi-C	24141950	FNDC3B	59656
1830	chr3	174157668	174176705	174159023	N	NA	NA	NAALADL2	IMR90	Hi-C	24141950	ECT2	1685370
1831	chr3	176078280	176081885	176080351	N	NA	NA	NA	NA	NA	NA	TBL1XR1	833163
1832	chr3	176377527	176380411	176379204	N	NA	NA	NA	NA	NA	NA	TBL1XR1	534637
1833	chr3	177001590	177004029	177002408	N	NA	NA	TBL1XR1	K562	ChIA-PET	22265404	TBL1XR1	86542
1834	chr3	177017191	177019544	177018128	Y	NA	NA	NA	NA	NA	NA	TBL1XR1	102143
1835	chr3	177052661	177058839	177056880	N	NA	NA	TBL1XR1	IMR90	Hi-C	24141950	TBL1XR1	137613
1836	chr3	177060666	177065368	177063065	N	NA	NA	TBL1XR1	IMR90,K562,MCF7	Hi-C,ChIA-PET	24141950,22265404	TBL1XR1	145618
1837	chr3	177073741	177079497	177075736,177077822,177079069	N,Y,N	NA;NA;NA	NA	TBL1XR1	IMR90,K562,MCF7	Hi-C,ChIA-PET	24141950,22265404	TBL1XR1	158693
1838	chr3	177765564	177769409	177766732	N	NA	NA	TBL1XR1	IMR90	Hi-C	24141950	TBL1XR1	850516
1839	chr3	177977567	177980343	177979387	N	NA	NA	NA	NA	NA	NA	ZMAT3	809313
1840	chr3	179018811	179021310	179019921	N	NA	KCNMB3,ZNF639,MFN1	ZMAT3,KCNMB3	IMR90	Hi-C	24141950	ZNF639	20241
1841	chr3	17902393	17939822	17902714	N	NA	NA	NA	NA	NA	NA	TBC1D5	118153
1842	chr3	180587147	180589074	180588112	N	NA	FXR1	NA	NA	NA	NA	FXR1	41160
1843	chr3	182080492	182084126	182082643	N	NA	NA	NA	NA	NA	NA	ATP11B	427165
1844	chr3	182133717	182144543	182144107	N	NA	NA	NA	NA	NA	NA	ATP11B	366748
1845	chr3	182432942	182434877	182434181	N	NA	NA	SOX2-OT	IMR90	Hi-C	24141950	ATP11B	76414
1846	chr3	182457065	182459005	182458435	N	NA	NA	ATP11B	MCF7	ChIA-PET	22265404	ATP11B	52286
1847	chr3	184464633	184467032	184466087	N	NA	MAGEF1	EPHB3,MAGEF1,CHRD,THPO,CLCN2,POLR2H	IMR90,MCF7	Hi-C,ChIA-PET	24141950,22265404	MAGEF1	34797
1848	chr3	186417336	186419476	186418279	N	NA	NA	KNG1	IMR90	Hi-C	24141950	EIF4A2	81885
1849	chr3	186537316	186549416	186544330	N	NA	EIF4A2,RFC4	EIF4A2,RFC4,FETUB,ST6GAL1,DNAJB11,TBCCD1,ADIPOQ,HRG,RPL39L	IMR90,MCF7,K562	Hi-C,ChIA-PET	24141950,22265404	RFC4	12832
1850	chr3	186617496	186628628	186619238,186627456	N,N	NA;NA	ST6GAL1	ST6GAL1,KNG1	IMR90	Hi-C	24141950	ST6GAL1	19687
1851	chr3	187128516	187130250	187130010	N	NA	NA	NA	NA	NA	NA	RPL39L	271253
1852	chr3	187585456	187608442	187607981	N	NA	NA	BCL6,LPP,LPP-AS2	IMR90	Hi-C	24141950	BCL6	121943
1853	chr3	189312798	189339114	189314567	N	NA	NA	TP63	IMR90	Hi-C	24141950	CCDC50	1707760
1854	chr3	191376021	191388153	191377267	N	NA	NA	NA	NA	NA	NA	CCDC50	329147
1855	chr3	193462094	193464768	193463355	N	NA	NA	LOC100131551	IMR90	Hi-C	24141950	OPA1	151161
1856	chr3	193509963	193517388	193512245,193514132	N,N	NA;NA	NA	LOC100131551,HES1,LOC647323	IMR90,MCF7	Hi-C,ChIA-PET	24141950,22265404	OPA1	199030
1857	chr3	193541516	193554307	193553168	N	NA	NA	LOC100131551,LOC647323,HES1	IMR90,MCF7	Hi-C,ChIA-PET	24141950,22265404	OPA1	230583
1858	chr3	193555648	193563490	193560795	N	NA	NA	HES1,LOC100131551	MCF7,IMR90	ChIA-PET,Hi-C	22265404,24141950	OPA1	244715
1859	chr3	193569576	193573158	193571464	N	NA	NA	LOC647323,LOC100131551,HES1	IMR90,MCF7	Hi-C,ChIA-PET	24141950,22265404	OPA1	258643
1860	chr3	193575136	193578139	193576834	N	NA	NA	LOC100131551	IMR90	Hi-C	24141950	OPA1	264203
1861	chr3	193599189	193605041	193603977	N	NA	NA	HES1,OPA1,LOC647323	MCF7,IMR90	ChIA-PET,Hi-C	22265404,24141950	HES1	248890
1862	chr3	193613326	193616728	193615516	N	NA	NA	LOC647323	IMR90	Hi-C	24141950	HES1	237203
1863	chr3	193625958	193632181	193629790,193626515	N,N	NA;NA	NA	LOC647323,LOC100131551,HES1	IMR90,MCF7	Hi-C,ChIA-PET	24141950,22265404	HES1	221750
1864	chr3	193638593	193650758	193646886	N	NA	NA	LOC100131551,LRRC15,HES1,LOC647323	IMR90,Breast,K562	Hi-C,3C,ChIA-PET	24141950,19956766,22265404	HES1	203173
1865	chr3	193786118	193791359	193788813	N	NA	NA	LOC647323,HES1,LOC100131551	IMR90,MCF7,K562	Hi-C,ChIA-PET	24141950,22265404	HES1	62572
1866	chr3	193796561	193798134	193797749	N	NA	NA	HES1,LOC647323,LOC100131551	MCF7,IMR90,K562	ChIA-PET,Hi-C	22265404,24141950	HES1	55797
1867	chr3	193799767	193803333	193801638	N	NA	NA	HES1,LOC647323,LOC100131551	MCF7,IMR90,K562	ChIA-PET,Hi-C	22265404,24141950	HES1	50598
1868	chr3	193805309	193809672	193807549	Y	ATP13A3,HES1	HES1	HES1,LOC647323,LOC100131551	MCF7,IMR90,K562	ChIA-PET,Hi-C	22265404,24141950	HES1	44259
1869	chr3	193883747	193885436	193884760	N	NA	HES1	HES1,LOC100131551	K562,IMR90	ChIA-PET,Hi-C	22265404,24141950	HES1	29816
1870	chr3	193910839	193913004	193912315	N	NA	NA	LOC100131551,LOC647323,OPA1	IMR90	Hi-C	24141950	HES1	56908
1871	chr3	193971610	193975335	193973422	N	NA	NA	LOC647323,LOC100131551,HES1	IMR90,K562	Hi-C,ChIA-PET	24141950,22265404	HES1	117679
1872	chr3	194275027	194278187	194277499	Y	NA	NA	ATP13A3,TMEM44,FLJ34208,LRRC15,CPN2,GP5	IMR90,MCF7	Hi-C,ChIA-PET	24141950,22265404	FLJ34208	67158
1873	chr3	194280842	194283491	194282339	Y	NA	NA	ATP13A3,TMEM44,LRRC15,CPN2,GP5,FLJ34208,XXYLT1	IMR90,K562	Hi-C,ChIA-PET	24141950,22265404	TMEM44	70659
1874	chr3	194561195	194563771	194561710	N	NA	NA	LOC100507391,XXYLT1,ACAP2,FAM43A,PPP1R2	IMR90	Hi-C	24141950	LSG1	167989
1875	chr3	195178661	195180698	195179137	N	NA	ACAP2	LSG1,ACAP2	IMR90,K562	Hi-C,ChIA-PET	24141950,22265404	ACAP2	14844
1876	chr3	195748268	195750695	195749619	N	NA	SDHAP1	SDHAP2,MUC20,MIR570,TFRC,LOC401109,ZDHHC19,OSTalpha	IMR90	Hi-C	24141950	SDHAP1	31118
1877	chr3	195832699	195859680	195835382,195850258,195837457,195843649,195854205	N,Y,N,N,Y	NA;TFRC,TFRC;NA;NA;TFRC,TFRC	TFRC,LOC401109	TFRC,LOC401109,PCYT1A,LRRC33,TRIM37,RNF168,C3orf43,MIR570,MUC20,SDHAP2,UBXN7	IMR90,K562,MCF7	Hi-C,ChIA-PET	24141950,22265404,19890323	LOC401109	9827
1878	chr3	196253050	196257220	196255809	Y	NA	RNF168,WDR53,FBXO45	UBXN7,MUC20,TFRC,LOC401109,OSTalpha,ZDHHC19,PCYT1A,TCTEX1D2,TM4SF19-TCTEX1D2,RNF168,C3orf43,WDR53,CEP19,PAK2,FBXO45	IMR90	Hi-C	24141950	RNF168	22411
1879	chr3	196338235	196340572	196339091	Y	LRRC33	WDR53,FBXO45,LRRC33	PCYT1A,TCTEX1D2,FBXO45,WDR53,CEP19,PIGX,LRRC33,PAK2,MFI2,MFI2-AS1,SENP5,UBXN7	IMR90	Hi-C	24141950	LRRC33	26084
1880	chr3	197182605	197184832	197183572	N	NA	NA	BDH1,DLG1,LOC100507086	IMR90,MCF7	Hi-C,ChIA-PET	24141950,22265404	DLG1	157158
1881	chr3	197833923	197839460	197835025	N	NA	ANKRD18DP	ANKRD18DP,LMLN	IMR90	Hi-C	24141950	ANKRD18DP	26381
1882	chr3	20064802	20066068	20065465	N	NA	KAT2B	KAT2B	K562	ChIA-PET	22265404	KAT2B	15456
1883	chr3	20362713	20364721	20363410	N	NA	NA	NA	NA	NA	NA	SGOL1	134989
1884	chr3	20365427	20368387	20366861	N	NA	NA	NA	NA	NA	NA	SGOL1	137703
1885	chr3	20930805	21015566	20931770,20946884	Y,N	NA;NA	NA	NA	NA	NA	NA	SGOL1	703081
1886	chr3	27512846	27527030	27526010	N	NA	NA	SLC4A7,NEK10	IMR90	Hi-C	24141950	CMC1	756094
1887	chr3	31154583	31158826	31156116	N	NA	NA	GADL1	IMR90	Hi-C	24141950	STT3B	415665
1888	chr3	31492739	31495887	31494375	N	NA	NA	NA	NA	NA	NA	STT3B	78604
1889	chr3	31513342	31515905	31514451	N	NA	NA	GADL1	IMR90	Hi-C	24141950	STT3B	58586
1890	chr3	31527323	31529638	31528434	N	NA	STT3B	GADL1,STT3B	IMR90,K562	Hi-C,ChIA-PET	24141950,22265404	STT3B	44853
1891	chr3	32089584	32092034	32090634	N	NA	NA	GPD1L	IMR90	Hi-C	24141950	GPD1L	55969
1892	chr3	32132555	32134562	32133475	N	NA	GPD1L	NA	NA	NA	NA	GPD1L	13441
1893	chr3	33940749	33945637	33943199	N	NA	NA	ARPP21	IMR90	Hi-C	24141950	PDCD6IP	100686
1894	chr3	33946169	33948944	33946562	N	NA	NA	NA	NA	NA	NA	PDCD6IP	106106
1895	chr3	33952474	33954303	33953519	N	NA	NA	NA	NA	NA	NA	PDCD6IP	112411
1896	chr3	33955415	33958054	33956494	N	NA	NA	NA	NA	NA	NA	PDCD6IP	115352
1897	chr3	33976601	34073130	33977925,33980728	Y,N	NA;NA	NA	NA	NA	NA	NA	PDCD6IP	136538
1898	chr3	36996117	37001186	37000058,36996480	N,N	NA;NA	TRANK1,EPM2AIP1,MLH1	EPM2AIP1,MLH1	K562	ChIA-PET	22265404	TRANK1	9569
1899	chr3	37270047	37272540	37271346	N	NA	GOLGA4	LRRFIP2,GOLGA4,MLH1	IMR90,K562,MCF7	Hi-C,ChIA-PET	24141950,22265404	GOLGA4	12142
1900	chr3	39325457	39327827	39326215	N	NA	NA	TTC21A	K562	ChIA-PET	22265404	SLC25A38	96988
1901	chr3	41158190	41160595	41159035	Y	NA	NA	ULK4	IMR90	Hi-C	24141950	CTNNB1	80347
1902	chr3	42034705	42069564	42054778,42067176	N,Y	NA;ULK4	NA	TRAK1,ULK4	IMR90	Hi-C	24141950	TRAK1	63182
1903	chr3	4300955	4304967	4301073	N	NA	SETMAR	NA	NA	NA	NA	SETMAR	40021
1904	chr3	43810113	43816090	43811760,43814970	N,N	NA;NA	NA	ANO10,ABHD5,MIR138-1	IMR90,K562	Hi-C,ChIA-PET	24141950,22265404	ABHD5	77738
1905	chr3	44275766	44279745	44278026	N	NA	NA	C3orf77	K562	ChIA-PET	22265404	C3orf23	100199
1906	chr3	45284029	45316747	45311714,45314642	N,N	NA;NA	TMEM158	LARS2,SACM1L,TMEM158,SLC6A20,CLEC3B,EXOSC7,LIMD1,LOC644714,CDCP1	IMR90	Hi-C	24141950	TMEM158	16215
1907	chr3	47826808	47831208	47830379	N	NA	SMARCC1,DHX30	SMARCC1	K562	ChIA-PET	22265404	SMARCC1	3403
1908	chr3	49480800	49482973	49481555	N	NA	RHOA,TCTA,NICN1,DAG1	NICN1,RHOA,TCTA	IMR90	Hi-C	24141950	NICN1	14043
1909	chr3	49502625	49504102	49503136	N	NA	NICN1,DAG1	NA	NA	NA	NA	DAG1	2034
1910	chr3	5016271	5018777	5017475	N	NA	BHLHE40	ITPR1,EGOT,LOC100507582	IMR90,MCF7	Hi-C,ChIA-PET	24141950,22265404	BHLHE40	2320
1911	chr3	5051355	5064715	5054309,5061348,5059867	N,Y,Y	NA;EDEM1,ARL8B,BHLHE40;ARL8B,BHLHE40	BHLHE40	BHLHE40,ITPR1,EGOT	K562,MCF7,IMR90	ChIA-PET,Hi-C	22265404,24141950	BHLHE40	30258
1912	chr3	5079252	5081461	5080153	N	NA	NA	ITPR1,EGOT	IMR90	Hi-C	24141950	BHLHE40	58155
1913	chr3	5122719	5126009	5123997	N	NA	ARL8B	ITPR1	IMR90	Hi-C	24141950	ARL8B	37921
1914	chr3	5149607	5152351	5150516	N	NA	ARL8B	NA	NA	NA	NA	ARL8B	11579
1915	chr3	51773628	51778344	51776750	N	NA	NA	GRM2,IQCF6	IMR90	Hi-C	24141950	TEX264	68406
1916	chr3	5371297	5374221	5372739	N	NA	NA	NA	NA	NA	NA	EDEM1	141938
1917	chr3	5468413	5472540	5470740	Y	NA	NA	NA	NA	NA	NA	EDEM1	239054
1918	chr3	5476784	5486044	5479749,5484136	N,N	NA;NA	NA	NA	NA	NA	NA	EDEM1	247425
1919	chr3	5537434	5548471	5539073	N	NA	NA	NA	NA	NA	NA	EDEM1	308075
1920	chr3	5606225	5617698	5606949	N	NA	NA	NA	NA	NA	NA	EDEM1	376866
1921	chr3	57943956	57946963	57945309	N	NA	FLNB	FLNB,ARF4	IMR90	Hi-C	24141950	FLNB	47164
1922	chr3	57959341	57962115	57960718	Y	FLNB	FLNB	ARF4,FLNB	IMR90	Hi-C	24141950	FLNB	32012
1923	chr3	5960555	5961573	5961150	N	NA	NA	NA	NA	NA	NA	EDEM1	731196
1924	chr3	62925188	62927226	62926715	Y	CADPS	NA	NA	NA	NA	NA	THOC7	922371
1925	chr3	6381521	6383470	6382729	N	NA	NA	NA	NA	NA	NA	EDEM1	1152162
1926	chr3	65023902	65027080	65025599	N	NA	NA	ADAMTS9-AS2	IMR90	Hi-C	24141950	MAGI1	997429
1927	chr3	6530047	6545706	6532547	N	NA	NA	NA	NA	NA	NA	EDEM1	1300688
1928	chr3	6811365	6813164	6811738	N	NA	NA	NA	NA	NA	NA	EDEM1	1582006
1929	chr3	69773131	69775627	69774162	N	NA	MITF	MITF	IMR90	Hi-C	24141950	MITF	12959
1930	chr3	70047879	70052841	70048796	N	NA	NA	NA	NA	NA	NA	MITF	259293
1931	chr3	71985294	72086621	72077664,72054454,72032140,72067752,72081763,72084313	N,Y,N,N,N,N	NA;RYBP,EIF4E3;NA;NA;NA;NA	NA	SHQ1,LOC201617,RYBP	IMR90	Hi-C	24141950	LOC201617	113787
1932	chr3	72125787	72144533	72135678,72128462,72141331	Y,N,N	RYBP,EIF4E3,GPR27,EIF4E3,EIF4E3,PROK2;NA;NA	NA	SHQ1	IMR90	Hi-C	24141950	LOC201617	55875
1933	chr3	72191433	72196035	72193451,72194135	N,Y	NA;RYBP,EIF4E3,GPR27,EIF4E3,EIF4E3	LOC201617	LOC201617	IMR90	Hi-C	24141950	LOC201617	4373
1934	chr3	72261777	72264804	72263966	N	NA	NA	SHQ1,LOC201617,RYBP	IMR90	Hi-C	24141950	LOC201617	61369
1935	chr3	72348473	72373017	72359890,72368185,72371784	Y,N,N	RYBP;NA;NA	NA	SHQ1,RYBP	IMR90	Hi-C	24141950	RYBP	122757
1936	chr3	72384749	72392024	72386285,72388406	Y,Y	NA;RYBP	NA	SHQ1,RYBP,GXYLT2	IMR90,MCF7	Hi-C,ChIA-PET	24141950,22265404	RYBP	103750
1937	chr3	72508267	72511493	72509801	N	NA	RYBP	LOC201617,RYBP	IMR90,K562,MCF7	Hi-C,ChIA-PET	24141950,22265404	RYBP	12493
1938	chr3	72597983	72599996	72599387	N	NA	NA	RYBP,SHQ1	IMR90	Hi-C	24141950	RYBP	102209
1939	chr3	73159592	73161672	73159937	Y	EBLN2	NA	PDZRN3,CACNA1D,PROK2	IMR90,K562	Hi-C,ChIA-PET	24141950,22265404	PPP4R2	113473
1940	chr3	74757736	74762155	74760909	N	NA	NA	NA	NA	NA	NA	FAM86DP	722111
1941	chr3	80816131	80828454	80820066	N	NA	NA	NA	NA	NA	NA	GBE1	982496
1942	chr3	83266213	83268106	83267185	N	NA	NA	NA	NA	NA	NA	GBE1	1455263
1943	chr3	84278167	84298652	84292970,84291003,84296225	N,N,N	NA;NA;NA	NA	CADM2	K562	ChIA-PET	22265404	GBE1	2467217
1944	chr3	84353181	84359176	84353711	N	NA	NA	NA	NA	NA	NA	GBE1	2542231
1945	chr3	87836937	87845128	87845058,87842360	N,N	NA;NA	NA	NA	NA	NA	NA	HTR1F	186598
1946	chr3	87846541	87893040	87847920,87850771	N,N	NA;NA	NA	NA	NA	NA	NA	HTR1F	138686
1947	chr3	88237778	88245961	88238791,88245175	N,N	NA;NA	ZNF654,C3orf38,CGGBP1	NA	NA	NA	NA	CGGBP1	38762
1948	chr3	94224432	94225355	94224978	N	NA	NA	NA	NA	NA	NA	LOC255025	431752
1949	chr3	97629068	97629989	97629176	N	NA	NA	NA	NA	NA	NA	MINA	61306
1950	chr3	9925620	9927180	9926243	Y	LOC401052,ARPC4,TADA3,RPUSD3,CIDEC,CIDEC,CIDEC,JAGN1,IL17RE,IL17RE,IL17RC,IL17RC	RPUSD3,JAGN1,IL17RC,CRELD1	IL17RE,IL17RC,JAGN1	MCF7,K562	ChIA-PET	22265404	JAGN1	5091
1951	chr3	99944039	99946813	99945790	N	NA	TBC1D23	C3orf26,MIR548G,TMEM30C,FILIP1L	IMR90	Hi-C	24141950	TBC1D23	32873
1952	chr4	10163619	10179858	10173308,10166765,10175074	N,N,Y	NA;NA;NA	WDR1	SLC2A9,CLNK,WDR1,ZNF518B	IMR90,K562	Hi-C,ChIA-PET	24141950,22265404	WDR1	45046
1953	chr4	10182827	10189736	10185398	N	NA	NA	WDR1,CLNK,ZNF518B	K562,IMR90	ChIA-PET,Hi-C	22265404,24141950	WDR1	64254
1954	chr4	10204265	10259964	10205622,10242116,10205553	N,N,N	NA;NA;NA	NA	WDR1	K562	ChIA-PET	22265404	WDR1	85692
1955	chr4	10371777	10375828	10373590	N	NA	NA	NA	NA	NA	NA	ZNF518B	83204
1956	chr4	10386363	10392698	10388159	N	NA	NA	SLC2A9,WDR1	IMR90,K562	Hi-C,ChIA-PET	24141950,22265404	ZNF518B	66334
1957	chr4	104177037	104202003	104177448	N	NA	NA	NA	NA	NA	NA	CENPE	57471
1958	chr4	105943590	105945231	105944194	N	NA	NA	NA	NA	NA	NA	TET2	122611
1959	chr4	107445426	107447173	107446122	N	NA	NA	NA	NA	NA	NA	TBCK	207565
1960	chr4	109279077	109283172	109282280	N	NA	NA	LOC641518,LEF1,HADH	IMR90	Hi-C	24141950	LOC641518	190396
1961	chr4	111168717	111171401	111169848	N	NA	ELOVL6	NA	NA	NA	NA	ELOVL6	48897
1962	chr4	119511486	119514275	119512798	N	NA	NA	NA	NA	NA	NA	METTL14	92299
1963	chr4	122911133	122912553	122911845	N	NA	NA	KIAA1109	IMR90	Hi-C	24141950	BBS7	119481
1964	chr4	123071513	123086540	123073472	N	NA	KIAA1109	KIAA1109	K562	ChIA-PET	22265404	KIAA1109	5218
1965	chr4	123696938	123698632	123697371	N	NA	CETN4P,BBS12,FGF2	SPATA5,NUDT6,FGF2	IMR90,K562	Hi-C,ChIA-PET	24141950,22265404	BBS12	43081
1966	chr4	123717850	123720172	123719377	Y	FGF2	FGF2	FGF2,NUDT6,BBS12	IMR90	Hi-C	24141950	FGF2	27691
1967	chr4	124520560	124522137	124521270	Y	NA	NA	NA	NA	NA	NA	SPATA5	676335
1968	chr4	127633761	127661457	127649209,127656905,127657086,127653466	N,N,Y,N	NA;NA;NA;NA	NA	NA	NA	NA	NA	HSPA4L	1041996
1969	chr4	127662438	127702625	127699527	Y	NA	NA	FAT4	IMR90	Hi-C	24141950	HSPA4L	1000828
1970	chr4	127710148	127839205	127771730,127837805	N,N	NA;NA	NA	FAT4	IMR90	Hi-C	24141950	HSPA4L	864248
1971	chr4	127855297	127879912	127873755,127877582	N,N	NA;NA	NA	NA	NA	NA	NA	HSPA4L	823541
1972	chr4	129388368	129406136	129392941,129389808	N,Y	NA;NA	NA	PHF17,PGRMC2,SCLT1	IMR90	Hi-C	24141950	PGRMC2	178384
1973	chr4	129434275	129451538	129435319,129438782	N,N	NA;NA	NA	PHF17,LARP1B	IMR90,K562	Hi-C,ChIA-PET	24141950,22265404	PGRMC2	224291
1974	chr4	129462927	129476575	129474446	N	NA	NA	LARP1B,PGRMC2,PHF17	IMR90,MCF7,K562	Hi-C,ChIA-PET	24141950,22265404	PGRMC2	252943
1975	chr4	129502615	129506868	129503904	N	NA	NA	PGRMC2,PHF17,LARP1B	IMR90	Hi-C	24141950	PHF17	223911
1976	chr4	129508987	129529655	129523045	N	NA	NA	PHF17,LARP1B	IMR90,K562	Hi-C,ChIA-PET	24141950,22265404	PHF17	201124
1977	chr4	129565251	129568333	129566189	N	NA	NA	NA	NA	NA	NA	PHF17	162446
1978	chr4	130062401	130067693	130066811	N	NA	SCLT1,C4orf33	NA	NA	NA	NA	C4orf33	47572
1979	chr4	132299524	132302210	132300821	N	NA	NA	NA	NA	NA	NA	C4orf33	2284695
1980	chr4	132645557	132647145	132646135	N	NA	NA	NA	NA	NA	NA	C4orf33	2630728
1981	chr4	133264269	133278344	133266279	N	NA	NA	NA	NA	NA	NA	C4orf33	3249440
1982	chr4	134451787	134456729	134454815	N	NA	NA	NA	NA	NA	NA	C4orf33	4436958
1983	chr4	135226650	135251299	135249414	N	NA	NA	NA	NA	NA	NA	SLC7A11	3912204
1984	chr4	138889654	138891060	138890630	N	NA	NA	NA	NA	NA	NA	SLC7A11	272443
1985	chr4	139591652	139594887	139592906	N	NA	NA	SLC7A11,LOC641364,LOC641365	IMR90	Hi-C	24141950	CCRN4L	342056
1986	chr4	139695415	139718705	139697201	Y	CCRN4L	NA	NA	NA	NA	NA	CCRN4L	218238
1987	chr4	140104769	140113082	140110192	Y	CCRN4L,ELF2	ELF2	ELF2,NAA15,C4orf49,NDUFC1	IMR90	Hi-C	24141950	ELF2	44163
1988	chr4	142232987	142257283	142253893	N	NA	NA	IL15,INPP4B,ZNF330	IMR90,K562	Hi-C,ChIA-PET	24141950,22265404	ZNF330	90938
1989	chr4	142273519	142276535	142274402	N	NA	NA	IL15,INPP4B	IMR90	Hi-C	24141950	ZNF330	131470
1990	chr4	14857026	14859272	14858240	Y	CPEB2	NA	CPEB2,LOC441009	MCF7,IMR90	ChIA-PET,Hi-C	22265404,24141950	CPEB2	145026
1991	chr4	14864070	14865032	14864697	N	NA	NA	NA	NA	NA	NA	CPEB2	139266
1992	chr4	15091969	15093621	15092482	N	NA	NA	NA	NA	NA	NA	CPEB2	87671
1993	chr4	1511670	1516413	1513609,1514480	N,N	NA;NA	NA	TMED11P,RNF212,SPON2,C4orf42,CTBP1,CRIPAK,KIAA1530	IMR90	Hi-C	24141950	CRIPAK	126330
1994	chr4	15149219	15152929	15151618	Y	NA	NA	CPEB2	IMR90	Hi-C	24141950	CPEB2	144921
1995	chr4	15153993	15156650	15155379	N	NA	NA	CPEB2	IMR90	Hi-C	24141950	CPEB2	149695
1996	chr4	1517237	1522844	1521676	N	NA	NA	TMED11P,RNF212,SPON2,C4orf42,CTBP1,CRIPAK,KIAA1530	IMR90	Hi-C	24141950	CRIPAK	131897
1997	chr4	151951381	151954278	151953286	N	NA	LRBA	LRBA,RPS3A	K562,MCF7,IMR90	ChIA-PET,Hi-C	22265404,24141950	LRBA	14732
1998	chr4	155125631	155130464	155126861,155129783	N,N	NA;NA	NA	NA	NA	NA	NA	DCHS2	282413
1999	chr4	155133868	155139517	155138619	N	NA	NA	NA	NA	NA	NA	DCHS2	273360
[truncated: 1,022 more rows]

## Sheet: Table-S1b enhancers in GM12878
Enhancer_ID	chr	start	end	center	FANTOM5	associated_gene-FANTOM5	associated_gene-50kb	associated_gene-4DGenome	Cell/Tissue	Detection_method	PMID	closest_gene	distance
1	chr1	100251631	100253686	100252355	N	NA	FRRS1	NA	NA	NA	NA	FRRS1	20282
2	chr1	101643598	101646564	101644840	N	NA	NA	S1PR1	IMR90	Hi-C	24141950	S1PR1	55741
3	chr1	101754987	101758939	101756558	N	NA	NA	SLC30A7,DPH5	IMR90	Hi-C	24141950	S1PR1	52682
4	chr1	101766879	101780066	101774751,101778484,101779928	Y,N,N	S1PR1;NA;NA	NA	SLC30A7	IMR90	Hi-C	24141950	S1PR1	64574
5	chr1	101820877	101825152	101823262	N	NA	NA	NA	NA	NA	NA	S1PR1	118572
6	chr1	101832724	101877661	101836870,101839927,101874970	N,N,N	NA;NA;NA	NA	NA	NA	NA	NA	S1PR1	130419
7	chr1	101881661	101887742	101886547	N	NA	NA	NA	NA	NA	NA	S1PR1	179356
8	chr1	101907370	101922799	101912187,101919540	N,N	NA;NA	NA	NA	NA	NA	NA	S1PR1	205065
9	chr1	104058197	104060719	104060358	N	NA	RNPC3	NA	NA	NA	NA	RNPC3	7859
10	chr1	107558115	107560669	107558818	N	NA	PRMT6	NA	NA	NA	NA	PRMT6	38598
11	chr1	110069171	110070912	110070015	N	NA	ATXN7L2,CYB561D1,GNAI3	CYB561D1	MCF7	ChIA-PET	22265404	GNAI3	20274
12	chr1	110074225	110075995	110075370	N	NA	ATXN7L2,CYB561D1,GNAI3	CYB561D1,ATXN7L2,AMIGO1,SARS,PSMA5	MCF7,K562	ChIA-PET	22265404	GNAI3	15191
13	chr1	110358169	110360265	110358989	Y	GNAI3,AMPD2	NA	CSF1,AHCYL1	IMR90	Hi-C	24141950	CSF1	92968
14	chr1	110434325	110441516	110437583,110435858	N,N	NA;NA	CSF1	CSF1,EPS8L3,SORT1,PSMA5,GSTM3,AHCYL1,GNAI3,GSTM4,AMPD2	IMR90,K562,MCF7	Hi-C,ChIA-PET	24141950,22265404	CSF1	11717
15	chr1	11044098	11047813	11045825	N	NA	TARDBP	C1orf127	IMR90	Hi-C	24141950	TARDBP	24866
16	chr1	110448073	110450460	110448957	Y	GNAI3,AMPD2	CSF1	NA	NA	NA	NA	CSF1	2773
17	chr1	110625259	110629216	110627065	N	NA	FAM40A	ALX3,FAM40A,AHCYL1	IMR90	Hi-C	24141950	FAM40A	48018
18	chr1	110642870	110645872	110644955	N	NA	NA	FAM40A,ALX3,SLC6A17,UBL4B,LOC440600,RBM15,HBXIP	IMR90	Hi-C	24141950	FAM40A	65629
19	chr1	111176354	111180422	111178327	N	NA	KCNA3	KCNA2	K562	ChIA-PET	22265404	KCNA3	37233
20	chr1	111328203	111331173	111330295	N	NA	NA	KCNA2	IMR90	Hi-C	24141950	CD53	82648
21	chr1	111581138	111584107	111582751	N	NA	NA	NA	NA	NA	NA	LRIF1	74572
22	chr1	111754339	111767417	111758500,111763562	Y,N	CD53,RAP1A,CEPT1,DENND2D,CHI3L2;NA	DENND2D,CHI3L2	WDR77,OVGP1,C1orf88,CEPT1,PGCP1,RAP1A,DRAM2,CHI3L2,CHIA	IMR90	Hi-C	24141950	CHI3L2	2864
23	chr1	112813479	112816756	112815218	N	NA	NA	NA	NA	NA	NA	CTTNBP2NL	122044
24	chr1	112933027	112936664	112933616	N	NA	CTTNBP2NL	CTTNBP2NL,WNT2B,MIR4256,ST7L,CAPZA1,RHOC,MOV10,PPM1J	IMR90,MCF7	Hi-C,ChIA-PET	24141950,22265404	CTTNBP2NL	2136
25	chr1	113573284	113591686	113584894,113573975	Y,N	NA;NA	LRIG2	FAM19A3,AKR7A2P1,SLC16A1,CTTNBP2NL,PPM1J,MOV10,RHOC,LRIG2	IMR90,K562	Hi-C,ChIA-PET	24141950,22265404	LRIG2	24145
26	chr1	117278194	117283841	117280581	N	NA	NA	CD101,TTF2	IMR90,MCF7	Hi-C,ChIA-PET	24141950,22265404	CD58	164479
27	chr1	117367964	117370859	117370063	N	NA	NA	PTGFRN	K562	ChIA-PET	22265404	TTF2	232090
28	chr1	117418832	117423250	117421575	N	NA	NA	PTGFRN,TTF2	MCF7	ChIA-PET	22265404	TTF2	179699
29	chr1	118319202	118321596	118320465	N	NA	NA	NA	NA	NA	NA	GDAP2	150706
30	chr1	119856089	119862616	119861133	N	NA	NA	SPAG17	IMR90	Hi-C	24141950	ZNF697	327774
31	chr1	121483939	121485545	121485090	Y	NA	NA	NA	NA	NA	NA	HIST2H2BA	577905
32	chr1	142790611	142793506	142793042	N	NA	NA	NA	NA	NA	NA	LOC100286793	951081
33	chr1	142889741	142892315	142891066	N	NA	NA	NA	NA	NA	NA	LOC100286793	852272
34	chr1	143462951	143468648	143467679	N	NA	NA	NA	NA	NA	NA	LOC100286793	275939
35	chr1	143671716	143675780	143673473	N	NA	NA	NA	NA	NA	NA	LOC100286793	68807
36	chr1	144532472	144535256	144533875	Y	PDE4DIP	LOC728875	PDE4DIP,SEC22B,NOTCH2NL,HIST2H2AB,HIST2H2AC,HIST2H2BE,LOC728875	K562,IMR90	ChIA-PET,Hi-C	22265404,24141950	LOC728875	10503
37	chr1	145394459	145398078	145395606,145397483	N,N	NA;NA	TXNIP	PDE4DIP,SEC22B,HFE2,GNRHR2,LIX1L,RBM8A,PIAS3,POLR3C,NUDT17,ANKRD35,TXNIP,ANKRD34A,POLR3GL,PEX11B,RNF115	IMR90,K562,MCF7	Hi-C,ChIA-PET	24141950,22265404	TXNIP	40384
38	chr1	145967862	145971171	145969532	N	NA	NA	NA	NA	NA	NA	GPR89C	83994
39	chr1	145990572	145997156	145991573	N	NA	NA	NA	NA	NA	NA	GPR89C	106704
40	chr1	146007377	146010103	146009167	N	NA	NA	NA	NA	NA	NA	GPR89C	123509
41	chr1	146085374	146087759	146086247	N	NA	NA	NA	NA	NA	NA	GPR89C	201506
42	chr1	146366603	146371560	146367803,146370057	N,N	NA;NA	NA	NA	NA	NA	NA	PRKAB2	272569
43	chr1	146372521	146385938	146373955	N	NA	NA	NA	NA	NA	NA	PRKAB2	258191
44	chr1	146554825	146558471	146556408	N	NA	NA	CHD1L,LOC728989,PRKAB2,FMO5	K562,MCF7	ChIA-PET	22265404	PRKAB2	85658
45	chr1	147509823	147513078	147511267	N	NA	NA	NA	NA	NA	NA	GPR89B	109317
46	chr1	147531497	147538891	147532950	N	NA	NA	NA	NA	NA	NA	GPR89B	130991
47	chr1	147549913	147551690	147551031	N	NA	NA	NA	NA	NA	NA	GPR89B	149407
48	chr1	147789991	147791543	147790693	Y	NA	NA	NA	NA	NA	NA	FLJ39739	140437
49	chr1	147796551	147797823	147797319	N	NA	NA	NA	NA	NA	NA	FLJ39739	134157
50	chr1	147800627	147801365	147800930	N	NA	NA	NA	NA	NA	NA	FLJ39739	130615
51	chr1	147805552	147809118	147807015	Y	NA	NA	NA	NA	NA	NA	FLJ39739	122862
52	chr1	147859359	147863294	147860986	N	NA	NA	NA	NA	NA	NA	FLJ39739	68686
53	chr1	147873659	147876362	147874663	N	NA	NA	NA	NA	NA	NA	FLJ39739	55618
54	chr1	148175934	148180453	148176697	N	NA	NA	NA	NA	NA	NA	FLJ39739	243954
55	chr1	148240084	148243115	148241352	N	NA	NA	NA	NA	NA	NA	FLJ39739	308104
56	chr1	148247010	148249295	148248089	N	NA	NA	NA	NA	NA	NA	NBPF15	308893
57	chr1	14841080	14849350	14842177,14843866,14847148	N,Y,Y	NA;KAZN;NA	NA	KAZN	IMR90	Hi-C	24141950	TMEM51	629678
58	chr1	149222484	149224333	149223612	N	NA	NA	NBPF10,SEC22B,NBPF15	MCF7	ChIA-PET	22265404	LOC388692	55143
59	chr1	149512737	149516060	149514415	N	NA	NA	NA	NA	NA	NA	FAM91A2	60202
60	chr1	151445047	151448460	151445857,151447829	Y,N	C1orf56,RIIAD1,OAZ3;NA	POGZ	RIIAD1,LOC100132111,TUFT1,CGN,SNX27,POGZ,PI4KB,PSMB4,CELF3,OAZ3,TDRKH,MRPL9,RORC,C2CD4D,THEM5	IMR90,MCF7,HELA,H1ESC,K562,GM12878	Hi-C,ChIA-PET,5C	24141950,22265404,22955621	POGZ	13106
61	chr1	151891748	151893900	151892683	N	NA	THEM4	THEM4,S100A10	K562,IMR90,MCF7	ChIA-PET,Hi-C	22265404,24141950	THEM4	9387
62	chr1	152018531	152022046	152020712	N	NA	S100A11	THEM4	MCF7	ChIA-PET	22265404	S100A11	9020
63	chr1	157145052	157149585	157146816	N	NA	ETV3	NA	NA	NA	NA	ETV3	36669
64	chr1	157818318	157820069	157819330	N	NA	NA	FCRL1	IMR90	Hi-C	24141950	FCRL5	296008
65	chr1	158118573	158121766	158120032	N	NA	CD1D	LOC646268,KIRREL,AIM2	IMR90	Hi-C	24141950	CD1D	27971
66	chr1	15928345	15932965	15930155	N	NA	DDI2	DDI2,DNAJC16,AGMAT,FBLIM1,PLEKHM2,SLC25A34,TMEM82	IMR90,MCF7,K562	Hi-C,ChIA-PET	24141950,22265404	DDI2	10988
67	chr1	160419462	160427067	160423301	N	NA	NA	NA	NA	NA	NA	SLAMF6	65985
68	chr1	160428769	160432115	160430462	N	NA	NA	NA	NA	NA	NA	SLAMF6	60937
69	chr1	160694197	160700498	160696107	Y	CD48,FCER1G,CD244,SLAMF7	CD48,SLAMF7	CD48,SLAMF7	IMR90	Hi-C	24141950	SLAMF7	8579
70	chr1	160750592	160753033	160752157	N	NA	SLAMF7,LY9	NA	NA	NA	NA	LY9	12895
71	chr1	161357826	161365627	161359926	Y	HSPA6,ATF6,ARHGAP30,FCER1G,FCGR2A	NA	NR1I3,APOA2,TOMM40L,SDHC,NDUFS2,ADAMTS4,UFC1	IMR90,K562,MCF7	Hi-C,ChIA-PET	24141950,22265404	SDHC	73660
72	chr1	161367781	161373688	161369227	Y	NA	NA	ADAMTS4,NDUFS2,APOA2,TOMM40L	IMR90,K562	Hi-C,ChIA-PET	24141950,22265404	SDHC	83615
73	chr1	161391340	161393135	161391916	N	NA	NA	APOA2,TOMM40L,NDUFS2	IMR90	Hi-C	24141950	HSPA6	100901
74	chr1	161396894	161399277	161397860	N	NA	NA	APOA2,TOMM40L,NDUFS2	IMR90	Hi-C	24141950	HSPA6	94759
75	chr1	161408648	161410730	161408916	N	NA	NA	NDUFS2,DUSP12	IMR90	Hi-C	24141950	HSPA6	83306
76	chr1	161412978	161414171	161413460	N	NA	NA	NDUFS2,DUSP12	IMR90	Hi-C	24141950	HSPA6	79865
77	chr1	165566627	165569383	165567542	N	NA	MGST3	RXRG,LOC400794,UCK2,LOC440700,ALDH9A1,MGST3	IMR90	Hi-C	24141950	MGST3	30727
78	chr1	166138281	166141047	166139505	Y	NA	NA	NA	NA	NA	NA	UCK2	341549
79	chr1	166455266	166461093	166459243	N	NA	NA	NA	NA	NA	NA	POGK	347631
80	chr1	167585142	167589202	167586896	Y	POU2F1,POU2F1,CD247,RCSD1	RCSD1	RCSD1	IMR90	Hi-C	24141950	RCSD1	10272
81	chr1	168139601	168141546	168139971	N	NA	TIPRL	TIPRL,GPR161	IMR90,K562	Hi-C,ChIA-PET	24141950,22265404	TIPRL	6625
82	chr1	16822941	16828278	16825826	Y	NA	NA	SPATA21,NECAP2,CROCCP3,NBPF1,CROCC	IMR90	Hi-C	24141950	NECAP2	55774
83	chr1	16839338	16843477	16840865	N	NA	NA	NECAP2,SPATA21,CROCCP3,NBPF1,CROCC,CROCCP2,MST1P2,MIR3675,ESPNP,ARHGEF19,C1orf144,FBXO42	IMR90,K562,MCF7	Hi-C,ChIA-PET	24141950,22265404	NECAP2	72171
84	chr1	16846409	16848520	16846971	N	NA	NA	CROCC,CROCCP3,NBPF1,ESPNP	IMR90	Hi-C	24141950	NECAP2	79242
85	chr1	168478091	168480590	168479330	Y	XCL2,XCL1	NA	C1orf114,BLZF1	IMR90	Hi-C	24141950	TBX19	227813
86	chr1	168979298	168983647	168981921	N	NA	NA	NA	NA	NA	NA	ATP1B1	92300
87	chr1	168992924	168996422	168994374	Y	XCL2,XCL1	NA	DPT,ATP1B1,NME7	IMR90	Hi-C	24141950	ATP1B1	79525
88	chr1	169012494	169015763	169013785	N	NA	NA	NME7	IMR90	Hi-C	24141950	ATP1B1	60184
89	chr1	169018142	169018862	169018662	N	NA	NA	NME7	IMR90	Hi-C	24141950	ATP1B1	57085
90	chr1	169059088	169062149	169060595	N	NA	ATP1B1	NME7,XCL1,ATP1B1	IMR90,MCF7	Hi-C,ChIA-PET	24141950,22265404	ATP1B1	13798
91	chr1	171639413	171640339	171639780	N	NA	NA	DNM3,VAMP4	IMR90	Hi-C	24141950	VAMP4	71040
92	chr1	17214019	17217376	17216102	N	NA	CROCC	CROCC,MST1P2,NBPF1,MIR3675,CROCCP2,ESPNP	IMR90	Hi-C	24141950	CROCC	31069
93	chr1	17219709	17224046	17222330	N	NA	CROCC	CROCC,NECAP2,CROCCP3,SPATA21,NBPF1,CROCCP2,MST1P2,ESPNP,MIR3675,ATP13A2,SDHB,PADI2,MFAP2	IMR90,MCF7,K562	Hi-C,ChIA-PET	24141950,22265404	CROCC	24399
94	chr1	17229592	17233013	17231539	Y	PADI4,PADI2	CROCC	CROCC,NECAP2,CROCCP3,SPATA21,NBPF1,CROCCP2,MST1P2,ESPNP,MIR3675,ATP13A2,SDHB,PADI2,MFAP2	IMR90,K562,MCF7	Hi-C,ChIA-PET	24141950,22265404	CROCC	15432
95	chr1	172787470	172789637	172788139	Y	NA	NA	CENPL,DARS2,TNFSF4,LOC100506023,RC3H1,SERPINC1,TNFSF18	IMR90	Hi-C	24141950	C1orf9	285210
96	chr1	173985048	173993445	173990988	N	NA	RC3H1	ZBTB37,RC3H1,GAS5	IMR90	Hi-C	24141950	RC3H1	22838
97	chr1	175177732	175179570	175178443	N	NA	KIAA0040	NA	NA	NA	NA	KIAA0040	15503
98	chr1	175881742	175891392	175891116	N	NA	NA	RFWD2	IMR90	Hi-C	24141950	RFWD2	284978
99	chr1	178544430	178554555	178544898,178549696	N,N	NA;NA	C1orf220	C1orf220,MIR4424,RALGPS2,ANGPTL1,FAM20B	IMR90	Hi-C	24141950	C1orf220	32499
100	chr1	178573179	178579094	178576279	N	NA	NA	RALGPS2,ANGPTL1,FAM20B,C1orf220	IMR90	Hi-C	24141950	C1orf220	61248
101	chr1	178632708	178635100	178633545	N	NA	NA	RALGPS2,C1orf220	IMR90	Hi-C	24141950	RALGPS2	59200
102	chr1	181096432	181110804	181096537,181099387,181104916,181110747	N,N,Y,Y	NA;NA;STX6,MR1,IER5;STX6,MR1,IER5	IER5	KIAA1614,IER5,STX6,ACBD6,MR1,XPR1	IMR90,MCF7	Hi-C,ChIA-PET	24141950,22265404	IER5	38794
103	chr1	181120879	181123609	181122366	N	NA	NA	STX6,ACBD6,MR1,XPR1,KIAA1614,IER5	IMR90,K562	Hi-C,ChIA-PET	24141950,22265404	IER5	63241
104	chr1	181398118	181402317	181399696	N	NA	NA	NA	NA	NA	NA	CACNA1E	50369
105	chr1	181405693	181408404	181407390	N	NA	CACNA1E	NA	NA	NA	NA	CACNA1E	44282
106	chr1	183567098	183569032	183567849	Y	NCF2,NCF2	NCF2,ARPC5,RGL1	DKFZP564C196,SMG7,NCF2,RGL1,ARPC5,LAMC1,NMNAT2	IMR90	Hi-C	24141950	NCF2	7042
107	chr1	187040271	187044765	187042096	N	NA	NA	NA	NA	NA	NA	C1orf27	695381
108	chr1	187376538	187379767	187377455	N	NA	NA	NA	NA	NA	NA	C1orf27	1031648
109	chr1	192497902	192501036	192499614	N	NA	RGS1	UCHL5,RGS1	IMR90	Hi-C	24141950	RGS1	43821
110	chr1	192511655	192516256	192514961	N	NA	RGS1	RGS1	IMR90	Hi-C	24141950	RGS1	28601
111	chr1	192516987	192530465	192521766,192527675	N,N	NA;NA	RGS1	RGS1	IMR90	Hi-C	24141950	RGS1	14392
112	chr1	198564830	198569208	198567475	N	NA	PTPRC	NA	NA	NA	NA	PTPRC	38929
113	chr1	198588796	198592281	198590541	Y	NEK7,PTPRC	PTPRC	NA	NA	NA	NA	PTPRC	15856
114	chr1	200441823	200444479	200443237	N	NA	NA	NR5A2,C1orf98	IMR90	Hi-C	24141950	ZNF281	62657
115	chr1	202819075	202821092	202819988	N	NA	KDM5B,LOC641515,RABIF	PPP1R12B,KDM5B,LOC641515,KLHL12,ADIPOR1,LOC148709,RABIF,CYB5R1,TMEM183A,LOC401980	IMR90	Hi-C	24141950	LOC641515	24746
116	chr1	203349026	203351572	203350407	N	NA	NA	FMOD,ATP2B4,CHIT1,PRELP,LAX1,ZC3H11A	IMR90	Hi-C	24141950	BTG2	74362
117	chr1	203396630	203400036	203398223	N	NA	NA	PRELP,ATP2B4,FMOD,PPFIA4,BTG2,LOC730227,CHIT1	IMR90	Hi-C	24141950	BTG2	121966
118	chr1	204475252	204476912	204475952	N	NA	PIK3C2B,MDM4	PPP1R15B,MDM4,PIK3C2B	MCF7,K562	ChIA-PET	22265404	MDM4	8595
119	chr1	20451495	20453756	20452769,20452761	Y,Y	NA;NA	NA	NA	NA	NA	NA	OTUD3	242607
120	chr1	204547378	204553071	204548303	N	NA	NA	LRRN2,NFASC	IMR90	Hi-C	24141950	MDM4	61871
121	chr1	206299020	206307839	206299528,206305369	N,N	NA;NA	C1orf186	PM20D1,C1orf186,SLC41A1,SLC26A9,AVPR1B,MFSD4,NUCKS1,LOC284581,CTSE	IMR90	Hi-C	24141950	C1orf186	10373
122	chr1	206956853	206963829	206957798	N	NA	IL10,IL19	IL10,DYRK3,MAPKAPK2,IL19,FAIM3,EIF2D,IL20	IMR90	Hi-C	24141950	IL19	8386
123	chr1	207583968	207600118	207586916,207597924	N,N	NA;NA	CR2	C4BPA,PFKFB2,C4BPB,CR1,CR2	IMR90	Hi-C	24141950	CR2	27527
124	chr1	207601205	207606760	207603537	N	NA	CR2	PFKFB2,C4BPA,C4BPB,CR1	IMR90	Hi-C	24141950	CR2	20885
125	chr1	207612008	207619272	207618132,207618139	N,N	NA;NA	CR2	PFKFB2,YOD1,C4BPA,CR2,TRPC5	IMR90,MCF7	Hi-C,ChIA-PET	24141950,19890323	CR2	8373
126	chr1	209161313	209163322	209162235	N	NA	NA	NA	NA	NA	NA	TRAF3IP3	766072
127	chr1	209234299	209239308	209237304	N	NA	NA	NA	NA	NA	NA	TRAF3IP3	690086
128	chr1	209258481	209262614	209260017	N	NA	NA	NA	NA	NA	NA	TRAF3IP3	666780
129	chr1	209278127	209281091	209280840	N	NA	NA	NA	NA	NA	NA	TRAF3IP3	648303
130	chr1	211777322	211781792	211779979	N	NA	SLC30A1	SLC30A1	K562,MCF7	ChIA-PET	22265404	SLC30A1	25223
131	chr1	212335421	212337828	212336175,212336206	N,N	NA;NA	NA	DTL,PPP2R5A	IMR90	Hi-C	24141950	PPP2R5A	121051
132	chr1	212359151	212362813	212360074	N	NA	NA	DTL,PPP2R5A	IMR90	Hi-C	24141950	PPP2R5A	96066
133	chr1	212728307	212733440	212732357	Y	NA	ATF3	ATF3	IMR90,K562,MCF7	Hi-C,ChIA-PET	24141950,22265404	ATF3	5236
134	chr1	213100811	213103521	213102091	Y	VASH2	VASH2	FLVCR1,VASH2,TATDN3,NSL1	IMR90,K562	Hi-C,ChIA-PET	24141950,22265404	VASH2	20366
135	chr1	219595335	219597998	219596512	N	NA	NA	RRP15,LOC728463,TGFB2	IMR90	Hi-C	24141950	LYPLAL1	248143
136	chr1	221219155	221223931	221220435	N	NA	NA	NA	NA	NA	NA	DUSP10	691585
137	chr1	221241044	221246082	221243176	N	NA	NA	HLX	IMR90	Hi-C	24141950	DUSP10	669434
138	chr1	221927147	221937946	221929446,221934997	N,N	NA;NA	DUSP10	DUSP10	K562	ChIA-PET	22265404	DUSP10	11631
139	chr1	221947111	221953863	221951440,221948758	Y,Y	DUSP10,DUSP10;DUSP10	DUSP10	DUSP10	IMR90	Hi-C	24141950	DUSP10	31595
140	chr1	221965646	221969166	221967481	N	NA	NA	NA	NA	NA	NA	DUSP10	50130
141	chr1	224178270	224197952	224180391	Y	NA	NA	NA	NA	NA	NA	FBXO28	103839
142	chr1	224685132	224686770	224685765	N	NA	NA	WDR26,CNIH3	IMR90	Hi-C	24141950	WDR26	63131
143	chr1	224690266	224692514	224691120	N	NA	NA	WDR26,CNIH3	IMR90	Hi-C	24141950	WDR26	68265
144	chr1	225631744	225634416	225632759	N	NA	LBR	TMEM63A,LBR,ENAH,SRP9,EPHX1,PYCR2,LEFTY2,C1orf55	IMR90,K562	Hi-C,ChIA-PET	24141950,22265404	LBR	15187
145	chr1	226083661	226086540	226085012	Y	LBR,H3F3A,C1orf55,TMEM63A	TMEM63A,PYCR2	TMEM63A,LEFTY1,PYCR2	K562,MCF7	ChIA-PET	22265404	TMEM63A	13241
146	chr1	226189236	226191555	226190267	Y	H3F3A,C1orf55	C1orf55	NA	NA	NA	NA	C1orf55	2170
147	chr1	226215703	226217770	226217302	N	NA	C1orf55,H3F3A	C1orf55,H3F3A	IMR90	Hi-C	24141950	C1orf55	28637
148	chr1	226295976	226300373	226298108	Y	NA	H3F3A	ACBD3,C1orf55,H3F3A,LIN9	IMR90,K562,MCF7	Hi-C,ChIA-PET	24141950,22265404	H3F3A	45568
149	chr1	226951241	226953568	226952374	N	NA	ITPKB	ITPKB,C1orf95,PSEN2,ADCK3	IMR90	Hi-C	24141950	ITPKB	24365
150	chr1	226959525	226962058	226960625	N	NA	ITPKB	ITPKB,C1orf95,PSEN2,ADCK3	IMR90	Hi-C	24141950	ITPKB	32649
151	chr1	226973795	226975771	226974444,226974420	N,N	NA;NA	ITPKB	C1orf95,ITPKB,CDC42BPA	IMR90	Hi-C	24141950	ITPKB	46919
152	chr1	226984110	226988501	226986210	N	NA	NA	C1orf95,ITPKB	IMR90	Hi-C	24141950	ITPKB	57234
153	chr1	227011074	227017837	227015894,227013179	N,N	NA;NA	PSEN2	ITPKB,C1orf95	IMR90	Hi-C	24141950	PSEN2	40436
154	chr1	227745939	227748604	227746793	N	NA	ZNF678	NA	NA	NA	NA	ZNF678	2616
155	chr1	229841096	229843419	229841895	N	NA	NA	GALNT2	IMR90	Hi-C	24141950	URB2	79115
156	chr1	229991131	229993559	229992253	N	NA	NA	GALNT2	IMR90	Hi-C	24141950	GALNT2	209397
157	chr1	233594772	233596805	233595608	N	NA	NA	NA	NA	NA	NA	KCNK1	152945
158	chr1	233735200	233737351	233735644	N	NA	KCNK1	KCNK1	MCF7	ChIA-PET	22265404	KCNK1	12399
159	chr1	234622007	234626761	234624030	Y	TARBP1	TARBP1	TARBP1,IRF2BP2,LOC100506810,RBM34,ARID4B	K562,IMR90,MCF7	ChIA-PET,Hi-C	22265404,24141950	TARBP1	7158
160	chr1	234629417	234638474	234631238,234636079	Y,N	TARBP1;NA	TARBP1	LOC100506810,RBM34,IRF2BP2,ARID4B,LINC00184,LOC100506795	IMR90,MCF7,K562	Hi-C,ChIA-PET	24141950,22265404	TARBP1	14568
161	chr1	234826307	234833002	234832170	N	NA	LOC100506810	LINC00184,LOC100506810,IRF2BP2	IMR90,MCF7	Hi-C,ChIA-PET	24141950,22265404	LOC100506810	26787
162	chr1	234834933	234837745	234836173	N	NA	LOC100506810	IRF2BP2,LINC00184,LOC100506810	MCF7,IMR90	ChIA-PET,Hi-C	22265404,24141950	LOC100506810	22044
163	chr1	234899056	234910126	234908510,234904333	Y,N	IRF2BP2;NA	LOC100506810	IRF2BP2,LINC00184,LOC100506810,LOC100506795,TOMM20,RBM34	IMR90,MCF7	Hi-C,ChIA-PET	24141950,22265404	LOC100506810	39267
164	chr1	234944333	234946953	234945433	N	NA	NA	NA	NA	NA	NA	LOC100506810	84544
165	chr1	234975724	234982049	234978934,234979685	Y,N	IRF2BP2;NA	NA	LINC00184,LOC100506810,IRF2BP2	IMR90	Hi-C	24141950	LOC100506810	115935
166	chr1	235014872	235016092	235015080	N	NA	NA	LINC00184,IRF2BP2,LOC100506810,TARBP1,LOC100506795,RBM34	IMR90,MCF7,K562	Hi-C,ChIA-PET	24141950,22265404	LOC100506810	155083
167	chr1	235060584	235066303	235062401,235064358	N,N	NA;NA	NA	LINC00184,IRF2BP2,TARBP1,LOC100506795,LOC100506810	IMR90,MCF7	Hi-C,ChIA-PET	24141950,22265404	LOC100506810	200795
168	chr1	235066842	235071362	235069319	Y	IRF2BP2,ARID4B,ARID4B	NA	LINC00184,IRF2BP2,TARBP1,LOC100506795,LOC100506810	IMR90,MCF7	Hi-C,ChIA-PET	24141950,22265404	LOC100506810	207053
169	chr1	235080040	235083230	235080966	N	NA	NA	IRF2BP2,LOC100506810	IMR90	Hi-C	24141950	TOMM20	209026
170	chr1	235088337	235101817	235090697,235098245,235100916	Y,N,N	IRF2BP2,ARID4B,ARID4B;NA;NA	NA	IRF2BP2,LOC100506810,TARBP1,LINC00184,LOC100506795	IMR90,MCF7	Hi-C,ChIA-PET	24141950,22265404	TOMM20	190439
171	chr1	235103463	235110357	235106426	N	NA	NA	IRF2BP2,LOC100506810,LINC00184,LOC100506795,TARBP1	IMR90,MCF7	Hi-C,ChIA-PET	24141950,22265404	TOMM20	181899
172	chr1	235111565	235119137	235115728	N	NA	NA	IRF2BP2,LOC100506810,LINC00184,LOC100506795,TARBP1	IMR90,MCF7	Hi-C,ChIA-PET	24141950,22265404	TOMM20	173119
173	chr1	235121360	235124988	235123155	N	NA	NA	IRF2BP2,LOC100506810,LINC00184,LOC100506795,TARBP1	IMR90,MCF7	Hi-C,ChIA-PET	24141950,22265404	TOMM20	167268
174	chr1	235138521	235147394	235140958,235145076	N,N	NA;NA	NA	LINC00184,LOC100506810,TARBP1,LOC100506795,IRF2BP2	IMR90	Hi-C	24141950	TOMM20	144862
175	chr1	235152836	235162596	235155116,235158787,235161067	Y,N,N	NA;NA;NA	NA	LINC00184,LOC100506795,IRF2BP2,LOC100506810	IMR90,MCF7	Hi-C,ChIA-PET	24141950,22265404	TOMM20	129660
176	chr1	235167920	235172062	235170678	N	NA	NA	LOC100506810,LINC00184,LOC100506795	IMR90	Hi-C	24141950	TOMM20	120194
177	chr1	235182438	235188731	235183982	Y	NA	NA	LINC00184,LOC100506795,LOC100506810,IRF2BP2	IMR90	Hi-C	24141950	TOMM20	103525
178	chr1	235242120	235249946	235242664,235246668	N,Y	NA;ARID4B,ARID4B	TOMM20	IRF2BP2	MCF7,K562	ChIA-PET	22265404	TOMM20	42310
179	chr1	23893461	23896058	23894494	N	NA	E2F2,ID3	E2F2,ID3,MDS2	IMR90	Hi-C	24141950	ID3	7176
180	chr1	23898850	23906449	23901152,23901312,23904485	N,N,N	NA;NA;NA	E2F2,ID3,MDS2	E2F2,ID3,MDS2	IMR90	Hi-C	24141950	ID3	12565
181	chr1	23915791	23930314	23918816,23927059,23928749	N,N,N	NA;NA;NA	ID3,MDS2	E2F2,ID3,ASAP3,MDS2,TCEB3,HNRNPR,TCEA3,LOC100506963,ZNF436,RPL11	IMR90,MCF7,K562	Hi-C,ChIA-PET	24141950,22265404	MDS2	23510
182	chr1	23938076	23942606	23938697	N	NA	MDS2	ASAP3,HNRNPR,ZNF436,E2F2,ID3,MDS2	IMR90,MCF7	Hi-C,ChIA-PET	24141950,22265404	MDS2	11218
183	chr1	24045525	24065943	24047049,24049671,24054346,24058920	N,N,N,Y	NA;NA;NA;PNRC2	RPL11,TCEB3,LOC100506963,PITHD1	RPL11,TCEB3	MCF7,IMR90,K562	ChIA-PET,Hi-C	22265404,24141950	TCEB3	3913
184	chr1	24357239	24360521	24357819	N	NA	NA	NA	NA	NA	NA	SRSF10	50286
185	chr1	244009978	244018484	244013779	N	NA	AKT3	LOC339529	IMR90	Hi-C	24141950	AKT3	3394
186	chr1	244401688	244404074	244402842	N	NA	NA	SDCCAG8,AKT3,LOC339529,ZNF238	IMR90	Hi-C	24141950	ZNF238	187127
187	chr1	244460470	244463641	244462909	Y	AKT3,AKT3,ADSS	NA	SDCCAG8,AKT3,LOC339529,ADSS,C1orf100	IMR90	Hi-C	24141950	ADSS	151795
188	chr1	244481510	244489776	244483180,244488508	Y,N	AKT3,AKT3,ADSS;NA	NA	SDCCAG8,ADSS,AKT3,C1orf100	IMR90	Hi-C	24141950	ADSS	125660
189	chr1	248593698	248597939	248595777	N	NA	NA	NA	NA	NA	NA	OR2T4	68815
190	chr1	248818483	248821681	248819742	N	NA	NA	NA	NA	NA	NA	OR2T4	293600
191	chr1	249165619	249169550	249168020	N	NA	SH3BP5L,ZNF672,ZNF692,PGBD2	ZNF692,PGBD2,MIR3124,SH3BP5L	K562,MCF7	ChIA-PET	22265404	ZNF692	12304
192	chr1	25030267	25032995	25031925	N	NA	CLIC4	SRRM1,CLIC4,RUNX3	IMR90,MCF7	Hi-C,ChIA-PET	24141950,22265404	CLIC4	38765
193	chr1	25343689	25378844	25345997,25349335,25353818,25359174	Y,N,Y,N	RUNX3;NA;RUNX3,SYF2,C1orf63;NA	NA	RUNX3,CLIC4,C1orf63,SYF2,C1orf130,SRRM1	IMR90	Hi-C	24141950	RUNX3	52188
194	chr1	25464998	25468467	25466877	Y	RUNX3	NA	RUNX3,GRHL3	IMR90	Hi-C	24141950	SYF2	90546
195	chr1	25587911	25596008	25594237	N	NA	SYF2,C1orf63	NA	NA	NA	NA	C1orf63	13926
196	chr1	26944964	26949581	26945214,26947655	N,Y	NA;SH3BGRL3,UBXN11,UBXN11,ZDHHC18,PIGV,GPATCH3,ARID1A,RPS6KA1	NA	RPS6KA1,ARID1A,GPN2,GPATCH3,ZDHHC18,DHDDS,HMGN2,SFN,PIGV,NUDC,NR0B2,C1orf172	IMR90,K562,MCF7	Hi-C,ChIA-PET	24141950,22265404	ARID1A	72941
197	chr1	27003308	27005451	27004174	N	NA	ARID1A	GPN2,ARID1A,RPS6KA1,PIGV,NR0B2,GPATCH3,SFN,ZDHHC18	IMR90,MCF7	Hi-C,ChIA-PET	24141950,22265404	ARID1A	17071
198	chr1	28015262	28018046	28016249	N	NA	IFI6,FAM76A	WASF2,PPP1R8,FAM76A,IFI6,STX12,TMEM222,WDTC1,SYTL1	IMR90	Hi-C	24141950	IFI6	16538
199	chr1	30160563	30162284	30161448	N	NA	NA	PTPRU,MECR,MATN1,LOC100129196	IMR90	Hi-C	24141950	MECR	603109
200	chr1	30181312	30183693	30182419	N	NA	NA	PTPRU,MECR,LOC100129196,MATN1	IMR90	Hi-C	24141950	MECR	623858
201	chr1	31068960	31072804	31070575	N	NA	NA	NA	NA	NA	NA	LOC100129196	118815
202	chr1	31235698	31243128	31238375,31242115	N,Y	NA;LAPTM5	LOC100129196,LAPTM5	MATN1,LOC100129196,LAPTM5,SDC3,PUM1,SNORD103A,MECR,SNORD103B	IMR90	Hi-C	24141950	LAPTM5	5015
203	chr1	31954469	31957950	31956037	N	NA	NA	SERINC2,SNRNP40,HCRTR1,NKAIN1,FABP3,LOC149086,LOC284551,TINAGL1	IMR90	Hi-C	24141950	PEF1	152888
204	chr1	32014497	32015887	32015213	Y	NA	NA	FABP3,SERINC2,LOC284551,PEF1,HCRTR1,NKAIN1,TINAGL1	IMR90	Hi-C	24141950	PEF1	94951
205	chr1	32345354	32348024	32346911	N	NA	NA	NA	NA	NA	NA	PTP4A2	55964
206	chr1	32407082	32412438	32410087	N	NA	PTP4A2	KHDRBS1,SPOCD1	IMR90	Hi-C	24141950	PTP4A2	3094
207	chr1	32419376	32428942	32422769,32427475	N,N	NA;NA	PTP4A2	KHDRBS1,SPOCD1,PTP4A2,TINAGL1,COL16A1,PEF1,BAI2,TMEM39B	IMR90,MCF7	Hi-C,ChIA-PET	24141950,22265404	PTP4A2	15388
208	chr1	32445908	32452858	32446796,32450821	N,N	NA;NA	PTP4A2,KHDRBS1	KHDRBS1,SPOCD1,PTP4A2,KPNA6,BAI2,COL16A1,TMEM39B,CCDC28B,IQCC,TXLNA	IMR90	Hi-C	24141950	KHDRBS1	26633
209	chr1	32896533	32898597	32897760	N	NA	BSDC1	ZBTB8OS,DCDC2B,EIF3I,TMEM234,IQCC,CCDC28B,HDAC1,ZBTB8B,ZBTB8A,BSDC1	IMR90	Hi-C	24141950	BSDC1	36471
210	chr1	32984973	32990984	32986358	N	NA	NA	BSDC1,ZBTB8B,ZBTB8A,ZBTB8OS,RBBP4,SYNC,KIAA1522,YARS,S100PBP,FNDC5	IMR90	Hi-C	24141950	BSDC1	124911
211	chr1	33442257	33448417	33445652,33446927	N,Y	NA;RNF19B	RNF19B	RNF19B,AK2	IMR90,K562	Hi-C,ChIA-PET	24141950,22265404	RNF19B	11971
212	chr1	33523337	33525090	33524094	N	NA	AK2	AK2,S100PBP,RNF19B,TMEM54,FNDC5,HPCA,ADC	IMR90	Hi-C	24141950	AK2	20825
213	chr1	34797113	34799832	34798829	N	NA	NA	LOC402779,CSMD2	IMR90	Hi-C	24141950	C1orf212	525585
214	chr1	34993834	34997639	34996028	N	NA	NA	CSMD2	IMR90	Hi-C	24141950	C1orf212	327778
215	chr1	35694959	35696696	35695809	N	NA	SFPQ,ZMYM4	ZMYM4	IMR90	Hi-C	24141950	SFPQ	36216
216	chr1	38526549	38529106	38527799	N	NA	UTP11L	POU3F1	IMR90	Hi-C	24141950	UTP11L	48165
217	chr1	38762546	38764979	38763940	N	NA	NA	NA	NA	NA	NA	UTP11L	284162
218	chr1	38938642	38949548	38940865,38942927,38948122	N,N,Y	NA;NA;NA	NA	NA	NA	NA	NA	RRAGC	375792
219	chr1	38992159	38994482	38993124	N	NA	NA	NA	NA	NA	NA	RRAGC	330858
220	chr1	39023177	39033518	39024782	N	NA	NA	NA	NA	NA	NA	RRAGC	291822
221	chr1	40062736	40065180	40064195	N	NA	PPIEL,PABPC4	HPCAL4,NT5C1A,BMP8B,PPIE,PABPC4,PPIEL,HEYL	IMR90,K562	Hi-C,ChIA-PET	24141950,22265404	PABPC4	20215
222	chr1	40262820	40266091	40265035	Y	NA	NA	BMP8B,HEYL,PPIE,MFSD2A,MACF1,NT5C1A,TRIT1,MYCL1	K562,IMR90,MCF7	ChIA-PET,Hi-C	22265404,24141950	PPIE	58303
223	chr1	40280877	40285414	40283218	N	NA	NA	MYCL1	K562	ChIA-PET	22265404	TRIT1	63763
224	chr1	41831082	41834608	41832051	N	NA	NA	NA	NA	NA	NA	SCMH1	123267
225	chr1	42471918	42475555	42474560	N	NA	NA	HIVEP3,CCDC30	IMR90	Hi-C	24141950	HIVEP3	87540
226	chr1	42965225	42966705	42965695	N	NA	PPCS	NA	NA	NA	NA	PPCS	43052
227	chr1	46007987	46012684	46009737,46011464	Y,N	IPP,GPBP1L1,TOE1,TESK2;NA	CCDC163P,MMACHC,PRDX1,AKR1A1,NASP	PRDX1,AKR1A1,NASP,CCDC17	IMR90,MCF7,K562	Hi-C,ChIA-PET	24141950,22265404	AKR1A1	3771
228	chr1	46631474	46633800	46632433	N	NA	PIK3R3	MAST2,PIK3R3	IMR90	Hi-C	24141950	PIK3R3	32766
229	chr1	4686853	4692621	4691579	N	NA	NA	NPHP4	IMR90	Hi-C	24141950	LOC100133612	869885
230	chr1	51999615	52003033	52000524	N	NA	EPS15	OSBPL9,EPS15	IMR90,K562	Hi-C,ChIA-PET	24141950,22265404	EPS15	14620
231	chr1	53168052	53170362	53168761	Y	NA	SELRC1,ZYG11B	SELRC1,CPT2	MCF7,K562,IMR90	ChIA-PET,Hi-C	22265404,24141950	SELRC1	4014
232	chr1	53830518	53834743	53833836	N	NA	LRP8	GLIS1,LRP8,FLJ40434,YIPF1,LOC100507564,MAGOH,TMEM48	IMR90,K562	Hi-C,ChIA-PET	24141950,22265404	LRP8	36697
233	chr1	54952741	54958236	54954645	N	NA	NA	TCEANC2,SSBP3,TMEM59,MRPL37,CYB5RL,CDCP2,C1orf177,YIPF1,DIO1,HSPB11,HEATR8-TTC4	IMR90,K562,MCF7	Hi-C,ChIA-PET	24141950,22265404	SSBP3	80649
234	chr1	55007431	55009817	55008151	N	NA	NA	NA	NA	NA	NA	HEATR8-TTC4	97610
235	chr1	564338	570425	567474	N	NA	NA	NA	NA	NA	NA	LINC00115	192477
236	chr1	59433520	59435533	59434274	N	NA	NA	FGGY,LOC100131060,JUN,MIR4711	IMR90,K562	Hi-C,ChIA-PET	24141950,22265404	JUN	183735
237	chr1	59477692	59481318	59479806	N	NA	NA	FGGY,LOC100131060,JUN,HSD52,MIR4711	IMR90,K562	Hi-C,ChIA-PET	24141950,22265404	JUN	227907
238	chr1	59484722	59489565	59485969	N	NA	NA	FGGY,LOC100131060,JUN,HSD52,MIR4711	IMR90	Hi-C	24141950	JUN	234937
239	chr1	59490669	59494476	59492005	N	NA	NA	FGGY,LOC100131060,JUN,MIR4711,HSD52	IMR90	Hi-C	24141950	JUN	240884
240	chr1	63190462	63191436	63190775	N	NA	DOCK7	DOCK7,ANGPTL3	IMR90	Hi-C	24141950	DOCK7	36493
241	chr1	65531393	65535595	65533955	N	NA	NA	AK4,DNAJC6,LEPR,JAK1	K562,IMR90,MCF7	ChIA-PET,Hi-C	22265404,24141950	AK4	77637
242	chr1	66907299	66912506	66911291	Y	MIER1,PDE4B	NA	PDE4B,SGIP1	IMR90	Hi-C	24141950	MIER1	478072
243	chr1	77165329	77166760	77165930	N	NA	NA	ST6GALNAC3	IMR90	Hi-C	24141950	MSH4	902773
244	chr1	8013539	8015721	8014327	N	NA	PARK7	NA	NA	NA	NA	PARK7	5993
245	chr1	8156111	8159579	8157624	Y	NA	NA	ERRFI1,RERE,PARK7,SLC45A1	IMR90,MCF7	Hi-C,ChIA-PET	24141950,22265404	ERRFI1	69718
246	chr1	8228567	8231508	8229834	N	NA	NA	ERRFI1,SLC45A1,PARK7	IMR90	Hi-C	24141950	ERRFI1	142174
247	chr1	8342022	8344924	8343239	Y	NA	NA	PARK7,ERRFI1,SLC45A1,RERE	IMR90	Hi-C	24141950	ERRFI1	255629
248	chr1	83950524	83955695	83951581,83953853	N,N	NA;NA	NA	NA	NA	NA	NA	RPF1	989225
249	chr1	83964834	83968114	83965892	N	NA	NA	NA	NA	NA	NA	RPF1	976806
250	chr1	84157474	84159746	84158698	N	NA	NA	NA	NA	NA	NA	RPF1	785174
251	chr1	84736390	84738806	84737479	N	NA	NA	LPAR3,DNASE2B,UOX,SAMD13,SSX2IP	IMR90	Hi-C	24141950	RPF1	206114
252	chr1	84902129	84903867	84903185	N	NA	RPF1	PRKACB,MCOLN3,LPAR3	IMR90	Hi-C	24141950	RPF1	41053
253	chr1	87914029	87916937	87915301	N	NA	NA	LMO4	IMR90	Hi-C	24141950	LMO4	119878
254	chr1	9135903	9137261	9136552	N	NA	SLC2A5	NA	NA	NA	NA	SLC2A5	6016
255	chr1	9138453	9142429	9139595	N	NA	SLC2A5,GPR157	NA	NA	NA	NA	SLC2A5	8566
256	chr1	93439689	93452098	93441163,93443695,93446633	N,N,N	NA;NA;NA	FAM69A	FAM69A,RPL5,EVI5	IMR90	Hi-C	24141950	FAM69A	12610
257	chr1	93507135	93509407	93508085	N	NA	MTF2	MTF2,CCDC18,TMED5,FAM69A,RPL5,BCAR3	IMR90	Hi-C	24141950	MTF2	35385
258	chr1	94157769	94159804	94158473	N	NA	BCAR3	BCAR3	IMR90,MCF7	Hi-C,ChIA-PET	24141950,22265404	BCAR3	10384
259	chr1	94173295	94175471	94174308	N	NA	BCAR3	BCAR3,MIR760	IMR90	Hi-C	24141950	BCAR3	25910
260	chr1	9470091	9475440	9471156,9473761	N,Y	NA;NA	NA	SPSB1,H6PD,SLC25A33	IMR90	Hi-C	24141950	SPSB1	117150
261	chr1	9487381	9491086	9489074	Y	NA	NA	H6PD,SPSB1,SLC25A33,MIR34A,GPR157	IMR90	Hi-C	24141950	SLC25A33	108442
262	chr10	100120372	100122114	100121147	Y	PYROXD2,LOXL4	NA	PYROXD2,C10orf28,LOXL4,HPS1	IMR90	Hi-C	24141950	PYROXD2	52864
263	chr10	101772182	101776373	101774030	N	NA	DNMBP	CUTC,COX15,ABCC2,DNMBP,DNMBP-AS1,CPN1	IMR90	Hi-C	24141950	DNMBP	2506
264	chr10	109184854	109186480	109186039	N	NA	NA	NA	NA	NA	NA	XPNPEP1	2496831
265	chr10	109673105	109676616	109674908	N	NA	NA	NA	NA	NA	NA	XPNPEP1	2006695
266	chr10	109754121	109756520	109755373	N	NA	NA	NA	NA	NA	NA	XPNPEP1	1926791
267	chr10	112077236	112079444	112078370	N	NA	SMNDC1	MXI1,DUSP5,SMC3,RBM20	IMR90	Hi-C	24141950	SMNDC1	12529
268	chr10	112083009	112088600	112084393,112086775	N,N	NA;NA	SMNDC1	DUSP5,SMC3,RBM20,SMNDC1	IMR90	Hi-C	24141950	SMNDC1	18302
269	chr10	112113228	112118804	112115224,112117083	Y,N	DUSP5;NA	SMNDC1	SMC3,DUSP5,SMNDC1,RBM20	IMR90,MCF7	Hi-C,ChIA-PET	24141950,22265404	SMNDC1	48521
270	chr10	112145847	112149773	112147940	N	NA	NA	SMC3,DUSP5	IMR90	Hi-C	24141950	SMNDC1	81140
271	chr10	112154161	112156859	112155751	Y	DUSP5	NA	SMC3,DUSP5	IMR90	Hi-C	24141950	SMNDC1	89454
272	chr10	112168287	112184613	112170822,112174552,112174560	N,N,N	NA;NA;NA	NA	DUSP5,SMC3,SMNDC1	IMR90	Hi-C	24141950	DUSP5	73012
273	chr10	112199564	112202714	112201745	N	NA	NA	DUSP5	IMR90	Hi-C	24141950	DUSP5	54911
274	chr10	113973817	113976096	113975610	N	NA	GPAM	NA	NA	NA	NA	GPAM	30280
275	chr10	115717463	115722794	115720480	N	NA	NA	ADRB1,NHLRC2,DCLRE1A	IMR90,MCF7	Hi-C,ChIA-PET	24141950,22265404	ADRB1	81012
276	chr10	115724321	115728123	115726186	N	NA	NA	NA	NA	NA	NA	ADRB1	75683
277	chr10	115741870	115744288	115743020	N	NA	NA	DCLRE1A,NHLRC2,ADRB1	IMR90,MCF7	Hi-C,ChIA-PET	24141950,22265404	ADRB1	59518
278	chr10	115782689	115786211	115784916	N	NA	ADRB1	NHLRC2	IMR90	Hi-C	24141950	ADRB1	17595
279	chr10	115857869	115860518	115859164	N	NA	NA	NA	NA	NA	NA	ADRB1	54063
280	chr10	116760679	116765814	116761970	N	NA	NA	NA	NA	NA	NA	TRUB1	62727
281	chr10	11714868	11728670	11720166,11725752,11727167	N,N,N	NA;NA;NA	NA	USP6NL,ECHDC3	IMR90,MCF7	Hi-C,ChIA-PET	24141950,22265404	ECHDC3	55686
282	chr10	11753838	11756161	11755214	N	NA	ECHDC3	USP6NL,ECHDC3	IMR90,K562	Hi-C,ChIA-PET	24141950,22265404	ECHDC3	28195
283	chr10	12095133	12098330	12096005	N	NA	UPF2,DHTKD1	UPF2,DHTKD1	IMR90,K562	Hi-C,ChIA-PET	24141950,22265404	UPF2	9964
284	chr10	121461317	121471113	121468267,121463517,121468372	N,N,N	NA;NA;NA	INPP5F	INPP5F,MCMBP,SEC23IP	IMR90	Hi-C	24141950	INPP5F	14446
285	chr10	12381752	12385877	12383302	N	NA	CAMK1D	CAMK1D	IMR90	Hi-C	24141950	CAMK1D	5706
286	chr10	125148061	125155189	125150901	N	NA	NA	NA	NA	NA	NA	BUB3	234301
287	chr10	125157743	125164623	125158303,125162359	N,Y	NA;NA	NA	NA	NA	NA	NA	BUB3	243983
288	chr10	125258982	125268330	125260825,125266906	N,N	NA;NA	NA	HMX3	IMR90	Hi-C	24141950	BUB3	345222
289	chr10	125295576	125300844	125298123	N	NA	NA	IKZF5,ACADSB,HMX3	IMR90	Hi-C	24141950	BUB3	381816
290	chr10	125310411	125316464	125313200	N	NA	NA	ACADSB,IKZF5,HMX3	IMR90	Hi-C	24141950	BUB3	396651
291	chr10	125972241	125977660	125974763	N	NA	NA	CPXM2,CHST15	IMR90	Hi-C	24141950	FAM53B	455270
292	chr10	126599539	126616546	126605387	N	NA	ZRANB1	ZRANB1,CTBP2,METTL10	IMR90,MCF7,K562	Hi-C,ChIA-PET	24141950,22265404	ZRANB1	14146
293	chr10	132095572	132102446	132099469	N	NA	NA	NA	NA	NA	NA	GLRX3	160933
294	chr10	133574848	133576883	133576040	N	NA	NA	TCERG1L	IMR90	Hi-C	24141950	PPP2R2D	171077
295	chr10	135460259	135463413	135462659	N	NA	NA	NA	NA	NA	NA	MTG1	252638
296	chr10	16607771	16609190	16608634	N	NA	NA	NA	NA	NA	NA	PTER	128804
297	chr10	22517364	22520441	22518434	N	NA	LOC100130992	COMMD3-BMI1,LOC100499489,PIP4K2A,ARMC3,MSRB2,LOC100130992,DNAJC1	IMR90,K562,MCF7	Hi-C,ChIA-PET	24141950,22265404	LOC100130992	20560
298	chr10	23011813	23013661	23012443	N	NA	PIP4K2A	PIP4K2A,ARMC3	MCF7,IMR90	ChIA-PET,Hi-C	22265404,24141950	PIP4K2A	8310
299	chr10	26623325	26626566	26624570	N	NA	NA	NA	NA	NA	NA	APBB1IP	100700
300	chr10	26660036	26667341	26661938	N	NA	NA	NA	NA	NA	NA	APBB1IP	59925
301	chr10	27234034	27242784	27241145	N	NA	NA	LINC00202	IMR90	Hi-C	24141950	ABI1	84018
302	chr10	27608222	27609681	27608926	Y	ABI1,MASTL,ACBD5	NA	PDSS1	MCF7	ChIA-PET	22265404	ACBD5	77154
303	chr10	27633894	27634855	27634416	N	NA	NA	NA	NA	NA	NA	ACBD5	102826
304	chr10	30710795	30713247	30712544	N	NA	MAP3K8	MAP3K8	IMR90,K562,MCF7	Hi-C,ChIA-PET	24141950,22265404	MAP3K8	9703
305	chr10	30775897	30784685	30777472,30779691,30782968	Y,N,Y	MAP3K8;NA;MAP3K8	NA	MAP3K8	IMR90,K562	Hi-C,ChIA-PET	24141950,22265404	MAP3K8	52947
306	chr10	30789962	30793193	30791460	Y	ZNF438,MAP3K8	NA	MAP3K8,LOC729668	IMR90	Hi-C	24141950	MAP3K8	67012
307	chr10	30798532	30801526	30799502	N	NA	NA	MAP3K8,LOC729668,KIAA1462	IMR90,MCF7	Hi-C,ChIA-PET	24141950,22265404	MAP3K8	75582
308	chr10	30817382	30824072	30818606	Y	MAP3K8,ZNF438	NA	MAP3K8,KIAA1462,MTPAP,LOC729668,LYZL2	IMR90	Hi-C	24141950	MAP3K8	94432
309	chr10	30875518	30877881	30876599	Y	MAP3K8,ZNF438,ZNF438	NA	LOC729668,MAP3K8	IMR90	Hi-C	24141950	MAP3K8	152568
310	chr10	3089982	3092242	3091010	N	NA	PFKP	PFKP	IMR90,MCF7	Hi-C,ChIA-PET	24141950,22265404	PFKP	17470
311	chr10	30988939	30996428	30990814,30995155	N,N	NA;NA	NA	ZEB1,ARHGAP12,ZEB1-AS1,KIF5B	IMR90	Hi-C	24141950	MAP3K8	265989
312	chr10	31024252	31029979	31027075	N	NA	NA	ZEB1,ARHGAP12,ZEB1-AS1,KIF5B,ZNF438	IMR90	Hi-C	24141950	MAP3K8	301302
313	chr10	31038410	31042147	31040066	N	NA	NA	ZEB1,ARHGAP12,ZEB1-AS1,KIF5B,ZNF438	IMR90	Hi-C	24141950	MAP3K8	315460
314	chr10	31071053	31075629	31073236	N	NA	NA	ARHGAP12,ZEB1-AS1,ZEB1,ZNF438	IMR90	Hi-C	24141950	MAP3K8	348103
315	chr10	31420078	31424706	31423197	N	NA	NA	ARHGAP12,ZEB1,ZNF438,ZEB1-AS1	IMR90	Hi-C	24141950	ZEB1-AS1	183318
316	chr10	31891316	31893231	31892568	Y	NA	NA	ZEB1,ARHGAP12,KIF5B	IMR90	Hi-C	24141950	ZEB1	283215
317	chr10	31989982	31998674	31996732,31991139	N,N	NA;NA	NA	ARHGAP12,ZNF438,ZEB1	IMR90	Hi-C	24141950	ARHGAP12	219096
318	chr10	32044520	32051196	32049179	Y	ZEB1,KIF5B	NA	ZNF438,ZEB1,ARHGAP12,LYZL2	IMR90,MCF7	Hi-C,ChIA-PET	24141950,22265404	ARHGAP12	166574
319	chr10	32645127	32669828	32667777	N	NA	EPC1	EPC1	IMR90,MCF7,K562	Hi-C,ChIA-PET	24141950,22265404	EPC1	9014
320	chr10	32733884	32736752	32735050	N	NA	NA	C10orf68	MCF7	ChIA-PET	22265404	EPC1	97771
321	chr10	32800174	32807632	32800797	N	NA	NA	NA	NA	NA	NA	EPC1	164061
322	chr10	33268762	33270737	33269620	Y	C10orf68	ITGB1	ITGB1	IMR90,K562,MCF7	Hi-C,ChIA-PET	24141950,22265404	ITGB1	21469
323	chr10	3514179	3515291	3514844	N	NA	NA	LOC100216001,LOC338588,KLF6	IMR90,MCF7	Hi-C,ChIA-PET	24141950,22265404	PITRM1	299146
324	chr10	3518625	3521304	3520114	N	NA	NA	LOC100216001,LOC338588,KLF6	IMR90,MCF7	Hi-C,ChIA-PET	24141950,22265404	PITRM1	303592
325	chr10	3525455	3531726	3527257	N	NA	NA	LOC100216001,LOC338588,KLF6	IMR90,MCF7	Hi-C,ChIA-PET	24141950,22265404	KLF6	295747
326	chr10	36109192	36111221	36110412	N	NA	NA	NA	NA	NA	NA	CCNY	573239
327	chr10	3783955	3784846	3784398	N	NA	KLF6	LOC338588,LOC100216001,KLF6	IMR90,MCF7	Hi-C,ChIA-PET	24141950,22265404	KLF6	42627
328	chr10	3845203	3849963	3847556	N	NA	KLF6	LOC100216001,LOC338588,KLF6	IMR90,MCF7	Hi-C,ChIA-PET	24141950,22265404	KLF6	17730
329	chr10	3851353	3855130	3853076,3853848	N,Y	NA;KLF6	KLF6	LOC100216001,LOC338588,KLF6,AKR1E2	IMR90,MCF7	Hi-C,ChIA-PET	24141950,22265404	KLF6	23880
330	chr10	3877188	3879325	3878295	Y	KLF6	KLF6	KLF6,LOC100216001,LOC338588	MCF7,K562,IMR90	ChIA-PET,Hi-C	22265404,24141950	KLF6	49715
331	chr10	3891860	3895533	3894383	N	NA	NA	LOC100216001,LOC338588,KLF6	IMR90,K562,MCF7	Hi-C,ChIA-PET	24141950,22265404	KLF6	64387
332	chr10	3915924	3919273	3917833	Y	KLF6	NA	LOC100216001,LOC338588,KLF6	IMR90,K562	Hi-C,ChIA-PET	24141950,22265404	KLF6	88451
333	chr10	43854563	43859182	43857806	N	NA	HNRNPF	FXYD4,HNRNPF,ZNF487P	MCF7,IMR90	ChIA-PET,Hi-C	22265404,24141950	HNRNPF	45514
334	chr10	43914623	43917885	43915979	N	NA	HNRNPF,ZNF487P	ZNF487P	K562,MCF7	ChIA-PET	22265404	HNRNPF	9927
335	chr10	44089906	44091291	44090356	N	NA	ZNF485	ZNF485,ZNF32-AS3	IMR90	Hi-C	24141950	ZNF485	10564
336	chr10	44505587	44507843	44506577	N	NA	NA	TMEM72-AS1,C10orf136,LOC100506835,LOC283033,CXCL12	IMR90	Hi-C	24141950	ZNF32	361261
337	chr10	44529922	44532299	44531375	N	NA	NA	LOC100506835,HNRNPA3P1,LOC283033,CXCL12,TMEM72-AS1	IMR90	Hi-C	24141950	ZNF32	385596
338	chr10	44754240	44760754	44756645,44759810	N,N	NA;NA	NA	LOC283033,ZNF32-AS3	IMR90	Hi-C	24141950	ZNF32	609914
339	chr10	47563053	47567106	47565383	N	NA	NA	LOC643650,ANXA8	IMR90	Hi-C	24141950	FAM21B	326917
340	chr10	47621311	47642227	47640359	N	NA	NA	SYT15,PPYR1,LOC643650,GPRIN2	IMR90	Hi-C	24141950	FAM21B	251796
341	chr10	48477282	48478841	48478055	N	NA	NA	NA	NA	NA	NA	AGAP9	261558
342	chr10	49485959	49492439	49487688,49491108	N,N	NA;NA	NA	NA	NA	NA	NA	MAPK8	117248
343	chr10	49494008	49499351	49496212,49497584	N,N	NA;NA	NA	FRMPD2	MCF7	ChIA-PET	22265404	MAPK8	110336
344	chr10	49511698	49528368	49514620	N	NA	NA	FRMPD2,ARHGAP22	IMR90,K562	Hi-C,ChIA-PET	24141950,22265404	MAPK8	81319
345	chr10	49874227	49883075	49876357,49880173	Y,N	WDFY4;NA	WDFY4	ARHGAP22,WDFY4,C10orf71,ERCC6	IMR90	Hi-C	24141950	WDFY4	10443
346	chr10	52434861	52443121	52440751	N	NA	NA	NA	NA	NA	NA	SGMS1	51124
347	chr10	54723842	54727165	54725892	N	NA	NA	NA	NA	NA	NA	CSTF2T	1264487
348	chr10	54784230	54786268	54785065	N	NA	NA	NA	NA	NA	NA	CSTF2T	1324875
349	chr10	60752429	60755678	60753055	N	NA	NA	NA	NA	NA	NA	TFAM	607253
350	chr10	60795793	60798420	60796721	Y	NA	NA	NA	NA	NA	NA	TFAM	650617
351	chr10	60806822	60815213	60808342	N	NA	NA	NA	NA	NA	NA	TFAM	661646
352	chr10	60818107	60824573	60820777	Y	NA	NA	NA	NA	NA	NA	TFAM	672931
353	chr10	6113168	6116170	6114817	Y	IL2RA,RBM17,RBM17	IL2RA,RBM17	IL2RA,LOC399715,RBM17	IMR90	Hi-C	24141950	IL2RA	8835
354	chr10	64466172	64470337	64468257	N	NA	NA	ZNF365	IMR90	Hi-C	24141950	ADO	94179
355	chr10	64527700	64533489	64529557,64532404	N,N	NA;NA	ADO,EGR2	ZNF365,EGR2,ADO	IMR90	Hi-C	24141950	ADO	31027
356	chr10	64670405	64673463	64672025	N	NA	NA	ZNF365	IMR90	Hi-C	24141950	EGR2	91478
357	chr10	64751439	64753625	64752237	N	NA	NA	ZNF365	IMR90	Hi-C	24141950	NRBF2	139382
358	chr10	67649348	67652595	67651337	N	NA	NA	NA	NA	NA	NA	SIRT1	1991832
359	chr10	69522344	69525474	69524199	Y	NA	NA	NA	NA	NA	NA	SIRT1	118953
360	chr10	69608002	69612421	69609288	Y	NA	SIRT1	SIRT1	K562	ChIA-PET	22265404	SIRT1	32006
361	chr10	6969542	6971243	6969925	N	NA	NA	LOC100507127,SFMBT2	IMR90	Hi-C	24141950	SFMBT2	482205
362	chr10	70802838	70818985	70804831,70812549,70817659	N,N,N	NA;NA;NA	SRGN	DDX21,KIAA1279,VPS26A,SRGN,HKDC1,SUPV3L1	IMR90,K562	Hi-C,ChIA-PET	24141950,22265404	SRGN	28843
363	chr10	70820174	70827558	70821518,70825273	Y,N	DDX21,VPS26A,SRGN;NA	SRGN	KIAA1279,DDX21,SRGN,VPS26A,SUPV3L1	IMR90,K562	Hi-C,ChIA-PET	24141950,22265404	SRGN	20270
364	chr10	73618954	73621827	73620515	Y	DNAJB12,DDIT4,C10orf54,PSAP	PSAP	PSAP,C10orf54,CDH23,CHST3,SPOCK2,DNAJB12,ASCC1,ANAPC16	MCF7,IMR90	ChIA-PET,Hi-C	22265404,24141950	PSAP	7872
365	chr10	73632062	73635864	73633576	N	NA	PSAP	C10orf54,CDH23,PSAP,SPOCK2,DNAJB12,CHST3,ASCC1,ANAPC16	IMR90,K562	Hi-C,ChIA-PET	24141950,22265404	PSAP	20980
366	chr10	73647472	73651083	73648761	N	NA	PSAP	PSAP,SPOCK2,DNAJB12,CHST3,CDH23,ASCC1	IMR90,K562	Hi-C,ChIA-PET	24141950,22265404	PSAP	36390
367	chr10	7497639	7500945	7499841	N	NA	SFMBT2	PRKCQ,LOC439949	IMR90	Hi-C	24141950	SFMBT2	44191
368	chr10	7510530	7515303	7513878,7512128	N,Y	NA;NA	NA	NA	NA	NA	NA	SFMBT2	57082
369	chr10	7524759	7528342	7526614	Y	SFMBT2,SFMBT2,TAF3,KIN	NA	NA	NA	NA	NA	SFMBT2	71311
370	chr10	75715266	75720629	75716373,75716839,75718525	N,N,N	NA;NA;NA	PLAU,VCL	CAMK2G,PLAU,C10orf55,VCL,AP3M1,LOC100507331,KIAA0913,NDST2	IMR90,K562	Hi-C,ChIA-PET	24141950,22265404	VCL	37243
371	chr10	76497943	76500747	76498923	N	NA	NA	KAT6B,ADK,DUPD1,DUSP13,SAMD8	IMR90,MCF7	Hi-C,ChIA-PET	24141950,22265404	KAT6B	85424
372	chr10	79418720	79420775	79419637	N	NA	NA	KCNMA1	IMR90	Hi-C	24141950	POLR3A	368523
373	chr10	79466901	79472358	79470337	N	NA	NA	KCNMA1	IMR90	Hi-C	24141950	POLR3A	316940
374	chr10	80061366	80063504	80062914	N	NA	NA	ZMIZ1,RPS24,LOC283050,LOC100132987,POLR3A	IMR90	Hi-C	24141950	RPS24	267848
375	chr10	81563445	81567016	81565403	N	NA	LOC642361	NA	NA	NA	NA	LOC642361	18642
376	chr10	82006389	82007544	82007523	N	NA	ANXA11	NA	NA	NA	NA	ANXA11	41061
377	chr10	85439453	85441066	85440385	N	NA	NA	NA	NA	NA	NA	GHITM	458119
378	chr10	88145198	88154665	88151213	N	NA	NA	GRID1,FAM190B	IMR90	Hi-C	24141950	WAPAL	126876
379	chr10	88156376	88164248	88160823	Y	OPN4,GRID1	NA	WAPAL	MCF7,IMR90	ChIA-PET,Hi-C	22265404,24141950	WAPAL	117293
380	chr10	88169866	88173415	88171422,88172203	Y,N	NA;NA	NA	NA	NA	NA	NA	WAPAL	108126
381	chr10	88358833	88360545	88359682	N	NA	NA	LDB3,OPN4,BMPR1A	IMR90	Hi-C	24141950	WAPAL	77292
382	chr10	89786607	89788789	89787540	N	NA	NA	RNLS,PTEN	IMR90	Hi-C	24141950	PTEN	163412
383	chr10	89821295	89823926	89822734	N	NA	NA	RNLS,KLLN,PTEN	IMR90	Hi-C	24141950	PTEN	198100
384	chr10	89824497	89831723	89825914,89830350	N,N	NA;NA	NA	PTEN,RNLS,KLLN	IMR90	Hi-C	24141950	PTEN	201302
385	chr10	89838794	89843701	89842513,89840222	N,N	NA;NA	NA	PTEN,RNLS,KLLN	IMR90	Hi-C	24141950	PTEN	215599
386	chr10	89861882	89879426	89864312,89868113,89870743,89873597,89877184	N,Y,N,N,N	NA;KLLN,PTEN;NA;NA;NA	NA	PTEN,KLLN,RNLS,CFL1P1,ATAD1	IMR90,MCF7	Hi-C,ChIA-PET	24141950,22265404	PTEN	238687
387	chr10	91124141	91124345	91124291	N	NA	IFIT3,IFIT1,IFIT5	LIPA,IFIT2,IFIT1B,SLC16A12,PANK1	IMR90	Hi-C	24141950	IFIT1	27977
388	chr10	92705583	92710092	92706929	N	NA	NA	PCGF5	IMR90	Hi-C	24141950	RPP30	73874
389	chr10	92736579	92738908	92737520	N	NA	NA	PCGF5,ANKRD1	IMR90	Hi-C	24141950	RPP30	104870
390	chr10	92760910	92771917	92769652,92767808	N,N	NA;NA	NA	ANKRD1,PCGF5,RPP30	IMR90	Hi-C	24141950	RPP30	129201
391	chr10	92957098	92973040	92961335,92958215,92966305	N,N,N	NA;NA;NA	PCGF5	RPP30,ANKRD1,PCGF5	IMR90	Hi-C	24141950	PCGF5	6868
392	chr10	94501428	94503473	94502274	N	NA	NA	IDE,KIF11,HHEX,EXOC6	IMR90	Hi-C	24141950	HHEX	51747
393	chr10	94515838	94518132	94516753	N	NA	NA	EXOC6,KIF11,HHEX	IMR90,K562	Hi-C,ChIA-PET	24141950,22265404	HHEX	66157
394	chr10	96940857	96945487	96943588	Y	SORBS1,SORBS1	NA	SORBS1,C10orf129	IMR90,MCF7	Hi-C,ChIA-PET	24141950,22265404	PDLIM1	105294
395	chr10	970938	984248	976068,977826	Y,N	NA;NA	LARP4B	LARP4B,DIP2C,GTPBP4,IDI1,IDI2-AS1	IMR90,MCF7,K562	Hi-C,ChIA-PET	24141950,22265404	LARP4B	39236
396	chr10	98045781	98052653	98047353,98050700	N,N	NA;NA	BLNK	LOC728558,CC2D2B,DNTT,BLNK	IMR90,MCF7	Hi-C,ChIA-PET	24141950,22265404	BLNK	14448
397	chr10	98499810	98509068	98500905	N	NA	PIK3AP1	PIK3AP1,SLIT1,TLL2	IMR90	Hi-C	24141950	PIK3AP1	19531
398	chr10	989127	992104	989905	N	NA	GTPBP4	LARP4B,DIP2C,GTPBP4,IDI2-AS1	IMR90,K562	Hi-C,ChIA-PET	24141950,22265404	GTPBP4	42245
399	chr10	99166241	99168681	99167239	N	NA	RRP12,PGAM1,EXOSC1,ZDHHC16	EXOSC1,ZDHHC16,PGAM1,RRP12	MCF7,K562	ChIA-PET	22265404	RRP12	5114
400	chr11	102420581	102426862	102423805	N	NA	NA	BIRC2,TMEM123,MMP7,MMP20	IMR90	Hi-C	24141950	TMEM123	96806
401	chr11	108490450	108493592	108492666	N	NA	EXPH5,DDX10	NPAT,ATM,EXPH5	IMR90	Hi-C	24141950	EXPH5	26076
402	chr11	109814965	109820270	109817130	N	NA	NA	DDX10,ZC3H12C,FDX1	IMR90,MCF7	Hi-C,ChIA-PET	24141950,22265404	ZC3H12C	143817
403	chr11	109825055	109828772	109827125	N	NA	NA	DDX10,ZC3H12C,FDX1	IMR90	Hi-C	24141950	ZC3H12C	135315
404	chr11	109837121	109839163	109838873	N	NA	NA	NA	NA	NA	NA	ZC3H12C	124924
405	chr11	109840154	109846096	109842430	N	NA	NA	NA	NA	NA	NA	ZC3H12C	117991
406	chr11	109854037	109857243	109855411	N	NA	NA	ZC3H12C	IMR90	Hi-C	24141950	ZC3H12C	106844
407	chr11	109891570	109901283	109893480,109899358	N,N	NA;NA	NA	ZC3H12C	K562,IMR90	ChIA-PET,Hi-C	22265404,24141950	ZC3H12C	62804
408	chr11	109946145	109950293	109948062	N	NA	ZC3H12C	ZC3H12C	MCF7,IMR90	ChIA-PET,Hi-C	22265404,24141950	ZC3H12C	13794
409	chr11	110198922	110207195	110199390	N	NA	RDX	C11orf53,RDX	IMR90	Hi-C	24141950	RDX	31485
410	chr11	110241831	110247165	110243978	N	NA	NA	RDX,FDX1	IMR90,MCF7	Hi-C,ChIA-PET	24141950,22265404	FDX1	53496
411	chr11	111046526	111049514	111048012	N	NA	NA	ARHGAP20,FDX1,C11orf53	IMR90	Hi-C	24141950	POU2AF1	200643
412	chr11	112500413	112503905	112502065	N	NA	NA	NCAM1,LOC100288346	IMR90	Hi-C	24141950	PTS	403325
413	chr11	115455563	115457167	115456432	N	NA	NA	CADM1	IMR90	Hi-C	24141950	REXO2	1145455
414	chr11	115741643	115746074	115745891	N	NA	NA	CADM1	IMR90	Hi-C	24141950	BUD13	897640
415	chr11	115781933	115794253	115783666,115790337	N,N	NA;NA	NA	CADM1,LOC283143	IMR90	Hi-C	24141950	BUD13	849461
416	chr11	115796151	115803386	115798342,115801954	N,Y	NA;NA	NA	CADM1	IMR90	Hi-C	24141950	BUD13	840328
417	chr11	115844476	115847388	115846331	N	NA	NA	CADM1	IMR90	Hi-C	24141950	BUD13	796326
418	chr11	115942604	115947021	115945130	N	NA	NA	CADM1	IMR90	Hi-C	24141950	BUD13	696693
419	chr11	117814947	117817171	117815542	N	NA	IL10RA	DSCAML1,TMPRSS13,TMPRSS4,LOC100526771,FXYD6-FXYD2	IMR90	Hi-C	24141950	IL10RA	39935
420	chr11	118566313	118569127	118567236	N	NA	NA	BCL9L,DDX6,CXCR5,MIR4492,FOXR1,UPK2	IMR90,MCF7	Hi-C,ChIA-PET	24141950,22265404	DDX6	92845
421	chr11	118690163	118694765	118691091,118693846	N,N	NA;NA	DDX6	DDX6,PHLDB1,UPK2,TREH,CXCR5,BCL9L,MIR4492,FOXR1	IMR90,MCF7	Hi-C,ChIA-PET	24141950,22265404	DDX6	28191
422	chr11	118711397	118713326	118712467	N	NA	DDX6,CXCR5	DDX6,UPK2,FOXR1,BCL9L,MIR4492,RPS25,SLC37A4,TRAPPC4,CXCR5,CCDC84,RPL23AP64	IMR90	Hi-C	24141950	CXCR5	41149
423	chr11	119691838	119714998	119692476	N	NA	NA	PVRL1,TRIM29	IMR90	Hi-C	24141950	PVRL1	92403
424	chr11	120482665	120487305	120484307	N	NA	NA	GRIK4	IMR90	Hi-C	24141950	ARHGEF12	275047
425	chr11	121105942	121110278	121108005	N	NA	NA	SORL1	IMR90	Hi-C	24141950	SC5DL	53110
426	chr11	121206786	121210415	121208446	N	NA	SC5DL	SORL1	IMR90	Hi-C	24141950	SC5DL	43398
427	chr11	121236503	121240820	121238882	N	NA	NA	SORL1,SC5DL	IMR90	Hi-C	24141950	SC5DL	73115
428	chr11	121241688	121245202	121243975	N	NA	NA	SORL1	IMR90	Hi-C	24141950	SORL1	77710
429	chr11	121287398	121289162	121288007	N	NA	SORL1	SORL1	IMR90	Hi-C	24141950	SORL1	33750
430	chr11	123171826	123176400	123173527	N	NA	NA	CLMP	IMR90	Hi-C	24141950	GRAMD1B	220128
431	chr11	123348735	123369308	123350780,123355368	N,N	NA;NA	GRAMD1B	CLMP,MIR4493,GRAMD1B	IMR90	Hi-C	24141950	GRAMD1B	27220
432	chr11	128160969	128167117	128161876	Y	NA	NA	ETS1,FLI1,LOC100507392,KCNJ1	IMR90	Hi-C	24141950	ETS1	290336
433	chr11	128167912	128173706	128168781,128172657	N,Y	NA;FLI1,FLI1,ETS1	NA	ETS1,FLI1,KCNJ1	IMR90	Hi-C	24141950	ETS1	283747
434	chr11	128281908	128294000	128285650,128283055	N,N	NA;NA	NA	ETS1,FLI1	IMR90	Hi-C	24141950	ETS1	163453
435	chr11	128478722	128482357	128480999	Y	ETS1,FLI1,FLI1	ETS1	ETS1	IMR90	Hi-C	24141950	ETS1	21269
436	chr11	128493688	128496407	128494876	N	NA	ETS1	ETS1,FLI1,KCNJ1	IMR90	Hi-C	24141950	ETS1	36235
437	chr11	130971956	130976700	130974422	N	NA	NA	NTM	IMR90	Hi-C	24141950	SNX19	185574
438	chr11	131044601	131061083	131056664	N	NA	NA	NTM	IMR90	Hi-C	24141950	SNX19	258219
439	chr11	134842764	134846914	134845188	N	NA	NA	NA	NA	NA	NA	ACAD8	719330
440	chr11	1403326	1406693	1404660	Y	DUSP8,BRSK2	NA	TOLLIP,LOC255512,MUC5B,BRSK2,MOB2	IMR90,MCF7	Hi-C,ChIA-PET	24141950,22265404	TOLLIP	72434
441	chr11	17228234	17231788	17229563	N	NA	PIK3C2A	NA	NA	NA	NA	PIK3C2A	36880
442	chr11	32173870	32176972	32175567	N	NA	NA	DKFZp686K1684,PAX6,DNAJC24,ELP4	IMR90	Hi-C	24141950	RCN1	61393
443	chr11	33400749	33406454	33401690	N	NA	NA	C11orf41,C11orf91,CD59,FBXO3	IMR90	Hi-C	24141950	HIPK3	121581
444	chr11	33933488	33937535	33934203	N	NA	NA	LMO2	IMR90	Hi-C	24141950	CAPRIN1	135695
445	chr11	33942062	33943606	33942994	N	NA	NA	LMO2,NAT10	IMR90	Hi-C	24141950	CAPRIN1	129624
446	chr11	33959718	33962830	33961914	N	NA	NA	LMO2	IMR90,K562	Hi-C,ChIA-PET	24141950,22265404	CAPRIN1	110400
447	chr11	349365	352754	350712	N	NA	IFITM2,IFITM1,IFITM3	SIRT3,RIC8A,SCGB1C1,ODF3,BET1L,PSMD13,NLRP6,ATHL1,IFITM1,SIGIRR,ANO9,PKP3,IFITM2	IMR90,K562,MCF7	Hi-C,ChIA-PET	24141950,22265404	IFITM3	28451
448	chr11	35050141	35053476	35051981	Y	CD44	NA	SLC1A2,CD44,PDHX	IMR90	Hi-C	24141950	CD44	106941
449	chr11	35056438	35063776	35058082,35062058	Y,Y	CD44;CD44	NA	CD44,SLC1A2,PDHX	IMR90	Hi-C	24141950	CD44	96641
450	chr11	35071360	35072356	35072155	N	NA	NA	CD44,PDHX,SLC1A2	IMR90	Hi-C	24141950	CD44	88061
451	chr11	35097628	35101299	35099446	Y	CD44	NA	CD44,PDHX,APIP,SLC1A2	IMR90	Hi-C	24141950	CD44	59118
452	chr11	35102883	35106417	35104681	Y	CD44	NA	CD44,PDHX,APIP,SLC1A2	IMR90	Hi-C	24141950	CD44	54000
453	chr11	35108881	35113305	35110397	N	NA	CD44	CD44,PDHX,SLC1A2	IMR90	Hi-C	24141950	CD44	47112
454	chr11	35146433	35151818	35148226,35150461	Y,N	CD44;NA	CD44	PDHX	IMR90	Hi-C	24141950	CD44	8599
455	chr11	353936	356857	355577	N	NA	IFITM2,IFITM1,IFITM3	SIRT3,RIC8A,SCGB1C1,ODF3,BET1L,PSMD13,NLRP6,ATHL1,IFITM1,SIGIRR,ANO9,PKP3,IFITM2	IMR90,K562,MCF7	Hi-C,ChIA-PET	24141950,22265404	IFITM3	33022
456	chr11	43165962	43168617	43167341	N	NA	NA	NA	NA	NA	NA	API5	164888
457	chr11	43665410	43674255	43665752	N	NA	HSD17B12	HSD17B12	IMR90	Hi-C	24141950	HSD17B12	27888
458	chr11	44579695	44583813	44581321	Y	CD82	CD82	EXT2,ALX4,CD82,TSPAN18,TP53I11	IMR90,K562	Hi-C,ChIA-PET	24141950,22265404	CD82	3328
459	chr11	44746777	44751852	44748006	N	NA	NA	PRDM11,TSPAN18,CD82,TP53I11	IMR90	Hi-C	24141950	CD82	159636
460	chr11	45375815	45378052	45376758	N	NA	NA	CHST1,PRDM11,SYT13,EXT2	IMR90	Hi-C	24141950	SLC35C1	447571
461	chr11	46263606	46266844	46265020	Y	NA	CREB3L1	DGKZ,PHF21A,CREB3L1	IMR90,K562,MCF7	Hi-C,ChIA-PET	24141950,22265404	CREB3L1	32384
462	chr11	46287048	46290349	46287749	N	NA	CREB3L1	CREB3L1,DGKZ	IMR90	Hi-C	24141950	CREB3L1	8879
463	chr11	46291669	46293734	46292488	N	NA	CREB3L1	CREB3L1,DGKZ	IMR90	Hi-C	24141950	CREB3L1	5494
464	chr11	47414693	47419052	47416539	N	NA	SPI1,SLC39A13,PSMC3	SPI1,SLC39A13	K562,MCF7	ChIA-PET	22265404	SLC39A13	10994
465	chr11	5590860	5593859	5592742	N	NA	TRIM6-TRIM34	TRIM22,TRIM6-TRIM34	GM12878,IMR90	5C,Hi-C	22955621,24141950	TRIM6-TRIM34	24006
466	chr11	58617618	58619347	58618343	N	NA	NA	NA	NA	NA	NA	FAM111B	255311
467	chr11	58845598	58870842	58865661,58869912	N,N	NA;NA	FAM111B,FAM111A	LOC283194,FAM111B	IMR90	Hi-C	24141950	FAM111B	3816
468	chr11	59038905	59041994	59039509	N	NA	NA	NA	NA	NA	NA	MPEG1	58411
469	chr11	59049781	59053771	59051638	N	NA	NA	NA	NA	NA	NA	MPEG1	69287
470	chr11	59304486	59307372	59305050	N	NA	NA	NA	NA	NA	NA	OSBP	76245
471	chr11	59960243	59962745	59961687	N	NA	NA	NA	NA	NA	NA	MS4A7	183213
472	chr11	60131026	60134284	60131933	N	NA	MS4A7,MS4A14	NA	NA	NA	NA	MS4A7	11674
473	chr11	60854154	60862646	60859427	N	NA	NA	VPS37C,CD5,CD6	IMR90	Hi-C	24141950	VPS37C	66270
474	chr11	60934616	60937240	60934978	Y	SLC15A3,TMEM138,SDHAF2,CYBASC3,CYBASC3,CPSF7,CPSF7,VPS37C	VPS37C	VPS37C	K562	ChIA-PET	22265404	VPS37C	5700
475	chr11	61791981	61794355	61792612	N	NA	NA	FADS3,FADS2,FTH1,BEST1	IMR90,MCF7,K562	Hi-C,ChIA-PET	24141950,22265404	FTH1	56849
476	chr11	61879002	61880952	61880124	Y	FADS2,FADS3,RAB3IL1	INCENP	FEN1,C11orf10,FADS3,BEST1,RAB3IL1,FADS2,DKFZP434K028,C11orf9,FADS1,FTH1,INCENP	IMR90,K562	Hi-C,ChIA-PET	24141950,22265404	INCENP	10493
477	chr11	64215224	64217287	64216204	N	NA	NA	SLC22A12,NRXN2,SLC22A11,RASGRP2,PYGM	IMR90,K562,HELA	Hi-C,5C	24141950,22955621	RPS6KA4	88599
478	chr11	64917303	64920596	64918291,64919968	N,N	NA;NA	TM7SF2,ZNHIT2,MRPL49,FAU,SYVN1,CAPN1	SYVN1,CAPN1,SPDYC,GPHA2,C11orf85,SAC3D1,NAALADL1,ARL2-SNX15,ZFPL1,CDCA5,FAU,C11orf2,ZNHIT2,MRPL49,TM7SF2,SLC22A20,POLA2,CDC42EP2,DPF2,TIGD3,SLC25A45	MCF7,K562,IMR90	ChIA-PET,Hi-C	22265404,24141950	SYVN1	15300
479	chr11	65237579	65247737	65239806,65245037	Y,Y	BATF2,FAU,CDC42EP2,KCNK7,SIPA1,RELA,MAP3K11,KAT5,EHBP1L1,DKFZp761E198,SLC25A45,FRMD8;BATF2,FAU,CDC42EP2,SIPA1,RELA,MAP3K11,KAT5,EHBP1L1,DKFZp761E198,SLC25A45,FRMD8	NEAT1,MALAT1,SCYL1	TIGD3,SCYL1,SLC25A45,FRMD8,NEAT1,MIR612,MALAT1	K562,IMR90	ChIA-PET,Hi-C	22265404,24141950	MALAT1	17496
480	chr11	65252355	65260435	65255906,65259789	N,Y	NA;SNX32,EFEMP2,DRAP1,C11orf68	MALAT1,SCYL1	MALAT1,FRMD8,NEAT1,MIR612,POLA2,DPF2,SLC25A45,TIGD3,SCYL1	IMR90	Hi-C	24141950	MALAT1	4798
481	chr11	66866197	66868931	66867737	N	NA	KDM2A	RBM4B,PC,RHOD,SYT12,KDM2A,SPTBN2,ADRBK1,SSH3,LOC100130987	IMR90	Hi-C	24141950	KDM2A	17809
482	chr11	6754480	6768926	6767407	N	NA	MRPL17,GVINP1	APBB1,TRIM3,NLRP14,SYT9	IMR90	Hi-C	24141950	GVINP1	11370
483	chr11	68048579	68054925	68049764	Y	NA	C11orf24,LRP5	NDUFS8,TCIRG1,CHKA,SUV420H1,C11orf24,LRP5,PPP6R3	IMR90,MCF7,K562	Hi-C,ChIA-PET	24141950,22265404	C11orf24	9110
484	chr11	68922248	68936534	68923891,68934140	N,N	NA;NA	NA	ORAOV1,CCND1,FGF19,MYEOV	IMR90	Hi-C	24141950	TPCN2	105898
485	chr11	69024858	69027177	69025769	N	NA	NA	MYEOV,CCND1,ORAOV1,TPCN2	IMR90	Hi-C	24141950	TPCN2	208508
486	chr11	69151220	69153857	69152137	N	NA	NA	CCND1,MYEOV	IMR90	Hi-C	24141950	CCND1	302016
487	chr11	69196205	69199035	69197233	Y	ORAOV1,MYEOV	NA	MYEOV,CCND1	IMR90	Hi-C	24141950	CCND1	256838
488	chr11	69256852	69259651	69258304	Y	CCND1	NA	CCND1,TPCN2,MYEOV,ORAOV1	IMR90,MCF7,K562	Hi-C,ChIA-PET	24141950,22265404	CCND1	196222
489	chr11	72856813	72860939	72860353	N	NA	FCHSD2	FCHSD2,MIR4692,STARD10,ATG16L2,P2RY6,ARAP1	MCF7,K562,IMR90	ChIA-PET,Hi-C	22265404,24141950	FCHSD2	3670
490	chr11	72862618	72868745	72864757,72868240	N,N	NA;NA	FCHSD2	STARD10,FCHSD2,ATG16L2,ARAP1,MIR4692,P2RY2,P2RY6,ARHGEF17	IMR90	Hi-C	24141950	FCHSD2	9475
491	chr11	72881655	72890666	72882603	N	NA	FCHSD2	FCHSD2,ATG16L2,P2RY6,ARHGEF17,STARD10,MIR4692,P2RY2,ARAP1	IMR90	Hi-C	24141950	FCHSD2	28512
492	chr11	72899556	72902525	72900577	N	NA	FCHSD2	FCHSD2,ATG16L2,ARHGEF17,P2RY2,P2RY6,ARAP1,STARD10,MIR4692	IMR90,MCF7	Hi-C,3C,ChIA-PET	24141950,19890323,22265404	FCHSD2	46413
493	chr11	73489350	73492250	73490617	Y	UCP2	RAB6A,MRPL48	MRPL48,CHCHD8,PAAF1,RAB6A	IMR90,MCF7,K562	Hi-C,ChIA-PET	24141950,22265404	MRPL48	6667
494	chr11	74760045	74762993	74760543	N	NA	NA	SLCO2B1,XRRA1	IMR90	Hi-C	24141950	NEU3	60095
495	chr11	75945818	75947734	75946757	N	NA	NA	C11orf30,MAP6,UVRAG,PRKRIR,WNT11,GUCY2E,DGAT2	IMR90,K562,MCF7	Hi-C,ChIA-PET	24141950,22265404	PRKRIR	144146
496	chr11	76338707	76342182	76340603	N	NA	LRRC32	NA	NA	NA	NA	LRRC32	39609
497	chr11	85825597	85828565	85827516	N	NA	PICALM	PICALM,C11orf73,CCDC83,EED	IMR90	Hi-C	24141950	PICALM	44674
498	chr11	85912062	85915081	85913226	Y	PICALM,PICALM	EED	PICALM,CCDC83,EED	IMR90	Hi-C	24141950	EED	40725
499	chr11	85924871	85927203	85925964	N	NA	EED	PICALM,CCDC83,EED	IMR90	Hi-C	24141950	EED	28603
500	chr11	85931355	85932221	85931859	N	NA	EED	PICALM,CCDC83,EED,SYTL2	IMR90	Hi-C	24141950	EED	23585
501	chr11	86398913	86400698	86399727	N	NA	NA	ME3,PRSS23	IMR90	Hi-C	24141950	TMEM135	348188
502	chr11	88146766	88147892	88147743	N	NA	NA	GRM5	IMR90	Hi-C	24141950	CTSC	75825
503	chr11	9383521	9387336	9386109	Y	ZNF143,SWAP70,TMEM9B,NRIP3,DENND5A,TMEM41B,IPO7	TMEM41B,IPO7	ZNF143,IPO7,TMEM41B,DENND5A,KRT8P41,SCUBE2,LOC644656	IMR90,K562,MCF7	Hi-C,ChIA-PET	24141950,22265404	IPO7	18833
504	chr11	94981598	94983299	94982247	N	NA	NA	SESN3	IMR90	Hi-C	24141950	ENDOD1	158624
505	chr11	94986184	94988835	94987684	Y	NA	NA	NA	NA	NA	NA	ENDOD1	163210
506	chr11	95069721	95071787	95070792	N	NA	NA	SESN3	IMR90	Hi-C	24141950	ENDOD1	246747
507	chr11	95443317	95445567	95444785	N	NA	NA	SESN3,SRSF8,ENDOD1	IMR90	Hi-C	24141950	FAM76B	77387
508	chr11	9586260	9589328	9587737	Y	DENND5A,ZNF143,WEE1,SWAP70	WEE1	ZNF143,LOC644656	MCF7,K562	ChIA-PET	22265404	WEE1	5900
509	chr11	9633824	9638230	9635343	N	NA	WEE1,SWAP70	WEE1,LOC644656,ZNF143,SBF2,ADM,SWAP70,LOC283104,LOC440028	K562,IMR90	ChIA-PET,Hi-C	22265404,24141950	WEE1	38596
510	chr12	102248346	102252916	102249740,102251015	N,Y	NA;DRAM1	GNPTAB,DRAM1	GNPTAB,DRAM1	IMR90,K562,MCF7	Hi-C,ChIA-PET	24141950,22265404	DRAM1	18189
511	chr12	102876560	102879363	102878035	N	NA	IGF1	NA	NA	NA	NA	IGF1	2182
512	chr12	102905717	102909087	102906846	N	NA	IGF1	IGF1	IMR90	Hi-C	24141950	IGF1	31339
513	chr12	103121474	103124373	103122781	N	NA	NA	IGF1	IMR90	Hi-C	24141950	ASCL1	227079
514	chr12	103128639	103130003	103129171	N	NA	NA	IGF1	IMR90	Hi-C	24141950	ASCL1	221449
515	chr12	103495242	103497858	103496374	N	NA	NA	NA	NA	NA	NA	ASCL1	143790
516	chr12	103898278	103900423	103899215	N	NA	NA	NA	NA	NA	NA	NT5DC3	334552
517	chr12	105341153	105354396	105352159	N	NA	SLC41A2,C12orf45	CHST11,SLC41A2,TXNRD1,C12orf45,ALDH1L2	IMR90,MCF7	Hi-C,ChIA-PET	24141950,22265404	SLC41A2	18681
518	chr12	110325542	110328809	110326551	N	NA	GLTP,TCHP	GLTP,TCHP	MCF7,K562	ChIA-PET	22265404	GLTP	7249
519	chr12	110510328	110512257	110511266	N	NA	C12orf76,IFT81	NA	NA	NA	NA	C12orf76	4828
520	chr12	110516176	110519501	110517782	Y	GIT2,RAD9B,C12orf76	C12orf76,IFT81	C12orf76	K562	ChIA-PET	22265404	C12orf76	10676
521	chr12	111027881	111030562	111028847	Y	ARPC3,PPTC7,HVCN1	PPTC7,TCTN1	GPN3,FAM216A,RAD9B,VPS29,PPTC7,TCTN1,PPP1CC	IMR90,K562	Hi-C,ChIA-PET	24141950,22265404	PPTC7	6817
522	chr12	111041292	111045612	111043722	Y	ARPC3,PPTC7,HVCN1,HVCN1	PPTC7,TCTN1	GPN3,FAM216A,RAD9B,PPTC7,C12orf76,TCTN1,ARPC3,VPS29,HVCN1,PPP1CC	IMR90	Hi-C	24141950	TCTN1	6220
523	chr12	111213146	111216061	111214504	N	NA	PPP1CC	PPP1CC	K562	ChIA-PET	22265404	PPP1CC	32363
524	chr12	112553489	112555590	112554534	Y	ALDH2,TRAFD1	NAA25,TRAFD1	TRAFD1,NAA25	MCF7,K562	ChIA-PET	22265404	NAA25	6854
525	chr12	115791077	115793825	115792539	N	NA	NA	TBX3	IMR90	Hi-C	24141950	MED13L	921166
526	chr12	115812091	115814480	115812976	N	NA	NA	TBX3	IMR90	Hi-C	24141950	MED13L	900511
527	chr12	115941405	115943510	115942665	N	NA	NA	TBX3	IMR90	Hi-C	24141950	MED13L	771481
528	chr12	116757543	116759518	116758092	N	NA	MED13L	MED13L,MIR4472-2,LINC00173,C12orf49	IMR90,MCF7	Hi-C,ChIA-PET	24141950,22265404	MED13L	42552
529	chr12	116945186	116947731	116946395	Y	MED13L,MAP1LC3B2	LINC00173	LINC00173,MED13L,MAP1LC3B2	IMR90	Hi-C	24141950	LINC00173	23509
530	chr12	117109625	117116977	117110965,117115022	N,N	NA;NA	NA	MED13L,C12orf49	IMR90	Hi-C	24141950	C12orf49	58866
531	chr12	120728219	120731147	120730473	N	NA	PXN,SIRT4	PXN,GCN1L1,LOC100506649,RPLP0,RAB35,SIRT4,CCDC64,DYNLL1,SRSF9,RNF10,COX6A1,PLA2G1B,MSI1,LOC100506668,COQ5,TRIAP1,GATC	IMR90,MCF7,K562	Hi-C,ChIA-PET	24141950,22265404	SIRT4	8977
532	chr12	12132671	12136481	12134558	N	NA	NA	ETV6,GPR19,LOC338817	IMR90	Hi-C	24141950	LRP6	283330
533	chr12	121496887	121499897	121498043	Y	P2RX4,CAMKK2,P2RX7,OASL	C12orf43	SPPL3,UNC119B,ACADS,C12orf43,HNF1A,OASL,LOC100506668,DYNLL1,MLEC,P2RX7,P2RX4,CAMKK2,RNF10,POP5,CABP1,HNF1A-AS1	IMR90	Hi-C	24141950	C12orf43	42587
534	chr12	121565103	121568529	121566876	N	NA	NA	P2RX4,P2RX7	MCF7,K562	ChIA-PET	22265404	P2RX4	79135
535	chr12	12159900	12171209	12163255,12170353,12169860	Y,N,N	ETV6,BCL2L14;NA;NA	NA	ETV6,LOC338817,CDKN1B	IMR90	Hi-C	24141950	LRP6	248602
536	chr12	12175402	12180506	12178232	N	NA	NA	ETV6,LOC338817,CDKN1B	IMR90	Hi-C	24141950	LRP6	239305
537	chr12	121829340	121834397	121829870	N	NA	ANAPC5,RNF34	RNF34	K562,MCF7	ChIA-PET	22265404	RNF34	3505
538	chr12	12186056	12190746	12187255	N	NA	NA	ETV6,LOC338817,CDKN1B,BCL2L14,MANSC1,LOH12CR2,LOH12CR1,GPR19	IMR90,MCF7	Hi-C,ChIA-PET	24141950,22265404	LRP6	229065
539	chr12	122026622	122059716	122028625,122050129,122058542	Y,N,N	RNF34,KDM2B,SETD1B,RHOF,ORAI1;NA;NA	KDM2B,ORAI1,MORN3	KDM2B,ANAPC5,CAMKK2,ORAI1,TMEM120B	K562,IMR90	ChIA-PET,Hi-C	22265404,24141950	ORAI1	4739
540	chr12	122124185	122126239	122124942	Y	P2RX4,CAMKK2,WDR66,WDR66,HPD,MORN3	MORN3,TMEM120B	MORN3,LOC338799,SETD1B,RHOF	K562,MCF7	ChIA-PET	22265404	MORN3	16625
541	chr12	123847294	123852623	123850074,123847975	N,N	NA;NA	SBNO1,SETD8	SBNO1,RILPL1	IMR90,MCF7	Hi-C,ChIA-PET	24141950,22265404	SBNO1	12306
542	chr12	123925284	123932499	123930274,123926359	N,Y	NA;NA	RILPL2,SNRNP35	RILPL2,SNRNP35,SBNO1,SETD8,RILPL1	MCF7,IMR90	ChIA-PET,Hi-C	22265404,24141950	RILPL2	4020
543	chr12	125196765	125199720	125198449	Y	NCOR2,UBC	NA	NCOR2,ZNF664-FAM101A	IMR90	Hi-C	24141950	NCOR2	144755
544	chr12	125352530	125355387	125353887	Y	NA	SCARB1,UBC	NA	NA	NA	NA	SCARB1	4011
545	chr12	125366832	125370947	125369559	Y	NA	SCARB1,UBC	UBC	K562	ChIA-PET	22265404	SCARB1	18313
546	chr12	125532688	125536288	125534239	Y	NA	AACS	AACS,DHX37,BRI3BP	K562,MCF7,IMR90	ChIA-PET,Hi-C	22265404,24141950	AACS	13637
547	chr12	12734047	12737413	12735610	N	NA	DUSP16,CREBL2	LOH12CR1,LOH12CR2,DUSP16,GPR19,CDKN1B,CREBL2,APOLD1	IMR90,MCF7,K562	Hi-C,ChIA-PET	24141950,22265404	DUSP16	18599
548	chr12	129324590	129326569	129325551	Y	SLC15A4	SLC15A4,GLT1D1	SLC15A4	MCF7	ChIA-PET	22265404	GLT1D1	11512
549	chr12	131192967	131202997	131200371	N	NA	NA	NA	NA	NA	NA	STX2	120822
550	chr12	131995087	131997279	131996050	N	NA	NA	RIMBP2	IMR90	Hi-C	24141950	SFSWAP	198356
551	chr12	132087356	132093310	132088698,132092251	N,N	NA;NA	NA	GPR133	IMR90	Hi-C	24141950	SFSWAP	102325
552	chr12	14391369	14394777	14393224	N	NA	NA	ATF7IP,GUCY2C,PLBD1	IMR90,MCF7	Hi-C,ChIA-PET	24141950,22265404	ATF7IP	123834
553	chr12	14425477	14428057	14426688	Y	PLBD1,ATF7IP	NA	NA	NA	NA	NA	ATF7IP	90554
554	chr12	14431043	14432597	14431619	N	NA	NA	NA	NA	NA	NA	ATF7IP	86014
555	chr12	14434792	14439049	14437033	N	NA	NA	NA	NA	NA	NA	ATF7IP	79562
556	chr12	15407694	15408638	15408288	N	NA	NA	NA	NA	NA	NA	ARHGDIB	293132
557	chr12	1709886	1712630	1711281	N	NA	FBXL14,WNT5B	FBXL14,RAD52,ERC1,WNT5B,WNK1	K562,MCF7,IMR90	ChIA-PET,Hi-C	22265404,24141950	FBXL14	6555
558	chr12	1713575	1723847	1714651	N	NA	FBXL14,WNT5B	FBXL14,RAD52,ERC1,WNT5B,WNK1	K562,IMR90,MCF7	ChIA-PET,Hi-C	22265404,24141950	WNT5B	2375
559	chr12	19584237	19585927	19585102	N	NA	AEBP2	AEBP2	IMR90	Hi-C	24141950	AEBP2	6681
560	chr12	22576611	22577957	22577404	N	NA	NA	NA	NA	NA	NA	KIAA0528	119495
561	chr12	25535570	25540764	25539245	Y	NA	NA	BCAT1,CASC1,KRAS,LYRM5,RASSF8	IMR90,MCF7,K562	Hi-C,ChIA-PET	24141950,22265404	KRAS	131716
562	chr12	26308201	26310781	26309607	N	NA	NA	ITPR2,BHLHE41,SSPN	IMR90	Hi-C	24141950	ITPR2	675350
563	chr12	26422404	26428654	26424963,26427759	N,Y	NA;NA	NA	SSPN,BHLHE41,ITPR2	IMR90	Hi-C	24141950	ITPR2	557477
564	chr12	27297841	27301575	27298878	N	NA	NA	STK38L,TM7SF3,ARNTL2,C12orf71	IMR90	Hi-C	24141950	STK38L	95503
565	chr12	27330951	27334635	27332456	N	NA	NA	STK38L,MED21,TM7SF3,REP15,PPFIBP1	IMR90,MCF7	Hi-C,ChIA-PET	24141950,22265404	STK38L	62443
566	chr12	27335446	27341021	27338536	N	NA	NA	STK38L,MED21,TM7SF3,REP15,PPFIBP1,C12orf71	IMR90,MCF7	Hi-C,ChIA-PET	24141950,22265404	STK38L	56057
567	chr12	27358128	27362959	27360705	N	NA	STK38L	STK38L	IMR90	Hi-C	24141950	STK38L	34119
568	chr12	27371570	27377875	27373210,27375324	N,N	NA;NA	STK38L	STK38L,ARNTL2,PPFIBP1,REP15,MED21	IMR90	Hi-C	24141950	STK38L	19203
569	chr12	27389309	27393008	27391344,27389473	Y,N	ITPR2,STK38L;NA	STK38L	FGFR1OP2,TM7SF3,MED21,C12orf71,STK38L	IMR90	Hi-C	24141950	STK38L	4070
570	chr12	28339314	28346416	28343330	N	NA	NA	KLHDC5,CCDC91	IMR90	Hi-C	24141950	CCDC91	63717
571	chr12	29300577	29308391	29302232	N	NA	NA	FAR2	IMR90	Hi-C	24141950	ERGIC2	225752
572	chr12	31404810	31405650	31405180	N	NA	NA	LOC100506660	IMR90	Hi-C	24141950	FLJ13224	71600
573	chr12	31766223	31771724	31769195	N	NA	DENND5B,METTL20	DENND5B	IMR90	Hi-C	24141950	DENND5B	22271
574	chr12	31787754	31792094	31789179	N	NA	DENND5B,METTL20	DENND5B,METTL20	IMR90	Hi-C	24141950	METTL20	8000
575	chr12	31898817	31901844	31899910	Y	AMN1,H3F3C	AMN1	METTL20,AMN1	IMR90,K562	Hi-C,ChIA-PET	24141950,22265404	AMN1	16709
576	chr12	31902967	31905903	31905517	Y	AMN1,H3F3C	AMN1	AMN1	K562	ChIA-PET	22265404	AMN1	20859
577	chr12	31958849	31966206	31961101,31962479,31964376	N,N,N	NA;NA;NA	NA	NA	NA	NA	NA	AMN1	76741
578	chr12	32026807	32029734	32028437	N	NA	NA	NA	NA	NA	NA	C12orf35	82619
579	chr12	32047523	32051733	32049621	N	NA	NA	AMN1	IMR90	Hi-C	24141950	C12orf35	60620
580	chr12	40952925	40957469	40954952	N	NA	NA	NA	NA	NA	NA	ABCD2	939082
581	chr12	4223503	4229300	4224408,4227706	Y,N	CCND2;NA	NA	CCND2	IMR90	Hi-C	24141950	CCND2	153602
582	chr12	4250038	4257031	4252211,4255627	Y,Y	EFCAB4B,PARP11,CCND2,C12orf4;CCND2	NA	CCND2	IMR90	Hi-C	24141950	CCND2	125871
583	chr12	4260539	4265336	4262809	Y	EFCAB4B,PARP11,C12orf4	NA	CCND2	IMR90	Hi-C	24141950	CCND2	117566
584	chr12	4272608	4275189	4274139	Y	CCND2	NA	NA	NA	NA	NA	CCND2	107713
585	chr12	4322995	4326599	4324867	N	NA	NA	CCND2	IMR90	Hi-C	24141950	CCND2	56303
586	chr12	4369382	4372490	4371041	N	NA	CCND2	NA	NA	NA	NA	CCND2	10412
587	chr12	44824852	44827440	44825832	N	NA	NA	NA	NA	NA	NA	TWF1	624674
588	chr12	46779080	46789697	46782431,46784884,46786528	N,N,N	NA;NA;NA	SLC38A2	SLC38A1	MCF7	ChIA-PET	22265404	SLC38A2	12435
589	chr12	46863124	46869745	46863976,46867569	N,Y	NA;NA	NA	SLC38A2,SLC38A4	IMR90,MCF7,K562	Hi-C,ChIA-PET	24141950,22265404	SLC38A2	96479
590	chr12	49625129	49630042	49628072	N	NA	TUBA1A,TUBA1C	RHEBL1,DHH,LMBR1L,TUBA1A,TUBA1C,TUBA1B,PRPH,MLL2	IMR90,K562,MCF7	Hi-C,ChIA-PET	24141950,22265404	TUBA1C	28823
591	chr12	5051581	5055338	5052622	N	NA	KCNA1	KCNA1	IMR90	Hi-C	24141950	KCNA1	32508
592	chr12	52509238	52515452	52513008	N	NA	C12orf44	ACVR1B,NR4A1,GRASP,KRT8	IMR90,MCF7	Hi-C,ChIA-PET	24141950,22265404	C12orf44	45480
593	chr12	53763815	53767395	53765152	Y	CSAD,ITGB7,PFDN5,SP1,SP1,PRR13	AAAS,SP1	SP1,AAAS,SP7,PCBP2,PRR13,AMHR2,LOC100652999,MAP3K12,TARBP2,NPFF,ATF7	IMR90,K562,MCF7	Hi-C,ChIA-PET	24141950,22265404	SP1	6584
594	chr12	54143415	54155893	54151002,54145134	Y,N	NA;NA	CALCOCO1	ATF7,ATP5G2,CALCOCO1,CBX5,HOXC8,MIR196A2,HOXC9,SMUG1,HNRNPA1,HOXC10,HOXC11,HOXC13,HOTAIR	IMR90,MCF7	Hi-C,ChIA-PET	24141950,22265404	CALCOCO1	22108
595	chr12	55383165	55386777	55385311	Y	NCKAP1L,KIAA0748	KIAA0748	NA	NA	NA	NA	KIAA0748	4709
596	chr12	56768035	56771363	56769586	N	NA	PAN2,IL23A,STAT2	COQ10A,ANKRD52,CS,PAN2,STAT2,APOF,MIP,TIMELESS	IMR90	Hi-C	24141950	STAT2	13998
597	chr12	59988099	59996312	59990915	N	NA	NA	NA	NA	NA	NA	LRIG3	673837
598	chr12	60030046	60034348	60031175	N	NA	NA	NA	NA	NA	NA	LRIG3	715784
599	chr12	62640660	62645970	62645283	N	NA	USP15	USP15	MCF7	ChIA-PET	22265404	USP15	8151
600	chr12	6275821	6277967	6276636	N	NA	NA	VWF,CD9,PLEKHG6	IMR90	Hi-C	24141950	TNFRSF1A	173316
601	chr12	65193462	65198059	65194753	Y	TBK1,RASSF3,LEMD3,GNS	GNS,TBC1D30	TBC1D30,FLJ41278,WIF1	IMR90,MCF7	Hi-C,ChIA-PET	24141950,22265404	TBC1D30	20293
602	chr12	65548840	65551724	65550443	N	NA	LEMD3	LEMD3	MCF7	ChIA-PET	22265404	LEMD3	11627
603	chr12	66423576	66444826	66442964	N	NA	NA	MSRB3,FLJ41278,HMGA2,RPSAP52,LLPH	IMR90	Hi-C	24141950	LLPH	79707
604	chr12	66448425	66454486	66449945	N	NA	NA	HMGA2,MSRB3,RPSAP52	IMR90	Hi-C	24141950	LLPH	70047
605	chr12	66458585	66461858	66460867	N	NA	NA	HMGA2,MSRB3	IMR90	Hi-C	24141950	LLPH	62675
606	chr12	66464663	66467617	66466136	N	NA	NA	HMGA2,MSRB3,RPSAP52	IMR90	Hi-C	24141950	LLPH	56916
607	chr12	67877757	67879068	67878698	N	NA	NA	NA	NA	NA	NA	DYRK2	163444
608	chr12	68383443	68386938	68385084	Y	DYRK2,IFNG	NA	NA	NA	NA	NA	MDM1	339223
609	chr12	6869814	6870518	6870443	N	NA	COPS7A,MLF2,PTMS,LAG3	LEPREL2,CDCA3,TPI1,CD4,GPR162,SPSB2,GNB3,USP5	IMR90	Hi-C	24141950	PTMS	5023
610	chr12	68757632	68760316	68759120	Y	IFNG,RAP1B	MDM1	RAP1B,NUP107,LOC100507250	IMR90,MCF7	Hi-C,ChIA-PET	24141950,22265404	MDM1	31471
611	chr12	68835323	68838104	68836451	N	NA	NA	NA	NA	NA	NA	MDM1	109162
612	chr12	68842882	68846872	68845230	N	NA	NA	SNORA70G,RAP1B,LOC100507250,NUP107	IMR90	Hi-C	24141950	MDM1	116721
613	chr12	68874172	68877802	68875891	N	NA	NA	LOC100507250	IMR90	Hi-C	24141950	RAP1B	126817
614	chr12	69723161	69725547	69724881	Y	LYZ	YEATS4	CPSF6,YEATS4	K562	ChIA-PET	22265404	YEATS4	27985
615	chr12	70862403	70872591	70863376	N	NA	NA	NA	NA	NA	NA	CNOT2	225629
616	chr12	76371432	76373100	76371929	Y	NA	NA	OSBPL8,PHLDA1	IMR90,MCF7	Hi-C,ChIA-PET	24141950,22265404	PHLDA1	52456
617	chr12	76552190	76553712	76552700	Y	PHLDA1,OSBPL8	NA	NAP1L1,PHLDA1,OSBPL8,BBS10	IMR90	Hi-C	24141950	NAP1L1	73452
618	chr12	774885	779277	776273,777337	Y,N	NA;NA	NINJ2	NINJ2,CCDC77,B4GALNT3,WNK1	IMR90,K562	Hi-C,ChIA-PET	24141950,22265404	NINJ2	2130
619	chr12	780886	785842	782531	N	NA	NINJ2	CCDC77,NINJ2,B4GALNT3,WNK1	IMR90	Hi-C	24141950	NINJ2	8131
620	chr12	787266	790682	787939	N	NA	NINJ2	NINJ2,WNK1,B4GALNT3	IMR90,MCF7	Hi-C,ChIA-PET	24141950,22265404	NINJ2	14511
621	chr12	791247	796833	791948,794710	Y,Y	CCDC77,KDM5A;CCDC77,KDM5A	NINJ2	NINJ2,WNK1,B4GALNT3	IMR90	Hi-C	24141950	NINJ2	18492
622	chr12	8111394	8125760	8123462,8125138,8113467	Y,N,N	CLEC6A,NECAP1,FOXJ2,CLEC4A,C3AR1,SLC2A3;NA;NA	SLC2A3	SLC2A3,FOXJ2	K562,IMR90	ChIA-PET,Hi-C	22265404,24141950	SLC2A3	22502
623	chr12	8177583	8180829	8179282	Y	NA	FOXJ2	PEX5,SLC2A14,SLC2A3,FOXJ2,C3AR1,NECAP1	IMR90,MCF7,K562	Hi-C,ChIA-PET	24141950,22265404	FOXJ2	4530
624	chr12	826965	833892	828764,831761,833755	N,Y,Y	NA;NA;NA	WNK1	NINJ2,WNK1,B4GALNT3	IMR90,MCF7	Hi-C,ChIA-PET	24141950,22265404	WNK1	28197
625	chr12	851306	854378	853155	N	NA	WNK1	NINJ2,WNK1,B4GALNT3	IMR90	Hi-C	24141950	WNK1	7711
626	chr12	90149751	90151536	90150646	Y	NA	LOC338758	LOC338758	MCF7	ChIA-PET	22265404	LOC338758	47019
627	chr12	90255732	90258588	90257143	N	NA	NA	LOC338758	IMR90	Hi-C	24141950	LOC338758	153000
628	chr12	90273447	90277200	90274712,90276092	Y,N	POC1B,ATP2B1;NA	NA	LOC338758	IMR90	Hi-C	24141950	LOC338758	170715
629	chr12	90320263	90323053	90321829	N	NA	NA	NA	NA	NA	NA	LOC338758	217531
630	chr12	90327982	90330866	90329902	N	NA	NA	LOC338758	MCF7	ChIA-PET	22265404	LOC338758	225250
631	chr12	90338915	90345735	90344110	N	NA	NA	LOC338758	IMR90,MCF7	Hi-C,ChIA-PET	24141950,22265404	LOC338758	236183
632	chr12	90352584	90354452	90353853	N	NA	NA	ATP2B1,LOC338758,C12orf37	IMR90	Hi-C	24141950	LOC338758	249852
633	chr12	92172326	92173712	92172822	Y	BTG1	NA	LOC256021	IMR90,MCF7	Hi-C,ChIA-PET	24141950,22265404	LOC256021	362735
634	chr12	92542011	92543795	92543465	N	NA	LOC256021	NA	NA	NA	NA	LOC256021	5564
635	chr12	92551069	92558670	92552993	N	NA	LOC256021	CLLU1OS,CLLU1	IMR90	Hi-C	24141950	LOC256021	14622
636	chr12	92564203	92571816	92566724	N	NA	LOC256021	LOC256021	K562	ChIA-PET	22265404	LOC256021	27756
637	chr12	92577187	92582081	92579954	N	NA	LOC256021	NA	NA	NA	NA	LOC256021	40740
638	chr12	92734278	92735744	92734913	N	NA	NA	NA	NA	NA	NA	LOC256021	197831
639	chr12	92755032	92760410	92756507,92758886	N,N	NA;NA	NA	NA	NA	NA	NA	LOC256021	218585
640	chr12	92854166	92886893	92855903,92861302,92864352,92880093,92866820	N,N,Y,N,N	NA;NA;BTG1,C12orf74,CLLU1OS;NA;NA	NA	NA	NA	NA	NA	C12orf74	209726
641	chr12	92893435	92902199	92898145	N	NA	NA	LOC256021	MCF7	ChIA-PET	22265404	C12orf74	194420
642	chr12	92923017	92925454	92923837	N	NA	NA	NA	NA	NA	NA	C12orf74	171165
643	chr12	92931175	92939368	92931287,92933825,92937983	N,N,N	NA;NA;NA	NA	NA	NA	NA	NA	C12orf74	157251
644	chr12	92943257	92998587	92946596,92951613,92955656,92987846,92957926	N,Y,N,Y,N	NA;NA;NA;EEA1,BTG1;NA	NA	LOC256021,DCN	IMR90,MCF7	Hi-C,ChIA-PET	24141950,22265404	C12orf74	98032
645	chr12	93366465	93368599	93367638	N	NA	EEA1	NUDT4,LOC643339,PLEKHG7,EEA1,UBE2N,MRPL42	IMR90	Hi-C	24141950	EEA1	43358
646	chr12	94033588	94035511	94034529	N	NA	NA	SOCS2,LOC144481,CRADD	IMR90	Hi-C	24141950	LOC144481	68414
647	chr12	95047351	95115774	95076641,95115102	N,Y	NA;NA	TMCC3	TMCC3,PLXNC1,CCDC41,NDUFA12	IMR90	Hi-C	24141950	TMCC3	3027
648	chr12	95121571	95214167	95163042,95210908	N,N	NA;NA	NA	PLXNC1,TMCC3,KRT19P2,NDUFA12	IMR90	Hi-C	24141950	TMCC3	77247
649	chr12	9513335	9519512	9514530,9517369	N,N	NA;NA	NA	NA	NA	NA	NA	LOC642846	77082
650	chr12	95821251	95823641	95822376	N	NA	METAP2	NR2C1	IMR90	Hi-C	24141950	METAP2	44181
651	chr12	96894768	96897503	96895537	N	NA	NA	ELK3,CDK17,LTA4H,AMDHD1,CCDC38	IMR90	Hi-C	24141950	CDK17	100402
652	chr12	96965681	96967867	96966318	N	NA	NA	NA	NA	NA	NA	CDK17	171315
653	chr12	97768514	97775153	97769993	N	NA	NA	NA	NA	NA	NA	NEDD1	467513
654	chr12	97845948	97846889	97846429	N	NA	NA	NA	NA	NA	NA	NEDD1	544947
655	chr12	9916092	9919159	9917584	Y	KLRB1,CLEC2D,CLEC2D,CLEC2D,OLR1,KLRF1,GABARAPL1,CLEC7A,CLEC2B,CLEC12A,CD69	CLECL1,CD69	NA	NA	NA	NA	CD69	2595
656	chr13	100061660	100065505	100062570	N	NA	MIR548AN	UBAC2,MIR548AN,GPR18,DOCK9	IMR90	Hi-C	24141950	MIR548AN	3106
657	chr13	100071235	100090939	100077776,100072711,100084642,100086683,100089227	N,Y,N,Y,N	NA;GPR18,GPR183;NA;GPR183;NA	MIR548AN	UBAC2,MIR548AN,GPR18,DOCK9,UBAC2-AS1,TM9SF2	IMR90,K562	Hi-C,ChIA-PET	24141950,22265404	MIR548AN	12681
658	chr13	103242712	103246162	103244729	N	NA	TPP2	BIVM-ERCC5,TPP2	IMR90,MCF7	Hi-C,ChIA-PET	24141950,22265404	TPP2	3124
659	chr13	103658115	103661106	103659567	N	NA	NA	NA	NA	NA	NA	METTL21CP1	125666
660	chr13	105627152	105629007	105628016	N	NA	NA	NA	NA	NA	NA	ARGLU1	1591507
661	chr13	105790828	105793898	105792141	N	NA	NA	NA	NA	NA	NA	ARGLU1	1426616
662	chr13	111570774	111573973	111573395	N	NA	ANKRD10	ANKRD10	K562,MCF7	ChIA-PET	22265404	ANKRD10	3358
663	chr13	111698301	111700600	111699712	N	NA	NA	ING1,ARHGEF7,ANKRD10	IMR90,K562	Hi-C,ChIA-PET	24141950,22265404	ARHGEF7	67024
664	chr13	20136822	20140048	20139074	N	NA	NA	NA	NA	NA	NA	MPHOSPH8	67740
665	chr13	20140676	20143395	20142595	N	NA	NA	NA	NA	NA	NA	MPHOSPH8	64393
666	chr13	20158023	20162310	20161220	N	NA	MPHOSPH8	NA	NA	NA	NA	MPHOSPH8	45478
667	chr13	20174732	20190989	20176012	N	NA	MPHOSPH8	MPHOSPH8,ZMYM5	MCF7	ChIA-PET	22265404	MPHOSPH8	16799
668	chr13	21118279	21119818	21118722	N	NA	CRYL1	IFT88,IL17D,XPO4	IMR90	Hi-C	24141950	CRYL1	18267
669	chr13	21648218	21651375	21649915	N	NA	NA	LATS2,SAP18	MCF7,IMR90	ChIA-PET,Hi-C	22265404,24141950	SAP18	63278
670	chr13	21870646	21875535	21873130	N	NA	NA	ZDHHC20	MCF7	ChIA-PET	22265404	SKA3	119905
671	chr13	21918246	21919622	21918942	N	NA	NA	ZDHHC20	IMR90	Hi-C	24141950	ZDHHC20	113886
672	chr13	22634274	22638587	22636135	N	NA	NA	NA	NA	NA	NA	EFHA1	455919
673	chr13	22687523	22691593	22688964	Y	NA	NA	FGF9	IMR90	Hi-C	24141950	EFHA1	509168
674	chr13	24085495	24091331	24089422	N	NA	NA	TNFRSF19,MIPEP	IMR90	Hi-C	24141950	TNFRSF19	53178
675	chr13	24124216	24127436	24125725	N	NA	TNFRSF19	MIPEP,LINC00327,TNFRSF19	IMR90	Hi-C	24141950	TNFRSF19	17073
676	chr13	24132814	24140026	24134730,24133318	N,Y	NA;NA	TNFRSF19	MIPEP,TNFRSF19,SACS,LINC00327	IMR90	Hi-C	24141950	TNFRSF19	4483
677	chr13	25753188	25757237	25755567	N	NA	NA	NA	NA	NA	NA	PABPC3	82912
678	chr13	29096855	29100793	29098487	N	NA	NA	FLT1,PAN3,POMP	IMR90	Hi-C	24141950	POMP	132348
679	chr13	30686665	30690992	30689152	N	NA	NA	UBL3,LOC440131,HMGB1,SLC7A1,USPL1,KATNAL1	IMR90,MCF7	Hi-C,ChIA-PET	24141950,22265404	KATNAL1	190592
680	chr13	30715522	30718017	30716864	N	NA	NA	UBL3,KATNAL1,HMGB1,USPL1,ALOX5AP,LINC00426,TEX26-AS1	IMR90	Hi-C	24141950	KATNAL1	163567
681	chr13	30718767	30722910	30720354,30722407	N,N	NA;NA	NA	UBL3,KATNAL1,HMGB1,USPL1,ALOX5AP,LINC00426,TEX26-AS1	IMR90	Hi-C	24141950	KATNAL1	158674
682	chr13	30727201	30733745	30731862,30733502	N,N	NA;NA	NA	HMGB1,UBL3,KATNAL1,USPL1,LINC00426	IMR90	Hi-C	24141950	KATNAL1	147839
683	chr13	30967939	30970683	30969476	N	NA	LINC00426	LINC00426,KATNAL1,HMGB1,USPL1,UBL3	IMR90,MCF7	Hi-C,ChIA-PET	24141950,22265404	LINC00426	19903
684	chr13	30981783	30983918	30982676	Y	NA	LINC00426	KATNAL1,LINC00426,USPL1,UBL3,HMGB1	IMR90,MCF7	Hi-C,ChIA-PET	24141950,22265404	LINC00426	33747
685	chr13	32056911	32057916	32057434	N	NA	NA	NA	NA	NA	NA	HSPH1	320794
686	chr13	34301248	34305613	34302983,34304432	Y,Y	NA;NA	NA	NA	NA	NA	NA	STARD13	50316
687	chr13	34360831	34362227	34361368	N	NA	RFC3	NBEA	IMR90	Hi-C	24141950	RFC3	29979
688	chr13	41090651	41093480	41092365	N	NA	NA	FOXO1,TTL	IMR90	Hi-C	24141950	FOXO1	147254
689	chr13	42066125	42068595	42066910	N	NA	C13orf15	NAA16,C13orf15,KIAA0564,DGKH,OR7E37P	IMR90	Hi-C	24141950	C13orf15	34583
690	chr13	42927324	42931149	42929062	N	NA	NA	AKAP11	IMR90	Hi-C	24141950	AKAP11	81035
691	chr13	42941684	42944713	42943405	N	NA	NA	NA	NA	NA	NA	AKAP11	95395
692	chr13	42949965	42957286	42953784	N	NA	NA	NA	NA	NA	NA	AKAP11	103676
693	chr13	42966788	42975713	42968186,42970650,42972682	N,Y,N	NA;TNFSF11,TNFSF11,DGKH,AKAP11;NA	NA	NA	NA	NA	NA	AKAP11	120499
694	chr13	42977662	42983773	42979987	Y	TNFSF11,TNFSF11,AKAP11	NA	NA	NA	NA	NA	AKAP11	131373
695	chr13	43068427	43076163	43072144	N	NA	NA	NA	NA	NA	NA	TNFSF11	60709
696	chr13	43121448	43125044	43123285	N	NA	TNFSF11	CCDC122,ENOX1	IMR90	Hi-C	24141950	TNFSF11	11828
697	chr13	44714327	44717185	44716320	N	NA	NA	TSC22D1,SERP2	IMR90,MCF7	Hi-C,ChIA-PET	24141950,22265404	CCDC122	260501
698	chr13	44833009	44834163	44833625	N	NA	NA	SERP2,LINC00284,TSC22D1,NUFIP1	IMR90,MCF7	Hi-C,ChIA-PET	24141950,22265404	TSC22D1-AS1	315869
699	chr13	45681659	45683737	45683052	N	NA	GTF2F2	GTF2F2,KCTD4	IMR90	Hi-C	24141950	GTF2F2	10894
700	chr13	46261221	46273565	46269545,46271318	N,N	NA;NA	NA	NA	NA	NA	NA	COG3	222191
701	chr13	46781460	46788152	46786036	N	NA	LCP1	CPB2,LOC100509894	IMR90	Hi-C	24141950	LCP1	25001
702	chr13	49151449	49154708	49153318	Y	FNDC3A,ITM2B,RB1,LPAR6,RCBTB2	RCBTB2	ITM2B,RB1	IMR90	Hi-C	24141950	RCBTB2	44133
703	chr13	50193180	50196236	50194546	N	NA	RCBTB1,ARL11	CDADC1,SETDB2,CAB39L,RCBTB1,MLNR,PHF11	IMR90	Hi-C	24141950	ARL11	6199
704	chr13	51167439	51170760	51168684	Y	RNASEH2B	NA	DLEU2,DLEU1,DLEU7	IMR90	Hi-C	24141950	RNASEH2B	313054
705	chr13	51465388	51469166	51467143	N	NA	RNASEH2B	DLEU2,GUCY1B2,DLEU1	IMR90	Hi-C	24141950	RNASEH2B	14648
706	chr13	51904394	51906406	51905655	N	NA	NA	FAM124A,SERPINE3,LINC00282,ALG11	IMR90	Hi-C	24141950	INTS6	120869
707	chr13	56545644	56545968	56545844	N	NA	NA	NA	NA	NA	NA	SUGT1	3318813
708	chr13	62782421	62784798	62783891	N	NA	NA	NA	NA	NA	NA	TDRD3	1811830
709	chr13	77918776	77921211	77919540	Y	FBXL3,MYCBP2	MYCBP2	NA	NA	NA	NA	MYCBP2	17599
710	chr13	78002037	78008891	78003701,78007085	N,N	NA;NA	NA	NA	NA	NA	NA	MYCBP2	100860
711	chr13	78051055	78053646	78052488	N	NA	NA	NA	NA	NA	NA	MYCBP2	149878
712	chr13	91707991	91710355	91709154	Y	NA	NA	NA	NA	NA	NA	MIR17HG	289719
713	chr13	95200413	95202978	95201871	Y	NA	TGDS	NA	NA	NA	NA	TGDS	45533
714	chr13	99248124	99250314	99248856	N	NA	STK24	DOCK9,STK24,SLC15A1	IMR90,K562	Hi-C,ChIA-PET	24141950,22265404	STK24	18728
715	chr14	100657902	100660966	100659405	Y	NA	YY1	DEGS2,YY1,EVL	IMR90,K562,MCF7	Hi-C,ChIA-PET	24141950,22265404	YY1	44136
716	chr14	100676692	100682628	100681001,100681655	N,N	NA;NA	YY1	DEGS2,YY1,EVL	IMR90,MCF7,K562	Hi-C,ChIA-PET	24141950,22265404	YY1	22474
717	chr14	102989411	102992955	102991565	N	NA	ANKRD9	ANKRD9,RCOR1	IMR90,K562,MCF7	Hi-C,ChIA-PET	24141950,22265404	ANKRD9	13283
718	chr14	103229248	103236104	103234790,103230842	Y,N	RCOR1,TNFAIP2,TRAF3;NA	TRAF3	TECPR2,RCOR1,TRAF3,CDC42BPB,AMN,SYBU	IMR90,MCF7	Hi-C,ChIA-PET	24141950,19890323,22265404	TRAF3	7712
719	chr14	103784009	103787417	103785879	Y	NA	EIF5	RCOR1,EIF5,CDC42BPB,LOC100131366,TNFAIP2,MARK3	IMR90,MCF7,K562	Hi-C,ChIA-PET	24141950,22265404	EIF5	13076
720	chr14	104884951	104887548	104886501	N	NA	NA	NA	NA	NA	NA	INF2	268395
721	chr14	105550810	105555385	105553625	N	NA	GPR132	BTBD6,BRF1,AHNAK2,JAG2	IMR90,MCF7,K562	Hi-C,ChIA-PET	24141950,22265404	GPR132	19056
722	chr14	105557546	105564680	105559672	N	NA	GPR132	BTBD6,BRF1,JAG2	IMR90,MCF7	Hi-C,ChIA-PET	24141950,22265404	GPR132	25792
723	chr14	106021573	106033262	106024090,106027257,106032830	N,N,N	NA;NA;NA	NA	NA	NA	NA	NA	C14orf80	65381
724	chr14	106037692	106041895	106039152	N	NA	NA	NA	NA	NA	NA	C14orf80	81500
725	chr14	106047802	106050855	106048912	N	NA	NA	NA	NA	NA	NA	C14orf80	91610
726	chr14	106052082	106055688	106053007,106055479	N,N	NA;NA	NA	NA	NA	NA	NA	C14orf80	95890
727	chr14	106056197	106059822	106057611	N	NA	NA	NA	NA	NA	NA	C14orf80	100005
728	chr14	106145143	106156467	106147402,106149477,106153421	N,N,N	NA;NA;NA	NA	NA	NA	NA	NA	C14orf80	188951
729	chr14	106158768	106175873	106162069,106172381,106174921	N,N,N	NA;NA;NA	NA	NA	NA	NA	NA	C14orf80	202576
730	chr14	106177251	106181229	106178477	N	NA	NA	NA	NA	NA	NA	KIAA0125	202609
731	chr14	106324865	106330966	106326693,106329196	N,N	NA;NA	NA	NA	NA	NA	NA	KIAA0125	52872
732	chr14	106351803	106361384	106357136,106359970	N,N	NA;NA	KIAA0125	NA	NA	NA	NA	KIAA0125	22454
733	chr14	106362589	106364938	106363880	N	NA	KIAA0125	NA	NA	NA	NA	KIAA0125	18900
734	chr14	106449619	106454717	106452944	N	NA	NA	NA	NA	NA	NA	KIAA0125	65781
735	chr14	106470713	106473140	106471476	N	NA	NA	NA	NA	NA	NA	KIAA0125	86875
736	chr14	106552164	106555309	106552844,106554857	N,N	NA;NA	NA	NA	NA	NA	NA	KIAA0125	168326
737	chr14	106691548	106694220	106692236	N	NA	NA	NA	NA	NA	NA	KIAA0125	307710
738	chr14	106723585	106728331	106725768	N	NA	NA	LINC00226,LINC00221	IMR90	Hi-C	24141950	KIAA0125	339747
739	chr14	106729852	106733567	106733180	N	NA	NA	LINC00221	IMR90	Hi-C	24141950	KIAA0125	346014
740	chr14	106785390	106787504	106786481	N	NA	NA	NA	NA	NA	NA	KIAA0125	401552
741	chr14	106789939	106791528	106790784	N	NA	NA	NA	NA	NA	NA	KIAA0125	406101
742	chr14	106809910	106813551	106811896	N	NA	NA	NA	NA	NA	NA	KIAA0125	426072
743	chr14	106814888	106816327	106815494	N	NA	NA	NA	NA	NA	NA	KIAA0125	431050
744	chr14	107107085	107110238	107108784	N	NA	NA	NA	NA	NA	NA	KIAA0125	723247
745	chr14	107149886	107152050	107150703	N	NA	NA	NA	NA	NA	NA	KIAA0125	766048
746	chr14	107153900	107157148	107155026	N	NA	NA	KIAA0125	IMR90	Hi-C	24141950	KIAA0125	770062
747	chr14	107166158	107171772	107169974	N	NA	NA	LINC00221	IMR90	Hi-C	24141950	KIAA0125	782320
748	chr14	107174831	107180401	107175948	N	NA	NA	LINC00221	IMR90	Hi-C	24141950	KIAA0125	790993
749	chr14	107181450	107186816	107183621	N	NA	NA	LINC00221	IMR90	Hi-C	24141950	KIAA0125	797612
750	chr14	107241070	107263744	107253041,107259505,107256763	Y,N,N	NA;NA;NA	NA	NA	NA	NA	NA	KIAA0125	857232
751	chr14	19237495	19239977	19239028,19238452	N,N	NA;NA	NA	NA	NA	NA	NA	TTC5	1534176
752	chr14	21080804	21082796	21081658	N	NA	NA	KLHL33,TMEM55B,PARP2,RPPH1	IMR90,MCF7	Hi-C,ChIA-PET	24141950,22265404	PNP	143266
753	chr14	21124009	21139074	21131453,21134267,21136875	N,N,N	NA;NA;NA	NA	RNASE4,OR6S1	MCF7,IMR90,K562	ChIA-PET,Hi-C	22265404,24141950	RNASE6	110136
754	chr14	21284004	21286114	21285334	N	NA	RNASE6	NA	NA	NA	NA	RNASE6	34794
755	chr14	22849675	22855873	22849945,22851941,22854341	N,N,N	NA;NA;NA	NA	OXA1L,SLC7A7,RBM23,DAD1,REM2,LRP10	IMR90	Hi-C	24141950	DAD1	202270
756	chr14	22858132	22861378	22859377	N	NA	NA	RBM23,OXA1L,SLC7A7,DAD1,REM2,LRP10,MRPL52,MMP14,AJUBA	IMR90	Hi-C	24141950	DAD1	196765
757	chr14	22915931	22918982	22917755	N	NA	NA	OXA1L,SLC7A7	IMR90	Hi-C	24141950	DAD1	139161
758	chr14	22921417	22928274	22927719	N	NA	NA	OXA1L,SLC7A7	IMR90	Hi-C	24141950	DAD1	129869
759	chr14	23181392	23183231	23182478	N	NA	NA	OXA1L,SLC7A7,DAD1,RBM23	IMR90	Hi-C	24141950	OXA1L	52500
760	chr14	24074002	24077104	24075487	Y	NA	JPH4	C14orf167	IMR90	Hi-C	24141950	JPH4	25993
761	chr14	25141919	25145459	25143453	N	NA	NA	NA	NA	NA	NA	SDR39U1	229912
762	chr14	25163919	25167554	25164663	Y	TINF2,CIDEB,LTB4R,CMA1,CTSG,GZMB	NA	NA	NA	NA	NA	SDR39U1	251912
763	chr14	32669898	32672137	32670545	N	NA	NA	NUBPL,ARHGAP5-AS1,ARHGAP5	IMR90,K562,MCF7	Hi-C,ChIA-PET	24141950,22265404	ARHGAP5	123403
764	chr14	34468755	34484897	34483007	N	NA	EGLN3	EGLN3	IMR90	Hi-C	24141950	EGLN3	48471
765	chr14	34485462	34489652	34487875	N	NA	NA	NA	NA	NA	NA	EGLN3	65178
766	chr14	34512183	34514644	34513213	N	NA	NA	NA	NA	NA	NA	EGLN3	91899
767	chr14	34527688	34531081	34529936	N	NA	NA	EGLN3	K562,MCF7	ChIA-PET	22265404	EGLN3	107404
768	chr14	34799822	34803094	34801266,34801046	N,N	NA;NA	NA	SPTSSA	MCF7	ChIA-PET	22265404	SPTSSA	128374
769	chr14	35835878	35838724	35837397	N	NA	NFKBIA	PSMA6,SNX6,PPP2R3C,KIAA0391,NFKBIA	IMR90,K562	Hi-C,ChIA-PET	24141950,22265404	NFKBIA	35236
770	chr14	35884170	35887390	35885909	N	NA	NFKBIA	PSMA6,NFKBIA,KIAA0391,PPP2R3C,FAM177A1	IMR90,K562	Hi-C,ChIA-PET	24141950,22265404	NFKBIA	10210
771	chr14	39914340	39930470	39916668,39920921	N,N	NA;NA	FBXO33	NA	NA	NA	NA	FBXO33	12636
772	chr14	40230262	40233810	40232004	N	NA	NA	NA	NA	NA	NA	FBXO33	328558
773	chr14	40344655	40347011	40345735	N	NA	NA	NA	NA	NA	NA	FBXO33	442951
774	chr14	46334910	46339183	46336589,46338184	N,N	NA;NA	NA	NA	NA	NA	NA	MIS18BP1	612305
775	chr14	50325876	50336550	50329626,50334992	Y,Y	NA;RPL36AL,MGAT2,NEMF,C14orf182,SOS2,METTL21D,ARF6	NEMF,ARF6	SOS2,C14orf182,METTL21D,NEMF,ARF6,C14orf183,DNAAF2	IMR90,MCF7,K562	Hi-C,ChIA-PET	24141950,22265404	NEMF	6337
776	chr14	50396356	50398557	50396855	N	NA	ARF6	NA	NA	NA	NA	ARF6	36620
777	chr14	50503118	50512873	50506341,50511449	N,N	NA;NA	C14orf182,C14orf183	C14orf182,ARF6	IMR90,MCF7	Hi-C,ChIA-PET	24141950,22265404	C14orf182	28880
778	chr14	51142531	51146440	51144329	Y	NA	SAV1	ATL1,SAV1,CDKL1,NIN,PYGL	IMR90,MCF7,K562	Hi-C,ChIA-PET	24141950,22265404	SAV1	7508
779	chr14	51324835	51327770	51326323	N	NA	NIN	ATL1,NIN,PYGL,ABHD12B	IMR90	Hi-C	24141950	NIN	26996
780	chr14	51668958	51670592	51669996	N	NA	TMX1	TRIM9,ABHD12B,PYGL	IMR90	Hi-C	24141950	TMX1	36294
781	chr14	52311880	52316334	52314200	N	NA	GNG2	GNG2,FRMD6,C14orf166	IMR90	Hi-C	24141950	GNG2	10688
782	chr14	53683591	53686913	53684351	N	NA	NA	NA	NA	NA	NA	DDHD1	63545
783	chr14	54010115	54013240	54011805	N	NA	NA	CDKN3	IMR90	Hi-C	24141950	DDHD1	390069
784	chr14	54036318	54039284	54037486	N	NA	NA	BMP4	IMR90	Hi-C	24141950	BMP4	384270
785	chr14	54334862	54341607	54338547	N	NA	NA	NA	NA	NA	NA	BMP4	81947
786	chr14	54345377	54352053	54348303	N	NA	NA	BMP4	IMR90	Hi-C	24141950	BMP4	71501
787	chr14	54354932	54363265	54360573,54357728,54355529	N,N,N	NA;NA;NA	NA	BMP4	IMR90	Hi-C	24141950	BMP4	60289
788	chr14	54488455	54490777	54489615	N	NA	NA	NA	NA	NA	NA	BMP4	64901
789	chr14	55563506	55566588	55565134	Y	LGALS3,FBXO34,FBXO34,GCH1,MAPK1IP1L	MAPK1IP1L,LGALS3	LGALS3,DLGAP5	IMR90	Hi-C	24141950	LGALS3	29347
790	chr14	55567862	55571213	55569969	Y	LGALS3,FBXO34,FBXO34,GCH1,MAPK1IP1L	MAPK1IP1L,LGALS3	LGALS3,DLGAP5,MAPK1IP1L	IMR90,K562	Hi-C,ChIA-PET	24141950,22265404	LGALS3	24722
791	chr14	59421738	59423797	59423186	N	NA	NA	NA	NA	NA	NA	DAAM1	231602
792	chr14	59435658	59438362	59437166	N	NA	NA	NA	NA	NA	NA	DAAM1	217037
793	chr14	60430645	60433242	60432163	N	NA	NA	DHRS7	IMR90	Hi-C	24141950	C14orf135	125387
794	chr14	60669573	60683430	60672567,60679782,60682191	N,Y,N	NA;NA;NA	DHRS7,PPM1A	PPM1A	K562	ChIA-PET	22265404	PPM1A	29040
795	chr14	60793592	60800060	60794969,60798428	N,N	NA;NA	NA	C14orf39,SIX6,TMEM30B	IMR90	Hi-C	24141950	PPM1A	81122
796	chr14	64211604	64217508	64213022,64215883	N,N	NA;NA	SGPP1	NA	NA	NA	NA	SGPP1	16848
797	chr14	65622633	65625061	65623752	N	NA	NA	LOC645431,FUT8	IMR90	Hi-C	24141950	MAX	53406
798	chr14	65634367	65642143	65636041	N	NA	NA	LOC645431,FUT8,MIR4708	IMR90,MCF7	Hi-C,ChIA-PET	24141950,22265404	MAX	65140
799	chr14	65645706	65648736	65646949	N	NA	NA	LOC645431,FUT8,MIR4708	IMR90	Hi-C	24141950	MAX	76479
800	chr14	65707477	65708856	65708161	N	NA	NA	LOC645431,FUT8	IMR90,MCF7	Hi-C,ChIA-PET	24141950,22265404	MAX	138250
801	chr14	65733961	65759827	65754605,65748797	N,Y	NA;FNTB	NA	LOC645431,FUT8,MIR4708	IMR90,MCF7	Hi-C,ChIA-PET	24141950,22265404	FUT8	117483
802	chr14	65766413	65773218	65769290	N	NA	NA	MIR4708,LOC645431,FUT8	IMR90	Hi-C	24141950	FUT8	104092
803	chr14	65823431	65839841	65838578,65824058	N,N	NA;NA	FUT8,LOC645431	FUT8,LOC645431,MIR4708	MCF7,IMR90	ChIA-PET,Hi-C	22265404,24141950	FUT8	37469
804	chr14	69124573	69133610	69130369	N	NA	NA	RAD51B,ZFP36L1	IMR90,MCF7	Hi-C,ChIA-PET	24141950,22265404	ZFP36L1	129350
805	chr14	69140919	69153910	69152323	N	NA	NA	RAD51B,ZFP36L1	IMR90	Hi-C	24141950	ZFP36L1	109050
806	chr14	69161289	69163136	69162185	Y	NA	NA	ZFP36L1,RAD51B	IMR90	Hi-C	24141950	ZFP36L1	99824
807	chr14	69191473	69202494	69200023	Y	ZFP36L1,DCAF5	NA	RAD51B,ZFP36L1	IMR90,K562	Hi-C,ChIA-PET	24141950,22265404	ZFP36L1	60466
808	chr14	69271724	69291833	69282217,69273918,69288653	N,N,N	NA;NA;NA	ZFP36L1	RAD51B,ZFP36L1,ZFYVE26	IMR90,MCF7	Hi-C,ChIA-PET	24141950,22265404	ZFP36L1	8764
809	chr14	71284312	71289796	71288676	N	NA	MAP3K9	MAP3K9,PCNX	MCF7,IMR90	ChIA-PET,Hi-C	22265404,24141950	MAP3K9	8424
810	chr14	71338358	71340524	71339294	N	NA	PCNX	NA	NA	NA	NA	PCNX	33598
811	chr14	71352200	71355584	71353734	Y	MED6,PCNX	PCNX	MAP3K9	IMR90	Hi-C	24141950	PCNX	18538
812	chr14	71785338	71802145	71791855,71787088,71788979	N,N,N	NA;NA;NA	NA	SIPA1L1,PCNX,LOC145474	IMR90	Hi-C	24141950	LOC145474	152433
813	chr14	71822116	71835119	71825378,71822859	N,N	NA;NA	NA	SIPA1L1,LOC145474	IMR90	Hi-C	24141950	LOC145474	119459
814	chr14	72322449	72323870	72323065	N	NA	NA	SIPA1L1,PCNX	IMR90	Hi-C	24141950	RGS6	74947
815	chr14	75688234	75690238	75689149	Y	DLST,FOS	TMED10	PGF,NEK9,TMED10,FOS,LOC731223,BATF	IMR90	Hi-C	24141950	TMED10	44885
816	chr14	75723599	75727239	75725882	N	NA	FOS	TMED10,RPS6KL1,EIF2B2,NEK9,LOC731223,FOS,JDP2,BATF,PGF	IMR90,MCF7,K562	Hi-C,ChIA-PET	24141950,22265404	FOS	18242
817	chr14	75800212	75807023	75802557,75800940	N,Y	NA;FOS,JDP2,FLVCR2,BATF	NA	JDP2,BATF,TMED10,NEK9	IMR90	Hi-C	24141950	FOS	54731
818	chr14	75964742	75967395	75965578	N	NA	BATF	TMED10,NEK9,LOC731223,JDP2,BATF,FLVCR2,C14orf1	IMR90	Hi-C	24141950	BATF	21389
819	chr14	77407780	77410439	77408897	N	NA	NA	IRF2BPL,KIAA1737	IMR90,MCF7	Hi-C,ChIA-PET	24141950,22265404	IRF2BPL	84595
820	chr14	77419064	77445925	77422914,77427016,77444389,77425793,77431264	N,N,Y,N,Y	NA;NA;NA;NA;NA	IRF2BPL	IRF2BPL,KIAA1737	IMR90,MCF7,K562	Hi-C,ChIA-PET	24141950,22265404	IRF2BPL	49109
821	chr14	77466562	77468469	77467008	Y	ZDHHC22,NGB,VASH1,KIAA1737,IRF2BPL	IRF2BPL	NA	NA	NA	NA	IRF2BPL	26565
822	chr14	77505090	77512655	77506329,77509953	N,Y	NA;IRF2BPL	IRF2BPL	IRF2BPL,C14orf166B,KIAA1737	IMR90	Hi-C	24141950	IRF2BPL	10056
823	chr14	78106886	78109669	78108210	N	NA	SPTLC2	NA	NA	NA	NA	SPTLC2	23776
824	chr14	90238872	90241125	90240259	N	NA	NA	FOXN3,PRO1768,EFCAB11,TTC8,LOC400236	IMR90	Hi-C	24141950	FOXN3	153378
825	chr14	90847451	90851623	90849668	N	NA	C14orf102,CALM1	C14orf102,CALM1,TTC7B,EFCAB11,TDP1,PSMC1	IMR90,MCF7,K562	Hi-C,ChIA-PET	24141950,22265404	CALM1	11704
826	chr14	92725556	92727638	92726692	N	NA	NA	RIN3,SLC24A4	IMR90	Hi-C	24141950	CPSF2	137258
827	chr14	93217127	93219236	93218198	N	NA	LGMN,GOLGA5	NA	NA	NA	NA	LGMN	2080
828	chr14	93224686	93228334	93225777	N	NA	LGMN,GOLGA5	SLC24A4,LGMN,TRIP11	IMR90	Hi-C	24141950	LGMN	9639
829	chr14	95788562	95795936	95793926	N	NA	CLMN	CLMN,GSC	IMR90	Hi-C	24141950	CLMN	2317
830	chr14	95829116	95831651	95830121	N	NA	CLMN,LINC00341	DICER1-AS1,DICER1	MCF7	ChIA-PET	22265404	CLMN	42871
831	chr14	96042678	96044852	96043634	N	NA	SNHG10,GLRX5	C14orf132,LOC100507043,GLRX5	IMR90	Hi-C	24141950	GLRX5	41355
832	chr14	96191813	96197306	96192487,96196201	N,N	NA;NA	TCL1A	TCL1B,LOC100507043	IMR90	Hi-C	24141950	TCL1A	11280
833	chr14	97058362	97061207	97059056	N	NA	NA	NA	NA	NA	NA	PAPOLA	89649
834	chr14	97771215	97776498	97772880	N	NA	NA	NA	NA	NA	NA	VRK1	507531
835	chr14	97796705	97800679	97798189	N	NA	NA	NA	NA	NA	NA	VRK1	533021
836	chr14	97844229	97847480	97845190	N	NA	NA	NA	NA	NA	NA	VRK1	580545
837	chr14	97873694	97878812	97878471,97875346	N,Y	NA;NA	NA	NA	NA	NA	NA	VRK1	610010
838	chr14	98642515	98645918	98644158	N	NA	NA	NA	NA	NA	NA	SETD3	1301308
839	chr14	98671432	98676880	98674114,98676813	N,Y	NA;NA	NA	CMTM7	MCF7	ChIA-PET	19890323	SETD3	1270346
840	chr14	98691983	98696450	98694311	N	NA	NA	NA	NA	NA	NA	SETD3	1250776
841	chr15	100034971	100055073	100044025,100050164,100054745	N,N,N	NA;NA;NA	NA	MEF2A,LRRC28,TTC23	IMR90	Hi-C	24141950	MEF2A	51060
842	chr15	100376978	100391259	100380046	N	NA	DNM1P46	NA	NA	NA	NA	DNM1P46	29846
843	chr15	100430302	100442758	100431001,100436180	N,N	NA;NA	NA	CERS3	IMR90	Hi-C	24141950	DNM1P46	83170
844	chr15	102280150	102306418	102283247,102286493	N,N	NA;NA	TARSL2	TARSL2	IMR90,MCF7	Hi-C,ChIA-PET	24141950,22265404	TARSL2	15505
845	chr15	20988391	20989912	20989282	N	NA	NA	NBEAP1,POTEB,LOC348120	IMR90	Hi-C	24141950	TUBGCP5	1843483
846	chr15	22447150	22450979	22448813	N	NA	NA	HERC2P3	IMR90	Hi-C	24141950	TUBGCP5	382416
847	chr15	26326390	26328517	26327523	Y	NA	NA	LOC100128714,ATP10A	IMR90	Hi-C	24141950	UBE3A	642215
848	chr15	28830878	28883031	28834566	N	NA	HERC2P9	NA	NA	NA	NA	HERC2P9	16557
849	chr15	30336895	30338292	30337440	N	NA	NA	TJP1,FAM189A1,APBA2	IMR90	Hi-C	24141950	ARHGAP11B	580587
850	chr15	31546565	31550931	31548588	N	NA	LOC283710	LOC283710,OTUD7A,KLF13	IMR90	Hi-C	24141950	LOC283710	23515
851	chr15	31553691	31560511	31555618,31558730	Y,Y	MTMR10,KLF13;MTMR10,KLF13	LOC283710	LOC283710,OTUD7A,KLF13	IMR90	Hi-C	24141950	LOC283710	30641
852	chr15	31730442	31734887	31733251	Y	MTMR10,KLF13	NA	KLF13,OTUD7A	IMR90,MCF7	Hi-C,ChIA-PET	24141950,22265404	KLF13	111359
853	chr15	31749599	31753916	31751490	Y	NA	NA	KLF13,OTUD7A	IMR90,MCF7	Hi-C,ChIA-PET	24141950,22265404	KLF13	130516
854	chr15	34786208	34789367	34788169,34786615	N,N	NA;NA	NA	NA	NA	NA	NA	GOLGA8A	56541
855	chr15	34879000	34881552	34880285	N	NA	GOLGA8B	AQR	IMR90	Hi-C	24141950	GOLGA8B	3229
856	chr15	38363616	38366457	38364969	N	NA	NA	SPRED1	IMR90,MCF7	Hi-C,ChIA-PET	24141950,22265404	FAM98B	379871
857	chr15	38421346	38423431	38422130	N	NA	NA	SPRED1	IMR90	Hi-C	24141950	FAM98B	322897
858	chr15	38942104	38945699	38944187	N	NA	NA	RASGRP1,FAM98B	MCF7,IMR90	ChIA-PET,Hi-C	22265404,24141950	RASGRP1	85097
859	chr15	38981667	38985415	38983979,38984124	N,N	NA;NA	NA	FAM98B,RASGRP1,C15orf53	IMR90,MCF7	Hi-C,ChIA-PET	24141950,22265404	RASGRP1	124660
860	chr15	40406871	40409663	40408168	N	NA	BMF,BUB1B	SRP14,LOC100131089,BMF,BUB1B,PAK6,PLCB2,ANKRD63	IMR90	Hi-C	24141950	BMF	5796
861	chr15	41170023	41173675	41171145	N	NA	SPINT1,RHOV,VPS18,DLL4	RHOV,ZFYVE19,DNAJC17,SPINT1	MCF7,IMR90	ChIA-PET,Hi-C	22265404,24141950	RHOV	3536
862	chr15	42782091	42785239	42783370	N	NA	ZFP106,SNAP23	NA	NA	NA	NA	SNAP23	2265
863	chr15	43414708	43416311	43415452	Y	NA	UBR1,TMEM62	NA	NA	NA	NA	TMEM62	9411
864	chr15	45112244	45115013	45114750	N	NA	NA	SORD	IMR90	Hi-C	24141950	TRIM69	83684
865	chr15	45170140	45177238	45173958	N	NA	NA	SORD	IMR90	Hi-C	24141950	SORD	138064
866	chr15	51164884	51167808	51166376	N	NA	AP4E1	TRPM7,USP50,SPPL2A,AP4E1,ASB18	IMR90,MCF7	Hi-C,ChIA-PET	24141950,22265404,19890323	AP4E1	33061
867	chr15	51175726	51178909	51177997	N	NA	AP4E1	TRPM7,SPPL2A,USP50,ASB18,AP4E1	IMR90,MCF7,K562	Hi-C,ChIA-PET	24141950,19890323,22265404	AP4E1	21960
868	chr15	52273021	52276189	52274262	N	NA	LEO1,MAPK6	MAPK6,GNB5,MYO5C,BCL2L10	MCF7,K562,IMR90	ChIA-PET,Hi-C	22265404,24141950	LEO1	9063
869	chr15	52297313	52308236	52300030,52304315,52306177	N,N,N	NA;NA;NA	LEO1,MAPK6	TMOD3,LEO1,MAPK6,BCL2L10,GNB5,MYO5C	IMR90,MCF7	Hi-C,ChIA-PET	24141950,22265404	MAPK6	3175
870	chr15	58622117	58626095	58625001	N	NA	NA	LIPC,ADAM10,FAM63B,SLTM	IMR90	Hi-C	24141950	ADAM10	416082
871	chr15	58652778	58656776	58655349	N	NA	NA	LIPC,ADAM10,FAM63B	IMR90	Hi-C	24141950	ADAM10	385401
872	chr15	58660931	58662641	58661787	N	NA	NA	LIPC,ADAM10,FAM63B	IMR90	Hi-C	24141950	ADAM10	379536
873	chr15	58700387	58703850	58702770	N	NA	NA	LIPC,ADAM10,FAM63B	IMR90	Hi-C	24141950	ADAM10	338327
874	chr15	58710961	58714762	58712767	N	NA	NA	LIPC,ADAM10,FAM63B,SLTM	IMR90	Hi-C	24141950	ADAM10	327415
875	chr15	59689829	59694764	59692225	N	NA	MYO1E,FAM81A	MYO1E,LDHAL6B,FAM81A	IMR90	Hi-C	24141950	MYO1E	24758
876	chr15	59700673	59709773	59705289	N	NA	MYO1E,FAM81A	MYO1E,LDHAL6B,FAM81A,CCNB2	IMR90	Hi-C	24141950	FAM81A	20599
877	chr15	62678021	62683947	62682668	N	NA	NA	TLN2,MGC15885	IMR90	Hi-C	24141950	VPS13C	325357
878	chr15	63764473	63774861	63766852,63772858	N,N	NA;NA	USP3	APH1B,RAB8B,FBXL22,LOC100130855,USP3,CA12,HERC1,FAM96A,SNX1	IMR90,MCF7,K562	Hi-C,ChIA-PET	24141950,22265404	USP3	21849
879	chr15	63786416	63791683	63789766	N	NA	USP3	APH1B,RAB8B,CA12,USP3,LOC100130855,FBXL22	IMR90	Hi-C	24141950	USP3	5027
880	chr15	64172039	64177105	64173125,64175311	N,N	NA;NA	HERC1	DAPK2,HERC1,FAM96A	IMR90	Hi-C	24141950	HERC1	45892
881	chr15	65183484	65189255	65184593,65186250,65187134	N,Y,Y	NA;ZNF609,OAZ2,PLEKHO2,SPG21,SPG21;ZNF609,OAZ2,PLEKHO2,SPG21,SPG21,PARP16	PLEKHO2,ANKDD1A	SPG21	IMR90	Hi-C	24141950	ANKDD1A	14846
882	chr15	65587318	65589796	65588284	N	NA	PARP16	MTFMT,IGDCC4,PDCD7,RASL12,IGDCC3,OSTBETA,CILP,PARP16,CLPX,UBAP1L,DPP8,PTPLAD1,SPG21,KBTBD13	MCF7,K562	ChIA-PET	22265404	PARP16	8300
883	chr15	65595172	65598606	65596889	Y	DENND4A	PARP16	PARP16,CILP,CLPX,IGDCC3,PDCD7,MTFMT,DPP8,RASL12,OSTBETA,IGDCC4,SPG21,PTPLAD1	IMR90,K562,MCF7	Hi-C,ChIA-PET	24141950,22265404	PARP16	16154
884	chr15	66124137	66127478	66125506	N	NA	DENND4A,RAB11A	SLC24A1,DENND4A,PTPLAD1,C15orf44,RAB11A,MEGF11	IMR90,MCF7	Hi-C,ChIA-PET	24141950,22265404	RAB11A	34319
885	chr15	66660313	66664344	66662424	Y	MAP2K1	TIPIN,MAP2K1	RPL4,SNORD18C,SNORD18B,SNORD16,SNAPC5,ZWILCH	IMR90	Hi-C	24141950	TIPIN	11259
886	chr15	68153932	68158000	68155530	N	NA	NA	PIAS1,CLN6,CALML4,C15orf61,LOC100506686	IMR90	Hi-C	24141950	PIAS1	188572
887	chr15	68176126	68178063	68177203	N	NA	NA	PIAS1,CLN6,CALML4,C15orf61,LOC100506686,IQCH	IMR90	Hi-C	24141950	PIAS1	168509
888	chr15	68229324	68233477	68230687	N	NA	NA	PIAS1,CALML4,CLN6,C15orf61,LOC100506686	IMR90	Hi-C	24141950	PIAS1	113095
889	chr15	68236728	68240841	68238931	N	NA	NA	PIAS1,CALML4,CLN6,C15orf61,LOC100506686	IMR90	Hi-C	24141950	PIAS1	105731
890	chr15	68259365	68262184	68260656	Y	C15orf61	NA	PIAS1,LOC100506686,C15orf61,IQCH	IMR90	Hi-C	24141950	PIAS1	84388
891	chr15	69957054	69962359	69959308,69961544	N,Y	NA;TLE3	NA	TLE3,C15orf50,LOC145837	IMR90	Hi-C	24141950	RPLP1	211895
892	chr15	70306388	70310224	70308368	N	NA	NA	C15orf50	IMR90	Hi-C	24141950	TLE3	80032
893	chr15	70487537	70490169	70489217	N	NA	NA	TLE3,LOC145837,C15orf50	IMR90,MCF7	Hi-C,ChIA-PET	24141950,22265404	TLE3	97281
894	chr15	70592020	70593440	70592926	Y	NA	NA	LOC145837	IMR90	Hi-C	24141950	TLE3	201764
895	chr15	70610592	70612848	70612020	Y	NA	NA	C15orf50,TLE3,LOC145837	IMR90	Hi-C	24141950	TLE3	220336
896	chr15	70781609	70786653	70784718	N	NA	NA	KIF23,LOC145837,TLE3,C15orf50,UACA,RPLP1	IMR90,MCF7	Hi-C,ChIA-PET	24141950,22265404	TLE3	391353
897	chr15	70792841	70798660	70797028	N	NA	NA	LOC145837,TLE3,KIF23,C15orf50,UACA,RPLP1	IMR90	Hi-C	24141950	THAP10	386112
898	chr15	72928127	72932412	72929268	N	NA	BBS4	CELF6	IMR90	Hi-C	24141950	BBS4	46108
899	chr15	74390222	74394148	74392626	N	NA	ISLR2	NA	NA	NA	NA	ISLR2	27567
900	chr15	75399475	75408264	75405256,75401386	N,Y	NA;SIN3A,SIN3A,MAN2C1,CLK3,CSK,C15orf39	NA	C15orf39,SCAMP5,PPCDC	MCF7,IMR90	ChIA-PET,Hi-C	22265404,24141950	PPCDC	83548
901	chr15	75469676	75472587	75470932	Y	SIN3A,SIN3A,MAN2C1,CSK,C15orf39	C15orf39	C15orf39	IMR90,MCF7	Hi-C,ChIA-PET	24141950,22265404	C15orf39	21634
902	chr15	77192066	77198922	77197756	N	NA	SCAPER,RCN2	ETFA	IMR90	Hi-C	24141950	SCAPER	15849
903	chr15	77279262	77282698	77281032	Y	PSTPIP1	PSTPIP1	PSTPIP1,RCN2,TSPAN3	IMR90	Hi-C	24141950	PSTPIP1	4767
904	chr15	77832604	77836907	77835449	N	NA	NA	PEAK1,TSPAN3,HMG20A,PSTPIP1	IMR90	Hi-C	24141950	HMG20A	119361
905	chr15	78176690	78179644	78178360	N	NA	NA	NA	NA	NA	NA	TBC1D2B	190350
906	chr15	78182724	78185093	78183516	N	NA	NA	NA	NA	NA	NA	TBC1D2B	184901
907	chr15	78234481	78238463	78237008	N	NA	NA	TBC1D2B,DNAJA4,IDH3A,CIB2,IREB2,LOC91450,SH2D7,WDR61,LOC645752,ACSBG1	IMR90	Hi-C	24141950	TBC1D2B	131531
908	chr15	78607697	78610973	78609019	N	NA	WDR61	CRABP1,IREB2,WDR61,DNAJA4	IMR90	Hi-C	24141950	WDR61	15757
909	chr15	79122669	79124115	79123277	N	NA	MORF4L1	NA	NA	NA	NA	MORF4L1	41057
910	chr15	79133826	79136829	79135048	N	NA	MORF4L1	NA	NA	NA	NA	MORF4L1	28343
911	chr15	79151997	79153929	79152938	N	NA	MORF4L1	MORF4L1,ADAMTS7	K562,IMR90,MCF7	ChIA-PET,Hi-C	22265404,24141950	MORF4L1	11243
912	chr15	80277110	80285276	80282911	N	NA	BCL2A1	ST20-MTHFS,MTHFS,C15orf37,BCL2A1,ZFAND6,FAH	IMR90,MCF7	Hi-C,ChIA-PET	24141950,22265404	BCL2A1	13467
913	chr15	80300425	80326566	80325872,80309918,80313524,80302504	N,N,N,N	NA;NA;NA;NA	BCL2A1,ZFAND6	FAH,ZFAND6,ST20-MTHFS,MTHFS,C15orf37,KIAA1024	IMR90	Hi-C	24141950	ZFAND6	25344
914	chr15	83759208	83762854	83761369	Y	TM6SF1	BTBD1	BTBD1,MIR4515	IMR90,K562	Hi-C,ChIA-PET	24141950,22265404	BTBD1	23102
915	chr15	85277003	85279741	85278506	N	NA	SEC11A,ZNF592	SEC11A,ZNF592	IMR90,K562,MCF7	Hi-C,ChIA-PET	24141950,22265404	ZNF592	12077
916	chr15	85775825	85779671	85778048	N	NA	NA	NA	NA	NA	NA	AKAP13	144200
917	chr15	85858516	85862956	85861860	Y	PDE8A,AKAP13	NA	AKAP13	IMR90	Hi-C	24141950	AKAP13	60915
918	chr15	85870916	85876221	85873756	N	NA	AKAP13	AKAP13	IMR90	Hi-C	24141950	AKAP13	47650
919	chr15	90704515	90706788	90705457	N	NA	SEMA4B	C15orf58,TTLL13,NGRN,SEMA4B,CIB1	IMR90,MCF7,K562	Hi-C,ChIA-PET	24141950,22265404	SEMA4B	21364
920	chr15	90708263	90710356	90709144	Y	NA	SEMA4B	CIB1,C15orf58,SEMA4B,ZNF710,IDH2,TTLL13,NGRN	IMR90,K562,MCF7	Hi-C,ChIA-PET	24141950,22265404	SEMA4B	17796
921	chr15	90721201	90723649	90722309	N	NA	SEMA4B	SEMA4B	MCF7	ChIA-PET	22265404	SEMA4B	4503
922	chr15	91209258	91212726	91211315	N	NA	BLM	NA	NA	NA	NA	BLM	47853
923	chr15	91226370	91232042	91229709	N	NA	BLM	BLM,CRTC3,IQGAP1,ZNF774	IMR90	Hi-C	24141950	BLM	28537
924	chr15	91233569	91238100	91235567	N	NA	BLM	BLM,CRTC3,IQGAP1,ZNF774	IMR90	Hi-C	24141950	BLM	22479
925	chr15	92011914	92014660	92013155	Y	SLCO3A1,VPS33B	NA	NA	NA	NA	NA	SV2B	368732
926	chr15	93205481	93207859	93206735	N	NA	FAM174B	NA	NA	NA	NA	FAM174B	6450
927	chr15	93362094	93365569	93363749	Y	ST8SIA2,RGMA,RGMA,RGMA,RGMA,CHD2	NA	ASB9P1,CHD2,LOC100507217	IMR90	Hi-C	24141950	LOC100507217	60504
928	chr15	93373351	93377483	93375147	Y	NA	LOC100507217	CHD2,LOC100507217,ASB9P1	K562,MCF7,IMR90	ChIA-PET,Hi-C	22265404,24141950	LOC100507217	48590
929	chr15	93391796	93393678	93392689	N	NA	LOC100507217,CHD2	LOC100507217	K562	ChIA-PET	22265404	LOC100507217	32395
930	chr15	96518350	96521669	96519558	N	NA	NA	NR2F2,LOC400456,LOC145820	IMR90	Hi-C	24141950	NR2F2	347488
931	chr15	96579852	96583562	96582065	N	NA	NA	NR2F2,LOC400456,LOC145820	IMR90	Hi-C	24141950	NR2F2	285595
932	chr15	96594534	96598908	96597041	N	NA	NA	NR2F2,LOC400456,LOC145820	IMR90,MCF7	Hi-C,ChIA-PET	24141950,22265404	NR2F2	270249
933	chr15	96600424	96603633	96602568	N	NA	NA	NR2F2,LOC400456,LOC145820	IMR90,MCF7	Hi-C,ChIA-PET	24141950,22265404	NR2F2	265524
934	chr15	96630358	96633384	96631654	N	NA	NA	LOC400456,LOC145820,NR2F2	IMR90	Hi-C	24141950	NR2F2	235773
935	chr15	99598979	99604119	99601568	N	NA	NA	IGF1R,PGPEP1L,FAM169B	IMR90,MCF7	Hi-C,ChIA-PET	24141950,22265404	TTC23	185696
936	chr15	99615415	99618130	99616845	N	NA	NA	IGF1R,FAM169B,PGPEP1L,TTC23	IMR90,MCF7	Hi-C,ChIA-PET	24141950,22265404	TTC23	171685
937	chr16	10389940	10393531	10391175	N	NA	NA	NA	NA	NA	NA	ATF7IP2	86381
938	chr16	10405766	10408680	10407093	N	NA	NA	NA	NA	NA	NA	ATF7IP2	71232
939	chr16	10924409	10929252	10926599	Y	NA	FAM18A,CIITA	CIITA	IMR90	Hi-C	24141950	FAM18A	11788
940	chr16	10932957	10940475	10936980	Y	NUBP1,SOCS1,FAM18A,CIITA	FAM18A,CIITA	CIITA,TEKT5,NUBP1,FAM18A	IMR90	Hi-C	24141950	FAM18A	20336
941	chr16	10960539	10963853	10961974,10962641	N,Y	NA;NUBP1,SOCS1,CIITA	FAM18A,CIITA	CIITA	IMR90	Hi-C	24141950	CIITA	7202
942	chr16	11317376	11322067	11318766	N	NA	SOCS1	CLEC16A,SOCS1,RMI2	IMR90,MCF7	Hi-C,ChIA-PET	24141950,22265404	SOCS1	27972
943	chr16	11389841	11395134	11392669	N	NA	SOCS1,RMI2	SOCS1,DEXI,CLEC16A,PRM2,PRM3,TNP2,RMI2,ZC3H7A,BCAR4	MCF7,IMR90	ChIA-PET,Hi-C	22265404,24141950	SOCS1	39802
944	chr16	11403495	11406765	11405188	N	NA	RMI2	CLEC16A,TNP2,RMI2,ZC3H7A,BCAR4	IMR90	Hi-C	24141950	RMI2	32546
945	chr16	11418574	11424671	11422004,11419710	N,Y	NA;ZC3H7A,TXNDC11,SNN,LITAF,CIITA,SOCS1	RMI2	CLEC16A,PRM2,PRM3,TNP2,RMI2,TXNDC11	IMR90	Hi-C	24141950	RMI2	14640
946	chr16	11472624	11477152	11473463	Y	ZC3H7A,TXNDC11,SNN,LITAF,LITAF,CLEC16A,SOCS1	RMI2	RMI2,BCAR4	IMR90	Hi-C	24141950	RMI2	33313
947	chr16	11598894	11600623	11600211	N	NA	NA	CLEC16A,LITAF	IMR90	Hi-C	24141950	LITAF	80699
948	chr16	11715282	11717590	11716122	N	NA	LITAF,SNN	CLEC16A,TXNDC11,PRM2,PRM1,LITAF,SNN,BCAR4,ZC3H7A	IMR90,MCF7	Hi-C,ChIA-PET	24141950,22265404	LITAF	33960
949	chr16	13429006	13434384	13430718	N	NA	NA	NA	NA	NA	NA	ERCC4	579630
950	chr16	1345587	1348777	1347060	N	NA	UBE2I	UNKL	IMR90	Hi-C	24141950	UBE2I	10377
951	chr16	13482262	13486231	13484795,13482322	N,N	NA;NA	NA	NA	NA	NA	NA	ERCC4	527783
952	chr16	1352635	1356309	1354070	N	NA	UBE2I,C16orf42,GNPTG	UNKL	K562	ChIA-PET	22265404	UBE2I	2845
953	chr16	13529018	13532119	13530380	N	NA	NA	NA	NA	NA	NA	ERCC4	481895
954	chr16	14447979	14450301	14449263	N	NA	NA	PARN,ERCC4,MIR365A,MIR193B	IMR90,MCF7	Hi-C,ChIA-PET	24141950,22265404	PARN	273827
955	chr16	14492351	14496145	14493615	N	NA	NA	PARN,MIR193B	IMR90,MCF7	Hi-C,ChIA-PET	24141950,22265404	PARN	227983
956	chr16	14498454	14500819	14500206	N	NA	NA	PARN,MIR193B	IMR90,MCF7	Hi-C,ChIA-PET	24141950,22265404	PARN	223309
957	chr16	14796379	14800222	14797212	N	NA	NA	NA	NA	NA	NA	BFAR	69711
958	chr16	14835499	14839269	14836528	N	NA	NA	NA	NA	NA	NA	NOMO1	88374
959	chr16	15988652	15994561	15992664	N	NA	FOPNL,ABCC1	MYH11,FOPNL,ABCC1,ABCC6	IMR90,MCF7	Hi-C,ChIA-PET	24141950,22265404	FOPNL	6205
960	chr16	16001040	16003409	16002088	N	NA	FOPNL,ABCC1	MYH11,ABCC1	IMR90	Hi-C	24141950	FOPNL	18593
961	chr16	16679429	16684230	16680216	N	NA	NA	NA	NA	NA	NA	PKD1P1	267963
962	chr16	16686901	16691561	16689047,16687464	N,N	NA;NA	NA	NA	NA	NA	NA	PKD1P1	275435
963	chr16	17106808	17109574	17107762	N	NA	NA	NA	NA	NA	NA	XYLT1	455164
964	chr16	17119389	17122804	17121326	N	NA	NA	NA	NA	NA	NA	XYLT1	441934
965	chr16	17162976	17168345	17164947	N	NA	NA	NA	NA	NA	NA	XYLT1	396393
966	chr16	18032776	18035022	18033419	N	NA	NA	NA	NA	NA	NA	XYLT1	468038
967	chr16	18467457	18470330	18469254	N	NA	NA	NA	NA	NA	NA	NOMO2	103104
968	chr16	21551515	21554287	21552710	N	NA	LOC100271836,SLC7A5P2	METTL9,IGSF6	IMR90	Hi-C	24141950	SLC7A5P2	19750
969	chr16	21564429	21567236	21566272	Y	DNAH3	SLC7A5P2,METTL9	METTL9,IGSF6	IMR90	Hi-C	24141950	SLC7A5P2	32664
970	chr16	21937322	21943395	21942359	N	NA	UQCRC2	NA	NA	NA	NA	UQCRC2	21214
971	chr16	22198864	22204945	22202648,22203220,22201014	Y,N,N	POLR3E,CDR2;NA;NA	EEF2K	UQCRC2,POLR3E,PDZD9,C16orf52,VWA3A,EEF2K	MCF7,K562,IMR90	ChIA-PET,Hi-C	22265404,24141950	EEF2K	12647
972	chr16	22206538	22208552	22207046	Y	NA	EEF2K	POLR3E,EEF2K,UQCRC2,PDZD9,C16orf52	K562,MCF7,IMR90	ChIA-PET,Hi-C	22265404,24141950	EEF2K	9040
973	chr16	22209938	22211449	22210779	N	NA	EEF2K	POLR3E,EEF2K	K562,MCF7	ChIA-PET	22265404	EEF2K	6143
974	chr16	23837332	23839753	23838356	N	NA	PRKCB	PRKCB	K562	ChIA-PET	22265404	PRKCB	7547
975	chr16	24672914	24675639	24674417	N	NA	NA	TNRC6A,ARHGAP17,SLC5A11,RBBP6	IMR90	Hi-C	24141950	TNRC6A	65410
976	chr16	2916858	2919588	2918401	N	NA	PRSS21,ZG16B,FLYWCH2,FLYWCH1	PRSS22,LOC100128788,PRSS27,SRRM2,PRSS33,PRSS41,TCEB2,PAQR4,PKMYT1,FLYWCH1,FLYWCH2,KREMEN2,ZG16B,PRSS30P,PRSS21	MCF7,IMR90,K562	ChIA-PET,Hi-C	22265404,24141950	FLYWCH2	13608
977	chr16	29637828	29639975	29638723	N	NA	SPN	QPRT,SPN	IMR90	Hi-C	24141950	SPN	34325
978	chr16	29653529	29658641	29656477	N	NA	SPN,QPRT	SPN	K562	ChIA-PET	22265404	SPN	15659
979	chr16	29664234	29666973	29665102	N	NA	SPN,QPRT	SPN	K562	ChIA-PET	22265404	SPN	7327
980	chr16	30466672	30472481	30468149,30470795	N,N	NA;NA	ZNF771,DCTPP1,SEPHS2,ITGAL	SEPHS2,ZNF771,DCTPP1,ZNF688,PRR14,ZNF764,ITGAL,ZNF689,ZNF747,ZNF785,ZNF768,SRCAP	MCF7,IMR90,K562	ChIA-PET,Hi-C	22265404,24141950	SEPHS2	9448
981	chr16	30643883	30647424	30645765,30644073	Y,N	CORO1A,ZNF48,ZNF48,ZNF48,ZNF48,ITGAL,ZNF646,SRCAP,RNF40,PHKG2,MYST1,C16orf93,ZNF747,ZNF764,ZNF688,ZNF689,PRR14;NA	ZNF785,ZNF689,PRR14,FBRS	PPP4C,PRR14,ITGAL,ZNF785,TBC1D10B,FBRS,TBX6,GDPD3,YPEL3,MAPK3,ZNF48,SEPT1,MYLPF,DCTPP1,SEPHS2,ZNF771,ZNF764,ZNF688,ZNF689,SRCAP,ZNF768	IMR90,MCF7,K562	Hi-C,ChIA-PET	24141950,22265404	PRR14	14817
982	chr16	30815986	30822524	30817336	N	NA	RNF40,ZNF629	C16orf93,PHKG2,RNF40,ZNF629,MIR762,BCL7C,CTF1,MIR4519,FBXL19-AS1,FBXL19,SRCAP	IMR90,MCF7,K562	Hi-C,ChIA-PET	24141950,22265404	ZNF629	17463
983	chr16	30824119	30829160	30825799	Y	NA	ZNF629	ZNF629,RNF40,MIR4519	IMR90,K562,MCF7	Hi-C,ChIA-PET	24141950,22265404	ZNF629	25596
984	chr16	3219990	3223242	3222040	N	NA	ZNF213	NA	NA	NA	NA	ZNF213	34933
985	chr16	3233046	3235324	3233791	N	NA	ZNF213	ZNF263,ZNF200	MCF7,K562	ChIA-PET	22265404	ZNF213	47989
986	chr16	3236621	3240487	3239577,3237972	N,N	NA;NA	ZNF200	ZNF200	K562	ChIA-PET	22265404	ZNF200	44970
987	chr16	33369054	33371631	33370304	N	NA	NA	NA	NA	NA	NA	ZNF267	1483975
988	chr16	33402592	33405394	33403619	N	NA	NA	NA	NA	NA	NA	ZNF267	1517513
989	chr16	33457631	33459319	33458588	N	NA	NA	NA	NA	NA	NA	ZNF267	1572552
990	chr16	4339451	4359292	4357756	Y	CORO7	LOC100507501,TFAP4,PAM16	CREBBP,ADCY9,SRL,VASN,GLIS2,PAM16,CORO7-PAM16,TRAP1,TFAP4,LOC100507501,HMOX2,NMRAL1,DNAJA3	IMR90,MCF7,K562	Hi-C,ChIA-PET	24141950,22265404	TFAP4	16450
991	chr16	46664820	46669241	46666811	N	NA	SHCBP1	NA	NA	NA	NA	SHCBP1	9509
992	chr16	47025119	47026669	47026551	N	NA	DNAJA2	ABCC12,ABCC11,DNAJA2	IMR90,MCF7	Hi-C,ChIA-PET	24141950,22265404	DNAJA2	17494
993	chr16	47048210	47051449	47050664	N	NA	DNAJA2	ABCC12,ABCC11,DNAJA2	IMR90,MCF7	Hi-C,ChIA-PET	24141950,22265404	DNAJA2	40585
994	chr16	47067229	47073793	47072296	Y	DNAJA2	NA	ABCC12,ABCC11,PHKB,MIR548AE2,DNAJA2,NETO2,ITFG1	IMR90	Hi-C	24141950	DNAJA2	59604
995	chr16	47080376	47082792	47081156	N	NA	NA	ABCC11,DNAJA2,NETO2,ITFG1,PHKB,ABCC12	IMR90	Hi-C	24141950	DNAJA2	72751
996	chr16	47812887	47814488	47813611	N	NA	NA	ITFG1,NETO2	IMR90	Hi-C	24141950	PHKB	317677
997	chr16	48465478	48467181	48466219	Y	N4BP1,SIAH1	SIAH1	MIR548AE2,SIAH1,N4BP1	IMR90	Hi-C	24141950	SIAH1	46249
998	chr16	48940812	48944105	48942242	N	NA	NA	C16orf78	IMR90	Hi-C	24141950	N4BP1	296692
999	chr16	50299351	50307365	50300401	N	NA	ADCY7	PAPD5,BRD7,ADCY7	IMR90	Hi-C	24141950	ADCY7	14458
1000	chr16	5207585	5211765	5209529	N	NA	NA	NA	NA	NA	NA	FAM86A	59796
1001	chr16	53550863	53554008	53552855	Y	LOC643802,RBL2,AKTIP	AKTIP	NA	NA	NA	NA	AKTIP	13693
1002	chr16	57333197	57335141	57334195	N	NA	PLLP	NLRC5,CPNE2,PLLP,CIAPIN1,FAM192A,POLR2C,DOK4,CCDC102A,RSPRY1,ARL2BP,CCL17,COQ9,CX3CL1,CCL22,GPR114	IMR90,MCF7,K562	Hi-C,ChIA-PET	24141950,22265404	PLLP	14613
1003	chr16	57337102	57339313	57338283	Y	NA	PLLP	NLRC5,CPNE2,PLLP,CIAPIN1,FAM192A,RSPRY1,ARL2BP,COQ9,CX3CL1,CCL22,POLR2C,GPR114,CCDC102A	IMR90	Hi-C	24141950	PLLP	18518
1004	chr16	57381757	57386122	57383357	N	NA	CCL22,CX3CL1	NA	NA	NA	NA	CCL22	6573
1005	chr16	57634064	57636765	57636032	Y	GPR114	NA	NA	NA	NA	NA	GPR114	57463
1006	chr16	57641955	57646497	57643551	N	NA	NA	GPR56	K562	ChIA-PET	22265404	GPR114	65354
1007	chr16	57843138	57847146	57844405	N	NA	NA	NA	NA	NA	NA	KATNB1	73478
1008	chr16	58269520	58272965	58270486	N	NA	CSNK2A2	CSNK2A2,CCDC113,PRSS54	IMR90	Hi-C	24141950	CSNK2A2	37738
1009	chr16	58887021	58889839	58888343	N	NA	NA	NA	NA	NA	NA	GOT2	118775
1010	chr16	62671735	62674441	62673115	N	NA	NA	NA	NA	NA	NA	GOT2	3903489
1011	chr16	62677828	62679196	62678311	N	NA	NA	NA	NA	NA	NA	CKLF-CMTM1	3907270
1012	chr16	68503269	68506228	68504563	Y	DPEP2	NA	PRMT7,SMPD3	IMR90	Hi-C	24141950	ZFP90	67433
1013	chr16	69553882	69556322	69554960	N	NA	NFAT5	NFAT5,CYB5B,TERF2	IMR90	Hi-C	24141950	NFAT5	43547
1014	chr16	69564115	69565067	69564707	Y	WWP2	NFAT5	NFAT5,CYB5B,TERF2,MIR1538	IMR90,K562,MCF7	Hi-C,ChIA-PET	24141950,22265404	NFAT5	34802
1015	chr16	71850985	71853332	71852206	N	NA	AP1G1,ATXN1L	AP1G1	K562	ChIA-PET	22265404	AP1G1	8009
1016	chr16	72695833	72702831	72698987	N	NA	NA	ZFHX3	IMR90	Hi-C	24141950	ZFHX3	389703
1017	chr16	73322026	73325036	73323816	N	NA	NA	HP,HPR,LOC100506172	IMR90	Hi-C	24141950	ZFHX3	229492
1018	chr16	79801312	79802997	79801704	N	NA	NA	WWOX	IMR90	Hi-C	24141950	CDYL2	1035178
1019	chr16	79876641	79881366	79877834,79879420	N,N	NA;NA	NA	NA	NA	NA	NA	CDYL2	956809
1020	chr16	80610629	80615963	80614220	N	NA	NA	DYNLRB2	IMR90	Hi-C	24141950	CDYL2	222212
1021	chr16	81771842	81775545	81774729	N	NA	PLCG2	CMIP,PKD1L2,GAN,ATMIN,GCSH,MIR4720,BCMO1	IMR90	Hi-C	24141950	PLCG2	37354
1022	chr16	84673724	84679857	84675052	Y	KLHL36	COTL1,KLHL36	KIAA1609,COTL1,USP10,KLHL36,ZDHHC7	IMR90	Hi-C	24141950	KLHL36	2274
1023	chr16	85259189	85264207	85261229	N	NA	NA	LOC400548,KIAA0513,FAM92B,LINC00311,LOC727710,KIAA0182	IMR90	Hi-C	24141950	KIAA0513	197779
1024	chr16	85583619	85622795	85588306,85589982,85591997,85604315	N,N,N,Y	NA;NA;NA;NA	KIAA0182	GINS2,KIAA0182,LINC00311,LOC400548,FAM92B,KIAA0513,LOC727710,C16orf74,COX4NB	IMR90,MCF7	Hi-C,ChIA-PET	24141950,22265404	KIAA0182	22234
1025	chr16	85978501	85986434	85982211,85979254	N,N	NA;NA	IRF8	COX4I1,IRF8,COX4NB,MTHFSD	IMR90	Hi-C	24141950	IRF8	45727
1026	chr16	85997508	86000019	85998893	N	NA	NA	COX4NB,MTHFSD,COX4I1,FLJ30679,FOXC2,LOC400550,C16orf74,IRF8	IMR90	Hi-C	24141950	IRF8	64734
1027	chr16	86001135	86004557	86003191	N	NA	NA	COX4NB,MTHFSD,COX4I1,FLJ30679,FOXC2,LOC400550,C16orf74,IRF8	IMR90	Hi-C	24141950	IRF8	68361
1028	chr16	86010566	86038336	86016435,86018577,86022727,86022675,86029155,86032894,86035662	Y,N,N,N,N,N,N	COX4I1,IRF8;NA;NA;NA;NA;NA;NA	NA	COX4NB,MTHFSD,COX4I1,FLJ30679,FOXC2,LOC400550,C16orf74,IRF8,LOC146513,LOC732275,FOXF1,KIAA0182	IMR90	Hi-C	24141950	IRF8	77792
1029	chr16	86043462	86046796	86044535	N	NA	NA	IRF8,COX4I1,COX4NB,LOC400550,MTHFSD,LOC732275,KIAA0182,FLJ30679,FOXC2,C16orf74,LOC146513,FOXF1,GINS2	IMR90	Hi-C	24141950	IRF8	110688
1030	chr16	87806682	87814267	87808589	N	NA	KLHDC4	ZCCHC14,JPH3,KLHDC4,CA5A,SLC7A5,BANP,ZFPM1	IMR90,K562,MCF7	Hi-C,ChIA-PET	24141950,22265404	KLHDC4	7084
1031	chr16	88487482	88489840	88489158	N	NA	ZFPM1	NA	NA	NA	NA	ZFPM1	30174
1032	chr16	89047905	89055571	89051974,89049813	N,N	NA;NA	CBFA2T3	CBFA2T3,ACSF3	IMR90	Hi-C	24141950	CBFA2T3	4401
1033	chr16	89097600	89099699	89098544	N	NA	NA	ACSF3,CBFA2T3,LOC400558,LINC00304,CDH15	IMR90	Hi-C	24141950	CBFA2T3	54096
1034	chr16	89125989	89136496	89127545	N	NA	ACSF3	CBFA2T3,ACSF3,CDH15,PIEZO1,LOC400558,SLC22A31	IMR90	Hi-C	24141950	ACSF3	23721
1035	chr17	1119294	1120612	1119923	N	NA	ABR	ABR,INPP5K,PITPNA,SLC43A2,YWHAE,LOC100306951,BHLHA9,MYO1C,CRK	IMR90	Hi-C	24141950	ABR	28678
1036	chr17	1127606	1137042	1132446	N	NA	ABR	ABR,CRK,YWHAE,INPP5K,LOC100306951,PITPNA,SCARF1,RILP	IMR90	Hi-C	24141950	ABR	36990
1037	chr17	12331253	12337271	12334743,12332925	Y,N	NA;NA	NA	FLJ34690,MYOCD	IMR90	Hi-C	24141950	ARHGAP44	355558
1038	chr17	15733756	15735738	15734774	N	NA	NA	ADORA2B,ZSWIM7,TTC19	IMR90	Hi-C	24141950	ZNF286A	130865
1039	chr17	16307704	16316468	16311071,16314086,16308420	N,N,N	NA;NA;NA	UBB,TRPV2,C17orf76-AS1	TRPV2,C17orf76-AS1	MCF7	ChIA-PET	22265404	TRPV2	2388
1040	chr17	16879838	16886254	16884459	N	NA	TNFRSF13B	MPRIP	IMR90	Hi-C	24141950	TNFRSF13B	4436
1041	chr17	16889481	16894478	16892163	N	NA	TNFRSF13B	MPRIP,FLCN	IMR90	Hi-C	24141950	TNFRSF13B	14079
1042	chr17	17565834	17567131	17566792	Y	NA	RAI1	RAI1,SMCR9,PEMT,NT5M,TOM1L2,COPS3,MED9,RASD1,SMCR5,SREBF1,C17orf39,ATPAF2	IMR90	Hi-C	24141950	RAI1	17656
1043	chr17	18964005	18969240	18965048,18967561	N,N	NA;NA	GRAP	NA	NA	NA	NA	GRAP	13669
1044	chr17	19014273	19016133	19015288	N	NA	GRAPL	NA	NA	NA	NA	GRAPL	14649
1045	chr17	19089553	19098078	19091139,19093696	N,N	NA;NA	EPN2	NA	NA	NA	NA	EPN2	42612
1046	chr17	19116600	19119914	19118381	N	NA	EPN2	NA	NA	NA	NA	EPN2	20776
1047	chr17	19410664	19412033	19411495	Y	NA	NA	EPN2,SLC47A2,B9D1,ALDH3A2,ALDH3A1,ULK2	IMR90	Hi-C	24141950	B9D1	129169
1048	chr17	20433512	20438418	20435558	N	NA	NA	NA	NA	NA	NA	USP22	507934
1049	chr17	20599358	20602991	20602280	N	NA	NA	NA	NA	NA	NA	USP22	343361
1050	chr17	20811117	20813080	20811625	N	NA	NA	USP22	IMR90	Hi-C	24141950	USP22	133272
1051	chr17	20954559	20956117	20955229	N	NA	USP22	USP22	MCF7,K562	ChIA-PET	22265404	USP22	8207
1052	chr17	21002008	21004200	21002980	N	NA	DHRS7B	USP22,C17orf103	IMR90,MCF7,K562	Hi-C,ChIA-PET	24141950,22265404	DHRS7B	26041
1053	chr17	21176835	21180636	21179200	Y	CCDC144NL,KCNJ12,C17orf103,MAP2K3,MAP2K3	MAP2K3	MAP2K3,KCNJ12,C17orf51,USP22,DHRS7B,C17orf103	IMR90,K562,MCF7	Hi-C,ChIA-PET	24141950,22265404	MAP2K3	7332
1054	chr17	25665190	25671023	25666362	N	NA	WSB1	WSB1,MIR4522,KSR1	IMR90,K562	Hi-C,ChIA-PET	24141950,22265404	WSB1	44084
1055	chr17	26131587	26139694	26132943,26135346,26137691	N,N,Y	NA;NA;LGALS9	NA	NOS2	IMR90	Hi-C	24141950	C17orf108	80715
1056	chr17	27521269	27523683	27522646	N	NA	MYO18A	MYO18A,TAOK1,CRYBA1,NUFIP2	IMR90	Hi-C	24141950	MYO18A	13862
1057	chr17	28993215	29000472	28995062	N	NA	SUZ12P	NA	NA	NA	NA	SUZ12P	36154
1058	chr17	30406040	30409073	30407025	N	NA	NA	NA	NA	NA	NA	LRRC37B	57885
1059	chr17	30409836	30414951	30411430	N	NA	NA	RHOT1	IMR90	Hi-C	24141950	RHOT1	54522
1060	chr17	30433458	30435291	30434449	N	NA	RHOT1	RHOT1	IMR90	Hi-C	24141950	RHOT1	34182
1061	chr17	33639514	33641368	33640395	Y	CCT6B,ZNF830,SLFN12L,SLFN5	NA	PEX12,SLFN14,SLC35G3,SLFN12L,SLFN12,SNORD7,AP2B1,SLFN5,SLFN13	IMR90	Hi-C	24141950	SLFN11	59352
1062	chr17	34222076	34224990	34223508	N	NA	CCL5,RDM1	NA	NA	NA	NA	CCL5	14699
1063	chr17	35077344	35088264	35078692	Y	NA	NA	LHX1,AATF,ACACA,MRM1,DHRS11	IMR90,K562	Hi-C,ChIA-PET	24141950,22265404	MRM1	119319
1064	chr17	36178708	36181370	36180176	N	NA	NA	NA	NA	NA	NA	TBC1D3	102590
1065	chr17	36442088	36444176	36442849	N	NA	LOC440434,MRPL45	NA	NA	NA	NA	MRPL45	8813
1066	chr17	38732569	38735518	38734161	Y	NA	CCR7	RARA,GJD3,TOP2A,IGFBP4,CCR7,TNS4,KRT28,LOC147093,KRT9,KRT17,KRT16,KRT14,SMARCE1,KRT222,KRT27,KRT26,KRT42P	IMR90,MCF7	Hi-C,ChIA-PET	24141950,22265404	CCR7	10833
1067	chr17	38737677	38740821	38738802	N	NA	CCR7	KRT14,CCR7,KRT42P,KRT222,KRT26,KRT27,RARA,WIPF2,CDC6,GJD3,TOP2A,IGFBP4,TNS4,KRT24,KRT25,KRT28,KRT9,EIF1,SMARCE1	IMR90,MCF7	Hi-C,ChIA-PET	24141950,22265404	CCR7	15941
1068	chr17	38751589	38757162	38754851	Y	NA	CCR7,SMARCE1	KRT14,KRT42P,KRT26,GJD3,TOP2A,TNS4,KRT27,KRT28,RARA,CDC6,IGFBP4,CCR7,SMARCE1,KRT222,KRT9,LOC147093,KRT17,KRT33A,KRT33B	IMR90	Hi-C	24141950	CCR7	29853
1069	chr17	38757762	38761152	38758785	N	NA	CCR7,SMARCE1	KRT14,KRT42P,KRT26,KRT28,CCR7,TOP2A,IGFBP4,KRT33A,KRT33B	IMR90	Hi-C	24141950	CCR7	36026
1070	chr17	39819664	39825192	39823253	N	NA	EIF1	KRT19,KRT15,CCR7,SMARCE1,KRT222,KRT26,KRT25,KRT28,KRT10,TMEM99,KRT27,KRT20,KRT23,KRTAP2-2,KRTAP2-1,KRTAP2-4,LOC730755,KRTAP17-1,KRT14,LOC147093,KRT9,EIF1	MCF7,IMR90,K562	ChIA-PET,Hi-C	22265404,24141950	EIF1	19935
1071	chr17	39830941	39836975	39832861,39835104	Y,N	RAB5C,NKIRAS2,DNAJC7,DHX58,EIF1;NA	EIF1	SMARCE1,KRT222,KRT28,KRT26,KRT27,TMEM99,KRT10,KRT20,KRTAP3-2,KRTAP3-3,EIF1,KRT19,HAP1,JUP	IMR90,MCF7,K562	Hi-C,ChIA-PET	24141950,22265404	EIF1	8152
1072	chr17	40215399	40217643	40216336,40216198	N,N	NA;NA	NKIRAS2,DNAJC7,DHX58	RAB5C	IMR90	Hi-C	24141950	DNAJC7	45684
1073	chr17	41391760	41402104	41393269,41400550	N,N	NA;NA	TMEM106A	BRCA1,NBR2,NBR1,RND2,VAT1,IFI35,RPL27,TMEM106A,LOC100130581,DHX8	K562,MCF7,IMR90	ChIA-PET,Hi-C	22265404,24141950	TMEM106A	27866
1074	chr17	41415949	41422047	41419556	N	NA	LOC100130581	NBR1	IMR90	Hi-C	24141950	LOC100130581	44219
1075	chr17	41796243	41801706	41798008	N	NA	NA	LOC100130581,MPP3,DUSP3,DHX8,ETV4,MEOX1,C17orf105,SOST,CD300LG,HDAC5,ARL4D,PYY	IMR90	Hi-C	24141950	DUSP3	54662
1076	chr17	42704112	42706957	42705885	N	NA	NA	GPATCH8,C17orf104,ITGA2B,DBF4B,RUNDC3A,FZD2,CCDC43	IMR90	Hi-C	24141950	CCDC43	60208
1077	chr17	4277593	4280221	4278773	N	NA	UBE2G1	ANKFY1,UBE2G1,SPNS3,ZZEF1	IMR90	Hi-C	24141950	UBE2G1	7624
1078	chr17	4297207	4301710	4300083	N	NA	UBE2G1	UBE2G1,SPNS3,ANKFY1,ZZEF1,CYB5D2	IMR90	Hi-C	24141950	UBE2G1	27238
1079	chr17	43285188	43286381	43285729	N	NA	HEXIM2,FMNL1,LOC100133991	NMT1,PLCD3,FMNL1,LOC100133991,MAP3K14,ARHGAP27	IMR90	Hi-C	24141950	FMNL1	12911
1080	chr17	43640138	43641088	43640211	N	NA	LRRC37A4	NA	NA	NA	NA	LRRC37A4	42249
1081	chr17	44335261	44338942	44337715	N	NA	KANSL1,LRRC37A	MAPT,KANSL1	IMR90	Hi-C	24141950	KANSL1	32521
1082	chr17	44342806	44346740	44344301	Y	NA	KANSL1,LRRC37A	KANSL1-AS1,KANSL1	K562,IMR90	ChIA-PET,Hi-C	22265404,24141950	LRRC37A	25757
1083	chr17	45109551	45125418	45117319,45112970	N,N	NA;NA	NA	NA	NA	NA	NA	GOSR2	109065
1084	chr17	45126104	45139898	45129900,45135668	N,N	NA;NA	NA	NPEPPS	IMR90	Hi-C	24141950	GOSR2	125618
1085	chr17	45144702	45147218	45146364	N	NA	NA	NPEPPS	IMR90	Hi-C	24141950	CDC27	119447
1086	chr17	45276842	45278588	45277666	Y	NA	CDC27	CDC27,MYL4,ITGB3,C17orf57,NPEPPS	IMR90,K562	Hi-C,ChIA-PET	24141950,22265404	CDC27	10177
1087	chr17	45579145	45581429	45579837	N	NA	MRPL45P2,NPEPPS	NPEPPS	IMR90	Hi-C	24141950	MRPL45P2	9159
1088	chr17	46516307	46522023	46518829,46517107	Y,N	CDK5RAP3,SKAP1;NA	SKAP1	SKAP1,HOXB3,HOXB2,HOXB-AS3,HOXB6,MIR10A,HOXB4,HOXB8,TTLL6	IMR90	Hi-C	24141950	SKAP1	8713
1089	chr17	46554694	46557351	46556157	N	NA	SKAP1	HOXB8,SKAP1,HOXB3,HOXB-AS3,HOXB5,HOXB6,HOXB13,HOXB1,HOXB2,HOXB4,TTLL6	IMR90	Hi-C	24141950	SKAP1	47100
1090	chr17	46569047	46570747	46570063	N	NA	NA	HOXB3,HOXB-AS3,HOXB6,HOXB5,SKAP1,HOXB2,HOXB4,HOXB9	IMR90,K562	Hi-C,ChIA-PET	24141950,22265404	HOXB2	51646
1091	chr17	48905334	48907873	48906138	N	NA	LOC400604,TOB1	TOB1,LOC400604,SPAG9,LINC00483	IMR90	Hi-C	24141950	LOC400604	36167
1092	chr17	48993802	48997349	48994929	N	NA	LOC400604,TOB1	SPAG9,LOC400604,TOB1,SPATA20,EPN3,WFIKKN2	IMR90,K562	Hi-C,ChIA-PET	24141950,22265404	TOB1	48463
1093	chr17	49008165	49010200	49008807	Y	NA	NA	WFIKKN2,TOB1,LOC400604,LINC00483,ANKRD40,SPAG9	IMR90,K562	Hi-C,ChIA-PET	24141950,22265404	TOB1	62826
1094	chr17	51183003	51183869	51183555	N	NA	NA	NA	NA	NA	NA	UTP18	1845106
1095	chr17	53314544	53316869	53315831	Y	HLF	NA	STXBP4,HLF	IMR90,MCF7	Hi-C,ChIA-PET	24141950,22265404	MMD	182472
1096	chr17	53509530	53511989	53510926	Y	NA	MMD	MMD,TMEM100,PCTP	IMR90,K562	Hi-C,ChIA-PET	24141950,22265404	MMD	10189
1097	chr17	53653219	53655235	53654587	N	NA	NA	PCTP	IMR90	Hi-C	24141950	MMD	153878
1098	chr17	56308457	56312091	56310792	N	NA	MKS1	LPO,MKS1	IMR90,K562	Hi-C,ChIA-PET	24141950,22265404	MKS1	11491
1099	chr17	60174771	60177765	60176088	N	NA	MED13	MED13	IMR90	Hi-C	24141950	MED13	32128
1100	chr17	60209856	60210750	60210378	N	NA	NA	NA	NA	NA	NA	MED13	67213
1101	chr17	62347754	62349614	62348423	N	NA	TEX2	TEX2,SNORA76,SNORD104,CD79B,SCN4A,GH1,CSHL1,CSH1,C17orf72,ICAM2,ERN1,POLG2,PECAM1	MCF7,IMR90	ChIA-PET,Hi-C	22265404,24141950	TEX2	7101
1102	chr17	62917557	62921072	62919210	Y	NA	NA	LRRC37A3,RGS9	IMR90	Hi-C	24141950	AMZ2P1	50631
1103	chr17	62934393	62937664	62936653	N	NA	AMZ2P1	RGS9,GNA13,LRRC37A3,PLEKHM1P	IMR90	Hi-C	24141950	AMZ2P1	34039
1104	chr17	62979572	62985283	62981830	N	NA	AMZ2P1	AMZ2P1,GNA13	K562,MCF7	ChIA-PET	22265404	AMZ2P1	7869
1105	chr17	63094804	63097463	63096553	N	NA	GNA13,RGS9	RGS9,LRRC37A3,GNA13,AMZ2P1	IMR90,MCF7	Hi-C,ChIA-PET	24141950,22265404	RGS9	35993
1106	chr17	63117446	63120560	63119538	Y	GNA13	RGS9	RGS9,GNA13,AMZ2P1	IMR90,MCF7,K562	Hi-C,ChIA-PET	24141950,22265404	RGS9	12896
1107	chr17	66015508	66017630	66016144	Y	NA	C17orf58,KPNA2	BPTF,C17orf58,KPNA2	IMR90,MCF7,K562	Hi-C,ChIA-PET	24141950,22265404	KPNA2	14218
1108	chr17	66180003	66188763	66180961	N	NA	LOC440461	WIPI1	IMR90	Hi-C	24141950	LOC440461	6038
1109	chr17	66790913	66793768	66791296	N	NA	NA	FAM20A,ABCA10,ABCA9,ABCA8,ABCA6	IMR90	Hi-C	24141950	PRKAR1A	282803
1110	chr17	67299957	67325127	67323722	N	NA	NA	KCNJ16,UNK	IMR90,MCF7	Hi-C,ChIA-PET	24141950,22265404	ABCA10	59001
1111	chr17	69968356	69972274	69971412	N	NA	NA	NA	NA	NA	NA	SOX9	144887
1112	chr17	69998994	70003211	70001722	N	NA	NA	LOC100499467	IMR90	Hi-C	24141950	SOX9	113950
1113	chr17	70013360	70020509	70018797	N	NA	NA	NA	NA	NA	NA	SOX9	96652
1114	chr17	70023817	70031971	70026451,70031094	N,N	NA;NA	NA	NA	NA	NA	NA	SOX9	85190
1115	chr17	70036276	70038783	70037380	N	NA	NA	LOC100499467	IMR90	Hi-C	24141950	SOX9	78378
1116	chr17	70051679	70054241	70053264	N	NA	NA	LOC100499467	IMR90	Hi-C	24141950	SOX9	62920
1117	chr17	7024051	7027460	7024542	N	NA	NA	CLEC10A,ASGR2,ASGR1	IMR90	Hi-C	24141950	SLC16A11	76809
1118	chr17	70312207	70316842	70314222	N	NA	NA	LOC100499467	IMR90	Hi-C	24141950	SOX9	195046
1119	chr17	7033971	7039558	7036215	Y	TNFSF12,SAT2,POLR2A,CD68,CD68,XAF1,GABARAP,EIF5A,ACAP1	NA	CLEC10A,SLC16A13,MIR497HG,BCL6B,ASGR1,ASGR2	IMR90	Hi-C	24141950	ACADVL	83595
1120	chr17	71150815	71155961	71153052	N	NA	SSTR2,COG1	SLC39A11,COG1	IMR90	Hi-C	24141950	SSTR2	5199
1121	chr17	72630055	72633030	72631679	N	NA	NA	GPRC5C,C17orf77,CD300LD,RAB37	IMR90	Hi-C	24141950	SLC9A3R1	111733
1122	chr17	72977480	72980699	72978433	Y	KIAA0195,RAB37,GRIN2C,KCTD2,FADS6,C17orf28,CDR2L	ICT1	CDR2L,ICT1,C17orf28,HN1	MCF7,K562	ChIA-PET	22265404	ICT1	28081
1123	chr17	74240537	74243935	74242810	N	NA	RNF157,FAM100B	MRPL38,SRP68,GALR2,ZACN,EXOC7,RNF157,FAM100B,QRICH2,PRPSAP1	IMR90,MCF7	Hi-C,ChIA-PET	24141950,22265404	RNF157	4147
1124	chr17	74246942	74250004	74248515	Y	ST6GALNAC2,RHBDF2,RHBDF2,JMJD6,H3F3B,UNC13D,WBP2,ACOX1,SPHK1,FAM100B	RNF157,FAM100B	MRPL38,SRP68,GALR2,ZACN,EXOC7,RNF157,FAM100B,QRICH2,PRPSAP1	IMR90,MCF7	Hi-C,ChIA-PET	24141950,22265404	RNF157	10552
1125	chr17	74992797	74996506	74994545	Y	SRSF2	NA	MFSD11,MGAT5B,SEC14L1	IMR90	Hi-C	24141950	SEC14L1	88219
1126	chr17	75240031	75243135	75241437	N	NA	SEPT9	SEC14L1,SEPT9	IMR90,K562,MCF7	Hi-C,ChIA-PET	24141950,22265404	SEPT9	34357
1127	chr17	75953292	75954386	75953639	N	NA	NA	TNRC6C,LOC100507351	IMR90,K562	Hi-C,ChIA-PET	24141950,22265404	LOC100131096	153494
1128	chr17	76310705	76314669	76313219,76312519,76310766	Y,N,N	CYTH1,SOCS3,PGS1;NA;NA	SOCS3	PGS1,DNAH17,SOCS3	IMR90,K562,MCF7	Hi-C,ChIA-PET	24141950,22265404	SOCS3	41489
1129	chr17	77781872	77785151	77784135	Y	CBX2,CBX8	CBX2,CBX8,CBX4	NA	NA	NA	NA	CBX8	10957
1130	chr17	7892070	7894863	7893393	N	NA	NA	CHD3,EFNB3,DNAH2,KDM6B,CNTROB,KCNAB3,TRAPPC1,GUCY2D,ALOX15B,LOC284023	IMR90,K562	Hi-C,ChIA-PET	24141950,22265404	CNTROB	56628
1131	chr17	79309166	79320077	79318689	N	NA	SLC38A10	ACTG1,SLC38A10,LINC00482,TMEM105,MIR4740,BAHCC1,C17orf70,FSCN2,C17orf56,C17orf89,MIR3186,NPLOC4	MCF7,IMR90,K562	ChIA-PET,Hi-C	22265404,24141950	SLC38A10	40070
1132	chr17	79923246	79927762	79925962	Y	TSPAN10	SIRT7,MAFG,MAFG-AS1,PYCR1,ASPSCR1	ASPSCR1	K562,MCF7	ChIA-PET	22265404	ASPSCR1	7664
1133	chr17	8884033	8888497	8887739	N	NA	PIK3R5	STX8	IMR90	Hi-C	24141950	PIK3R5	15004
1134	chr18	10624935	10631053	10626663,10629340	N,N	NA;NA	NA	NA	NA	NA	NA	NAPG	99062
1135	chr18	11920887	11922776	11921649	N	NA	MPPE1	MPPE1,IMPA2	IMR90	Hi-C	24141950	MPPE1	12091
1136	chr18	11946168	11950543	11947558	Y	CHMP1B	MPPE1,IMPA2	IMPA2,GNAL	IMR90,K562,MCF7	Hi-C,ChIA-PET	24141950,22265404	IMPA2	30884
1137	chr18	12198789	12203246	12199572	N	NA	NA	NA	NA	NA	NA	TUBB6	105011
1138	chr18	20401599	20404261	20403037	N	NA	NA	RBBP8,CABLES1,RIOK3,GATA6,TMEM241	IMR90	Hi-C	24141950	RBBP8	109034
1139	chr18	20649784	20652490	20651490	Y	C18orf8	NA	RIOK3,CABLES1,TMEM241	IMR90	Hi-C	24141950	CABLES1	62038
1140	chr18	23794386	23796710	23795691	N	NA	TAF4B	NA	NA	NA	NA	TAF4B	9699
1141	chr18	24331186	24332897	24332127	N	NA	NA	NA	NA	NA	NA	TAF4B	524777
1142	chr18	28808496	28811357	28810253	N	NA	NA	NA	NA	NA	NA	DSG2	266670
1143	chr18	28823266	28826521	28824703	N	NA	NA	DSC2	MCF7	ChIA-PET	22265404	DSG2	251506
1144	chr18	28846854	28850190	28848875	N	NA	NA	NA	NA	NA	NA	DSG2	227837
1145	chr18	3036820	3038936	3037557	N	NA	LPIN2	LPIN2	K562	ChIA-PET	22265404	LPIN2	24875
1146	chr18	33196532	33198667	33196793	N	NA	GALNT1	NA	NA	NA	NA	GALNT1	35866
1147	chr18	39525865	39529957	39527947	N	NA	PIK3C3	PIK3C3	K562	ChIA-PET	22265404	PIK3C3	5242
1148	chr18	42682849	42685217	42683485	N	NA	NA	NA	NA	NA	NA	SETBP1	421986
1149	chr18	45205561	45207945	45206766	N	NA	NA	NA	NA	NA	NA	SMAD2	249570
1150	chr18	45896141	45898372	45897589	N	NA	NA	NA	NA	NA	NA	CTIF	167055
1151	chr18	47823185	47826913	47824455	Y	CCDC11,MBD1,MBD1	MBD1,CXXC1	CCDC11	IMR90	Hi-C	24141950	CXXC1	8493
1152	chr18	47832229	47837294	47834511	N	NA	MBD1,CXXC1	CCDC11,CXXC1	IMR90,K562	Hi-C,ChIA-PET	24141950,22265404	CXXC1	17537
1153	chr18	47840227	47843887	47841910	N	NA	MBD1,CXXC1	CCDC11	IMR90	Hi-C	24141950	CXXC1	25535
1154	chr18	47881702	47885424	47883144	N	NA	SKA1	NA	NA	NA	NA	SKA1	15968
1155	chr18	48355929	48360608	48357473,48359200	N,N	NA;NA	ME2	NA	NA	NA	NA	ME2	44824
1156	chr18	49180061	49182925	49181738	N	NA	NA	NA	NA	NA	NA	MEX3C	456010
1157	chr18	49253683	49256234	49254338	N	NA	NA	NA	NA	NA	NA	MEX3C	529632
1158	chr18	51771996	51775154	51773664	Y	NA	MBD2,POLI	POLI	MCF7	ChIA-PET	22265404	POLI	20695
1159	chr18	54744772	54746004	54745231	N	NA	NA	NA	NA	NA	NA	TXNL1	438852
1160	chr18	55512122	55512778	55512270	N	NA	NA	ATP8B1,NEDD4L,ALPK2	IMR90	Hi-C	24141950	NARS	222945
1161	chr18	56303737	56307704	56305934	N	NA	ALPK2,MALT1	ALPK2,MALT1,NEDD4L,LOC390858	IMR90	Hi-C	24141950	ALPK2	7548
1162	chr18	56316189	56320192	56317488	Y	MALT1	ALPK2,MALT1	ALPK2,MALT1	IMR90	Hi-C	24141950	MALT1	18426
1163	chr18	57513695	57516075	57514799	N	NA	NA	CCBE1,PMAIP1	IMR90	Hi-C	24141950	PMAIP1	51117
1164	chr18	57548492	57554674	57549514,57552650	N,N	NA;NA	PMAIP1	PMAIP1	IMR90,K562,MCF7	Hi-C,ChIA-PET	24141950,22265404	PMAIP1	12518
1165	chr18	57593137	57597037	57594736	Y	NA	PMAIP1	PMAIP1	MCF7,K562	ChIA-PET	22265404	PMAIP1	25945
1166	chr18	57636938	57639288	57637916	N	NA	NA	PMAIP1	IMR90	Hi-C	24141950	PMAIP1	69746
1167	chr18	60086969	60088809	60088037	Y	KIAA1468,ZCCHC2	NA	PHLPP1,ZCCHC2,TNFRSF11A,BCL2	IMR90,K562,MCF7	Hi-C,ChIA-PET	24141950,22265404	ZCCHC2	101849
1168	chr18	60171773	60174782	60174017	N	NA	ZCCHC2	ZCCHC2	MCF7	ChIA-PET	22265404	ZCCHC2	15876
1169	chr18	60317655	60321128	60318812	N	NA	NA	ZCCHC2,PHLPP1,BCL2	IMR90	Hi-C	24141950	PHLPP1	61544
1170	chr18	60330631	60332494	60331515	N	NA	NA	BCL2,PHLPP1	IMR90	Hi-C	24141950	PHLPP1	50178
1171	chr18	60706278	60709940	60706830,60708289	N,N	NA;NA	NA	NA	NA	NA	NA	BCL2	276673
1172	chr18	60764574	60767778	60765657	N	NA	NA	NA	NA	NA	NA	BCL2	218835
1173	chr18	70340020	70343905	70342172	Y	NA	NA	FBXO15	IMR90	Hi-C	24141950	TIMM21	1471841
1174	chr18	74210139	74213510	74212053	N	NA	ZNF516,LOC284276	ZNF516	MCF7,IMR90	ChIA-PET,Hi-C	22265404,24141950	ZNF516	2993
1175	chr18	77383545	77393040	77385453	Y	PQLC1,ADNP2,NFATC1,NFATC1,CTDP1	CTDP1	NFATC1,ATP9B	IMR90	Hi-C	24141950	CTDP1	46761
1176	chr18	8910898	8913320	8912489	N	NA	NA	CCDC165	IMR90	Hi-C	24141950	NDUFV2	189308
1177	chr18	9016514	9019283	9017512	Y	ANKRD12	NA	CCDC165,ANKRD12,RALBP1	IMR90	Hi-C	24141950	NDUFV2	83345
1178	chr18	9060275	9063763	9062284	N	NA	NDUFV2	CCDC165,NDUFV2,ANKRD12,PPP4R1,RALBP1	IMR90	Hi-C	24141950	NDUFV2	38865
1179	chr18	9065019	9071571	9067027,9069942	Y,Y	NA;ANKRD12,ANKRD12	NDUFV2	CCDC165,NDUFV2,ANKRD12,PPP4R1,RALBP1,RAB12,TWSG1	IMR90,MCF7	Hi-C,ChIA-PET	24141950,22265404	NDUFV2	31057
1180	chr18	9082511	9084577	9083174	N	NA	NDUFV2	ANKRD12,RALBP1,TWSG1,NDUFV2,CCDC165,PPP4R1	IMR90	Hi-C	24141950	NDUFV2	18051
1181	chr18	9094323	9096647	9095465	Y	RALBP1,ANKRD12,ANKRD12	NDUFV2,ANKRD12	RALBP1,TWSG1,NDUFV2,CCDC165,ANKRD12	IMR90,MCF7,K562	Hi-C,ChIA-PET	24141950,22265404	NDUFV2	5981
1182	chr18	9432555	9436311	9433981	N	NA	RALBP1	ANKRD12,TWSG1,CCDC165	IMR90	Hi-C	24141950	RALBP1	39219
1183	chr18	9647649	9650654	9648966	Y	PPP4R1	PPP4R1	PPP4R1,VAPA,ANKRD12	IMR90,MCF7	Hi-C,ChIA-PET	24141950,22265404	PPP4R1	33049
1184	chr19	12604912	12607510	12606216	N	NA	ZNF709	ZNF709,ZNF823,ZNF491,ZNF441,ZNF439,ZNF433,ZNF878,ZNF788,ZNF844,ZNF20,ZNF625-ZNF20,ZNF44,ZNF563,ZNF442,ZNF443,ZNF564	MCF7,IMR90	ChIA-PET,Hi-C	22265404,24141950	ZNF709	9280
1185	chr19	13840533	13845063	13842546	N	NA	CCDC130,MRI1,C19orf53	CACNA1A	IMR90	Hi-C	24141950	CCDC130	13690
1186	chr19	14125508	14128035	14126489	Y	NANOS3,IL27RA	RFX1,IL27RA	RFX1	K562	ChIA-PET	22265404	RFX1	8374
1187	chr19	14355899	14362964	14359455	N	NA	NA	LOC100507373	IMR90	Hi-C	24141950	LOC100507373	107935
1188	chr19	14384807	14386042	14385513	N	NA	NA	LOC100507373,C19orf57,LPHN1,PALM3,RLN3,LOC113230,IL27RA,CD97,DDX39A	IMR90	Hi-C	24141950	CD97	105914
1189	chr19	14394187	14399094	14394766	N	NA	NA	NA	NA	NA	NA	CD97	92862
1190	chr19	14419989	14423091	14421330	N	NA	NA	NA	NA	NA	NA	CD97	68865
1191	chr19	14462411	14468426	14466950	Y	ZNF333,EMR2,DCAF15,RFX1,IL27RA,PKN1,DNAJB1,DDX39A,CD97	CD97	LPHN1,ASF1B,LOC100507373,DDX39A,CD97	IMR90	Hi-C	24141950	CD97	23530
1192	chr19	14472309	14483023	14474385,14477737,14480986	N,N,Y	NA;NA;ZNF333,DCAF15,RFX1,IL27RA,PKN1,DNAJB1,DDX39A,CD97	CD97,DDX39A	LPHN1,ASF1B,LOC100507373,DDX39A,CD97	IMR90,K562	Hi-C,ChIA-PET	24141950,22265404	CD97	8933
1193	chr19	14485035	14487733	14486487	Y	NA	CD97,DDX39A	DDX39A	K562	ChIA-PET	22265404	CD97	4223
1194	chr19	15722566	15723532	15723150	N	NA	NA	NA	NA	NA	NA	RASAL3	147184
1195	chr19	16111401	16113850	16112978	N	NA	NA	NA	NA	NA	NA	RAB8A	108640
1196	chr19	1664354	1670723	1666123,1668394	N,N	NA;NA	TCF3	TCF3,ONECUT3,REXO1,LOC100288123,ATP8B3	IMR90	Hi-C	24141950	TCF3	12026
1197	chr19	20069438	20070581	20069711	N	NA	NA	NA	NA	NA	NA	ZNF93	57716
1198	chr19	20161327	20165732	20161736,20163409	N,N	NA;NA	NA	ZNF682,LOC284440	MCF7	ChIA-PET	22265404	ZNF93	149605
1199	chr19	23455556	23458337	23457108	N	NA	ZNF724P	NA	NA	NA	NA	ZNF724P	22384
1200	chr19	24214810	24220617	24216477	N	NA	ZNF254	NA	NA	NA	NA	ZNF254	49359
1201	chr19	2460461	2466009	2462222	N	NA	TIMM13,LMNB2,GADD45B	LMNB2,GADD45B	MCF7,K562	ChIA-PET	22265404	LMNB2	3503
1202	chr19	2468641	2472934	2470009	N	NA	TIMM13,LMNB2,GADD45B	GADD45B	MCF7,K562	ChIA-PET	22265404	GADD45B	3189
1203	chr19	27731709	27735723	27732387	Y	NA	NA	NA	NA	NA	NA	LOC148189	549125
1204	chr19	28557657	28563190	28559036	N	NA	NA	NA	NA	NA	NA	LOC148189	272809
1205	chr19	30294858	30296656	30295608	N	NA	CCNE1	CCNE1	K562	ChIA-PET	22265404	CCNE1	6245
1206	chr19	34624657	34626985	34625455	N	NA	LSM14A	CEBPA,LOC80054,KCTD15,CHST8,UBA2,KIAA0355,LRP3,SLC7A10,WDR88,LSM14A,PEPD	IMR90	Hi-C	24141950	LSM14A	36367
1207	chr19	36085929	36089119	36087512	N	NA	TMEM147,LOC100506469,HAUS5,RBM42,ETV2	FFAR1,HAUS5,ATP4A	IMR90	Hi-C	24141950	HAUS5	14527
1208	chr19	36191425	36196785	36193437	Y	USF2,CD22,FFAR1,HAUS5,ETV2,WDR62,HCST,ZBTB32,U2AF1L4,MLL4,IGFLR1,ARHGAP33	UPK1A,ZBTB32,MLL4,IGFLR1,U2AF1L4,PSENEN,LIN37	MLL4,ZBTB32	K562	ChIA-PET	22265404	ZBTB32	7045
1209	chr19	37773992	37779228	37774782	N	NA	HKR1	NA	NA	NA	NA	HKR1	46352
1210	chr19	40047820	40050565	40049277	N	NA	EID2B,EID2	DLL3,EID2,EID2B,LGALS16,LGALS17A,CLC,LEUTX,ZNF780A	IMR90	Hi-C	24141950	EID2	16982
1211	chr19	40445327	40449655	40447568	Y	SERTAD1,ZNF546,FCGBP	PSMC4	LEUTX,FCGBP	IMR90	Hi-C	24141950	PSMC4	27418
1212	chr19	42025982	42029307	42028301	N	NA	NA	CEACAM7,LOC100505495,C19orf69,ATP5SL,CEACAM21	IMR90	Hi-C	24141950	CEACAM21	53224
1213	chr19	42040714	42047845	42041787	N	NA	CEACAM21	LOC100505495,B3GNT8,C19orf69,ATP5SL,CEACAM21	IMR90	Hi-C	24141950	CEACAM21	34686
1214	chr19	42051345	42053619	42052490	N	NA	CEACAM21	C19orf69,ATP5SL,LOC100505495	IMR90	Hi-C	24141950	CEACAM21	28912
1215	chr19	42054235	42067192	42055808,42058634	N,N	NA;NA	CEACAM21	LOC100505495,CEACAM21,ATP5SL,C19orf69	IMR90	Hi-C	24141950	CEACAM21	15339
1216	chr19	42969268	42972333	42970801	N	NA	NA	CXCL17,LIPE,CEACAM1,CEACAM8	IMR90	Hi-C	24141950	CEACAM1	60328
1217	chr19	44178332	44181348	44179327	Y	IRGQ,ZNF222,PLAUR,KCNN4,C19orf61	PLAUR	PLAUR	MCF7	ChIA-PET	22265404	PLAUR	3834
1218	chr19	44204664	44206966	44205613	N	NA	PLAUR	SMG9,LYPD5,PLAUR,IRGC,KCNN4	IMR90	Hi-C	24141950	PLAUR	30166
1219	chr19	44710009	44713104	44711608	Y	NA	ZNF226,ZNF227	NA	NA	NA	NA	ZNF227	3587
1220	chr19	45238790	45242351	45240457	N	NA	BCL3	BCL3	K562	ChIA-PET	22265404	BCL3	9627
1221	chr19	45945526	45955614	45947213,45953555,45955011	N,Y,Y	NA;GIPR,RELB,CLASRP,BLOC1S3,PPM1N,FOSB;GIPR,RELB,CLASRP,TRAPPC6A,BLOC1S3,PPM1N,FOSB	CD3EAP,PPP1R13L,ERCC1,FOSB,RTN2,PPM1N	ERCC1,VASP,FOSB,RTN2,LOC100287177,EML2	K562,MCF7,IMR90	ChIA-PET,Hi-C	22265404,24141950	FOSB	15639
1222	chr19	4634290	4637366	4636391	Y	ANKRD24,SH3GL1,SH3GL1,SEMA6B,TICAM1,TNFAIP8L1,TNFAIP8L1	TNFAIP8L1,C19orf10	NA	NA	NA	NA	TNFAIP8L1	2161
1223	chr19	46634694	46637965	46636567	N	NA	NA	IGFL1,IGFL3,IGFL2	IMR90	Hi-C	24141950	CCDC61	136355
1224	chr19	46929412	46930310	46930048	Y	NA	NA	CCDC8,LOC100506012	IMR90	Hi-C	24141950	PPP5C	79161
1225	chr19	47358698	47360022	47359514	N	NA	AP2S1	AP2S1,SLC1A5,MIR3190,BBC3	MCF7,K562	ChIA-PET	22265404	AP2S1	4495
1226	chr19	48101244	48105909	48103720	Y	GLTSCR2,BBC3,PRR24,NAPA,GLTSCR1	GLTSCR1	SLC8A2,MEIS3,NAPA,LOC100505681,KPTN,GLTSCR1	IMR90,MCF7	Hi-C,ChIA-PET	24141950,22265404	GLTSCR1	5544
1227	chr19	484618	489109	488674	N	NA	TPGS1,CDC34	ODF3L2,SHC2,TPGS1,MADCAM1	MCF7,K562	ChIA-PET	22265404	TPGS1	18388
1228	chr19	50676280	50678414	50677089	N	NA	NA	NA	NA	NA	NA	ZNF473	147068
1229	chr19	50680801	50683269	50682368	N	NA	NA	NA	NA	NA	NA	KCNC3	149365
1230	chr19	52051904	52055948	52052932,52055016	Y,N	NA;NA	ZNF175,FLJ30403	ZNF175,SIGLEC10,SIGLEC8,SIGLEC6,SIGLEC5	IMR90,K562	Hi-C,ChIA-PET	24141950,22265404	ZNF175	18583
1231	chr19	55469962	55472630	55470366	N	NA	NLRP2	NA	NA	NA	NA	NLRP2	4022
1232	chr19	56824167	56830020	56826317	N	NA	ZNF542	NA	NA	NA	NA	ZNF542	49448
1233	chr19	6515511	6519155	6517293	N	NA	DENND1C,TUBB4A,TNFSF9	TNFSF9	K562	ChIA-PET	22265404	TNFSF9	11855
1234	chr19	6520922	6523988	6522116	N	NA	DENND1C,TUBB4A,TNFSF9	TNFSF9	K562	ChIA-PET	22265404	TNFSF9	7022
1235	chr19	7398084	7404549	7398496,7402647	N,N	NA;NA	NA	INSR,ZNF557	IMR90	Hi-C	24141950	ARHGEF18	55450
1236	chr19	7408781	7418384	7410143,7414061	N,N	NA;NA	ARHGEF18	ZNF557,INSR	IMR90	Hi-C	24141950	ARHGEF18	41615
1237	chr19	7771105	7772721	7772480	N	NA	TRAPPC5,FCER2	NA	NA	NA	NA	FCER2	4073
1238	chr19	7878363	7882398	7880378	N	NA	EVI5L	ARHGEF18,CAMSAP3,CD209,CLEC4GP1,EVI5L,LRRC8E	IMR90	Hi-C	24141950	EVI5L	12763
1239	chr19	7883658	7885436	7884534	N	NA	EVI5L	ARHGEF18,CAMSAP3,CD209,CLEC4GP1,EVI5L,LRRC8E,STXBP2,PCP2	IMR90	Hi-C	24141950	EVI5L	9725
1240	chr19	8257142	8262389	8257414,8260039,8261573	N,N,N	NA;NA;NA	CERS4	TIMM44,FBN3,ELAVL1,CCL25	IMR90	Hi-C	24141950	CERS4	11828
1241	chr19	9418315	9421995	9420537	Y	NA	ZNF699,ZNF559-ZNF177	NA	NA	NA	NA	ZNF699	2520
1242	chr2	102719611	102722104	102721057	N	NA	NA	IL1RL2,MAP4K4,IL1R2,IL1R1	IMR90	Hi-C	24141950	IL1R2	111305
1243	chr2	111474580	111477576	111475702	N	NA	BUB1	MALL,NPHP1,ACOXL	IMR90	Hi-C	24141950	BUB1	38896
1244	chr2	111976152	111977968	111977064	Y	BCL2L11	NA	BCL2L11	IMR90	Hi-C	24141950	BCL2L11	97661
1245	chr2	113448120	113451966	113450240	Y	IL36B,IL36G,PSD4,IL1RN,IL1B,IL1A	FLJ42351,SLC20A1	SLC20A1,FLJ42351,POLR1B,CHCHD5,CKAP2L	MCF7,IMR90	ChIA-PET,Hi-C	22265404,24141950	SLC20A1	44686
1246	chr2	113457361	113460606	113459026	N	NA	NA	FLJ42351,SLC20A1,IL37,POLR1B,CHCHD5,CKAP2L,IL1B	IMR90	Hi-C	24141950	SLC20A1	53927
1247	chr2	113462287	113467429	113463946,113464933	N,N	NA;NA	NA	FLJ42351,SLC20A1,IL37,POLR1B,CHCHD5,CKAP2L,IL1B	IMR90,K562	Hi-C,ChIA-PET	24141950,22265404	CKAP2L	54825
1248	chr2	113561320	113565704	113562269	N	NA	CKAP2L,IL1B	CKAP2L	IMR90	Hi-C	24141950	IL1B	28652
1249	chr2	113597935	113600182	113599111	N	NA	IL1B	IL1B	K562	ChIA-PET	22265404	IL1B	3579
1250	chr2	113636663	113640397	113638166	N	NA	IL1B	CKAP2L,IL1A,IL1B,IL37	IMR90	Hi-C	24141950	IL1B	42307
1251	chr2	113913850	113917616	113915017	N	NA	PSD4	IL1RN,LOC654433,PAX8,PSD4	IMR90,MCF7	Hi-C,ChIA-PET	24141950,22265404	PSD4	13944
1252	chr2	11513669	11515312	11514326	N	NA	ROCK2	ROCK2,E2F6,PQLC3,PDIA6,C2orf50	IMR90,MCF7	Hi-C,ChIA-PET	24141950,22265404	ROCK2	28958
1253	chr2	118942672	118945294	118943634	N	NA	NA	NA	NA	NA	NA	INSIG2	96622
1254	chr2	118980197	118987381	118982282,118985737	N,N	NA;NA	NA	EN1	IMR90	Hi-C	24141950	INSIG2	134147
1255	chr2	12137800	12164814	12138537,12146078	N,N	NA;NA	NA	LOC100506474,TRIB2,LPIN1	IMR90	Hi-C	24141950	LPIN1	251060
1256	chr2	123460457	123463757	123461764	Y	NA	NA	NA	NA	NA	NA	TSN	947336
1257	chr2	126153879	126158309	126155373,126157179	N,N	NA;NA	NA	NA	NA	NA	NA	GYPC	1255202
1258	chr2	126397809	126402133	126401342	N	NA	NA	NA	NA	NA	NA	GYPC	1011378
1259	chr2	132425093	132431568	132426576	Y	NA	C2orf27A	NA	NA	NA	NA	C2orf27A	48496
1260	chr2	132436146	132446697	132440041	N	NA	C2orf27A	NA	NA	NA	NA	C2orf27A	33367
1261	chr2	133023453	133028321	133026532	N	NA	ANKRD30BL	GPR39,ANKRD30BL,CEP68,STAMBP,NRXN1,KCNIP3,ADCY3,EML4,DDX1,MIR4778,STARD7,TGOLN2,MAP3K2,RNU4ATAC,GCC2,CNNM3,LHCGR,LOC100189589,CLASP1,GMCL1,SULT6B1,ANKRD20A8P,MRPS9,NMS,RHOQ,CAPG,DGUOK,SMYD5,MPHOSPH10,ARID5A,HAAO,RMND5A,LOC440905,LIMS2,FOXN2,GPAT2,CIB4,LOC100216479,FEZ2,LOC729121,TTC7A,RTKN,CDKL4,POLR2D,LOC339803,EMILIN1,LYG1,MYCNOS,STEAP3,FAM49A,CKAP2L,EFR3B,OTOF,HK2,CNGA3,GEMIN6,ALK,SPR,LOC44089…	IMR90	Hi-C	24141950	ANKRD30BL	7911
1262	chr2	133033930	133035191	133034421	N	NA	ANKRD30BL	ANKRD30BL	IMR90	Hi-C	24141950	ANKRD30BL	18388
1263	chr2	13658390	13665184	13662795,13659617	N,N	NA;NA	NA	NA	NA	NA	NA	LPIN1	1771650
1264	chr2	136809165	136811859	136809838	N	NA	NA	CXCR4	IMR90	Hi-C	24141950	CXCR4	63866
1265	chr2	136963496	136965685	136964702	N	NA	NA	NA	NA	NA	NA	CXCR4	87771
1266	chr2	136995413	136997650	136996549	Y	UBXN4,CXCR4,CXCR4	NA	NA	NA	NA	NA	CXCR4	119688
1267	chr2	139044656	139047915	139046563	N	NA	NA	NA	NA	NA	NA	SPOPL	211435
1268	chr2	143622042	143627311	143623766,143626192	N,Y	NA;KYNU	KYNU	KYNU	MCF7,IMR90	ChIA-PET,Hi-C	22265404,24141950	KYNU	7884
1269	chr2	143630569	143632979	143631783	N	NA	KYNU	NA	NA	NA	NA	KYNU	2216
1270	chr2	145113730	145118398	145116812	Y	NA	GTDC1	ZEB2,ARHGAP15,GTDC1	IMR90,K562	Hi-C,ChIA-PET	24141950,22265404	GTDC1	23647
1271	chr2	147937672	147941596	147939672	N	NA	NA	NA	NA	NA	NA	MBD5	836984
1272	chr2	148392413	148398708	148393578,148397654	N,N	NA;NA	NA	NA	NA	NA	NA	MBD5	379872
1273	chr2	152618985	152629357	152628811	N	NA	NA	ARL5A,NEB	K562,IMR90	ChIA-PET,Hi-C	22265404,24141950	ARL5A	55652
1274	chr2	157196361	157204966	157198332,157198995	N,N	NA;NA	NA	GPD2,GALNT5	IMR90,MCF7,K562	Hi-C,ChIA-PET	24141950,22265404	GPD2	86999
1275	chr2	157256594	157257923	157257458	N	NA	GPD2	NR4A2,GALNT5,GPD2	MCF7,IMR90,K562	ChIA-PET,Hi-C	22265404,24141950	GPD2	34042
1276	chr2	158308398	158311519	158310129	Y	CYTIP	CYTIP	NA	NA	NA	NA	CYTIP	7794
1277	chr2	158323494	158329725	158326870	N	NA	CYTIP	NA	NA	NA	NA	CYTIP	22890
1278	chr2	158334792	158344149	158336859	N	NA	CYTIP	ACVR1C,UPP2	IMR90	Hi-C	24141950	CYTIP	34188
1279	chr2	161933626	161935565	161934425	Y	TANK,TANK	NA	ITGB6	IMR90	Hi-C	24141950	TANK	57901
1280	chr2	161946310	161947974	161947263	N	NA	TANK	PLA2R1,RBMS1,TANK	IMR90	Hi-C	24141950	TANK	45492
1281	chr2	172365624	172375284	172366611,172370557,172370432	N,N,N	NA;NA;NA	CYBRD1	CYBRD1	K562	ChIA-PET	22265404	CYBRD1	3582
1282	chr2	174902731	174904489	174903353	Y	SP3,SP3	NA	CDCA7,OLA1,SP3	IMR90,MCF7,K562	Hi-C,ChIA-PET	24141950,22265404	SP3	72301
1283	chr2	177533370	177535214	177534349	N	NA	NA	HOXD-AS1,HOXD1,MIR10B,HOXD-AS2,HOXD8,HOXD4,MIR1246	IMR90	Hi-C	24141950	MTX2	399247
1284	chr2	177861397	177863744	177862394	N	NA	NA	NA	NA	NA	NA	HNRNPA3	213678
1285	chr2	178028386	178032449	178030607	N	NA	HNRNPA3	HOXD-AS2,LOC100130691,AGPS,PDE11A,NFE2L2,HNRNPA3,TTC30A	IMR90,K562,MCF7	Hi-C,ChIA-PET	24141950,22265404	HNRNPA3	44973
1286	chr2	178034217	178036163	178034787	N	NA	HNRNPA3	LOC100130691,AGPS,NFE2L2,HNRNPA3	IMR90,K562,MCF7	Hi-C,ChIA-PET	24141950,22265404	HNRNPA3	41259
1287	chr2	181972635	181974632	181973803	N	NA	NA	ITGA4	IMR90	Hi-C	24141950	UBE2E3	127523
1288	chr2	182175579	182180307	182177316,182179450	Y,N	ITGA4;NA	NA	NA	NA	NA	NA	ITGA4	141312
1289	chr2	182238876	182242453	182240183	N	NA	NA	NA	NA	NA	NA	ITGA4	79166
1290	chr2	184856913	184858959	184857927	N	NA	NA	NA	NA	NA	NA	NUP35	867830
1291	chr2	190816308	190818415	190817541	N	NA	NA	PMS1,HIBCH,C2orf88	IMR90	Hi-C	24141950	ORMDL1	167211
1292	chr2	191582159	191588855	191583628,191587137	Y,N	STAT4,NAB1;NA	NA	NAB1,GLS,PMS1,MFSD6,TMEM194B,STAT1	IMR90	Hi-C	24141950	NAB1	68311
1293	chr2	196423216	196428857	196424516,196424609,196427060	Y,Y,Y	SLC39A10;SLC39A10;NA	NA	SLC39A10	IMR90,MCF7	Hi-C,ChIA-PET	24141950,22265404	SLC39A10	92675
1294	chr2	196514188	196516612	196514943	N	NA	SLC39A10	SLC39A10	MCF7	ChIA-PET	22265404	SLC39A10	4920
1295	chr2	196965152	196968339	196966577	N	NA	NA	HECW2,STK17B	IMR90	Hi-C	24141950	STK17B	67997
1296	chr2	20343903	20347698	20345861	N	NA	NA	PUM2,WDR35,MATN3,SDC1	IMR90,MCF7	Hi-C,ChIA-PET	24141950,22265404	SDC1	77496
1297	chr2	20349463	20352118	20351219	N	NA	NA	PUM2,WDR35,MATN3,SDC1	IMR90	Hi-C	24141950	SDC1	73076
1298	chr2	20356367	20358235	20357214	N	NA	NA	SDC1,PUM2	IMR90	Hi-C	24141950	SDC1	66959
1299	chr2	20363300	20367389	20366461	N	NA	NA	PUM2,SDC1	IMR90	Hi-C	24141950	SDC1	57805
1300	chr2	20563869	20566157	20565207	Y	TTC32,HS1BP3	PUM2	PUM2,HS1BP3	IMR90	Hi-C	24141950	PUM2	36725
1301	chr2	20622846	20626162	20624802	Y	HS1BP3	RHOB	HS1BP3,RHOB,PUM2	IMR90,MCF7	Hi-C,ChIA-PET	24141950,22265404	RHOB	20673
1302	chr2	20724052	20726550	20724933	N	NA	NA	HS1BP3,RHOB,PUM2	IMR90,MCF7	Hi-C,ChIA-PET	24141950,22265404	RHOB	77217
1303	chr2	20775535	20780337	20776597,20778750	Y,Y	HS1BP3;NA	NA	HS1BP3,RHOB	IMR90,MCF7	Hi-C,ChIA-PET	24141950,22265404	HS1BP3	70527
1304	chr2	20793740	20797279	20795571	N	NA	NA	HS1BP3,RHOB,PUM2	IMR90,MCF7	Hi-C,ChIA-PET	24141950,22265404	HS1BP3	53585
1305	chr2	208148798	208152004	208150989	Y	NA	NA	KLF7	IMR90,MCF7	Hi-C,ChIA-PET	24141950,22265404	KLF7	118184
1306	chr2	208174316	208177263	208176264	Y	CREB1,CCNYL1	NA	KLF7,CREB1	IMR90	Hi-C	24141950	KLF7	143702
1307	chr2	208192551	208204003	208193989,208199740,208201994	N,Y,N	NA;KLF7;NA	NA	KLF7,CREB1	IMR90,MCF7	Hi-C,ChIA-PET	24141950,22265404	KLF7	161937
1308	chr2	208365928	208369403	208368031	N	NA	CREB1	KLF7,CREB1,METTL21A,CCNYL1	IMR90,MCF7,K562	Hi-C,ChIA-PET	24141950,22265404	CREB1	25213
1309	chr2	214028777	214033106	214031047	Y	NA	IKZF2	NA	NA	NA	NA	IKZF2	12444
1310	chr2	214048679	214051797	214050099	N	NA	IKZF2	NA	NA	NA	NA	IKZF2	32346
1311	chr2	214093042	214095963	214094719	Y	LOC100130451	NA	NA	NA	NA	NA	IKZF2	76709
1312	chr2	214099598	214111877	214102099,214108268	N,Y	NA;IKZF2	NA	ABCA12,IKZF2,BARD1,SPAG16	IMR90,MCF7	Hi-C,ChIA-PET	24141950,22265404	IKZF2	83265
1313	chr2	217469816	217473528	217471578	N	NA	NA	DIRC3,MARCH4,RPL37A,IGFBP2,TNS1,PKI55	IMR90	Hi-C	24141950	RPL37A	106296
1314	chr2	217482956	217486166	217484470,217484479	N,N	NA;NA	NA	DIRC3,IGFBP2	IMR90,MCF7	Hi-C,ChIA-PET	24141950,22265404	RPL37A	119436
1315	chr2	220548878	220551830	220549993	N	NA	NA	INHA,OBSL1,SLC4A3,STK11IP,EPHA4,DES,SPEG,GMPPA,ACCN4	IMR90,HELA,K562,GM12878,H1ESC,MCF7	Hi-C,5C,ChIA-PET	24141950,22955621,22265404	STK11IP	86282
1316	chr2	223653475	223656413	223654339	Y	SGPP2	NA	ACSL3,MOGAT1	IMR90	Hi-C	24141950	ACSL3	69319
1317	chr2	224068218	224068704	224068368	N	NA	NA	NA	NA	NA	NA	ACSL3	342486
1318	chr2	228249255	228252399	228250619	N	NA	NA	TM4SF20,AGFG1	IMR90	Hi-C	24141950	MFF	57027
1319	chr2	228275159	228277968	228275909	N	NA	NA	C2orf83,AGFG1	IMR90	Hi-C	24141950	AGFG1	58920
1320	chr2	228326067	228330144	228328136	N	NA	AGFG1	AGFG1	IMR90,K562,MCF7	Hi-C,ChIA-PET	24141950,22265404	AGFG1	6744
1321	chr2	228645844	228650129	228648357	Y	AGFG1,CCL20	NA	DNER,AGFG1	IMR90	Hi-C	24141950	AGFG1	308956
1322	chr2	228668982	228673766	228670615	Y	AGFG1,CCL20	NA	NA	NA	NA	NA	AGFG1	332094
1323	chr2	228712100	228715327	228713491	Y	NA	NA	WDR69	IMR90	Hi-C	24141950	AGFG1	375212
1324	chr2	231441035	231469186	231451114,231454350,231456577,231465175,231467695,231462959	N,N,N,N,N,N	NA;NA;NA;NA;NA;NA	NA	SP140,SP140L,SP100,CAB39,FBXO36,SLC16A14,SP110,ITM2C,SPATA3,LOC348761	IMR90	Hi-C	24141950	CAB39	108371
1325	chr2	231516445	231535129	231523884,231530190,231521901,231533531	Y,N,N,Y	GPR55,SP110,SP140,SP140L,CAB39;NA;NA;SP110,SP140	CAB39	CAB39,SP110,LOC151475	IMR90,K562	Hi-C,ChIA-PET	24141950,22265404	CAB39	42428
1326	chr2	232408230	232412152	232410343	N	NA	LINC00471	NMUR1,LINC00471,C2orf57,PDE6D,ARMC9,SNORD20,NCL,SNORA75	IMR90	Hi-C	24141950	LINC00471	29180
1327	chr2	232417035	232435808	232419432,232422703	N,N	NA;NA	LINC00471	NCL,SNORD20,SNORA75,NMUR1,LINC00471,PTMA	IMR90,MCF7	Hi-C,ChIA-PET	24141950,22265404	LINC00471	37985
1328	chr2	232506809	232509175	232507964	N	NA	NA	PDE6D	IMR90	Hi-C	24141950	PTMA	64060
1329	chr2	232529149	232540846	232531206,232537331,232540080	Y,Y,N	NA;DIS3L2,PTMA;NA	PTMA	COPS7B,PTMA	IMR90,K562,MCF7	Hi-C,ChIA-PET	24141950,22265404	PTMA	32389
1330	chr2	232543285	232548117	232545017	N	NA	PTMA	PTMA,PDE6D	K562,IMR90	ChIA-PET,Hi-C	22265404,24141950	PTMA	25118
1331	chr2	232551080	232554114	232552116	Y	NPPC	PTMA	PTMA,PDE6D	K562,IMR90	ChIA-PET,Hi-C	22265404,24141950	PTMA	19121
1332	chr2	235354056	235356135	235355236	Y	ARL4C	ARL4C	SPP2	IMR90	Hi-C	24141950	ARL4C	49558
1333	chr2	23601207	23603659	23602342	N	NA	KLHL29	KLHL29	MCF7	ChIA-PET	22265404	KLHL29	4639
1334	chr2	237963579	237969263	237967387	N	NA	COPS8	IQCA1,AGAP1,ASB18,CXCR7	IMR90	Hi-C	24141950	COPS8	24821
1335	chr2	238062674	238064944	238063970	N	NA	NA	COL6A3,COPS8,MLPH,LRRFIP1	IMR90	Hi-C	24141950	COPS8	68590
1336	chr2	238504423	238514038	238509044,238512449	Y,Y	RAB17,LRRFIP1;LRRFIP1	LRRFIP1	MLPH,LRRFIP1,PRLH,RAB17	MCF7,IMR90	ChIA-PET,Hi-C	22265404,24141950	LRRFIP1	22186
1337	chr2	242804907	242809347	242805743	N	NA	PDCD1	PDCD1	K562,MCF7	ChIA-PET	22265404	PDCD1	3849
1338	chr2	242931426	242934491	242932741	N	NA	NA	LOC728323	IMR90	Hi-C	24141950	LOC728323	96353
1339	chr2	24711926	24716336	24713948	N	NA	NA	CENPO,NCOA1	IMR90	Hi-C	24141950	NCOA1	91010
1340	chr2	2616108	2618495	2617326	Y	NA	NA	NA	NA	NA	NA	TSSC1	763158
1341	chr2	26250843	26251874	26251204	N	NA	RAB10	RAB10	MCF7	ChIA-PET	22265404	RAB10	4855
1342	chr2	2904205	2906273	2905340	N	NA	NA	MYT1L	IMR90	Hi-C	24141950	TSSC1	475380
1343	chr2	29331432	29334425	29333496	N	NA	CLIP4	NA	NA	NA	NA	CLIP4	3883
1344	chr2	30447291	30450700	30448236,30449507	Y,Y	YPEL5,LBH;YPEL5	LBH	LBH,LCLAT1	IMR90	Hi-C	24141950	LBH	3697
1345	chr2	30510052	30511014	30510089	N	NA	NA	LCLAT1,LBH	IMR90	Hi-C	24141950	LBH	55655
1346	chr2	30555136	30563171	30556028,30559519,30562195	N,N,N	NA;NA;NA	NA	LCLAT1,LBH	IMR90	Hi-C	24141950	LBH	100739
1347	chr2	36466754	36469013	36467935	N	NA	NA	NA	NA	NA	NA	FEZ2	356319
1348	chr2	37762074	37764976	37763367	N	NA	NA	NA	NA	NA	NA	CDC42EP3	134350
1349	chr2	37770326	37774387	37772641	N	NA	NA	CDC42EP3	IMR90	Hi-C	24141950	CDC42EP3	124939
1350	chr2	37774911	37779215	37777226	N	NA	NA	CDC42EP3	IMR90	Hi-C	24141950	CDC42EP3	120111
1351	chr2	37784233	37788713	37785996	Y	EIF2AK2,CDC42EP3	NA	CDC42EP3,QPCT	IMR90	Hi-C	24141950	CDC42EP3	110613
1352	chr2	37796256	37803831	37798532,37801440	N,N	NA;NA	NA	CDC42EP3,QPCT	IMR90	Hi-C	24141950	CDC42EP3	95495
1353	chr2	37810360	37818432	37813063,37816387	N,N	NA;NA	NA	CDC42EP3	IMR90	Hi-C	24141950	CDC42EP3	80894
1354	chr2	38059559	38061728	38060830	Y	CDC42EP3	NA	CDC42EP3,LOC100505876,PRKD3,QPCT	IMR90	Hi-C	24141950	FAM82A1	115868
1355	chr2	38077920	38080627	38078838	N	NA	NA	CDC42EP3,QPCT,PRKD3	IMR90	Hi-C	24141950	FAM82A1	96969
1356	chr2	38100894	38104521	38101840	N	NA	NA	CDC42EP3,QPCT,PRKD3,SULT6B1	IMR90	Hi-C	24141950	FAM82A1	73075
1357	chr2	38118076	38121834	38119842	N	NA	NA	CDC42EP3,QPCT,PRKD3,FAM82A1	IMR90	Hi-C	24141950	FAM82A1	55762
1358	chr2	38148945	38159715	38152606,38155726	N,N	NA;NA	FAM82A1	CDC42EP3,PRKG2,CYP1B1-AS1,FAM82A1,ATL2	IMR90,MCF7	Hi-C,ChIA-PET	24141950,19890323	FAM82A1	17881
1359	chr2	38160479	38167067	38161279	N	NA	FAM82A1	CYP1B1-AS1,FAM82A1,ATL2,CYP1B1	IMR90	Hi-C	24141950	FAM82A1	10529
1360	chr2	38322394	38327596	38326459,38323660	N,Y	NA;CDC42EP3,CYP1B1	CYP1B1	CYP1B1,FAM82A1,CYP1B1-AS1,HNRPLL	MCF7,IMR90	ChIA-PET,Hi-C	22265404,24141950	CYP1B1	19071
1361	chr2	38485664	38492151	38488289	N	NA	NA	FAM82A1,CYP1B1-AS1,CYP1B1	IMR90	Hi-C	24141950	ATL2	112281
1362	chr2	38635631	38637027	38636366	N	NA	ATL2	ATL2,DHX57,FAM82A1,GALM	IMR90	Hi-C	24141950	ATL2	31199
1363	chr2	38663661	38667154	38666204	N	NA	NA	ATL2,GALM,FAM82A1	IMR90,MCF7	Hi-C,ChIA-PET	24141950,22265404	ATL2	59229
1364	chr2	38759871	38761377	38760522	N	NA	NA	ATL2,HNRPLL,GALM,SRSF7,DHX57	IMR90,K562	Hi-C,ChIA-PET	24141950,22265404	HNRPLL	68801
1365	chr2	42252661	42257534	42256001	N	NA	PKDCC	LOC388942,C2orf91,PKDCC,EML4	IMR90	Hi-C	24141950	PKDCC	17627
1366	chr2	42323778	42335606	42329337,42332975,42334660	Y,N,N	NA;NA;NA	PKDCC	EML4,LOC388942	IMR90	Hi-C	24141950	PKDCC	48617
1367	chr2	42344562	42346597	42345585	N	NA	EML4	EML4,LOC388942,COX7A2L	IMR90	Hi-C	24141950	EML4	49893
1368	chr2	42358976	42361472	42360303	Y	EML4	EML4	EML4,COX7A2L,LOC388942	IMR90	Hi-C	24141950	EML4	35018
1369	chr2	43034910	43039151	43037972	Y	NA	OXER1,HAAO	THADA,ZFP36L2,LOC100129726,HAAO,PLEKHH2	IMR90,MCF7,K562	Hi-C,ChIA-PET	24141950,22265404	HAAO	15159
1370	chr2	43133322	43136874	43135649	N	NA	NA	ZFP36L2,LOC100129726,THADA	IMR90	Hi-C	24141950	HAAO	113571
1371	chr2	43188118	43191151	43189778	N	NA	NA	ZFP36L2,LOC100129726,THADA	IMR90,MCF7	Hi-C,ChIA-PET	24141950,22265404	HAAO	168367
1372	chr2	43332924	43334275	43333315	N	NA	NA	THADA,ZFP36L2,LOC100129726	IMR90	Hi-C	24141950	ZFP36L2	119470
1373	chr2	43363310	43365519	43364343	Y	ZFP36L2,THADA,THADA	NA	THADA,LOC100129726,ZFP36L2	IMR90,MCF7,K562	Hi-C,ChIA-PET	24141950,22265404	ZFP36L2	88226
1374	chr2	43385164	43387193	43386195	Y	OXER1,ZFP36L2	NA	THADA,LOC100129726,ZFP36L2	IMR90,K562,MCF7	Hi-C,ChIA-PET	24141950,22265404	ZFP36L2	66552
1375	chr2	43393374	43394873	43393771	N	NA	NA	LOC100129726,ZFP36L2,THADA	IMR90,K562,MCF7	Hi-C,ChIA-PET	24141950,22265404	ZFP36L2	58872
1376	chr2	43401012	43403444	43401740	Y	OXER1,THADA,THADA,ZFP36L2	NA	ZFP36L2,THADA,LOC100129726	K562,MCF7	ChIA-PET	22265404	ZFP36L2	50301
1377	chr2	45202463	45203954	45203002	N	NA	NA	NA	NA	NA	NA	PREPL	613462
1378	chr2	46760679	46766552	46762351,46765696	N,Y	NA;TTC7A,MCFD2,RHOQ	ATP6V1E2,RHOQ	PIGF,CRIPT,RHOQ	IMR90,K562,MCF7	Hi-C,ChIA-PET	24141950,22265404	RHOQ	3315
1379	chr2	47498087	47503550	47499600	N	NA	NA	TTC7A,CALM2,C2orf61,MCFD2,SOCS5	IMR90,K562,MCF7	Hi-C,ChIA-PET	24141950,22265404	CALM2	94347
1380	chr2	47525937	47530295	47528363,47526440	N,N	NA;NA	NA	TTC7A,CALM2,MCFD2,C2orf61,EPCAM	IMR90,K562	Hi-C,ChIA-PET	24141950,22265404	MSH2	99968
1381	chr2	47881714	47883357	47882452	N	NA	NA	MSH2,EPCAM,KCNK12	IMR90	Hi-C	24141950	MSH6	126864
1382	chr2	47949697	47953606	47951643	N	NA	NA	KCNK12,MSH2	IMR90	Hi-C	24141950	MSH6	56615
1383	chr2	48337964	48341110	48339078	N	NA	NA	FOXN2,FBXO11,PPP1R21,STON1-GTF2A1L,MSH6	IMR90,MCF7	Hi-C,ChIA-PET	24141950,22265404	FOXN2	200685
1384	chr2	49456652	49457906	49456904	N	NA	NA	NA	NA	NA	NA	PPP1R21	788744
1385	chr2	58104339	58110838	58105322,58109980	N,N	NA;NA	NA	FLJ30838	IMR90	Hi-C	24141950	VRK2	162939
1386	chr2	58118671	58121913	58120270	N	NA	NA	NA	NA	NA	NA	VRK2	151864
1387	chr2	58134305	58137587	58136078,58136001	Y,Y	VRK2,VRK2,VRK2;VRK2,VRK2,VRK2	NA	FANCL	IMR90	Hi-C	24141950	VRK2	136190
1388	chr2	58250052	58252492	58251173	N	NA	VRK2	VRK2	K562,MCF7	ChIA-PET	22265404	VRK2	21285
1389	chr2	58257990	58261173	58259690	N	NA	VRK2	NA	NA	NA	NA	VRK2	12604
1390	chr2	60576329	60584709	60580360,60583745	N,N	NA;NA	NA	NA	NA	NA	NA	BCL11A	195924
1391	chr2	60637262	60640174	60638335	N	NA	NA	MIR4432,BCL11A	IMR90	Hi-C	24141950	BCL11A	140459
1392	chr2	61897469	61899246	61898086	N	NA	NA	XPO1,FAM161A	IMR90	Hi-C	24141950	XPO1	132051
1393	chr2	61919666	61921828	61921094	N	NA	NA	NA	NA	NA	NA	XPO1	154248
1394	chr2	61934051	61936971	61935407	Y	NA	NA	USP34,XPO1,FAM161A	IMR90	Hi-C	24141950	FAM161A	144307
1395	chr2	61983074	61993154	61991568	Y	NA	NA	XPO1,FAM161A	IMR90,K562,MCF7	Hi-C,ChIA-PET	24141950,22265404	FAM161A	88124
1396	chr2	62001507	62004005	62003185	N	NA	NA	XPO1,FAM161A	IMR90	Hi-C	24141950	FAM161A	77273
1397	chr2	62529018	62543317	62537078,62534075,62541112	Y,N,N	NA;NA;NA	NA	COMMD1,B3GNT2	IMR90	Hi-C	24141950	B3GNT2	105756
1398	chr2	62558615	62573540	62560845,62563621,62568188	N,N,N	NA;NA;NA	NA	COMMD1,B3GNT2	IMR90	Hi-C	24141950	B3GNT2	135353
1399	chr2	62588683	62598279	62590225,62592903	N,N	NA;NA	NA	COMMD1,B3GNT2	IMR90	Hi-C	24141950	B3GNT2	165421
1400	chr2	64454708	64457454	64455594	N	NA	LINC00309	PELI1	IMR90	Hi-C	24141950	LINC00309	22089
1401	chr2	6448095	6452609	6449518	N	NA	NA	LINC00487	IMR90	Hi-C	24141950	ID2	2369504
1402	chr2	64487534	64496328	64488141	Y	PELI1,SERTAD2,AFTPH	NA	LINC00309,PELI1	IMR90	Hi-C	24141950	LINC00309	54915
1403	chr2	64509908	64514311	64510711	N	NA	NA	NA	NA	NA	NA	LINC00309	77289
1404	chr2	64521394	64524405	64522743	N	NA	NA	LINC00309,PELI1	IMR90	Hi-C	24141950	LINC00309	88775
1405	chr2	64552121	64556678	64554533	N	NA	NA	PELI1,AFTPH,LINC00309	IMR90	Hi-C	24141950	LINC00309	119502
1406	chr2	64887292	64895926	64894364	Y	NA	SERTAD2	SERTAD2,LOC339807,AFTPH	IMR90,MCF7,K562	Hi-C,ChIA-PET	24141950,22265404	SERTAD2	6246
1407	chr2	6491411	6495322	6493243	N	NA	NA	LINC00487,CMPK2	IMR90	Hi-C	24141950	ID2	2326791
1408	chr2	64918738	64929418	64926662,64919620	N,N	NA;NA	SERTAD2	SERTAD2	IMR90	Hi-C	24141950	SERTAD2	37692
1409	chr2	64942880	64956900	64951122,64954382	N,N	NA;NA	NA	SERTAD2,AFTPH,LOC339807	K562,IMR90	ChIA-PET,Hi-C	22265404,24141950	SERTAD2	61834
1410	chr2	64975113	64978285	64977088	N	NA	NA	SERTAD2,LOC339807,AFTPH	IMR90,K562	Hi-C,ChIA-PET	24141950,22265404	SERTAD2	94067
1411	chr2	64993632	64997255	64995092	Y	SLC1A4,RAB1A,ACTR2,AFTPH,SERTAD2	NA	SERTAD2,LOC339807	IMR90,K562	Hi-C,ChIA-PET	24141950,22265404	SERTAD2	112586
1412	chr2	65045699	65047818	65047234	N	NA	NA	SERTAD2,LOC339807,AFTPH	IMR90	Hi-C	24141950	LOC400958	111763
1413	chr2	65054662	65060171	65058710	Y	AFTPH,SERTAD2,SLC1A4,RAB1A,ACTR2	NA	SERTAD2	IMR90	Hi-C	24141950	LOC400958	99410
1414	chr2	65062110	65068629	65067190	Y	SLC1A4,RAB1A	NA	SERTAD2,LOC339807,AFTPH	IMR90	Hi-C	24141950	LOC400958	90952
1415	chr2	65083173	65089929	65086552	Y	AFTPH,SERTAD2,RAB1A,ACTR2	NA	SERTAD2,LOC339807,AFTPH	IMR90,K562	Hi-C,ChIA-PET	24141950,22265404	LOC400958	69652
1416	chr2	65095467	65098813	65096814	N	NA	NA	AFTPH,LOC339807,SERTAD2	IMR90,MCF7,K562	Hi-C,ChIA-PET	24141950,22265404	LOC400958	60768
1417	chr2	65162996	65170865	65165799,65169246	N,N	NA;NA	LOC400958,SLC1A4	LOC400958,SLC1A4,CEP68,SERTAD2,AFTPH,LOC339807,ACTR2	IMR90	Hi-C	24141950	LOC400958	3415
1418	chr2	65171841	65175637	65173568	Y	AFTPH,SERTAD2	LOC400958,SLC1A4	SERTAD2,AFTPH,LOC339807,LOC400958,SLC1A4,CEP68,ACTR2	IMR90,K562	Hi-C,ChIA-PET	24141950,22265404	LOC400958	12260
1419	chr2	65831740	65835210	65833496	N	NA	NA	NA	NA	NA	NA	SPRED2	172084
1420	chr2	68652205	68656003	68654473,68655705	Y,N	FBXO48,APLF,PLEK;NA	FBXO48	WDR92,PNO1,PPP3R1,CNRIP1,PLEK	IMR90	Hi-C	24141950	FBXO48	38387
1421	chr2	68664829	68667715	68665905	N	NA	FBXO48	PPP3R1	K562	ChIA-PET	22265404	FBXO48	26675
1422	chr2	68916567	68918359	68917377	Y	PPP3R1,APLF,ARHGAP25,ARHGAP25,PROKR1	ARHGAP25	PROKR1,APLF,ARHGAP25,BMP10,FBXO48	IMR90	Hi-C	24141950	ARHGAP25	43554
1423	chr2	69134052	69137127	69135747	Y	NA	NA	ARHGAP25,APLF,FBXO48,BMP10	IMR90	Hi-C	24141950	ARHGAP25	172139
1424	chr2	69874497	69877268	69875485	N	NA	AAK1	NA	NA	NA	NA	AAK1	3520
1425	chr2	71502449	71506532	71503722	N	NA	NA	NA	NA	NA	NA	ZNF638	52353
1426	chr2	75443170	75446741	75445295	N	NA	NA	NA	NA	NA	NA	POLE4	257395
1427	chr2	75628778	75645146	75644172	N	NA	NA	TACR1	IMR90	Hi-C	24141950	MRPL19	228763
1428	chr2	75654873	75661539	75655926,75660056	N,N	NA;NA	NA	TACR1	IMR90	Hi-C	24141950	MRPL19	212370
1429	chr2	76026047	76030467	76027792	N	NA	NA	NA	NA	NA	NA	GCFC2	87936
1430	chr2	85115423	85118170	85116035	Y	C2orf89,TMSB10	TMSB10	TMSB10,DNAH6	MCF7,IMR90	ChIA-PET,Hi-C	22265404,24141950	TMSB10	14593
1431	chr2	85124702	85126411	85125574	N	NA	TMSB10	DNAH6,TMSB10,C2orf89,KCMF1	IMR90	Hi-C	24141950	TMSB10	6352
1432	chr2	85164913	85168509	85166784	Y	KCMF1,C2orf89	TMSB10,KCMF1	NA	NA	NA	NA	KCMF1	29722
1433	chr2	85169204	85178026	85173477,85177123,85170352	Y,N,N	TMSB10;NA;NA	TMSB10,KCMF1	KCMF1,TMSB10	MCF7,IMR90	ChIA-PET,Hi-C	22265404,24141950	KCMF1	20205
1434	chr2	8547885	8550696	8549202	N	NA	NA	LOC100506274,LINC00299,LOC339788	IMR90	Hi-C	24141950	ID2	271417
1435	chr2	85644273	85649340	85645782,85647861	N,N	NA;NA	CAPG	ELMOD3,GGCX,MAT2A	MCF7	ChIA-PET	22265404	CAPG	3076
1436	chr2	8624740	8630417	8628402	Y	NA	NA	LOC100506274,LOC339788,LINC00299	IMR90	Hi-C	24141950	ID2	191696
1437	chr2	8654044	8657313	8656049	N	NA	NA	LOC100506274,LINC00299,ID2	IMR90,MCF7	Hi-C,ChIA-PET	24141950,22265404	ID2	164800
1438	chr2	8665062	8667303	8666331	N	NA	NA	LOC100506274,LINC00299,ID2	IMR90,MCF7,K562	Hi-C,ChIA-PET	24141950,22265404	ID2	154810
1439	chr2	8690964	8693606	8692588	N	NA	NA	LOC100506274,ID2,LINC00299	IMR90,MCF7	Hi-C,ChIA-PET	24141950,22265404	ID2	128507
1440	chr2	8714784	8716669	8715629	N	NA	NA	LOC100506274,ID2	IMR90,MCF7	Hi-C,ChIA-PET	24141950,22265404	ID2	105444
1441	chr2	8721868	8725339	8724039	N	NA	NA	LOC100506274,ID2,LINC00299	IMR90,MCF7,K562	Hi-C,ChIA-PET	24141950,22265404	ID2	96774
1442	chr2	874824	878369	877200	N	NA	NA	SNTG2,TPO,LOC339822	IMR90	Hi-C	24141950	TMEM18	197385
1443	chr2	89150685	89160032	89158766	N	NA	NA	NA	NA	NA	NA	ANKRD36BP2	85266
1444	chr2	89162693	89167190	89166135	N	NA	NA	NA	NA	NA	NA	ANKRD36BP2	97274
1445	chr2	89183994	89186594	89185358	N	NA	NA	NA	NA	NA	NA	ANKRD36BP2	118575
1446	chr2	95870825	95874602	95873176	N	NA	ZNF514,ZNF2	ZNF2	MCF7	ChIA-PET	22265404	ZNF2	39642
1447	chr2	96184664	96199960	96192347,96196613	N,N	NA;NA	NA	NA	NA	NA	NA	FAHD2A	116216
1448	chr2	96204759	96210628	96205587	N	NA	NA	NA	NA	NA	NA	FAHD2A	136311
1449	chr2	96656258	96659478	96657680	N	NA	LOC729234	NA	NA	NA	NA	LOC729234	16821
1450	chr2	96821387	96826180	96823702,96824544	Y,N	TMEM127,KIAA1310,ARID5A,ASTL,DUSP2;NA	ASTL,DUSP2,LOC285033,STARD7	ASTL,DUSP2,STARD7,LOC285033,ADRA2B,SNRNP200,TMEM127,CIAO1	IMR90,K562	Hi-C,ChIA-PET	24141950,22265404	DUSP2	10208
1451	chr2	97188973	97192400	97189874	N	NA	ARID5A	TMEM127,CIAO1,NCAPH,ITPRIPL1,SNRNP200,ARID5A,LOC285033,NEURL3,KANSL3,CNNM4,FER1L5	IMR90	Hi-C	24141950	ARID5A	10064
1452	chr2	9794757	9798637	9796793	N	NA	YWHAQ	YWHAQ,GRHL1,ADAM17,KLF11	IMR90,MCF7	Hi-C,ChIA-PET	24141950,22265404	YWHAQ	23651
1453	chr2	98626018	98631697	98630221,98626892	N,N	NA;NA	TMEM131	TMEM131,VWA3B,ZAP70	IMR90,MCF7	Hi-C,ChIA-PET	24141950,22265404	TMEM131	13664
1454	chr2	98641564	98645639	98643190	N	NA	TMEM131	TMEM131,VWA3B	IMR90,MCF7	Hi-C,ChIA-PET	24141950,22265404	TMEM131	29210
1455	chr2	99364414	99366975	99365736	Y	INPP4A,UNC50,MGAT4A	MGAT4A	NA	NA	NA	NA	MGAT4A	16825
1456	chr2	99387188	99389132	99388490	N	NA	MGAT4A	MGAT4A	MCF7	ChIA-PET	22265404	MGAT4A	39599
1457	chr20	11358881	11362317	11360620	N	NA	NA	JAG1,LOC339593,C20orf94,MKKS	IMR90	Hi-C	24141950	JAG1	704187
1458	chr20	13316745	13319396	13317867	N	NA	NA	NA	NA	NA	NA	TASP1	300187
1459	chr20	1644705	1647518	1645750	N	NA	NA	TGM3	IMR90	Hi-C	24141950	NSFL1C	196368
1460	chr20	1700595	1704188	1702768	N	NA	NA	PDYN	IMR90	Hi-C	24141950	SIRPA	170625
1461	chr20	1711299	1714072	1712632	N	NA	NA	PDYN	IMR90	Hi-C	24141950	SIRPA	160741
1462	chr20	17763452	17765639	17764092	N	NA	NA	BANF2,SNX5,RRBP1,BFSP1,C20orf72	IMR90	Hi-C	24141950	RRBP1	100524
1463	chr20	17805291	17807896	17806683	N	NA	NA	BANF2,RRBP1,C20orf72,SNX5	IMR90	Hi-C	24141950	SNX5	141594
1464	chr20	1851723	1852983	1852164	Y	NSFL1C,SIRPB2,SIRPB1,SIRPA,SIRPA,SIRPA	SIRPA	SIRPA	IMR90	Hi-C	24141950	SIRPA	21830
1465	chr20	19054375	19057078	19055850	N	NA	NA	SLC24A3	IMR90	Hi-C	24141950	LOC100270804	279682
1466	chr20	20714089	20715901	20715287	Y	RALGAPA2	RALGAPA2	NA	NA	NA	NA	RALGAPA2	20823
1467	chr20	23127731	23131352	23128709	N	NA	NA	CD93,THBD	K562	ChIA-PET	22265404	NXT1	200021
1468	chr20	2505222	2508093	2505618	N	NA	ZNF343	TMC2	IMR90	Hi-C	24141950	ZNF343	15444
1469	chr20	2510244	2512528	2511250	N	NA	ZNF343	NA	NA	NA	NA	ZNF343	20466
1470	chr20	25823394	25825905	25825506	N	NA	NA	NA	NA	NA	NA	ZNF337	145925
1471	chr20	25833185	25835576	25834721	N	NA	NA	NA	NA	NA	NA	LOC100134868	154859
1472	chr20	31251640	31254848	31253495	N	NA	NA	C20orf203,DNMT3B	IMR90	Hi-C	24141950	COMMD7	76966
1473	chr20	31259313	31262649	31261142	N	NA	NA	C20orf112,COMMD7,DNMT3B	IMR90,K562	Hi-C,ChIA-PET	24141950,22265404	COMMD7	69165
1474	chr20	32470009	32472854	32471481	N	NA	NA	ZNF341,CHMP4B,RALY,EIF2S2,PXMP4,E2F1	IMR90	Hi-C	24141950	CHMP4B	70899
1475	chr20	32843382	32844735	32843952	N	NA	NA	NA	NA	NA	NA	ITCH	106327
1476	chr20	32925087	32929376	32926165	N	NA	ITCH	NCOA6,ITCH,DYNLRB1,AHCY,TP53INP2	IMR90,MCF7	Hi-C,ChIA-PET	24141950,22265404	ITCH	21686
1477	chr20	34640987	34644823	34642365	N	NA	LOC647979	NA	NA	NA	NA	LOC647979	2105
1478	chr20	35897992	35901519	35899021	Y	SAMHD1,SRC,MANBAL	MANBAL	RPN2,GHRH,MANBAL,NNAT,BLCAP,SRC	IMR90	Hi-C	24141950	MANBAL	16532
1479	chr20	35904878	35907259	35905602	Y	SAMHD1,SRC,MANBAL	MANBAL	RPN2,NNAT,BLCAP,MANBAL,GHRH,SRC,LOC100287792,VSTM2L,TTI1,RPRD1B	IMR90	Hi-C	24141950	MANBAL	10792
1480	chr20	39610631	39615117	39611349	N	NA	TOP1	TOP1,PLCG1	IMR90,MCF7,K562	Hi-C,ChIA-PET	24141950,22265404	TOP1	42345
1481	chr20	39618942	39623404	39619716	N	NA	TOP1	TOP1,PLCG1	IMR90,MCF7	Hi-C,ChIA-PET	24141950,22265404	TOP1	34058
1482	chr20	39942606	39948170	39946347	N	NA	NA	PLCG1,ZHX3,EMILIN3,LPIN3,IQGAP1	IMR90,MCF7	Hi-C,ChIA-PET	24141950,22265404,19890323	PLCG1	176445
1483	chr20	39957190	39959170	39958359	Y	NA	NA	PLCG1,ZHX3,LPIN3	IMR90,MCF7	Hi-C,ChIA-PET	24141950,22265404	PLCG1	191029
1484	chr20	4004464	4005342	4005186	N	NA	RNF24	CDC25B,PANK2,MIR103B2,RNF24,SMOX,HSPA12B,CENPB,MAVS	IMR90,K562	Hi-C,ChIA-PET	24141950,22265404	RNF24	8248
1485	chr20	4018296	4019934	4018793,4018868	Y,Y	PANK2,PANK2,PANK2,RNF24,RNF24;PANK2,PANK2,PANK2,RNF24,RNF24	RNF24	RNF24,CENPB,PANK2	IMR90	Hi-C	24141950	RNF24	22080
1486	chr20	40320554	40324353	40321670	N	NA	NA	CHD6	MCF7,IMR90	ChIA-PET,Hi-C	22265404,24141950	CHD6	73421
1487	chr20	42380327	42382698	42381271	Y	C20orf111	NA	TOX2	IMR90	Hi-C	24141950	MYBL2	84618
1488	chr20	44736506	44738335	44737207	Y	ZNF335,CD40	NCOA5,CD40	SLC12A5,CD40	IMR90,K562	Hi-C,ChIA-PET	24141950,22265404	CD40	8571
1489	chr20	45987732	45991139	45989534	Y	SULF2	ZMYND8	ZMYND8,LOC100131496,NCOA3	IMR90,K562	Hi-C,ChIA-PET	24141950,22265404	ZMYND8	2258
1490	chr20	46027019	46046648	46039166,46041484,46043353	N,N,N	NA;NA;NA	ZMYND8	ZMYND8,LOC100131496,NCOA3,SULF2,EYA2	IMR90	Hi-C	24141950	ZMYND8	41545
1491	chr20	46061788	46069549	46063379,46067785	N,Y	NA;NCOA3	NA	NCOA3,EYA2,ZMYND8	IMR90,MCF7	Hi-C,ChIA-PET	24141950,22265404	NCOA3	61052
1492	chr20	46079816	46084028	46082328	Y	NA	NCOA3	NCOA3,ZMYND8,LOC100131496,EYA2	IMR90	Hi-C	24141950	NCOA3	46573
1493	chr20	46096611	46099659	46097505	Y	NA	NCOA3	NCOA3,ZMYND8,EYA2,LOC100131496	IMR90	Hi-C	24141950	NCOA3	30942
1494	chr20	46100405	46104855	46102151	N	NA	NCOA3	NCOA3,ZMYND8,EYA2	IMR90	Hi-C	24141950	NCOA3	25746
1495	chr20	46630315	46634111	46631490	Y	SULF2	NA	SULF2	MCF7	ChIA-PET	22265404	LINC00494	354543
1496	chr20	46653079	46658542	46656200,46653874	N,Y	NA;NA	NA	SULF2	MCF7	ChIA-PET	22265404	LINC00494	330112
1497	chr20	46966817	46970736	46968074	N	NA	LINC00494	SULF2	IMR90	Hi-C	24141950	LINC00494	17918
1498	chr20	47116219	47118911	47117183	N	NA	NA	SULF2	IMR90	Hi-C	24141950	LINC00494	127565
1499	chr20	47156634	47159935	47158275	N	NA	NA	SULF2	IMR90	Hi-C	24141950	LINC00494	167980
1500	chr20	47447674	47450536	47448649	Y	PREX1,ZNFX1	PREX1	PREX1,ARFGEF2	IMR90	Hi-C	24141950	PREX1	3254
1501	chr20	47455025	47456761	47455823	Y	NA	PREX1	PREX1,ARFGEF2	IMR90,K562,MCF7	Hi-C,ChIA-PET	24141950,22265404	PREX1	10605
1502	chr20	47461699	47464726	47463578	Y	ZNFX1	PREX1	PREX1	IMR90	Hi-C	24141950	PREX1	17279
1503	chr20	47475633	47479314	47477828	N	NA	PREX1	PREX1,ARFGEF2,ZMYND8	IMR90,MCF7	Hi-C,ChIA-PET	24141950,22265404	PREX1	31213
1504	chr20	48366372	48368780	48367623	N	NA	B4GALT5	B4GALT5	IMR90	Hi-C	24141950	B4GALT5	35951
1505	chr20	48402023	48403582	48402494	Y	B4GALT5,TMEM189,SNAI1,RNF114,CEBPB,SLC9A8	SLC9A8	KCNB1,B4GALT5,SLC9A8,SPATA2	IMR90	Hi-C	24141950	SLC9A8	25668
1506	chr20	48418224	48420506	48418966	N	NA	SLC9A8	SLC9A8,B4GALT5,KCNB1,SPATA2	IMR90	Hi-C	24141950	SLC9A8	8744
1507	chr20	48421294	48423518	48421982	N	NA	SLC9A8	SPATA2	IMR90	Hi-C	24141950	SLC9A8	5732
1508	chr20	48778826	48786689	48782789	N	NA	UBE2V1,TMEM189-UBE2V1,CEBPB	SNAI1,UBE2V1,TMEM189-UBE2V1,FAM65C,MIR645,PTPN1,RNF114,CEBPB	IMR90,K562,MCF7	Hi-C,ChIA-PET	24141950,22265404	TMEM189-UBE2V1	8491
1509	chr20	48901681	48903479	48902648	Y	CEBPB	NA	LOC284751,PARD6B,PTPN1,FAM65C,MIR645,CEBPB	IMR90,K562	Hi-C,ChIA-PET	24141950,22265404	CEBPB	94561
1510	chr20	48954626	48957138	48955671	Y	RNF114,SNAI1,CEBPB,PTPN1	NA	CEBPB,LOC284751,PTPN1	K562,IMR90,MCF7	ChIA-PET,Hi-C	22265404,24141950	CEBPB	147506
1511	chr20	49098739	49101763	49100370	Y	TMEM189,CEBPB,PTPN1	PTPN1	LOC284751,CEBPB,TMEM189-UBE2V1,MIR645,FAM65C,PTPN1,PARD6B,UBE2V1,SNAI1	IMR90,MCF7,K562	Hi-C,ChIA-PET	24141950,22265404	PTPN1	25128
1512	chr20	49117631	49120386	49118737	Y	TMEM189,CEBPB,PTPN1	PTPN1	SNAI1,PTPN1	IMR90,K562	Hi-C,ChIA-PET	24141950,22265404	PTPN1	6505
1513	chr20	49406699	49408847	49407450	Y	MOCS3	BCAS4	ZMYND8,BCAS4,ADNP,LOC100131496,FAM65C,NCOA3	MCF7,K562	ChIA-PET	22265404	BCAS4	2620
1514	chr20	5058463	5060317	5059434	Y	PRNP,PRNP,RASSF2,RASSF2,SLC23A2	C20orf30,PCNA,CDS2	NA	NA	NA	NA	C20orf30	33416
1515	chr20	52210880	52214143	52211271	N	NA	ZNF217	SUMO1P1,BCAS1,BMP7,SULF2,ZMYND8,CYP24A1	IMR90,MCF7	Hi-C,ChIA-PET	24141950,22265404	ZNF217	11244
1516	chr20	52223701	52230492	52226484	N	NA	ZNF217	SUMO1P1,ZNF217,BCAS1	IMR90	Hi-C	24141950	ZNF217	24065
1517	chr20	52237383	52241678	52239531	N	NA	ZNF217	SUMO1P1,BMP7,ZNF217,BCAS1	IMR90,MCF7	Hi-C,ChIA-PET	24141950,22265404	ZNF217	37747
1518	chr20	52258431	52261969	52259645	N	NA	NA	SUMO1P1,BCAS1	IMR90	Hi-C	24141950	ZNF217	58795
1519	chr20	52267518	52279956	52269590,52273023,52277533	N,N,N	NA;NA;NA	NA	SUMO1P1,BCAS1,BMP7,ZNF217,SULF2	IMR90,MCF7	Hi-C,ChIA-PET	24141950,22265404	ZNF217	67882
1520	chr20	52301033	52303777	52302718	N	NA	NA	SUMO1P1	IMR90	Hi-C	24141950	ZNF217	101397
1521	chr20	52321562	52326747	52323412,52325040	N,N	NA;NA	NA	SUMO1P1,ZNF217	IMR90	Hi-C	24141950	ZNF217	121926
1522	chr20	52352219	52358876	52352331,52353662,52356576	Y,N,N	ZNF217;NA;NA	NA	ZNF217,BCAS1,BMP7	IMR90,MCF7	Hi-C,ChIA-PET	24141950,22265404	ZNF217	152583
1523	chr20	52368427	52372558	52371142	Y	ZNF217	NA	ZNF217,BCAS1,BMP7,SUMO1P1	IMR90,MCF7,K562	Hi-C,ChIA-PET	24141950,22265404	ZNF217	168791
1524	chr20	52444527	52448036	52446222	Y	ZNF217	NA	ZNF217,SUMO1P1,BCAS1,BMP7	IMR90,MCF7	Hi-C,ChIA-PET	24141950,22265404	ZNF217	244891
1525	chr20	52451072	52453701	52452253	Y	ZNF217	NA	ZNF217,BCAS1,SUMO1P1	IMR90	Hi-C	24141950	ZNF217	251436
1526	chr20	52463629	52464992	52464208	N	NA	NA	NA	NA	NA	NA	ZNF217	263993
1527	chr20	52506649	52513263	52510913	N	NA	NA	BCAS1,SUMO1P1,ZNF217,BMP7	IMR90,K562,MCF7	Hi-C,ChIA-PET	24141950,22265404	ZNF217	307013
1528	chr20	52514810	52518471	52516378	Y	ZNF217	NA	ZNF217,BMP7,SUMO1P1,BCAS1	IMR90,MCF7	Hi-C,ChIA-PET	24141950,22265404	PFDN4	306031
1529	chr20	56024723	56028177	56026344	N	NA	NA	MIR5095	IMR90,K562,MCF7	Hi-C,ChIA-PET	24141950,22265404	MTRNR2L3	89845
1530	chr20	56042149	56046910	56044617	N	NA	NA	CTCFL,MIR5095	IMR90	Hi-C	24141950	MTRNR2L3	107271
1531	chr20	56047717	56049681	56048413	N	NA	NA	CTCFL,MIR5095	IMR90	Hi-C	24141950	MTRNR2L3	112839
1532	chr20	5624048	5629940	5626791	N	NA	GPCPD1	GPCPD1,C20orf196,TRMT6	IMR90	Hi-C	24141950	GPCPD1	32376
1533	chr20	5672213	5674741	5672815	N	NA	NA	GPCPD1,C20orf196	IMR90	Hi-C	24141950	C20orf196	56302
1534	chr20	57738105	57743161	57740184	Y	ZNF831	NA	ZNF831,SLMO2-ATP5E,GNAS-AS1,GNAS	IMR90	Hi-C	24141950	SLMO2-ATP5E	120204
1535	chr21	10492765	10493162	10492963	N	NA	NA	NA	NA	NA	NA	ANKRD30BP2	3917325
1536	chr21	10595875	10603570	10597587	N	NA	NA	NA	NA	NA	NA	ANKRD30BP2	3806917
1537	chr21	11167480	11171049	11169996	N	NA	NA	BAGE5	IMR90	Hi-C	24141950	ANKRD30BP2	3239438
1538	chr21	15398602	15400941	15399679	N	NA	NA	NA	NA	NA	NA	HSPA13	354568
1539	chr21	15823771	15828237	15826453,15824139	N,N	NA;NA	NA	NA	NA	NA	NA	HSPA13	68262
1540	chr21	16046802	16050130	16048553	N	NA	NA	NA	NA	NA	NA	HSPA13	291293
1541	chr21	16054592	16062131	16056129,16059846	N,N	NA;NA	NA	NA	NA	NA	NA	HSPA13	299083
1542	chr21	16132655	16137202	16135352	N	NA	NA	NA	NA	NA	NA	NRIP1	299924
1543	chr21	16197737	16200417	16198514	N	NA	NA	NA	NA	NA	NA	NRIP1	236709
1544	chr21	16235586	16238200	16236886	N	NA	NA	NRIP1	IMR90,MCF7	Hi-C,ChIA-PET	24141950,22265404	NRIP1	198926
1545	chr21	26524703	26526840	26525943	N	NA	NA	NA	NA	NA	NA	LINC00158	277173
1546	chr21	26825988	26839148	26830366,26835141,26837166	N,Y,N	NA;MRPL39;NA	LINC00158	MIR155HG	IMR90	Hi-C	24141950	LINC00158	21975
1547	chr21	26852357	26861368	26859157	N	NA	LINC00158	NA	NA	NA	NA	LINC00158	48344
1548	chr21	26875197	26886596	26880387,26883786	N,N	NA;NA	MIR155HG	LINC00515,MRPL39	IMR90	Hi-C	24141950	MIR155HG	47861
1549	chr21	26921922	26924545	26923364	N	NA	MIR155HG	NA	NA	NA	NA	MIR155HG	9912
1550	chr21	34301154	34305666	34302063,34305060	N,N	NA;NA	NA	C21orf54,ATP5O,C21orf62,OLIG1,SON,IFNGR2	H1ESC,IMR90,GM12878,HELA,K562	5C,Hi-C	22955621,24141950	C21orf49	156743
1551	chr21	34576349	34580088	34577439	Y	SON,IL10RB,IFNGR2,IFNAR1,GART,GART,SYNJ1,SYNJ1,OLIG1,IFNAR2	IFNAR2	IL10RB,TMEM50B,IFNAR1,IFNGR2,IFNAR2,LOC100288432,C21orf119,URB1,GART,SON,DONSON,CRYZL1	IMR90,GM12878,K562	Hi-C,5C	24141950,22955621	IFNAR2	22143
1552	chr21	34586305	34590140	34588311	Y	NA	IFNAR2,IL10RB	IFNAR1,TMEM50B,IFNGR2,IFNAR2,LOC100288432,IL10RB,CRYZL1	IMR90,K562,GM12878	Hi-C,5C	24141950,22955621	IFNAR2	12091
1553	chr21	35389218	35397610	35391486	N	NA	MRPS6	MRPS6,ATP5O,LOC100506334,LINC00310,FAM165B,KCNE2	IMR90	Hi-C	24141950	MRPS6	48213
1554	chr21	36010764	36016355	36013187	N	NA	CLIC6	FAM165B,KCNE1,CLIC6,RCAN1	IMR90	Hi-C	24141950	CLIC6	25333
1555	chr21	36900424	36901897	36901339	N	NA	NA	RUNX1,LOC100506385	IMR90	Hi-C	24141950	RUNX1	478829
1556	chr21	38932171	38938749	38936241	Y	TTC3,DYRK1A,DYRK1A	NA	DSCR3,DSCR9,DYRK1A,KCNJ6	IMR90,MCF7	Hi-C,ChIA-PET	24141950,22265404	DYRK1A	192312
1557	chr21	43606874	43609623	43608555	N	NA	NA	ABCG1,TFF3,TFF2,RSPH1	IMR90	Hi-C	24141950	ZNF295	176378
1558	chr21	44535271	44542104	44535864	N	NA	U2AF1	NDUFV3,WDR4,PKNOX1,CBS,U2AF1,HSF2BP,RRP1B	IMR90,K562	Hi-C,ChIA-PET	24141950,22265404	U2AF1	7583
1559	chr21	44572295	44577693	44573794	Y	NA	U2AF1	HSF2BP,LINC00319,LINC00313,SIK1,RRP1B,U2AF1,WDR4,NDUFV3,PDXK	IMR90	Hi-C	24141950	U2AF1	44607
1560	chr21	44613701	44618214	44614197	Y	NA	NA	HSF2BP,LINC00313,SIK1,CRYAA,LINC00319,RRP1B,PDXK	IMR90	Hi-C	24141950	U2AF1	86013
1561	chr21	44732498	44735312	44733455	N	NA	NA	LINC00313,HSF2BP,CRYAA,RRP1B,SIK1	IMR90	Hi-C	24141950	SIK1	111690
1562	chr21	44771133	44775082	44773520	N	NA	NA	LINC00313,HSF2BP,SIK1,LINC00319	IMR90	Hi-C	24141950	SIK1	71920
1563	chr21	44779960	44783566	44781833	N	NA	NA	HSF2BP,SIK1,LINC00319,CRYAA,LINC00313,RRP1B	IMR90	Hi-C	24141950	SIK1	63436
1564	chr21	44859006	44860353	44859928	N	NA	SIK1	NA	NA	NA	NA	SIK1	12004
1565	chr21	45273223	45282096	45275156,45280989	N,N	NA;NA	AGPAT3	AGPAT3,PDXK,LOC284837,TRAPPC10	IMR90,K562	Hi-C,ChIA-PET	24141950,22265404	AGPAT3	3020
1566	chr21	46968661	46972584	46970946	N	NA	SLC19A1	SLC19A1,LOC100129027,PCBP3	IMR90,MCF7	Hi-C,ChIA-PET	24141950,22265404	SLC19A1	6276
1567	chr21	47034290	47037255	47035491	Y	NA	NA	PCBP3,POFUT2,SLC19A1,COL18A1,LOC100129027,ADARB1	IMR90	Hi-C	24141950	SLC19A1	71905
1568	chr21	9539887	9541674	9540581	N	NA	NA	NA	NA	NA	NA	ANKRD30BP2	4868813
1569	chr22	17694850	17702090	17698154,17700394	N,N	NA;NA	CECR5	NA	NA	NA	NA	CECR5	48673
1570	chr22	18796681	18799330	18797923	N	NA	NA	NA	NA	NA	NA	USP18	163923
1571	chr22	20421140	20427830	20427338	N	NA	TMEM191B,PI4KAP1	NA	NA	NA	NA	PI4KAP1	22445
[truncated: 1,083 more rows]

## Sheet: Table-S1c enhancers in U2OSrep1
Enhancer_ID	chr	start	end	center	FANTOM5	associated_gene-FANTOM5	associated_gene-50kb	associated_gene-4DGenome	Cell/Tissue	Detection_method	PMID	closest_gene	distance
[truncated: 1,636 more rows]

[truncated: 2 more sheets: Table-S1d enhancers in U2OSrep2, Table-S1e enhancers in K562 PRO]
