# Supplementary material for: Nascent RNA sequencing analysis provides insights into enhancer-mediated gene regulation
Source: BMC Genomics. 2018 Aug 23;19:633. doi: 10.1186/s12864-018-5016-z (PMC6107967; doi:10.1186/s12864-018-5016-z)
Supplement: Supplementary file 5 — Table S2. Transcriptional changes in gene body regions (S2a) and promoter-proximal regions (S2b) for active genes in Hdac3 KO vs. WT mouse livers. (XLSX 2301 kb) [file 12864_2018_5016_MOESM5_ESM.xlsx]

## Sheet: Table-S2a differential in gb
Transcript	Gene	baseMean	log2FoldChange	lfcSE	stat	pvalue	padj
NM_145565	Sds	2945.99	-3.77836	0.155359	-24.3201	1.20063e-130	1.35347e-126
NM_007813	Cyp2b13	1849.4	2.36517	0.108108	21.8779	4.22123e-106	2.37929e-102
NM_007494	Ass1	53239	-2.27645	0.111204	-20.4709	3.91537e-93	1.47127e-89
NM_019414	Selenbp2	835.44	-2.77513	0.141651	-19.5913	1.83465e-85	5.17051e-82
NM_009253	Serpina3m	1969.4	-2.03005	0.105966	-19.1576	8.36749e-82	1.88654e-78
NM_031884	Abcg5	4443.67	-2.20471	0.121134	-18.2005	5.11456e-74	9.6094e-71
NM_009063	Rgs5	826.392	2.3465	0.134727	17.4167	6.16113e-68	9.92205e-65
NM_026180	Abcg8	3737.28	-1.92923	0.11167	-17.2762	7.10665e-67	1.00142e-63
NM_001161742	Hsd3b3	2519.83	-1.77018	0.102557	-17.2604	9.35372e-67	1.17161e-63
NM_145711	Tox	6129.8	-1.69296	0.104483	-16.2032	4.78582e-59	5.39505e-56
NM_019546	Prodh2	3142.35	-2.16242	0.134298	-16.1017	2.4826e-58	2.54422e-55
NM_053115	Acox2	10079.6	-1.40825	0.0884199	-15.9268	4.12666e-57	3.87665e-54
NM_007972	F10	3013.21	-1.58486	0.0998067	-15.8793	8.81654e-57	7.64529e-54
NM_011458	Serpina3k	993.785	-2.58373	0.166215	-15.5445	1.73328e-54	1.39567e-51
NM_144883	5430407P10Rik	1578.04	-1.6949	0.109314	-15.5049	3.21287e-54	2.41458e-51
NM_138595	Gldc	5256.72	-1.42317	0.0919004	-15.486	4.31054e-54	2.85839e-51
NM_008030	Fmo3	916.403	-3.23654	0.208949	-15.4896	4.07793e-54	2.85839e-51
NM_153529	Nrn1	1965.9	-1.77363	0.115687	-15.3312	4.73085e-53	2.96282e-50
NM_001167936	Zyg11a	589.889	-2.33156	0.152484	-15.2905	8.84776e-53	5.24952e-50
NM_133882	C8b	604.453	-2.7029	0.177107	-15.2614	1.38176e-52	7.78831e-50
NM_025834	Proz	2782.72	-1.50139	0.0986009	-15.2269	2.34291e-52	1.25769e-49
NM_008904	Ppargc1a	4433.7	-2.08507	0.137503	-15.1638	6.14236e-52	3.1474e-49
NM_010403	Hao1	3514.2	-2.16265	0.143114	-15.1114	1.36194e-51	6.67527e-49
NM_018746	Itih4	3379.45	-1.44156	0.0958909	-15.0333	4.44348e-51	2.08714e-48
NM_008777	Pah	19056.2	-1.60205	0.107242	-14.9387	1.8467e-50	8.00687e-48
NM_133653	Mat1a	27530.4	-1.3751	0.0920365	-14.9408	1.78769e-50	8.00687e-48
NM_018887	Cyp39a1	3734.43	-2.00101	0.134146	-14.9167	2.56733e-50	1.07191e-47
NM_001033324	Zbtb16	8530.26	-1.74347	0.118089	-14.764	2.4992e-49	1.00619e-46
NM_133768	Asl	4978.31	-1.59851	0.108658	-14.7113	5.45234e-49	2.11946e-46
NM_133902	Sdsl	583.19	-2.30549	0.156923	-14.6919	7.26941e-49	2.7316e-46
NM_009692	Apoa1	6820.35	-1.69093	0.11545	-14.6464	1.42083e-48	5.16678e-46
NM_178763	Zfp750	481.992	-2.17897	0.150705	-14.4585	2.21573e-47	7.80559e-45
NM_001163748	Pde9a	1645.74	-1.58613	0.110947	-14.2964	2.30547e-46	7.87561e-44
NM_015756	Shroom3	3363.05	-1.40672	0.0991774	-14.1839	1.15212e-45	3.81995e-43
NM_001159318	Il1rap	2936.5	-1.83658	0.12973	-14.157	1.69102e-45	5.44655e-43
NM_138665	Sardh	6154.94	-1.49128	0.105593	-14.123	2.74233e-45	8.58729e-43
NM_008261	Hnf4a	11662.5	-1.4782	0.104833	-14.1005	3.77256e-45	1.14941e-42
NM_001131021	D630003M21Rik	993.686	-2.4378	0.173261	-14.0701	5.80059e-45	1.72079e-42
NM_144940	Uroc1	2754	-1.46904	0.105353	-13.944	3.42428e-44	9.89793e-42
NM_028341	Ttc39c	13974.1	-1.74472	0.125944	-13.8531	1.21808e-43	3.43285e-41
NM_007956	Esr1	6586.78	-1.32595	0.095813	-13.839	1.48319e-43	4.07805e-41
NM_010284	Ghr	19538.3	-1.35273	0.0977605	-13.8372	1.51956e-43	4.07857e-41
NM_138953	Ell2	4898.45	-1.36546	0.0988558	-13.8127	2.13746e-43	5.60363e-41
NM_177828	Arhgef37	1499.4	-1.95227	0.141643	-13.783	3.22408e-43	8.26023e-41
NM_008061	G6pc	16647.4	-1.51932	0.110435	-13.7576	4.58519e-43	1.14864e-40
NM_145152	Lrrc3	708.991	-1.84874	0.134951	-13.6994	1.02385e-42	2.50909e-40
NM_008277	Hpd	6332.53	-1.31215	0.0965514	-13.5902	4.57975e-42	1.09846e-39
NM_025557	Pcp4l1	869.571	-1.89795	0.139951	-13.5615	6.77192e-42	1.59041e-39
NM_172694	Megf9	3225.44	-1.58153	0.11715	-13.5	1.56311e-41	3.59612e-39
NM_013465	Ahsg	41709.1	-1.17559	0.0872429	-13.4749	2.19805e-41	4.95573e-39
NM_001033264	Gls2	1831.57	-1.6714	0.124597	-13.4144	4.97792e-41	1.10032e-38
NM_133753	Errfi1	26738.3	-1.46983	0.109723	-13.3959	6.39158e-41	1.38562e-38
NM_011044	Pck1	39468.6	-1.51861	0.113491	-13.3809	7.82176e-41	1.66367e-38
NM_008537	Amacr	1756.76	-1.42678	0.106912	-13.3455	1.2589e-40	2.62808e-38
NM_145389	BC016579	434.906	-2.15973	0.162026	-13.3295	1.55972e-40	3.13976e-38
NM_013475	Apoh	3074.1	-1.48463	0.111371	-13.3305	1.53874e-40	3.13976e-38
NM_028351	Rspo3	1218.13	1.64529	0.124704	13.1936	9.5528e-40	1.88928e-37
NM_009252	Serpina3n	2177.77	-2.0477	0.155631	-13.1574	1.54312e-39	2.99923e-37
NM_015829	Slc25a13	17565.3	-1.23629	0.0939939	-13.1528	1.63903e-39	3.13165e-37
NM_016719	Grb14	4750.33	-1.47001	0.111785	-13.1503	1.69561e-39	3.18578e-37
NM_144808	Slc39a14	10558.3	-1.37372	0.104702	-13.1202	2.52153e-39	4.65988e-37
NM_010752	Mad1l1	9106.16	-1.15608	0.088164	-13.1128	2.78013e-39	5.0549e-37
NM_023184	Klf15	5191.3	-1.54231	0.117761	-13.097	3.42326e-39	6.12545e-37
NM_008239	Foxq1	543.184	-1.99972	0.153768	-13.0047	1.15001e-38	2.02563e-36
NM_010565	Inhbc	824.945	-1.79742	0.138454	-12.9821	1.5457e-38	2.68072e-36
NM_001252579	Sulf2	1020.69	-1.52967	0.117854	-12.9794	1.60164e-38	2.73564e-36
NM_011825	Grem2	3470.58	-1.56196	0.120406	-12.9725	1.75253e-38	2.9487e-36
NM_008290	Hsd17b2	5551.56	-1.25459	0.0967835	-12.9628	1.98851e-38	3.29653e-36
NR_027778	Hgd	14488.7	-1.44175	0.111357	-12.9471	2.439e-38	3.98477e-36
NM_001109041	Kif21a	2825.38	-1.30787	0.101157	-12.929	3.08641e-38	4.97044e-36
NM_178257	Il22ra1	540.362	-1.81968	0.140801	-12.9237	3.30707e-38	5.25079e-36
NM_010233	Fn1	27572.9	-1.26556	0.098329	-12.8707	6.58298e-38	1.03069e-35
NR_033241	Bmp1	3907.95	-1.25125	0.0977193	-12.8046	1.54596e-37	2.38734e-35
NM_001081295	Arhgef26	3199.54	-1.3659	0.10678	-12.7918	1.82307e-37	2.77475e-35
NM_027406	Aldh1l1	12275.5	-1.2127	0.0948102	-12.7908	1.84606e-37	2.77475e-35
NM_197990	1700025G04Rik	4892.31	1.26194	0.0986804	12.7881	1.91072e-37	2.83415e-35
NM_027866	Colec11	1047.62	1.64477	0.128734	12.7765	2.21749e-37	3.24647e-35
NM_016661	Ahcy	4341.81	-1.24126	0.0971826	-12.7724	2.33704e-37	3.37762e-35
NM_007979	F9	995.139	-1.83821	0.145028	-12.6749	8.15099e-37	1.16312e-34
NM_001112698	Ngf	1731.4	1.45416	0.114917	12.6541	1.06246e-36	1.49714e-34
NM_001252569	Serpina1a	3157.77	-1.39385	0.110486	-12.6157	1.73074e-36	2.40873e-34
NM_001080809	Cps1	92579.6	-1.34634	0.106855	-12.5997	2.11889e-36	2.91296e-34
NM_007981	Acsl1	21337.3	-1.16795	0.0930552	-12.5511	3.91975e-36	5.32377e-34
NM_001166350	Serpina11	331.492	-2.16381	0.17245	-12.5475	4.10154e-36	5.50437e-34
NM_010172	F7	587.592	-1.73577	0.139598	-12.434	1.7077e-35	2.26481e-33
NM_001003893	Masp2	1626.54	-1.42239	0.114743	-12.3963	2.73658e-35	3.58714e-33
NM_010197	Fgf1	2711.31	-1.34981	0.10902	-12.3813	3.30049e-35	4.2766e-33
NM_011244	Rarg	2602.33	1.36931	0.110638	12.3765	3.50473e-35	4.48964e-33
NM_139300	Mylk	7972.14	-1.11549	0.0903825	-12.3419	5.38998e-35	6.82711e-33
NM_011656	Tuft1	721.005	-1.71323	0.139073	-12.3189	7.16391e-35	8.97319e-33
NM_021896	Gucy1a3	1735.5	1.58219	0.128941	12.2707	1.30154e-34	1.61233e-32
NM_018795	Abcc6	5593.43	-1.31765	0.107514	-12.2556	1.56783e-34	1.90639e-32
NM_030176	Spata2l	841.097	-1.68277	0.137309	-12.2553	1.57273e-34	1.90639e-32
NM_009062	Rgs4	321.211	2.25329	0.18474	12.1971	3.22151e-34	3.86341e-32
NM_015763	Lpin1	9871.39	-1.966	0.161988	-12.1367	6.74974e-34	8.00945e-32
NM_030565	Fam20c	1879.31	-1.26296	0.104121	-12.1297	7.34819e-34	8.62876e-32
NM_177380	Cyp3a44	1290.41	-1.73914	0.144143	-12.0654	1.60926e-33	1.87023e-31
NM_028066	F11	2155.69	-1.64747	0.136916	-12.0327	2.39097e-33	2.75034e-31
NM_008937	Prox1	6621.28	-1.26578	0.106024	-11.9385	7.45348e-33	8.48718e-31
NM_053196	Sfxn2	1157.68	-1.4619	0.122872	-11.8978	1.21566e-32	1.37041e-30
NM_007962	Mpzl2	869.684	-1.44313	0.121514	-11.8762	1.57324e-32	1.75596e-30
NM_007482	Arg1	8765.5	-1.44547	0.122082	-11.8402	2.42e-32	2.67458e-30
NM_058212	Dpf3	3386.57	-1.15458	0.0977319	-11.8138	3.31355e-32	3.62657e-30
NM_021042	Abcc9	2572.75	1.4912	0.126822	11.7582	6.40896e-32	6.94695e-30
NM_033037	Cdo1	8444.6	-1.50968	0.128786	-11.7224	9.79127e-32	1.05121e-29
NM_001111110	Cmah	5118.25	-1.32316	0.112926	-11.717	1.04246e-31	1.10864e-29
NM_153420	Acpl2	739.255	-1.52211	0.130072	-11.702	1.24448e-31	1.31112e-29
NM_009251	Serpina3g	1474.37	1.26468	0.108099	11.6993	1.28491e-31	1.34119e-29
NM_207655	Egfr	16411.3	-1.77249	0.152169	-11.6481	2.34497e-31	2.42521e-29
NM_001198914	Myb	375.708	-1.85728	0.159842	-11.6195	3.27989e-31	3.36129e-29
NM_001190451	Dcn	1516.36	1.52372	0.131342	11.6011	4.06626e-31	4.12964e-29
NM_201518	Flrt2	1023.08	1.35298	0.116639	11.5997	4.13345e-31	4.16039e-29
NM_022331	Herpud1	4532.57	-1.21572	0.104891	-11.5903	4.61638e-31	4.60535e-29
NM_001081205	Nipal1	1977.24	-1.29404	0.111697	-11.5852	4.89662e-31	4.84207e-29
NM_028077	1810055G02Rik	1563.94	-1.39825	0.120795	-11.5755	5.48778e-31	5.37945e-29
NM_011199	Pth1r	1811.05	1.53993	0.133536	11.5319	9.11136e-31	8.85451e-29
NM_023624	Lrat	638.753	1.53536	0.133328	11.5157	1.09984e-30	1.05971e-28
NM_011834	Aadat	660.191	-1.79208	0.155834	-11.4999	1.32089e-30	1.2619e-28
NM_130448	Pcdh18	298.091	1.95537	0.170137	11.4929	1.43208e-30	1.35662e-28
NM_001128151	Cecr2	2988.12	-1.46619	0.127839	-11.469	1.88731e-30	1.77297e-28
NM_028772	Dmgdh	3693.6	-1.31371	0.11466	-11.4574	2.15798e-30	2.01049e-28
NM_010636	Klf12	9330.1	-1.44333	0.12614	-11.4423	2.57105e-30	2.37569e-28
NM_011316	Saa4	941.855	-1.3802	0.121275	-11.3807	5.21693e-30	4.78134e-28
NM_001024720	Hmcn1	4279.16	1.09388	0.0961452	11.3774	5.41838e-30	4.92592e-28
NM_008332	Ifit2	1235.49	1.35674	0.119405	11.3626	6.42253e-30	5.79209e-28
NM_010359	Gstm3	153.577	2.72565	0.240014	11.3562	6.9059e-30	6.17858e-28
NM_011055	Pde3b	3663.28	-1.1002	0.0970703	-11.3341	8.89739e-30	7.89766e-28
NM_146148	C8a	2758.39	-1.35798	0.119886	-11.3273	9.61021e-30	8.46374e-28
NM_033217	Ngfr	407.504	1.72611	0.152457	11.322	1.02153e-29	8.92691e-28
NM_153193	Hsd3b2	851.427	-1.48203	0.131	-11.3132	1.12934e-29	9.79311e-28
NM_010211	Fhl1	750.526	1.59555	0.141624	11.2661	1.92932e-29	1.66025e-27
NM_144909	Gckr	1543.59	-1.19865	0.106475	-11.2576	2.12537e-29	1.8151e-27
NM_175507	Tmem20	780.964	-1.41469	0.125882	-11.2382	2.6483e-29	2.24469e-27
NM_001170978	Abat	5604.15	-1.19512	0.10645	-11.227	3.00361e-29	2.52684e-27
NM_001081389	Nlrp6	464.757	-1.67198	0.149004	-11.221	3.21626e-29	2.6857e-27
NM_001081048	Slc25a18	681.722	-1.5168	0.135493	-11.1947	4.32937e-29	3.5886e-27
NM_010406	Hc	4957.04	-1.14688	0.102651	-11.1725	5.55713e-29	4.57266e-27
NM_009929	Col18a1	19246	-1.14638	0.102636	-11.1693	5.76043e-29	4.7056e-27
NM_021390	Sall1	2320.37	-1.40557	0.125919	-11.1625	6.21951e-29	5.04407e-27
NM_010452	Hoxa3	1711.05	1.22675	0.110497	11.1021	1.2259e-28	9.87115e-27
NM_001039586	Glyctk	1833.64	-1.31486	0.118463	-11.0993	1.26371e-28	1.00322e-26
NM_011817	Gadd45g	501.754	-2.55937	0.230586	-11.0994	1.26288e-28	1.00322e-26
NM_007555	Bmp5	1792.9	1.45101	0.130973	11.0788	1.59069e-28	1.25398e-26
NM_010324	Got1	11316.8	-1.8403	0.166334	-11.0639	1.87818e-28	1.47033e-26
NM_008993	Pxmp2	756.062	-1.55561	0.140705	-11.0558	2.05505e-28	1.5977e-26
NM_015734	Col5a1	3372.15	1.46256	0.13237	11.049	2.21548e-28	1.71063e-26
NM_019483	Smad9	959.367	-1.93624	0.175986	-11.0023	3.72687e-28	2.85803e-26
NM_026385	Pllp	281.879	-1.95008	0.177455	-10.9891	4.31063e-28	3.28336e-26
NM_144903	Aldob	13937.6	-1.26877	0.115923	-10.9449	7.02859e-28	5.31767e-26
NM_008764	Tnfrsf11b	625.15	1.50036	0.13718	10.9372	7.6535e-28	5.75186e-26
NM_145394	Slc44a3	784.09	-1.81569	0.166047	-10.9348	7.85677e-28	5.86552e-26
NM_001037713	Xaf1	1844.26	1.13957	0.104434	10.9119	1.01148e-27	7.50156e-26
NM_008782	Pax5	2195.02	-1.25772	0.115274	-10.9107	1.02493e-27	7.55163e-26
NM_001039678	Prhoxnb	449.518	-1.69164	0.1551	-10.9067	1.07029e-27	7.83463e-26
NM_001146268	Pdgfrb	1178.92	1.48234	0.136117	10.8902	1.28394e-27	9.33796e-26
NM_008194	Gyk	5344.73	-1.09658	0.100753	-10.8838	1.37704e-27	9.9509e-26
NM_011707	Vtn	532.909	-1.56503	0.143965	-10.8709	1.58577e-27	1.13862e-25
NM_026929	Chac1	123.791	-2.67514	0.246558	-10.8499	1.99615e-27	1.42422e-25
NM_177809	Slc25a48	523.826	-1.58862	0.146602	-10.8363	2.31608e-27	1.64208e-25
NM_010332	Ednra	1289.55	1.488	0.137364	10.8326	2.41213e-27	1.6995e-25
NM_134127	Cyp4f15	3035.18	-1.14147	0.105494	-10.8202	2.76199e-27	1.9339e-25
NR_036630	Gm1082	115.67	-2.61982	0.242285	-10.813	2.98817e-27	2.07936e-25
NM_009244	Serpina1b	3560.69	-1.03116	0.095397	-10.8091	3.11557e-27	2.15471e-25
NM_001004180	BC057022	1145.06	-1.58814	0.14737	-10.7765	4.44254e-27	3.0537e-25
NM_153145	Abca8a	2673.25	-1.6435	0.152886	-10.7499	5.93453e-27	4.05454e-25
NM_175443	Etnk2	4492.75	-1.81463	0.169216	-10.7237	7.87503e-27	5.34791e-25
NM_146214	Tat	16367.3	-1.35478	0.126369	-10.7209	8.12218e-27	5.48271e-25
NM_009246	Serpina1d	1575.77	-1.14543	0.106893	-10.7157	8.59103e-27	5.76468e-25
NM_001081131	Dhtkd1	2356.79	-1.47974	0.138862	-10.6563	1.63035e-26	1.08751e-24
NM_010517	Igfbp4	8382.91	-1.02148	0.0960672	-10.633	2.09306e-26	1.38794e-24
NM_177743	Fam198a	267.511	1.82711	0.171951	10.6258	2.26129e-26	1.49073e-24
NM_173422	Colec10	1355.39	1.27612	0.120241	10.613	2.59287e-26	1.69938e-24
NM_001039555	Cyp2c68	2418.16	-1.3515	0.127896	-10.5672	4.23153e-26	2.75734e-24
NM_001012310	Slc25a47	3669.87	-1.2292	0.116417	-10.5585	4.639e-26	3.00549e-24
NM_026728	Echdc2	807.762	-1.31869	0.125361	-10.5191	7.05106e-26	4.51628e-24
NM_175314	Adamts9	2973.28	1.25677	0.119475	10.5192	7.0504e-26	4.51628e-24
NM_001081224	Prr16	2752.66	-1.40814	0.133944	-10.5128	7.53871e-26	4.80135e-24
NR_037986	Gm16880	1947.94	-1.07472	0.102235	-10.5123	7.58244e-26	4.80207e-24
NM_175480	Zfp612	872.557	-1.39946	0.133255	-10.5021	8.44472e-26	5.31828e-24
NM_181277	Col14a1	2905.98	1.35334	0.128987	10.492	9.39679e-26	5.885e-24
NM_009040	Rdh16	785.425	-1.37653	0.131231	-10.4893	9.67074e-26	6.02311e-24
NM_019990	Stard10	6671.45	-1.1666	0.111236	-10.4876	9.85013e-26	6.10113e-24
NM_172589	Lhfpl2	4568.81	1.06381	0.101636	10.4669	1.22579e-25	7.55103e-24
NM_028326	Zfp618	2839.24	-1.06356	0.101772	-10.4503	1.46017e-25	8.94595e-24
NM_001034866	Pnldc1	774.37	-1.37745	0.132296	-10.4119	2.18905e-25	1.3339e-23
NM_133809	Kmo	2427.7	-1.20124	0.115489	-10.4013	2.44467e-25	1.48165e-23
NM_144810	Klhdc8a	464.313	-1.53365	0.147496	-10.3979	2.53433e-25	1.52778e-23
NM_018775	Tbc1d8	4247.97	-1.10592	0.106448	-10.3894	2.7722e-25	1.66229e-23
NM_023653	Wnt2	941.596	1.21388	0.117017	10.3736	3.27053e-25	1.95072e-23
NM_019423	Elovl2	6373.01	-1.24904	0.120418	-10.3725	3.30643e-25	1.96176e-23
NM_028478	Rassf6	509.187	-1.50917	0.145547	-10.369	3.43244e-25	2.02586e-23
NM_013626	Pam	3352.28	1.19792	0.115786	10.346	4.36535e-25	2.56305e-23
NM_001033481	Gm98	948.331	-1.30932	0.126615	-10.3409	4.60134e-25	2.68761e-23
NM_026439	Ccdc80	1101.59	1.23462	0.119529	10.329	5.20778e-25	3.02615e-23
NM_177351	Agphd1	2848.05	-1.40613	0.136181	-10.3255	5.40539e-25	3.12487e-23
NM_008063	Slc37a4	723.01	-1.68811	0.163548	-10.3218	5.61692e-25	3.23059e-23
NM_008406	Itih1	2285.71	-1.03545	0.100382	-10.3151	6.02365e-25	3.44693e-23
NM_007618	Serpina6	2403.23	1.54685	0.1508	10.2576	1.09346e-24	6.22555e-23
NM_001163676	Abcc4	3762.28	0.969584	0.094547	10.255	1.1232e-24	6.36272e-23
NM_020568	Plin4	647.298	-1.49509	0.145841	-10.2515	1.16539e-24	6.56873e-23
NM_001031851	Agxt2	2677.09	-1.19903	0.117159	-10.2342	1.39278e-24	7.81137e-23
NM_145499	Cyp2c70	13664.5	-0.996258	0.0973692	-10.2318	1.42905e-24	7.9751e-23
NM_027913	Vwce	752.585	-1.29015	0.126155	-10.2268	1.50477e-24	8.3563e-23
NM_008898	Por	13487.8	-0.933105	0.091345	-10.2152	1.69561e-24	9.36991e-23
NM_029628	Ppp1r3g	128.621	-2.66965	0.261584	-10.2057	1.86932e-24	1.02795e-22
NM_013786	Hsd17b6	1687.8	-1.71388	0.167973	-10.2033	1.9162e-24	1.04861e-22
NM_025877	Slc25a23	2658.45	-1.03075	0.101042	-10.2012	1.95771e-24	1.06615e-22
NM_019545	Hao2	992.741	-1.2802	0.125577	-10.1946	2.09656e-24	1.13628e-22
NM_146151	Tesk2	1593.87	-1.24823	0.122477	-10.1916	2.16213e-24	1.16621e-22
NM_133880	Pafah2	1503.91	-1.17141	0.114964	-10.1894	2.21205e-24	1.18745e-22
NM_009330	Hnf1b	2144.09	-1.26772	0.124565	-10.1771	2.50816e-24	1.34002e-22
NM_001145959	Ndrg2	2991.87	-0.97538	0.0962768	-10.131	4.0251e-24	2.14033e-22
NM_001205234	Nrxn2	1318.08	1.26811	0.125333	10.118	4.59875e-24	2.43388e-22
NM_028056	1600002H07Rik	377.671	-1.88267	0.186121	-10.1153	4.72669e-24	2.4899e-22
NM_146102	Afap1l2	1501.86	1.6103	0.159446	10.0993	5.56238e-24	2.9165e-22
NM_001164185	Lsr	1758.11	-1.08495	0.107636	-10.0798	6.78741e-24	3.54234e-22
NM_201600	Myo5b	4489.93	-0.953841	0.0946665	-10.0758	7.06834e-24	3.67196e-22
NM_001252661	5830473C10Rik	2441.29	-1.46191	0.145367	-10.0567	8.58522e-24	4.4395e-22
NM_008048	Igfbp7	6673.03	1.00269	0.0998068	10.0463	9.53621e-24	4.90875e-22
NM_027918	1300017J02Rik	2292.47	-1.09809	0.109405	-10.037	1.04845e-23	5.37234e-22
NM_001077404	Nrp2	6783.7	1.00963	0.100632	10.033	1.0918e-23	5.56916e-22
NM_008260	Foxa3	1683.44	-1.26375	0.126058	-10.0251	1.18223e-23	6.0033e-22
NM_001029977	Gm4788	1203.28	-1.69827	0.169715	-10.0066	1.42507e-23	7.20397e-22
NM_001081349	Slc43a1	645.926	-1.39453	0.139385	-10.0049	1.45066e-23	7.30057e-22
NM_028011	Tom1l1	695.114	-1.29687	0.129738	-9.99605	1.58595e-23	7.94599e-22
NM_009369	Tgfbi	1868.92	1.08254	0.108334	9.99258	1.64247e-23	8.19274e-22
NM_029310	Fabp12	658.423	-1.38762	0.139002	-9.98278	1.81313e-23	9.00417e-22
NM_027904	Cpn2	1328.55	-1.32114	0.132404	-9.97811	1.90054e-23	9.39686e-22
NM_009245	Serpina1c	2125.77	-1.4066	0.141152	-9.96513	2.16587e-23	1.06619e-21
NM_001122733	Kit	3616.37	0.950168	0.0953661	9.96338	2.20449e-23	1.08049e-21
NM_023587	Ptplb	5145.52	-0.99096	0.0998981	-9.91971	3.4176e-23	1.66782e-21
NR_002866	Dio3os	128.615	-2.39661	0.24222	-9.89435	4.40455e-23	2.14019e-21
NM_181395	Pxdn	2584.9	1.00097	0.101338	9.8775	5.21162e-23	2.52148e-21
NM_001033223	Lin7a	2400.14	-1.41397	0.143178	-9.8756	5.3112e-23	2.55868e-21
NM_178706	Siglech	203.555	1.95347	0.198047	9.86369	5.98071e-23	2.86896e-21
NM_011281	Rorc	1707.82	-1.10429	0.112004	-9.85936	6.24473e-23	2.98292e-21
NM_001001322	Adamts13	957.223	1.40547	0.142719	9.84778	7.00713e-23	3.33297e-21
NM_010427	Hgf	3800.91	1.09801	0.111508	9.84692	7.06767e-23	3.34764e-21
NM_134079	Adk	44465.9	-1.10503	0.11232	-9.83817	7.71036e-23	3.63677e-21
NM_010173	Faah	1581.16	-1.22928	0.124964	-9.8371	7.79281e-23	3.66035e-21
NM_011976	Sema4g	2658.34	-1.06757	0.108641	-9.82663	8.64641e-23	4.04444e-21
NM_172671	Lgr4	3961.35	-1.16344	0.11856	-9.81312	9.88623e-23	4.60527e-21
NM_201622	Nr1h5	327.126	1.55005	0.15807	9.80614	1.05946e-22	4.91494e-21
NM_009955	Dpysl2	2479.05	1.05122	0.107339	9.79349	1.20081e-22	5.54783e-21
NM_017469	Gucy1b3	815.9	1.31309	0.13418	9.78602	1.29279e-22	5.94844e-21
NM_001033167	Slc22a23	10888.6	-0.861389	0.0880308	-9.78509	1.30485e-22	5.97949e-21
NM_010176	Fah	5643.07	-1.14347	0.11696	-9.7766	1.41897e-22	6.47614e-21
NM_145364	Akr1d1	3926.81	-1.26407	0.129438	-9.76584	1.57806e-22	7.17315e-21
NM_175217	Mmd2	885.575	-1.42627	0.146173	-9.75747	1.71372e-22	7.75856e-21
NM_007940	Ephx2	3208.21	-1.34967	0.138655	-9.73405	2.15829e-22	9.73217e-21
NM_022722	Dpys	11649.9	-1.28809	0.132492	-9.72205	2.42846e-22	1.09068e-20
NM_008304	Sdc2	5548.52	-1.2536	0.129094	-9.71073	2.71395e-22	1.21406e-20
NM_009655	Alcam	4560.89	-1.00765	0.103834	-9.70437	2.88851e-22	1.28704e-20
NM_027908	Amdhd1	1970.93	-1.25828	0.129867	-9.68902	3.35722e-22	1.49e-20
NM_026384	Dgat2	9393.73	-1.16895	0.120775	-9.67875	3.71229e-22	1.64112e-20
NM_133686	Qprt	1920.31	-1.09505	0.113514	-9.64684	5.06956e-22	2.23239e-20
NM_008407	Itih3	4425.31	-1.15321	0.11976	-9.62933	6.01204e-22	2.63711e-20
NM_010012	Cyp8b1	132.167	-2.27939	0.23684	-9.6242	6.31979e-22	2.76135e-20
NM_025768	Grtp1	859.728	-1.1973	0.12448	-9.61841	6.68564e-22	2.90993e-20
NM_016870	Acsm3	833.92	-1.54719	0.160875	-9.61739	6.75221e-22	2.9276e-20
NM_007804	Cux2	7797.12	-1.04107	0.108268	-9.61571	6.86344e-22	2.96443e-20
NM_010726	Phyh	5108.31	-1.05876	0.110276	-9.60101	7.91632e-22	3.40613e-20
NM_001081286	Fat1	1723.31	-1.01358	0.105964	-9.56528	1.11897e-21	4.79626e-20
NM_145146	Afm	1502.48	-1.20256	0.125922	-9.55002	1.29675e-21	5.5372e-20
NM_009714	Asgr1	528.014	-1.53912	0.161229	-9.54619	1.34551e-21	5.70223e-20
NM_021022	Abcb11	11702.7	-0.986647	0.103352	-9.5465	1.34152e-21	5.70223e-20
NM_025670	5730403B10Rik	2755.97	-1.03612	0.108637	-9.53745	1.46384e-21	6.18049e-20
NM_134255	Elovl5	16200.4	-1.02479	0.107585	-9.52541	1.64386e-21	6.91463e-20
NM_146146	Lepr	4900.16	-1.72907	0.181869	-9.5072	1.95861e-21	8.20797e-20
NM_009616	Adam19	6285.82	0.929788	0.0980674	9.48112	2.51573e-21	1.05036e-19
NM_001040072	Nynrin	1234.11	1.13864	0.120223	9.4711	2.76901e-21	1.15185e-19
NM_008293	Hsd3b1	233.733	-2.23951	0.236558	-9.46709	2.87734e-21	1.19251e-19
NM_010279	Gfra1	7145.61	-1.31896	0.139417	-9.46051	3.06459e-21	1.26546e-19
NM_008428	Kcnj8	315.35	1.75169	0.185215	9.45761	3.1507e-21	1.29627e-19
NM_008961	Pter	2374.25	-1.18437	0.125303	-9.45206	3.32227e-21	1.36189e-19
NR_040274	9330179D12Rik	910.043	1.4069	0.14886	9.45117	3.35049e-21	1.36848e-19
NM_019975	Hacl1	10637.7	-0.912858	0.0968446	-9.42601	4.26004e-21	1.7337e-19
NM_054077	Prelp	721.545	1.31732	0.139819	9.42159	4.44294e-21	1.80163e-19
NM_173437	Nav1	5687.45	1.04001	0.110562	9.40655	5.127e-21	2.07157e-19
NM_001164565	Acnat1	978.28	-1.45573	0.15491	-9.39728	5.59933e-21	2.25433e-19
NM_028788	1300002K09Rik	3023.52	-1.03556	0.110239	-9.39374	5.79083e-21	2.32313e-19
NM_001144993	2810459M11Rik	564.23	-1.27907	0.136184	-9.39223	5.87445e-21	2.34832e-19
NM_019588	Plce1	2453.13	-0.963178	0.102576	-9.38986	6.00777e-21	2.39313e-19
NM_001166065	Gcnt4	274.966	-1.65246	0.176074	-9.38505	6.28877e-21	2.49624e-19
NM_022884	Bhmt2	2422.62	-1.33212	0.142017	-9.37998	6.59827e-21	2.60991e-19
NM_029525	Prex2	5430.87	0.942957	0.100608	9.37262	7.07527e-21	2.78879e-19
NM_001150749	Rdh7	926.461	-1.30606	0.139541	-9.35972	7.99469e-21	3.14021e-19
NM_027865	Tmem25	418.519	-1.58459	0.169442	-9.35182	8.61521e-21	3.3722e-19
NM_175438	Aldh4a1	3139.15	-1.10714	0.118405	-9.35041	8.7312e-21	3.40577e-19
NM_146057	Dap	5968.39	-0.887243	0.0949158	-9.34769	8.95845e-21	3.48237e-19
NM_172477	Dennd2a	2704.62	1.33118	0.142437	9.34569	9.12911e-21	3.53651e-19
NM_133888	Smpdl3b	879.756	1.37119	0.147008	9.32731	1.08589e-20	4.19222e-19
NM_009205	Slc3a1	1023.16	-1.1302	0.121438	-9.30682	1.31711e-20	5.0675e-19
NM_011923	Angptl2	695.012	1.39493	0.149986	9.30041	1.39901e-20	5.3643e-19
NM_009721	Atp1b1	2299.37	-1.32939	0.143018	-9.29526	1.46843e-20	5.6114e-19
NM_001081361	Mosc1	4249.22	-0.980022	0.105659	-9.2753	1.77124e-20	6.74566e-19
NM_010559	Il6ra	6524.99	-1.14657	0.123708	-9.26842	1.88932e-20	7.17116e-19
NM_001081116	Arhgef17	1504	1.47114	0.158843	9.26159	2.01409e-20	7.61909e-19
NM_133995	Upb1	4260.86	-0.924175	0.0998841	-9.25247	2.1936e-20	8.27038e-19
NM_001252293	Mest	1031.9	1.13697	0.12302	9.24222	2.41441e-20	9.07255e-19
NM_001243857	Fam124a	3892.86	0.920815	0.0997021	9.23566	2.56709e-20	9.61423e-19
NM_144853	Cyyr1	3299.39	1.10377	0.119575	9.23078	2.68662e-20	1.00286e-18
NM_023523	Pecr	1163.5	-1.38508	0.150156	-9.22425	2.85541e-20	1.06235e-18
NM_001001488	Atp8b1	4309.68	-0.904503	0.0981921	-9.21157	3.21387e-20	1.19177e-18
NM_144784	Acat1	3577.75	-1.01513	0.110243	-9.20817	3.31742e-20	1.22532e-18
NM_080563	Rnf144a	2688.58	0.909309	0.0987532	9.20789	3.32607e-20	1.22532e-18
NM_001177561	Slc10a1	2366.63	-1.0272	0.11174	-9.19277	3.82849e-20	1.40582e-18
NM_023844	Jam2	2377.79	0.958137	0.104572	9.1625	5.07085e-20	1.85596e-18
NM_134069	Slc17a3	1317.01	-1.03227	0.112837	-9.14838	5.77924e-20	2.10839e-18
NM_001033337	Ttc38	1953.39	-0.930187	0.101756	-9.14131	6.16975e-20	2.2436e-18
NM_023275	Rhoj	2051.94	1.08928	0.11925	9.13436	6.57931e-20	2.3772e-18
NM_009649	Akap2	2780.9	1.00063	0.109543	9.13456	6.56762e-20	2.3772e-18
NM_018782	Calcrl	6385.89	0.965153	0.105721	9.12926	6.89665e-20	2.48389e-18
NM_027468	Cpm	710.632	-1.18681	0.130006	-9.12888	6.9214e-20	2.48487e-18
NM_007818	Cyp3a11	10249	1.19433	0.130926	9.12214	7.3658e-20	2.63602e-18
NM_146013	Sec14l4	2018.84	-1.19371	0.131038	-9.10966	8.2642e-20	2.94817e-18
NM_001159942	Plekhg1	16133.1	0.964764	0.106031	9.09889	9.12621e-20	3.24542e-18
NM_016847	Avpr1a	215.658	-1.8996	0.208832	-9.0963	9.34616e-20	3.30508e-18
NM_007860	Dio1	1554.92	-1.37312	0.150955	-9.09622	9.35263e-20	3.30508e-18
NM_027052	Slc38a4	13015.7	-0.843064	0.0928238	-9.08241	1.06195e-19	3.74106e-18
NM_019775	Cpb2	1982.21	-0.92959	0.102438	-9.07462	1.14078e-19	4.00623e-18
NM_001025575	Cfhr2	1298.76	-1.24008	0.136659	-9.07425	1.14462e-19	4.00725e-18
NM_027552	Kynu	8824.7	-0.894139	0.0985708	-9.07103	1.17898e-19	4.11474e-18
NM_010325	Got2	2256.09	-1.02604	0.113209	-9.06328	1.26586e-19	4.40432e-18
NM_001163587	Agxt2l1	839.907	-1.98224	0.218826	-9.05851	1.32244e-19	4.58705e-18
NM_027902	Tmprss6	3667.07	-0.998983	0.11034	-9.05368	1.38235e-19	4.78013e-18
NR_045850	B130024G19Rik	1244.18	1.03622	0.114471	9.05222	1.40088e-19	4.82939e-18
NM_026821	D4Bwg0951e	3298.82	-1.18103	0.130731	-9.03406	1.65412e-19	5.68503e-18
NM_001243102	AI182371	1473.65	-1.46364	0.162233	-9.02184	1.84957e-19	6.33743e-18
NM_008341	Igfbp1	16272.9	-1.11126	0.123218	-9.01867	1.90394e-19	6.50396e-18
NM_001195596	2010003K15Rik	1045.01	-1.1073	0.122824	-9.01533	1.96275e-19	6.68463e-18
NM_001101598	Isoc2a	1392.18	-0.984678	0.109236	-9.0142	1.98309e-19	6.73355e-18
NM_001032727	Sybu	2035.11	-1.24155	0.137754	-9.01281	2.00851e-19	6.79939e-18
NM_010288	Gja1	1161.97	1.13223	0.125763	9.00289	2.19848e-19	7.42021e-18
NM_194263	Tbx20	720.016	1.33645	0.148462	9.00194	2.21764e-19	7.46254e-18
NM_011134	Pon1	5263.45	-0.841299	0.093484	-8.99939	2.26976e-19	7.61518e-18
NM_027391	Iyd	310.71	-1.69723	0.188606	-8.99877	2.28251e-19	7.63523e-18
NM_001205311	Slc12a3	595.469	-1.34914	0.150133	-8.98626	2.55787e-19	8.53104e-18
NM_178079	Pm20d1	383.725	-1.41241	0.157266	-8.981	2.68328e-19	8.92289e-18
NM_027373	Afap1	1432.09	1.27147	0.141742	8.97036	2.95552e-19	9.79929e-18
NM_145466	A2ld1	1314.62	-1.06951	0.119262	-8.96771	3.02737e-19	1.00081e-17
NM_153151	Acat3	1655.19	-1.10673	0.12354	-8.95852	3.29062e-19	1.08465e-17
NM_010710	Lhx2	497.313	1.33236	0.148835	8.9519	3.49416e-19	1.14839e-17
NM_013690	Tek	4637.68	1.03497	0.115709	8.9446	3.7329e-19	1.22328e-17
NM_138583	D16H22S680E	3610.85	-1.25313	0.140388	-8.92618	4.40956e-19	1.44084e-17
NM_175138	Dnaic1	1010.06	-1.17355	0.1316	-8.9175	4.76928e-19	1.55388e-17
NM_010228	Flt1	9232.87	1.00363	0.112559	8.91652	4.81189e-19	1.56324e-17
NM_172928	Dclk3	507.642	-1.78841	0.201147	-8.89106	6.05292e-19	1.96076e-17
NM_145368	Acnat2	379.161	-1.36634	0.153824	-8.88247	6.53905e-19	2.11217e-17
NM_001256005	Gbp4	1048.43	1.26173	0.142169	8.87487	7.0016e-19	2.25511e-17
NM_009741	Bcl2	2338.44	1.02518	0.115535	8.87331	7.1001e-19	2.28033e-17
NM_024229	Pcyt2	1369.12	-1.07746	0.121546	-8.86461	7.67725e-19	2.45868e-17
NM_145447	Mfsd7c	1380.72	-1.22249	0.137976	-8.86011	7.99339e-19	2.55268e-17
NM_182930	Plekha6	5879.74	-0.803422	0.090682	-8.85978	8.01715e-19	2.55303e-17
NM_134042	Aldh6a1	1594.97	-1.19804	0.135289	-8.85542	8.33696e-19	2.64739e-17
NM_007585	Anxa2	2510.79	1.02827	0.116125	8.85487	8.37811e-19	2.65299e-17
NM_008223	Serpind1	1231.08	-1.26282	0.142818	-8.84214	9.3901e-19	2.96511e-17
NM_008817	Peg3	1453.18	-1.3671	0.15468	-8.83822	9.72558e-19	3.06247e-17
NM_008420	Kcnb1	1501.72	1.00552	0.113918	8.82675	1.07765e-18	3.38394e-17
NR_038166	0610005C13Rik	3788.69	-1.07068	0.121359	-8.82238	1.12054e-18	3.50883e-17
NM_010698	Ldb2	9397.34	0.924777	0.104863	8.8189	1.15586e-18	3.60943e-17
NM_178890	Abtb2	4774.71	-1.02078	0.11587	-8.80972	1.25461e-18	3.90696e-17
NM_011542	Tcea3	699.705	-1.13515	0.128944	-8.80342	1.32707e-18	4.12124e-17
NM_146230	Acaa1b	4625	1.76141	0.200113	8.80206	1.34324e-18	4.15997e-17
NM_146042	Rnf144b	10943.5	-0.843596	0.0958703	-8.79934	1.37622e-18	4.25044e-17
NM_021456	Ces1g	703.286	1.71036	0.194492	8.79397	1.44361e-18	4.44639e-17
NM_009980	Ctbp2	5550.13	0.865713	0.0985704	8.78269	1.59604e-18	4.9025e-17
NM_008489	Lbp	4635.07	-1.10742	0.126189	-8.77584	1.69629e-18	5.19627e-17
NM_008769	Otc	4058.3	-1.34363	0.153229	-8.76879	1.8059e-18	5.51705e-17
NM_001038613	Olfm1	664.425	1.12101	0.128052	8.75433	2.05316e-18	6.25547e-17
NM_025912	2010011I20Rik	562.488	-1.21606	0.138999	-8.74873	2.15774e-18	6.5564e-17
NM_181325	Slc25a15	3821.11	-1.63346	0.186823	-8.74335	2.2629e-18	6.85745e-17
NM_001008231	Daam2	985.776	1.44838	0.165666	8.74276	2.27485e-18	6.87517e-17
NM_029296	1700001C19Rik	1210.71	-1.01231	0.115858	-8.7375	2.38335e-18	7.18383e-17
NM_013495	Cpt1a	16211.7	-0.754354	0.0863421	-8.7368	2.39814e-18	7.20914e-17
NM_146101	Habp2	3512.91	-0.907865	0.104058	-8.72459	2.67148e-18	8.00946e-17
NM_001113418	Ppara	17732.1	-1.02473	0.117621	-8.71214	2.98184e-18	8.91625e-17
NM_010168	F2	3061.2	-1.0723	0.123109	-8.71019	3.03363e-18	9.04712e-17
NM_009654	Alb	55127.2	-0.862879	0.0993151	-8.68829	3.67932e-18	1.09319e-16
NM_001042419	Cabyr	281.579	-1.85778	0.21383	-8.68812	3.68502e-18	1.09319e-16
NM_030069	Fam55b	332.305	-1.62882	0.187534	-8.68544	3.77272e-18	1.11627e-16
NM_008698	Nipsnap1	1095.2	-1.15816	0.133502	-8.67523	4.12712e-18	1.21793e-16
NM_001146349	Rnf217	2865.46	-0.960477	0.110817	-8.66723	4.42757e-18	1.30319e-16
NM_010022	Dbt	1298.82	-1.17322	0.135429	-8.66298	4.59575e-18	1.34916e-16
NM_009425	Tnfsf10	819.414	1.12137	0.12979	8.63989	5.62653e-18	1.64748e-16
NM_010101	S1pr3	318.603	1.53947	0.178475	8.62569	6.37048e-18	1.86048e-16
NR_045535	Sh2d3c	3944.6	0.872678	0.101195	8.6237	6.48252e-18	1.88831e-16
NM_027987	Cd300lg	1658.44	0.970386	0.112567	8.62049	6.66688e-18	1.937e-16
NM_027972	Ccdc19	467.521	1.25894	0.146378	8.60059	7.93066e-18	2.29826e-16
NM_001242411	Srgap1	4201.94	0.916063	0.106621	8.59177	8.56424e-18	2.47551e-16
NM_133234	Bbc3	552.186	1.18797	0.138612	8.57047	1.03066e-17	2.9715e-16
NM_026644	Agpat4	1330.08	0.942892	0.110131	8.56152	1.11391e-17	3.20335e-16
NM_019395	Fbp1	8054.85	-1.44219	0.168462	-8.56088	1.12011e-17	3.21297e-16
NM_007976	F5	4187.44	-0.89602	0.104766	-8.55256	1.20388e-17	3.44452e-16
NM_010401	Hal	3573.57	-1.64029	0.191933	-8.54616	1.27254e-17	3.63173e-16
NM_024477	Ttc28	6551.69	0.848232	0.099265	8.54513	1.28389e-17	3.65488e-16
NM_001008232	Asap3	1104.92	-1.02304	0.119875	-8.53421	1.41119e-17	4.00713e-16
NM_144855	Cbs	3360.84	-1.15853	0.13577	-8.53307	1.42512e-17	4.03652e-16
NM_019826	Ivd	987.14	-1.01159	0.118634	-8.52697	1.50225e-17	4.24432e-16
NM_023383	Aadac	326.834	-1.38841	0.162895	-8.52337	1.5498e-17	4.36773e-16
NM_010582	Itih2	9293.66	-0.905048	0.106213	-8.52109	1.58053e-17	4.44322e-16
NM_178713	Aldh8a1	3072.35	-1.12971	0.132713	-8.51241	1.70349e-17	4.77696e-16
NM_011854	Oasl2	765.439	1.33425	0.15687	8.50548	1.80847e-17	5.05877e-16
NM_145459	Zfp503	1426.87	1.73574	0.204302	8.49595	1.96317e-17	5.47792e-16
NM_011397	Slc23a1	619.456	-1.21827	0.143442	-8.49311	2.0118e-17	5.59974e-16
NM_172402	Slc25a32	632.067	-1.16222	0.13698	-8.48462	2.16419e-17	6.00908e-16
NM_010936	Nr1i2	5368.21	-1.04585	0.123293	-8.48266	2.20111e-17	6.09659e-16
NM_019739	Foxo1	9868.66	-0.776614	0.0915638	-8.48167	2.21986e-17	6.13345e-16
NM_011375	St3gal5	12826.6	-0.765962	0.0904519	-8.46816	2.4929e-17	6.87102e-16
NM_008490	Lcat	657.472	-1.13532	0.134104	-8.46595	2.5407e-17	6.9857e-16
NM_013930	Aass	5779.84	-1.32595	0.156689	-8.46232	2.62103e-17	7.18901e-16
NM_025833	Baiap2l1	3670.82	-0.998547	0.118043	-8.45917	2.69296e-17	7.36837e-16
NM_001038642	Ets1	20353.1	0.818565	0.096836	8.45311	2.83655e-17	7.74248e-16
NR_045841	4933407G14Rik	570.986	-1.14859	0.13589	-8.45237	2.8546e-17	7.77291e-16
NM_001113559	Sox5	8661.87	-0.927155	0.109769	-8.44642	3.00365e-17	8.15906e-16
NM_001161406	Grhl1	657.482	-1.32454	0.157085	-8.432	3.39808e-17	9.2083e-16
NM_146173	Tspan33	270.659	-1.43631	0.170364	-8.4308	3.43296e-17	9.28053e-16
NM_009112	S100a10	388.283	1.32785	0.157583	8.42639	3.56485e-17	9.614e-16
NM_170778	Dpyd	32768.1	-1.13843	0.135201	-8.42029	3.75544e-17	1.01038e-15
NM_133222	Eltd1	3752.35	0.957544	0.11409	8.39289	4.74316e-17	1.27309e-15
NM_011595	Timp3	1392.18	1.02205	0.122173	8.36557	5.98233e-17	1.60187e-15
NM_027905	1300018J18Rik	1343.38	-0.959351	0.114697	-8.36425	6.0498e-17	1.6161e-15
NM_207683	Pik3c2g	3867.8	-0.984811	0.117748	-8.36368	6.07896e-17	1.62005e-15
NM_015799	Tfr2	1518.95	-0.934407	0.111736	-8.36267	6.13168e-17	1.63025e-15
NM_001113373	Shank2	5184.57	-0.840674	0.100623	-8.35473	6.55851e-17	1.73963e-15
NM_176959	Fbxl7	6404.13	0.914535	0.109513	8.35092	6.77347e-17	1.79243e-15
NM_001039510	Adora1	2015.77	-1.06289	0.127292	-8.35	6.82606e-17	1.80211e-15
NM_008047	Fstl1	743.613	1.23719	0.148375	8.33829	7.53746e-17	1.98527e-15
NM_030708	Zfhx4	2235.41	-1.03933	0.12476	-8.33061	8.04284e-17	2.11345e-15
NM_029741	Ppfia3	332.296	1.3267	0.159348	8.32577	8.37824e-17	2.19646e-15
NM_008011	Fgfr4	411.873	-1.45797	0.175352	-8.31451	9.21319e-17	2.40975e-15
NM_016854	Ppp1r3c	560.562	-1.12789	0.135678	-8.31295	9.33504e-17	2.43597e-15
NM_001080979	Tead4	932.892	1.14602	0.137929	8.30878	9.66891e-17	2.51727e-15
NM_011435	Sod3	257.823	1.69325	0.203916	8.30366	1.00952e-16	2.6222e-15
NM_181072	Myo1e	6656.36	-0.893033	0.107564	-8.30235	1.02069e-16	2.64511e-15
NM_175236	Adhfe1	1333.73	-1.13492	0.136718	-8.30117	1.03091e-16	2.66547e-15
NM_029942	Prelid2	674.226	1.14818	0.138442	8.29362	1.0985e-16	2.83373e-15
NM_016668	Bhmt	22820.9	-0.968042	0.116796	-8.28828	1.14894e-16	2.95034e-15
NM_175162	Stox2	4322.43	0.965272	0.116461	8.2884	1.14784e-16	2.95034e-15
NM_019427	Epb4.1l4b	1470.57	-0.891587	0.107686	-8.27951	1.23684e-16	3.16883e-15
NM_178791	E130203B14Rik	2187.4	0.973347	0.117706	8.2693	1.34747e-16	3.44446e-15
NR_045195	A830082K12Rik	882.41	1.02548	0.124131	8.26123	1.44181e-16	3.67728e-15
NM_178920	Mal2	998.623	-1.04917	0.127149	-8.25148	1.5645e-16	3.98119e-15
NM_008728	Npr3	702.515	1.27991	0.155732	8.21866	2.0579e-16	5.22493e-15
NM_029419	Apol7a	573.024	-1.35286	0.16463	-8.21755	2.07694e-16	5.26144e-15
NR_045063	4930556M19Rik	1100.97	-1.10267	0.134353	-8.20725	2.26305e-16	5.72003e-15
NM_172731	Fgd5	5547.13	0.849978	0.103679	8.19819	2.44029e-16	6.15422e-15
NM_054098	Steap4	2128.66	0.848207	0.103469	8.19768	2.45072e-16	6.16673e-15
NM_030113	Arhgap10	3997.69	1.00181	0.122283	8.1925	2.55865e-16	6.42399e-15
NM_033314	Slco2a1	5838.29	0.853642	0.104401	8.17659	2.92001e-16	7.31495e-15
NM_007686	Cfi	1849.05	-0.873279	0.106853	-8.17271	3.01531e-16	7.53693e-15
NM_028966	Samd4	4774.75	0.765087	0.0937079	8.16459	3.22529e-16	8.04396e-15
NM_001252555	Gstz1	3065.27	-0.922524	0.113059	-8.15968	3.35904e-16	8.35905e-15
NM_030014	Hook1	705.857	-1.16587	0.143019	-8.15189	3.58278e-16	8.89619e-15
NM_021524	Nampt	3710.14	-0.770258	0.0945006	-8.15082	3.61462e-16	8.95553e-15
NM_011347	Selp	398.915	1.23571	0.151911	8.13442	4.1392e-16	1.02327e-14
NM_029653	Dapk1	17096.9	-0.881682	0.108429	-8.13142	4.24283e-16	1.0466e-14
NM_023395	Wfdc1	217.53	1.52505	0.187573	8.13045	4.27717e-16	1.05276e-14
NM_175199	Hspa12a	793.78	1.05393	0.129874	8.11501	4.85727e-16	1.19294e-14
NM_001081243	Filip1	1804.28	0.911698	0.112366	8.11365	4.91196e-16	1.20375e-14
NM_025325	Haao	3147.42	-0.963297	0.118847	-8.10534	5.25998e-16	1.28624e-14
NM_170729	Ank3	7317.65	0.800335	0.0988026	8.10034	5.48062e-16	1.33729e-14
NM_011704	Vnn1	183.105	1.60346	0.198271	8.08724	6.10326e-16	1.48601e-14
NM_022032	Perp	168.985	-1.71649	0.212269	-8.08641	6.14485e-16	1.49291e-14
NM_177092	Msrb3	3293.77	0.869258	0.107578	8.08023	6.46437e-16	1.56716e-14
NM_010220	Fkbp5	7021.98	-0.840065	0.104181	-8.06349	7.41438e-16	1.79361e-14
NM_001162946	Pcx	5721.79	-0.888935	0.110585	-8.03845	9.09842e-16	2.19159e-14
NM_001136061	Ednrb	1875.91	1.10319	0.137235	8.03864	9.08394e-16	2.19159e-14
NM_130449	Colec12	2601.67	-0.838199	0.104425	-8.02676	1.00078e-15	2.4055e-14
NM_001083628	Greb1l	3707.91	-1.09562	0.136522	-8.02521	1.0135e-15	2.43089e-14
NM_010049	Dhfr	700.644	-1.08076	0.134816	-8.01656	1.08747e-15	2.60278e-14
NM_001164357	Slc25a25	10578.5	-1.47794	0.184683	-8.00258	1.21835e-15	2.90984e-14
NM_001081212	Irs2	5814.12	-0.974412	0.121875	-7.99516	1.29409e-15	3.08421e-14
NM_011638	Tfrc	2016.25	-0.970644	0.121425	-7.99377	1.30874e-15	3.11254e-14
NM_144836	Slc17a2	2271.65	-1.15559	0.144573	-7.99311	1.31573e-15	3.12257e-14
NM_009196	Slc16a1	1023.71	-1.03999	0.130133	-7.99172	1.33064e-15	3.15133e-14
NM_001109661	Bach2	4785.04	-0.735059	0.0920327	-7.98693	1.38344e-15	3.26951e-14
NM_001081158	1300001I01Rik	3316.21	-0.834554	0.10454	-7.98312	1.42677e-15	3.36484e-14
NM_001161817	Myo1b	6679.57	-0.784578	0.0983153	-7.98023	1.46066e-15	3.43757e-14
NM_019769	1500003O03Rik	3401.26	-0.829692	0.10406	-7.97321	1.54605e-15	3.63095e-14
NM_031170	Krt8	706.238	1.32407	0.166125	7.97032	1.58268e-15	3.70927e-14
NM_001126047	Sema4c	3890.03	1.10439	0.138613	7.96747	1.6195e-15	3.78769e-14
NM_011782	Adamts5	534.718	1.19639	0.150272	7.96149	1.69984e-15	3.96735e-14
NM_001122892	Fyn	14496.9	0.801536	0.100802	7.95162	1.84092e-15	4.28776e-14
NM_008342	Igfbp2	12415.8	-1.42937	0.179797	-7.94992	1.86626e-15	4.32966e-14
NM_134249	Timd2	3089.15	-0.850989	0.107044	-7.9499	1.8666e-15	4.32966e-14
NM_013508	Elk3	10097.2	0.84002	0.105697	7.94741	1.90457e-15	4.40868e-14
NM_010638	Klf9	4600.28	-0.835136	0.105188	-7.93945	2.03082e-15	4.69127e-14
NM_144882	Spats2l	2937.9	0.840205	0.105885	7.93508	2.10361e-15	4.83959e-14
NR_029437	4933406I18Rik	1076.29	-1.02343	0.128973	-7.93528	2.10023e-15	4.83959e-14
NM_145572	Gys2	2706.33	-1.28154	0.161653	-7.92769	2.23263e-15	5.12596e-14
NM_018869	Grk5	2926.32	0.967427	0.122095	7.92354	2.30833e-15	5.289e-14
NM_001001883	Hecw2	6448.76	0.801373	0.101147	7.92289	2.32061e-15	5.30635e-14
NM_172530	She	1776.25	0.939195	0.118765	7.90799	2.61571e-15	5.96902e-14
NM_010513	Igf1r	4260.87	0.867208	0.109694	7.90572	2.66384e-15	6.06656e-14
NM_022433	Sirt3	1885.37	-0.996119	0.126028	-7.90392	2.70265e-15	6.14254e-14
NM_026152	Hoga1	1844.17	-1.05417	0.133645	-7.88783	3.0748e-15	6.97429e-14
NM_054044	Gpr124	1834.89	0.952097	0.120846	7.87862	3.31015e-15	7.49303e-14
NM_027280	Nkd1	2260.24	1.13456	0.14405	7.87613	3.37682e-15	7.62863e-14
NR_002855	Igf2as	124.481	-2.06377	0.262462	-7.86313	3.74661e-15	8.44711e-14
NM_028125	Zbtb46	3009.71	0.875863	0.111407	7.86184	3.78535e-15	8.51742e-14
NM_008243	Mst1	493.52	-1.13605	0.144656	-7.85346	4.0472e-15	9.08846e-14
NM_013865	Ndrg3	1304.02	-0.903628	0.115201	-7.84395	4.36578e-15	9.78439e-14
NM_008377	Lrig1	3372.55	-0.808172	0.103086	-7.83979	4.51309e-15	1.00945e-13
NM_001198766	Postn	363.966	1.27579	0.162915	7.83102	4.83913e-15	1.08023e-13
NM_001033213	Ttc7b	9263.24	0.749149	0.095711	7.82719	4.98879e-15	1.11144e-13
NM_145506	Epb4.1l5	2634.44	-0.903345	0.115473	-7.82299	5.1585e-15	1.14698e-13
NM_008434	Kcnq1	3626.14	0.797471	0.10195	7.82216	5.19259e-15	1.15229e-13
NM_025961	Gatm	1290.99	1.08614	0.138883	7.82054	5.25968e-15	1.16488e-13
NR_045166	B4galnt1	907.255	-0.970968	0.124341	-7.8089	5.76914e-15	1.27521e-13
NM_144919	Hdac11	1026.22	-0.921279	0.118131	-7.79882	6.2491e-15	1.37859e-13
NM_007743	Col1a2	483.288	1.19237	0.152969	7.79488	6.44697e-15	1.41947e-13
NM_007731	Col13a1	5014.99	0.899587	0.115446	7.7923	6.57977e-15	1.44357e-13
NM_029935	Chst15	10827.5	0.785615	0.10082	7.79226	6.58204e-15	1.44357e-13
NM_144839	Ube2e2	3782.92	-0.832347	0.106962	-7.78167	7.15746e-15	1.56368e-13
NM_001003950	Rab3ip	1435.25	-0.850923	0.109348	-7.7818	7.14975e-15	1.56368e-13
NM_026347	Iah1	402.455	-1.28607	0.165403	-7.77538	7.52239e-15	1.64023e-13
NM_001113412	Fggy	11432.1	-0.918369	0.118149	-7.773	7.66475e-15	1.66804e-13
NM_015828	Gne	6487.15	-1.02966	0.132699	-7.75939	8.53415e-15	1.85367e-13
NM_021345	Ptplad1	2357.62	-0.774498	0.0999767	-7.74679	9.42474e-15	2.04317e-13
NM_177708	Rtn4rl1	3216.08	-0.87397	0.112925	-7.73937	9.99142e-15	2.16187e-13
NM_011327	Scp2	17709.6	-0.695989	0.09001	-7.73236	1.05573e-14	2.27994e-13
NM_144844	Pcca	5658.51	-0.814188	0.105533	-7.71498	1.21001e-14	2.60811e-13
NM_007471	App	10274.4	0.774909	0.100472	7.71265	1.23232e-14	2.65114e-13
NM_028523	Dcbld2	768.975	1.11342	0.144368	7.71237	1.23502e-14	2.65188e-13
NM_009242	Sparc	2725.01	1.1257	0.146139	7.70292	1.32994e-14	2.84486e-13
NM_008156	Gpld1	5497.04	-1.05815	0.137369	-7.70297	1.32938e-14	2.84486e-13
NM_178692	C130074G19Rik	1529.42	-1.06383	0.138162	-7.69985	1.36231e-14	2.90859e-13
NM_017366	Acadvl	684.31	-1.02455	0.133151	-7.69466	1.41868e-14	3.02321e-13
NM_020260	Arhgap31	7575.03	0.791357	0.102887	7.69153	1.45383e-14	3.09226e-13
NM_026000	Psmd9	1104.42	-0.878419	0.11422	-7.69056	1.46488e-14	3.1099e-13
NM_176846	Exph5	1297.13	-1.28769	0.167699	-7.67857	1.6088e-14	3.40902e-13
NM_010612	Kdr	9576.61	0.821931	0.10708	7.67585	1.64325e-14	3.47548e-13
NM_025939	Paics	2356.81	-1.23657	0.161181	-7.6719	1.69461e-14	3.57741e-13
NM_010005	Cyp2d10	733.164	-1.05543	0.137624	-7.66894	1.73429e-14	3.65433e-13
NM_021423	Shank3	5201.37	0.932952	0.121687	7.66682	1.76315e-14	3.70821e-13
NM_001101471	Akap5	763.742	-1.05697	0.137871	-7.66639	1.76903e-14	3.71364e-13
NM_011136	Pou2af1	272.377	-1.29245	0.168861	-7.65395	1.94905e-14	4.08395e-13
NM_030697	Kank3	1507.51	0.84583	0.110539	7.65186	1.98091e-14	4.143e-13
NM_011058	Pdgfra	677.477	1.08402	0.141749	7.64747	2.04974e-14	4.27903e-13
NM_130450	Elovl6	935.976	1.11253	0.145523	7.64502	2.08916e-14	4.35325e-13
NM_177354	Vash1	789.218	1.04164	0.136326	7.64083	2.15826e-14	4.48893e-13
NM_007706	Socs2	707.485	-1.15676	0.151398	-7.64054	2.16308e-14	4.49069e-13
NM_008877	Plg	15116.3	-1.11048	0.145415	-7.63661	2.23012e-14	4.62135e-13
NM_009533	Xrcc5	876.912	-0.957973	0.125462	-7.63558	2.24811e-14	4.65009e-13
NM_030021	D730039F16Rik	492.449	-1.21158	0.158749	-7.63205	2.31042e-14	4.77021e-13
NM_133661	Slc6a12	906.264	-0.948791	0.124348	-7.63012	2.34537e-14	4.83352e-13
NM_007511	Atp7b	1169.51	-0.968078	0.127208	-7.61017	2.73732e-14	5.63098e-13
NM_029928	Ptprb	18668	0.838562	0.110484	7.58992	3.2011e-14	6.57305e-13
NM_013531	Gnb4	657.855	0.979428	0.129142	7.58409	3.34827e-14	6.86273e-13
NM_001097623	Trerf1	4132.77	0.971711	0.128186	7.58046	3.44329e-14	7.04469e-13
NM_010917	Nid1	2051.45	0.864943	0.114107	7.58013	3.45209e-14	7.0499e-13
NM_145570	Fam176a	6395.22	-0.70365	0.0928388	-7.57927	3.47498e-14	7.08382e-13
NR_045402	E330013P06	3081.88	1.40842	0.185845	7.57847	3.49661e-14	7.11504e-13
NM_001252539	Cyp4a31	1300.35	-1.41203	0.186483	-7.5719	3.67811e-14	7.47087e-13
NM_134072	Akr1c14	1469.78	-1.06254	0.140359	-7.57014	3.72825e-14	7.55043e-13
NM_013673	Sp100	5284.57	0.888841	0.117415	7.57005	3.73067e-14	7.55043e-13
NM_001029877	Nova2	1977.7	0.999421	0.132041	7.56905	3.75968e-14	7.5955e-13
NM_001040684	Hsd3b7	982.081	-0.922226	0.122065	-7.55521	4.18188e-14	8.43333e-13
NM_001097621	Kif26a	709.446	1.03366	0.136825	7.55463	4.20039e-14	8.45554e-13
NM_133904	Acacb	1230.89	1.0686	0.141476	7.55322	4.24625e-14	8.53262e-13
NM_001003948	Pid1	14597.5	-0.888202	0.117666	-7.54853	4.40214e-14	8.83012e-13
NM_178886	Ldlrad3	2174.48	-0.835147	0.110674	-7.54604	4.487e-14	8.98437e-13
NM_009621	Adamts1	1624.59	1.1622	0.154135	7.54014	4.69465e-14	9.38347e-13
NM_201358	Lyrm4	1732.07	-0.933203	0.123788	-7.53871	4.74653e-14	9.47037e-13
NM_001013785	Akr1c19	190.637	1.59848	0.212055	7.53808	4.76935e-14	9.4991e-13
NM_054080	Akr1c20	462.404	-1.22803	0.162929	-7.53721	4.8012e-14	9.54566e-13
NM_145401	Prkag2	12053.7	-0.710592	0.094313	-7.5344	4.90573e-14	9.73631e-13
NM_001159907	Gm17296	929.04	-0.896421	0.119178	-7.52171	5.40635e-14	1.0711e-12
NM_015800	Crim1	6056.05	0.701971	0.0934699	7.51012	5.90718e-14	1.16827e-12
NM_011242	Rasgrp2	2633.11	0.851068	0.113343	7.50878	5.96827e-14	1.17829e-12
NM_001085385	1600014C10Rik	3482.76	-0.956044	0.127368	-7.50616	6.08847e-14	1.19992e-12
NM_027627	4931408A02Rik	945.632	0.911129	0.121507	7.49855	6.45261e-14	1.26946e-12
NM_001025246	Trp53i11	1245.57	0.933989	0.124655	7.49262	6.75122e-14	1.3259e-12
NM_175484	Coro2b	3510.29	0.912097	0.121764	7.49071	6.85015e-14	1.34299e-12
NM_026272	Narf	1945.17	-0.857343	0.114464	-7.49009	6.88269e-14	1.34702e-12
NM_001044389	Clpx	7398.58	-0.924827	0.123482	-7.48954	6.91129e-14	1.35028e-12
NM_021534	Pxmp4	3864.78	-0.7684	0.102614	-7.48823	6.98072e-14	1.36148e-12
NM_009963	Cry2	2516.05	-0.940446	0.125717	-7.48067	7.39434e-14	1.43966e-12
NM_019676	Plcd1	344.841	1.17748	0.157437	7.47905	7.48599e-14	1.45499e-12
NM_019518	Grasp	540.136	1.03825	0.138865	7.47671	7.62052e-14	1.47859e-12
NM_011019	Osmr	1543.74	0.902219	0.120743	7.47225	7.88341e-14	1.52697e-12
NM_007984	Fscn1	816.464	1.19076	0.159383	7.47104	7.95661e-14	1.53851e-12
NM_008856	Prkch	10778.3	0.79276	0.106138	7.46913	8.0726e-14	1.55826e-12
NR_045471	1110050K14Rik	378.192	1.11934	0.150039	7.46035	8.62922e-14	1.66286e-12
NM_007932	Eng	7328.28	0.844895	0.113385	7.45154	9.22563e-14	1.77475e-12
NM_008952	Pipox	2706.38	-1.07526	0.144497	-7.44137	9.96439e-14	1.91361e-12
NM_172768	Gramd1b	2848.49	0.783445	0.105443	7.43005	1.08557e-13	2.08122e-12
NM_178644	Oaf	7273.91	-0.930135	0.125241	-7.42679	1.11269e-13	2.12959e-12
NM_172546	Cnksr3	7759.51	0.669332	0.0901367	7.42574	1.12154e-13	2.14291e-12
NM_001033217	Prickle1	5622.84	0.796161	0.107341	7.41711	1.19703e-13	2.28327e-12
NM_001109985	Nos1ap	3135.04	-0.922385	0.124498	-7.40882	1.27424e-13	2.42643e-12
NM_027827	Afmid	2564.63	-0.752967	0.101822	-7.39495	1.41464e-13	2.68925e-12
NM_026680	Golt1a	1181.02	-0.955444	0.129216	-7.39414	1.42324e-13	2.70104e-12
NM_019911	Tdo2	4067.07	-1.46796	0.198684	-7.38839	1.4862e-13	2.81578e-12
NM_008750	Nxn	2479.17	0.86269	0.116782	7.38719	1.49964e-13	2.83649e-12
NM_001163640	Chn2	10272.4	-0.724746	0.0981276	-7.38575	1.51594e-13	2.8625e-12
NM_016674	Cldn1	962.212	-1.19952	0.162476	-7.38271	1.55099e-13	2.92379e-12
NM_001113417	Thrb	10322	-0.868361	0.117705	-7.37741	1.61397e-13	3.03744e-12
NM_008297	Hsf2	1641.93	-1.08292	0.146834	-7.37512	1.64195e-13	3.08495e-12
NM_001081009	Parp8	2582.6	0.786686	0.106724	7.3712	1.69104e-13	3.1719e-12
NM_001167872	Zfp568	2715.93	-0.723461	0.0982981	-7.35987	1.84087e-13	3.44721e-12
NM_008998	Rab17	388.929	-1.19075	0.161888	-7.35539	1.90373e-13	3.559e-12
NM_011200	Ptp4a1	2449.51	-0.825337	0.112261	-7.35194	1.95349e-13	3.64598e-12
NM_194268	Onecut2	3801.51	-0.873525	0.118828	-7.35117	1.96481e-13	3.66103e-12
NM_029999	Lbh	2737.6	0.906121	0.123289	7.34957	1.98839e-13	3.69887e-12
NM_027171	Camsap3	488.1	-1.18495	0.161239	-7.34902	1.99664e-13	3.70809e-12
NM_001083125	Lhx6	537.963	0.982038	0.133648	7.34797	2.01241e-13	3.73123e-12
NM_027147	Enho	174.623	-1.68008	0.228826	-7.34218	2.10141e-13	3.88985e-12
NR_037707	Adamts10	2090.2	0.903082	0.123045	7.33946	2.14465e-13	3.96338e-12
NM_178220	Arrb1	6174.66	0.888203	0.121026	7.33895	2.15279e-13	3.97191e-12
NM_001039959	Ahnak	1966.21	0.796173	0.108511	7.33725	2.1802e-13	4.01592e-12
NM_146226	Apeh	1091.47	-0.830515	0.113341	-7.32756	2.34378e-13	4.31019e-12
NM_013723	Podxl	1773.8	1.02668	0.140131	7.32659	2.36083e-13	4.33447e-12
NM_001039162	Clip2	1864.48	0.894735	0.122126	7.3263	2.36595e-13	4.33681e-12
NM_011819	Gdf15	294.243	1.63292	0.223062	7.32049	2.47067e-13	4.5214e-12
NM_028182	Sh2d4a	724.137	-1.3764	0.18814	-7.31585	2.5576e-13	4.67291e-12
NM_027464	5730469M10Rik	248.367	-1.40211	0.191951	-7.30451	2.78274e-13	5.07603e-12
NM_007812	Cyp2a5	248.734	1.46817	0.201104	7.30055	2.86601e-13	5.21948e-12
NM_177615	Slc26a10	532.99	1.29457	0.177394	7.29774	2.92649e-13	5.32102e-12
NM_177016	Slc17a4	605.157	-0.991916	0.135952	-7.29608	2.96267e-13	5.37591e-12
NM_016894	Ramp1	504.813	0.995126	0.136395	7.29592	2.96622e-13	5.37591e-12
NM_023625	Plbd2	1273.68	-0.820628	0.112482	-7.29565	2.9723e-13	5.37828e-12
NM_009344	Phlda1	855.102	-0.872027	0.119558	-7.29375	3.0144e-13	5.44572e-12
NM_029573	Idh3a	1039	-0.840728	0.115312	-7.29088	3.07932e-13	5.55411e-12
NM_030026	Mccc2	1587.68	-0.964554	0.132326	-7.28924	3.11717e-13	5.61339e-12
NM_001164663	9830001H06Rik	4288.17	0.846553	0.11616	7.28785	3.14948e-13	5.66253e-12
NM_001081161	Fam171a1	3607.08	0.85016	0.116689	7.28571	3.19988e-13	5.74399e-12
NM_008372	Il7r	385.501	-1.26245	0.173545	-7.27449	3.47723e-13	6.23193e-12
NM_010007	Cyp2j5	1792.15	-0.961169	0.132186	-7.27131	3.56007e-13	6.37026e-12
NM_033563	Klf7	8171.07	0.775983	0.106765	7.26812	3.64534e-13	6.51251e-12
NM_026690	Aspdh	386.075	-1.1475	0.157894	-7.26751	3.66166e-13	6.53131e-12
NR_030715	3930402G23Rik	152.527	-1.76617	0.243057	-7.26651	3.68896e-13	6.56962e-12
NM_001111275	Igf1	13600.1	-1.1293	0.15542	-7.26611	3.69988e-13	6.57866e-12
NM_172298	Tshz3	2140.18	0.880133	0.121147	7.26499	3.73055e-13	6.62275e-12
NM_025815	Cpne8	2082.3	0.803745	0.110653	7.26364	3.76808e-13	6.67887e-12
NM_016771	Sult1d1	760.924	-1.37828	0.189988	-7.25456	4.02971e-13	7.13138e-12
NM_028233	Lrpprc	3908.09	-0.7336	0.101129	-7.25407	4.04439e-13	7.14614e-12
NM_018797	Plxnc1	11204.7	0.843792	0.116333	7.25328	4.06806e-13	7.17673e-12
NM_178711	Plscr4	388.141	1.24273	0.171369	7.25175	4.11427e-13	7.24689e-12
NM_001003911	Adamts7	1816.09	-0.768934	0.106104	-7.247	4.26096e-13	7.49357e-12
NM_172687	Coq3	773.901	-0.921771	0.127603	-7.22375	5.05743e-13	8.88044e-12
NM_009474	Uox	20367.1	-0.854213	0.11828	-7.22196	5.12439e-13	8.98402e-12
NM_030221	Nadsyn1	1162.74	-0.890341	0.123434	-7.21307	5.47029e-13	9.57556e-12
NM_008618	Mdh1	1112.32	-0.94512	0.131096	-7.20936	5.62172e-13	9.82536e-12
NM_001081175	Itpkb	7793	0.756071	0.104878	7.20905	5.63438e-13	9.83225e-12
NM_152804	Plk2	1890.14	0.832059	0.115435	7.20806	5.6756e-13	9.88887e-12
NM_010717	Limk1	1204.45	0.992268	0.13774	7.20391	5.85116e-13	1.0179e-11
NM_007489	Arntl	5315.28	-0.813602	0.112953	-7.20302	5.88929e-13	1.02296e-11
NM_172475	Frmd4a	9148.33	0.755573	0.104968	7.1981	6.10557e-13	1.05889e-11
NM_178111	Trp53inp2	970.574	-0.879111	0.122248	-7.19121	6.42174e-13	1.11202e-11
NM_173739	Galntl4	5063.97	0.870397	0.121222	7.18021	6.96035e-13	1.20344e-11
NM_001043336	Eml1	2016.44	0.825558	0.114987	7.17957	6.99324e-13	1.20727e-11
NM_009468	Dpysl3	665.92	0.975981	0.135944	7.17927	7.00823e-13	1.20801e-11
NM_001166493	Rasgrp3	5424.75	0.844345	0.117714	7.17287	7.34437e-13	1.26402e-11
NM_001080929	Cdr2l	662.452	1.089	0.151847	7.17169	7.4079e-13	1.27301e-11
NM_007514	Slc7a2	18481.1	-0.681662	0.0950924	-7.16841	7.5873e-13	1.30185e-11
NM_009019	Rag1	107.153	-1.77893	0.248186	-7.16772	7.62579e-13	1.30647e-11
NM_177250	Lingo4	373.24	-1.51914	0.212129	-7.16141	7.98497e-13	1.36389e-11
NM_133776	Gpr110	719.822	-1.44176	0.201323	-7.16141	7.98518e-13	1.36389e-11
NM_007528	Bcl6b	487.688	1.22532	0.171224	7.15627	8.28999e-13	1.41381e-11
NM_153807	Acsf2	2972.29	0.683341	0.0954914	7.15605	8.30358e-13	1.41399e-11
NM_018784	St3gal6	1403.37	0.830757	0.11611	7.1549	8.37369e-13	1.42378e-11
NM_011261	Reln	10748.2	0.763462	0.106752	7.15174	8.56829e-13	1.45467e-11
NM_133687	Cxxc5	2716.8	-0.732786	0.102485	-7.15019	8.66585e-13	1.46902e-11
NM_001029873	Unc13a	974.986	0.917024	0.128382	7.14292	9.1368e-13	1.54653e-11
NM_023438	Tmem132e	1598.64	0.792151	0.110909	7.14237	9.17347e-13	1.55041e-11
NM_009166	Sorbs1	10038.7	0.634188	0.0888229	7.13992	9.33876e-13	1.57599e-11
NM_007768	Crp	163.833	-1.5549	0.217815	-7.13862	9.42724e-13	1.58854e-11
NM_001162943	Dchs1	1023.93	0.940983	0.13183	7.13784	9.48122e-13	1.59525e-11
NM_001081163	Chsy1	2680.53	0.707797	0.0992224	7.13344	9.78883e-13	1.64455e-11
NM_176835	Dnajc22	448.375	-1.12578	0.157853	-7.13182	9.90469e-13	1.66154e-11
NM_011520	Sdc3	5833.84	0.656181	0.0920729	7.12675	1.02767e-12	1.72138e-11
NM_001159487	Rbp4	7392.43	-1.04453	0.146886	-7.11117	1.1506e-12	1.92444e-11
NM_019802	Ggcx	1053.52	-0.826003	0.116241	-7.10594	1.19507e-12	1.99586e-11
NM_026438	Ppa1	1332.7	-1.07748	0.151658	-7.10472	1.2057e-12	2.01063e-11
NM_020557	Cmpk2	243.471	1.25062	0.176089	7.1022	1.22785e-12	2.04454e-11
NM_178082	Insig2	4724.69	-0.652061	0.0918543	-7.09886	1.2579e-12	2.09148e-11
NM_138673	Stab2	50302.7	0.761984	0.107371	7.09675	1.27727e-12	2.12057e-11
NM_013851	Abca8b	4401.47	-0.951128	0.13422	-7.08633	1.37711e-12	2.28296e-11
NM_001166408	Rai14	4704.91	-0.736437	0.104044	-7.07812	1.46127e-12	2.41892e-11
NM_183408	Pde4a	1905.04	0.726682	0.102704	7.07548	1.48936e-12	2.46181e-11
NM_194344	Sh3tc1	3616	0.791353	0.111899	7.07201	1.52702e-12	2.52036e-11
NM_080434	Apoa5	6332.47	-0.808891	0.114403	-7.07054	1.54331e-12	2.54353e-11
NM_172960	Adck5	1483.06	-0.804337	0.113768	-7.06999	1.54944e-12	2.54991e-11
NM_011703	Vipr1	1997.98	0.971309	0.13751	7.06354	1.62317e-12	2.66734e-11
NR_040728	1700110K17Rik	1163.07	-0.843653	0.119615	-7.05305	1.75044e-12	2.8723e-11
NM_023160	Cml1	321.601	-1.37829	0.195469	-7.0512	1.77384e-12	2.90647e-11
NM_178143	Prkaa2	1311.4	-1.00045	0.141899	-7.05045	1.78342e-12	2.91792e-11
NM_080435	Adcy4	1177.01	0.784349	0.111309	7.04659	1.83356e-12	2.99561e-11
NM_027875	Syde1	421.264	1.09056	0.154872	7.04166	1.89967e-12	3.09913e-11
NM_008635	Mtap7	2738.3	-0.722758	0.102682	-7.0388	1.93902e-12	3.15876e-11
NM_008591	Met	4247.2	-1.05598	0.150109	-7.03478	1.99571e-12	3.24641e-11
NM_007820	Cyp3a16	2104.35	-0.934607	0.132883	-7.03332	2.01681e-12	3.27296e-11
NM_028790	Acot12	3333.65	-0.981319	0.139526	-7.03325	2.01784e-12	3.27296e-11
NM_001081395	Amotl1	3759.87	0.895246	0.127304	7.03233	2.03116e-12	3.28984e-11
NM_010657	Hivep3	4425.81	0.762127	0.10838	7.032	2.03597e-12	3.2929e-11
NM_026280	Mxra7	511.458	0.972211	0.138633	7.01286	2.33492e-12	3.771e-11
NM_144531	Kazn	1449.84	0.924574	0.131856	7.01201	2.34923e-12	3.78867e-11
NM_028030	Rbpms2	510.753	-1.11479	0.159003	-7.01114	2.36387e-12	3.80684e-11
NM_009381	Thrsp	136.224	1.78752	0.255324	7.00096	2.54219e-12	4.08818e-11
NM_010145	Ephx1	1778.27	0.857642	0.122559	6.99779	2.60037e-12	4.17578e-11
NM_029735	Eprs	3132.85	-0.665852	0.0952673	-6.9893	2.76262e-12	4.43001e-11
NM_026793	Myct1	802.985	0.914	0.130781	6.98881	2.77231e-12	4.43925e-11
NM_008455	Klkb1	2053.86	-1.18212	0.169269	-6.98367	2.87566e-12	4.5982e-11
NM_001252458	Prkd2	2810.33	0.787652	0.112799	6.98282	2.89317e-12	4.61965e-11
NM_001199265	Epb4.1l2	6697.54	0.73964	0.105944	6.9814	2.92248e-12	4.65984e-11
NM_080845	Ftcd	2954.47	-0.818963	0.117463	-6.97208	3.12286e-12	4.97231e-11
NM_133710	Ctdspl	3988.87	0.742268	0.10656	6.96573	3.26708e-12	5.19461e-11
NM_022316	Smoc1	3891.41	-0.744454	0.106956	-6.96041	3.39288e-12	5.38704e-11
NM_009593	Abcg1	7852.87	0.62129	0.0892773	6.9591	3.42464e-12	5.42981e-11
NM_001014900	Zmynd12	511.432	-0.957562	0.137778	-6.95005	3.65164e-12	5.78159e-11
NM_007533	Bckdha	2857.63	-0.907952	0.130646	-6.94971	3.66032e-12	5.78721e-11
NM_020578	Ehd3	7509.62	0.684586	0.098513	6.94919	3.67393e-12	5.8006e-11
NM_177192	Dennd5b	8044.49	-0.786197	0.113209	-6.94464	3.79421e-12	5.98212e-11
NM_001128607	Epb4.1	8099.9	-0.617362	0.0889749	-6.93861	3.95981e-12	6.23449e-11
NM_145608	BC021891	441.853	-1.04842	0.15112	-6.93766	3.98658e-12	6.26789e-11
NM_144533	Nmnat3	2275.4	-0.738855	0.106614	-6.93018	4.20294e-12	6.59884e-11
NM_001081178	Gpr116	7106.5	0.729748	0.105327	6.92838	4.25691e-12	6.6743e-11
NM_001099276	Pik3c2b	3299.8	0.757936	0.109524	6.92027	4.50776e-12	7.05777e-11
NM_023476	Tinagl1	941.427	0.962524	0.139145	6.9174	4.60014e-12	7.19242e-11
NM_172924	C230081A13Rik	9745.33	0.717252	0.103702	6.91648	4.63012e-12	7.21927e-11
NM_016885	Emcn	1066.44	0.899528	0.130054	6.91659	4.62655e-12	7.21927e-11
NM_011581	Thbs2	382.602	1.24061	0.179466	6.91276	4.75306e-12	7.40073e-11
NM_054055	Slc13a3	3164.02	-0.86026	0.124578	-6.90541	5.00592e-12	7.78369e-11
NM_025404	Arl4d	803	-1.04135	0.150896	-6.90107	5.16114e-12	8.01399e-11
NM_029035	Spsb1	1278.45	0.813927	0.117946	6.90085	5.16922e-12	8.01549e-11
NM_176920	Lrtm1	189.292	-1.29633	0.18792	-6.89827	5.26386e-12	8.15103e-11
NM_153564	Gbp5	375.53	1.03068	0.149566	6.8911	5.53624e-12	8.56104e-11
NM_001199186	Slc44a2	1626.76	0.77227	0.112076	6.89057	5.55694e-12	8.58129e-11
NM_009932	Col4a2	5483.94	0.850305	0.123454	6.88764	5.67268e-12	8.74803e-11
NM_010734	Lst1	520.188	0.966397	0.140416	6.88238	5.88598e-12	9.06457e-11
NM_026950	Ociad2	151.564	-1.62476	0.236114	-6.88125	5.93281e-12	9.12422e-11
NM_177372	Dna2	719.642	-0.863017	0.125426	-6.88066	5.95757e-12	9.14982e-11
NM_172867	Zfp462	1621.59	0.884076	0.128514	6.87922	6.01799e-12	9.23003e-11
NR_028589	Gm14005	2219.55	0.738116	0.107365	6.87484	6.20582e-12	9.50519e-11
NM_020332	Ank	1678.13	-0.776309	0.113058	-6.86644	6.58243e-12	1.00683e-10
NM_145604	D230025D16Rik	4084.89	-0.989292	0.144148	-6.86305	6.74072e-12	1.02965e-10
NM_010011	Cyp4a10	2381.88	1.42725	0.207989	6.86218	6.78194e-12	1.03454e-10
NM_008859	Prkcq	1814.45	0.868872	0.126629	6.86157	6.81086e-12	1.03755e-10
NM_016866	Stk39	3523.11	0.843827	0.123002	6.86028	6.87256e-12	1.04554e-10
NM_009756	Bmp10	200.995	1.24433	0.181433	6.85834	6.96631e-12	1.05837e-10
NM_025730	Lrrk2	2468.39	0.865173	0.126199	6.85562	7.10058e-12	1.07732e-10
NR_045886	Gm10658	499.549	-0.993748	0.145089	-6.84922	7.42536e-12	1.12508e-10
NM_175836	Spnb2	7899.34	0.659599	0.0964051	6.84195	7.81238e-12	1.18213e-10
NM_025716	Spryd4	247.001	-1.17741	0.172153	-6.83934	7.95604e-12	1.20226e-10
NM_009270	Sqle	153.638	1.62629	0.237987	6.83354	8.28427e-12	1.25018e-10
NM_009829	Ccnd2	2155.3	0.992963	0.145397	6.82934	8.5309e-12	1.28568e-10
NM_025858	Shisa5	1439.61	0.903812	0.132456	6.82346	8.88726e-12	1.3376e-10
NM_001164101	Add3	6025.15	0.690655	0.101252	6.82113	9.03241e-12	1.35763e-10
NM_172778	Maob	2025.59	-0.8306	0.121774	-6.82081	9.05306e-12	1.35892e-10
NM_153778	Atoh8	1010.46	-0.849008	0.12451	-6.81881	9.17952e-12	1.37607e-10
NM_153127	Mmrn2	943.816	0.908686	0.133321	6.81576	9.37657e-12	1.40375e-10
NM_001204931	Reep6	701.717	-0.957184	0.140517	-6.81185	9.63486e-12	1.4405e-10
NM_026452	Coq9	1184.57	-0.78425	0.115168	-6.80963	9.78477e-12	1.46098e-10
NM_010929	Notch4	2346.27	0.699785	0.102879	6.80202	1.0316e-11	1.53826e-10
NM_007472	Aqp1	2210.85	0.787033	0.115711	6.80171	1.03388e-11	1.53962e-10
NM_001081326	Agl	2236.05	-0.748642	0.110116	-6.79867	1.05591e-11	1.56871e-10
NM_008824	Pfkfb1	1708.72	-1.06336	0.156408	-6.79863	1.0562e-11	1.56871e-10
NM_172845	Adamts4	279.741	1.34232	0.19746	6.79794	1.06126e-11	1.57416e-10
NM_013826	Mocs2	984.605	-0.797327	0.117324	-6.79594	1.0761e-11	1.59407e-10
NM_024284	Hagh	1932.73	-0.847189	0.124701	-6.79374	1.09263e-11	1.61643e-10
NM_177718	1600021P15Rik	4401.13	0.673448	0.0991374	6.79308	1.09766e-11	1.62174e-10
NM_178667	Tfdp2	2846.51	-0.934918	0.13766	-6.79148	1.10987e-11	1.63764e-10
NM_023055	Slc9a3r2	1140.47	1.07643	0.15855	6.78922	1.12739e-11	1.65914e-10
NM_001079869	Hoxb3	1063.82	0.943017	0.138895	6.78941	1.12595e-11	1.65914e-10
NM_007498	Atf3	305.662	1.17811	0.173535	6.7889	1.12993e-11	1.66071e-10
NM_019966	Mlycd	1790.94	-0.700464	0.103185	-6.78843	1.13357e-11	1.6639e-10
NM_013822	Jag1	1025.14	0.915019	0.134799	6.788	1.13701e-11	1.66677e-10
NM_001111314	Ngef	2423.17	-1.09384	0.161227	-6.78447	1.16517e-11	1.70584e-10
NM_175105	Aqp11	164.531	-1.4329	0.211259	-6.78265	1.17994e-11	1.72522e-10
NM_001113569	Stxbp1	1788.25	0.881206	0.129961	6.78056	1.19715e-11	1.74812e-10
NM_018864	Impa1	1222.6	-0.86401	0.127494	-6.77686	1.22819e-11	1.79112e-10
NM_008482	Lamb1	998.456	1.20739	0.178255	6.77339	1.25799e-11	1.83222e-10
NM_011403	Slc4a1	291.663	-1.24481	0.183845	-6.77097	1.27919e-11	1.86069e-10
NM_172310	Tarsl2	456.274	-1.00929	0.149132	-6.7678	1.30759e-11	1.89955e-10
NM_001097617	C1s	278.813	-1.18511	0.175145	-6.76644	1.31986e-11	1.9149e-10
NM_007778	Csf1	1443.09	0.844751	0.124879	6.76459	1.33692e-11	1.93715e-10
NM_017378	Pcdh12	1593.72	0.923971	0.136606	6.76378	1.34436e-11	1.94544e-10
NM_010236	Fpgs	2249.65	-0.845022	0.125033	-6.7584	1.39521e-11	2.01644e-10
NM_001033209	Xylb	2870.7	-0.832798	0.123327	-6.75277	1.45047e-11	2.09362e-10
NM_010446	Foxa2	925.095	-1.07287	0.158935	-6.75038	1.47462e-11	2.12576e-10
NM_011305	Rxra	30748.3	-0.581016	0.0861583	-6.74359	1.54521e-11	2.22466e-10
NM_010321	Gnmt	1401.83	-0.987479	0.14644	-6.74321	1.5492e-11	2.22757e-10
NM_001081367	Kctd17	420.112	1.03501	0.153825	6.7285	1.7142e-11	2.46168e-10
NM_032398	Plvap	586.541	1.30355	0.193747	6.7281	1.71893e-11	2.46533e-10
NM_007761	Crcp	1917.12	-0.726639	0.108039	-6.72571	1.74732e-11	2.50287e-10
NM_022007	Fxyd7	359.171	-1.02763	0.152987	-6.7171	1.85374e-11	2.65193e-10
NM_026598	Ebpl	879.518	-0.8427	0.12556	-6.71155	1.92563e-11	2.75128e-10
NM_178444	Egfl7	10016.5	0.881129	0.131439	6.7037	2.03208e-11	2.89971e-10
NM_011048	Pcsk6	2713.88	-0.830877	0.123982	-6.70159	2.06157e-11	2.93807e-10
NM_001136240	Chdh	3371.32	-0.659586	0.0984406	-6.70035	2.07924e-11	2.95901e-10
NM_177733	E2f2	821.814	-0.934527	0.139478	-6.70019	2.08152e-11	2.95901e-10
NM_198167	Tmem63b	1513.05	-0.752385	0.112315	-6.69888	2.10021e-11	2.98183e-10
NM_018881	Fmo2	1015.97	-0.838468	0.125233	-6.69526	2.15296e-11	3.05287e-10
NR_040705	B930025P03Rik	986.256	-1.4162	0.211576	-6.69359	2.17761e-11	3.08395e-10
NM_001037722	Adam15	295.562	1.18987	0.177775	6.69314	2.18425e-11	3.08946e-10
NM_178935	Txlng	1619.7	-0.806564	0.120519	-6.69243	2.19491e-11	3.10066e-10
NM_028713	Rftn2	627.944	0.857806	0.128257	6.6882	2.25939e-11	3.18775e-10
NM_144520	Sec14l2	4832.99	-0.712407	0.106524	-6.68777	2.26589e-11	3.19293e-10
NM_009285	Stc1	360.61	1.17609	0.175949	6.68428	2.32063e-11	3.26597e-10
NM_145579	Mypop	333.269	1.07023	0.160217	6.67991	2.39087e-11	3.36064e-10
NM_001172107	Gramd1c	1105.78	-0.845328	0.126616	-6.67631	2.45042e-11	3.44004e-10
NM_181328	Slc25a29	164.159	-1.31312	0.196745	-6.67422	2.48557e-11	3.48505e-10
NM_011129	Sept4	513.848	1.12429	0.168458	6.67401	2.48914e-11	3.48572e-10
NM_033354	Sec16b	4845.47	-0.769282	0.115307	-6.6716	2.53029e-11	3.53895e-10
NM_181418	Ushbp1	1707.76	0.849493	0.12739	6.66845	2.58521e-11	3.61129e-10
NM_001040399	Larp1b	903.281	-1.19834	0.179978	-6.65824	2.77124e-11	3.86636e-10
NM_153760	Mill2	381.273	1.13834	0.171084	6.65368	2.85857e-11	3.98327e-10
NM_153126	Nat10	1129.21	-0.74993	0.112743	-6.65167	2.89784e-11	4.03301e-10
NM_024406	Fabp4	382.183	1.23617	0.186084	6.64309	3.07184e-11	4.26989e-10
NM_177186	Slc35e2	2232.12	-0.697586	0.105029	-6.64187	3.09727e-11	4.29994e-10
NM_008198	Cfb	1920.91	-0.735426	0.110777	-6.63882	3.16202e-11	4.38443e-10
NM_031997	Tmem2	18721	0.686768	0.103496	6.63568	3.2301e-11	4.47332e-10
NM_031164	F13b	681.268	-1.25795	0.189738	-6.62994	3.35828e-11	4.64514e-10
NM_172751	Arhgef10	1918.42	0.746569	0.112674	6.62589	3.45158e-11	4.76834e-10
NM_020495	Slco1b2	13358.7	-0.832121	0.125626	-6.6238	3.50073e-11	4.83033e-10
NM_009673	Anxa5	1865.14	0.764622	0.115534	6.61818	3.63656e-11	5.0116e-10
NM_001159393	Irf1	2127.62	0.682274	0.103116	6.61655	3.67675e-11	5.06081e-10
NM_145070	Hip1r	1173.47	-0.846347	0.127962	-6.61403	3.74004e-11	5.14164e-10
NM_009931	Col4a1	6445.3	0.852021	0.12888	6.61096	3.8184e-11	5.24297e-10
NM_011979	Vnn3	580.141	-1.02536	0.15514	-6.60923	3.86317e-11	5.298e-10
NM_183180	Tspan18	5531.83	0.828337	0.125351	6.60815	3.89157e-11	5.33046e-10
NM_001199123	Spc25	246.636	-1.16399	0.176193	-6.60635	3.9391e-11	5.38901e-10
NM_181039	Lphn1	1017.45	0.989644	0.149854	6.60405	4.00077e-11	5.46675e-10
NM_007569	Btg1	1539.88	-0.810076	0.1227	-6.60208	4.05416e-11	5.53299e-10
NM_133722	Fam108c	3953.64	-0.674925	0.102233	-6.60181	4.0618e-11	5.53672e-10
NM_016803	Chst3	1098.26	-0.86484	0.131007	-6.60147	4.07102e-11	5.54259e-10
NM_007817	Cyp2f2	1490.1	-0.755437	0.114596	-6.59218	4.33424e-11	5.89384e-10
NM_029550	Keg1	995.804	-0.846457	0.128485	-6.58797	4.45875e-11	6.05584e-10
NM_172838	Slc16a12	3569.25	-0.884975	0.13446	-6.58169	4.65115e-11	6.30956e-10
NM_008878	Serpinf2	2511.34	-1.0288	0.156409	-6.57763	4.77997e-11	6.47651e-10
NR_040743	2600006L11Rik	253.626	1.12193	0.170589	6.57682	4.8061e-11	6.5041e-10
NM_021384	Rsad2	550.851	1.19521	0.181742	6.5764	4.81968e-11	6.51465e-10
NM_010544	Ihh	202.764	-1.39797	0.212717	-6.57193	4.96664e-11	6.70526e-10
NM_001204983	Gm9766	7666.6	-0.965109	0.14688	-6.57072	5.00712e-11	6.75182e-10
NM_009127	Scd1	789.304	1.45148	0.220939	6.5696	5.04512e-11	6.79494e-10
NR_040409	Gm15441	351.81	0.997219	0.151848	6.56722	5.12647e-11	6.89626e-10
NR_045715	F420014N23Rik	776.952	0.902195	0.137466	6.56305	5.27191e-11	7.08346e-10
NM_001033165	Dnajc25	997.591	-0.860271	0.131082	-6.56285	5.27905e-11	7.08461e-10
NM_023733	Crot	11493.5	-0.838989	0.12792	-6.5587	5.42781e-11	7.27558e-10
NM_018744	Sema6a	10586.8	0.693144	0.105708	6.55713	5.48529e-11	7.34391e-10
NM_177242	Pptc7	2153.15	-0.662594	0.101148	-6.55075	5.72484e-11	7.65552e-10
NM_008281	Hpn	3459.96	-0.637359	0.0973363	-6.54801	5.83107e-11	7.78835e-10
NM_007410	Adh5	1052.33	-0.790789	0.12095	-6.53816	6.22821e-11	8.30895e-10
NM_019439	Gabbr1	999.467	0.949	0.145229	6.53451	6.38165e-11	8.50358e-10
NM_011207	Ptpn3	2804.74	-0.79882	0.122296	-6.53189	6.49468e-11	8.63379e-10
NM_010240	Ftl1	833.306	0.885446	0.135557	6.53191	6.4934e-11	8.63379e-10
NM_010459	Hoxb4	315.557	1.11408	0.17073	6.52536	6.78397e-11	8.99715e-10
NM_199015	D14Ertd668e	270.164	1.20556	0.184749	6.52542	6.78119e-11	8.99715e-10
NM_181409	Mtmr11	131.67	1.35953	0.208381	6.52428	6.83312e-11	9.05167e-10
NM_001199218	Slc38a3	6544.62	-0.696862	0.106912	-6.51808	7.12131e-11	9.42236e-10
NM_008819	Pemt	5134.38	-0.790314	0.121345	-6.51294	7.36963e-11	9.73949e-10
NM_021496	Pvrl3	2644.33	-0.721326	0.110898	-6.50439	7.80094e-11	1.02974e-09
NM_001161774	St3gal3	11512.6	-0.620445	0.0955075	-6.49629	8.23222e-11	1.0854e-09
NM_011729	Ercc5	970.418	-0.771799	0.118817	-6.49571	8.26417e-11	1.08834e-09
NM_023341	Adck3	4362.35	-1.17042	0.180379	-6.48868	8.65894e-11	1.139e-09
NM_023061	Mcam	362.751	1.17086	0.180473	6.48776	8.71232e-11	1.14468e-09
NM_023125	Kng1	4232.93	-1.15316	0.177751	-6.48754	8.72513e-11	1.14489e-09
NM_153790	Scarf2	312.746	1.16347	0.179343	6.48738	8.73423e-11	1.14489e-09
NM_144920	Plekha5	4032.36	-0.62726	0.0967401	-6.48397	8.93392e-11	1.16971e-09
NM_145615	Etfa	3521.49	-0.763728	0.117859	-6.48002	9.17113e-11	1.19938e-09
NM_019517	Bace2	2183.29	0.705753	0.108919	6.4796	9.19655e-11	1.20131e-09
NM_178050	Atl2	3181.38	-0.670731	0.103517	-6.47941	9.20791e-11	1.2014e-09
NM_008580	Map3k5	6082.33	-0.665743	0.102802	-6.47598	9.41955e-11	1.22759e-09
NM_001202500	Armcx4	1356.36	0.987962	0.152602	6.47411	9.53696e-11	1.24053e-09
NM_016767	Batf	654.375	0.875028	0.135159	6.47405	9.54082e-11	1.24053e-09
NM_021517	Pdzk1	724.578	-0.908202	0.1404	-6.4687	9.88509e-11	1.28381e-09
NM_183144	Inpp5a	8608.49	0.626587	0.0969236	6.46475	1.01464e-10	1.31624e-09
NM_001080708	Fam65c	364.667	1.09896	0.170006	6.46422	1.01819e-10	1.31932e-09
NM_028725	Sdr42e1	652.493	-0.867776	0.134267	-6.46309	1.02589e-10	1.32777e-09
NM_198294	Tanc1	11336.6	0.723436	0.111946	6.46237	1.03072e-10	1.33136e-09
NM_028717	Als2	3264.59	-0.611908	0.0946884	-6.46233	1.03103e-10	1.33136e-09
NM_177030	Dock6	4472.12	0.781427	0.120997	6.45823	1.05935e-10	1.36637e-09
NM_009247	Serpina1e	157.066	-1.47909	0.229095	-6.45622	1.07348e-10	1.38301e-09
NM_028069	Cdhr5	154.969	-1.37868	0.213559	-6.45574	1.07689e-10	1.38581e-09
NM_001160214	Smek1	4739.16	-0.705909	0.109391	-6.45309	1.09592e-10	1.4087e-09
NM_009466	Ugdh	451.917	0.949188	0.147133	6.45124	1.10937e-10	1.42437e-09
NM_198013	Cuedc1	1979.38	0.959789	0.148817	6.44947	1.12243e-10	1.4395e-09
NM_010026	Asap1	13660	0.595225	0.0922999	6.44881	1.12731e-10	1.44411e-09
NM_001077694	Dysf	10166.7	0.723942	0.112266	6.44843	1.13016e-10	1.44612e-09
NM_008542	Smad6	9032.22	0.674809	0.104658	6.44776	1.13515e-10	1.45074e-09
NM_145209	Oasl1	524.735	1.00175	0.155368	6.4476	1.13634e-10	1.45074e-09
NM_001160178	Klhdc7b	126.365	-1.48346	0.230432	-6.4377	1.21297e-10	1.54681e-09
NM_138751	Tmem47	233.434	1.12458	0.174781	6.43423	1.241e-10	1.58077e-09
NM_011446	Sox7	378.228	1.08244	0.168632	6.41895	1.37218e-10	1.74588e-09
NM_172418	Mamstr	322.97	1.07251	0.167189	6.41496	1.40856e-10	1.79016e-09
NM_080446	Helb	770.53	-0.781696	0.121894	-6.4129	1.42781e-10	1.81258e-09
NM_017373	Nfil3	1267.65	-0.837474	0.130656	-6.40978	1.45726e-10	1.84789e-09
NM_015804	Atp11a	1162.07	0.749189	0.117024	6.40202	1.53338e-10	1.94222e-09
NM_029758	Fam49a	4636.19	0.708555	0.110691	6.40123	1.54135e-10	1.95013e-09
NM_027395	Basp1	714.142	0.857382	0.133955	6.40053	1.54837e-10	1.95682e-09
NM_009695	Apoc2	1406.74	-0.778313	0.121634	-6.39879	1.56612e-10	1.97703e-09
NM_178928	Afap1l1	2509.28	0.817557	0.127904	6.39197	1.63758e-10	2.06493e-09
NM_178639	Sfxn5	1763.16	-0.69472	0.10872	-6.39001	1.65872e-10	2.08925e-09
NM_001077364	Tsc22d3	4726.5	-0.664111	0.103966	-6.38778	1.68315e-10	2.11765e-09
NM_029431	Them4	681.218	-0.904349	0.141756	-6.37961	1.77542e-10	2.23125e-09
NM_011409	Slfn3	273.695	1.20718	0.18929	6.37742	1.80095e-10	2.26082e-09
NM_001105196	Tfe3	2483.84	0.639947	0.100409	6.37342	1.84861e-10	2.31806e-09
NM_025436	Sc4mol	618.161	0.945168	0.148564	6.36201	1.9913e-10	2.49421e-09
NM_183221	Fat4	1864.37	0.748424	0.117649	6.36148	1.99825e-10	2.50014e-09
NM_011521	Sdc4	19783	-0.831194	0.130757	-6.35681	2.05987e-10	2.57438e-09
NM_011491	Stc2	133.098	1.35596	0.213368	6.355	2.08425e-10	2.60196e-09
NM_175048	Gimap4	1293.58	0.834987	0.131398	6.35466	2.08881e-10	2.60478e-09
NM_001077410	Gimap8	807.914	0.906055	0.142599	6.35386	2.09983e-10	2.61563e-09
NM_009037	Rcn1	504.731	0.92207	0.145175	6.35145	2.13295e-10	2.65395e-09
NM_028094	Ugt2a3	164.954	-1.4233	0.224271	-6.34635	2.2048e-10	2.74032e-09
NM_175401	Fbxw17	593.162	0.849601	0.133949	6.34269	2.25781e-10	2.80312e-09
NM_016785	Tpmt	675.014	-1.16331	0.183417	-6.3424	2.2621e-10	2.80535e-09
NM_001001982	A430105I19Rik	1537.87	0.856943	0.135159	6.34028	2.29354e-10	2.84122e-09
NM_008212	Hadh	3030.42	-0.804975	0.127024	-6.33719	2.33989e-10	2.89546e-09
NM_139306	Acer2	4550.97	0.717187	0.113206	6.33525	2.3696e-10	2.929e-09
NM_011711	Fmnl3	2236.69	0.856668	0.135281	6.33252	2.41188e-10	2.978e-09
NM_013571	Ksr1	4679.39	0.746941	0.118128	6.32314	2.56304e-10	3.16118e-09
NM_026915	Lyzl4	1259.78	0.820786	0.129876	6.31976	2.61976e-10	3.2276e-09
NM_133249	Ppargc1b	7089.17	-0.675319	0.10687	-6.31907	2.63145e-10	3.23847e-09
NM_172911	D8Ertd82e	1295.92	0.829641	0.13136	6.31578	2.68801e-10	3.30446e-09
NM_007513	Slc7a1	726.716	0.874034	0.138611	6.30565	2.86984e-10	3.52415e-09
NM_011441	Sox17	450.465	1.00739	0.159869	6.30135	2.95063e-10	3.61942e-09
NM_001168386	Ccdc125	899.895	-0.79467	0.126149	-6.29947	2.9867e-10	3.65969e-09
NM_133871	Ifi44	248.128	1.17015	0.185786	6.29838	3.00781e-10	3.68155e-09
NM_177920	Serpina7	200.732	1.23813	0.19672	6.29388	3.09633e-10	3.78578e-09
NM_138745	Mthfd1	4540.43	-0.822885	0.13077	-6.29261	3.12164e-10	3.8126e-09
NM_023646	Dnaja3	1654.5	-0.749309	0.119215	-6.28534	3.27146e-10	3.99125e-09
NM_009099	Trim30a	2228.45	0.79041	0.12579	6.28355	3.3092e-10	4.03294e-09
NM_010219	Fkbp4	710.07	-0.80554	0.128304	-6.27836	3.42165e-10	4.16548e-09
NM_008813	Enpp1	1113.08	-0.720851	0.114902	-6.27359	3.52819e-10	4.29054e-09
NM_133918	Emilin1	730.036	1.00436	0.160149	6.2714	3.57815e-10	4.34661e-09
NM_008092	Gata4	6092.31	0.681915	0.108742	6.27096	3.5883e-10	4.35424e-09
NM_011796	Capn10	873.631	-0.829799	0.132347	-6.26987	3.61359e-10	4.38021e-09
NM_001025103	Efcab4a	526.281	0.844021	0.13472	6.26499	3.72851e-10	4.51403e-09
NM_172967	4930503L19Rik	661.486	0.866881	0.138372	6.26484	3.73199e-10	4.51403e-09
NM_001085515	AI464131	173.038	-1.21928	0.194674	-6.26318	3.77205e-10	4.55759e-09
NR_003520	Mx1	379.403	1.0335	0.165117	6.25921	3.86941e-10	4.67022e-09
NM_026701	Pbld1	2858.68	-0.728868	0.116618	-6.25007	4.10277e-10	4.94658e-09
NM_008845	Pip4k2a	7484.8	0.632218	0.101223	6.24577	4.21705e-10	5.07894e-09
NM_023386	Rtp4	1148.72	0.95849	0.153543	6.24249	4.3067e-10	5.18136e-09
NM_053272	Dhcr24	4232.53	-0.898384	0.143971	-6.24002	4.37505e-10	5.25799e-09
NM_026731	Ppp1r14a	174.956	1.21025	0.194072	6.23607	4.48706e-10	5.38467e-09
NM_009633	Adra2b	124.069	1.40589	0.225449	6.23597	4.49001e-10	5.38467e-09
NM_177470	Acaa2	3065.25	-0.701242	0.112531	-6.23154	4.61871e-10	5.53313e-09
NM_001243192	Serpinb6a	2921.72	0.689999	0.110769	6.22916	4.68942e-10	5.61187e-09
NM_001081169	Aspg	1394.5	-0.980557	0.157462	-6.22728	4.74599e-10	5.67355e-09
NM_030206	Cygb	164.257	1.20146	0.192948	6.22684	4.75922e-10	5.68334e-09
NM_008305	Hspg2	8089.09	0.842146	0.13529	6.22475	4.82331e-10	5.75378e-09
NM_145853	Tpcn1	4753.61	-0.607365	0.0975895	-6.22367	4.8567e-10	5.78748e-09
NM_016978	Oat	2413.38	1.28614	0.20671	6.22196	4.90985e-10	5.84463e-09
NM_023245	Palmd	3011.83	-0.669445	0.107685	-6.2167	5.07721e-10	6.03749e-09
NM_001081127	Adamts14	698.414	0.797651	0.128374	6.2135	5.18181e-10	6.15538e-09
NM_052992	Fxyd1	308.907	-1.14261	0.183931	-6.21214	5.22684e-10	6.20233e-09
NM_033474	Arvcf	2278.32	0.906162	0.145889	6.21129	5.25504e-10	6.22924e-09
NM_133775	Il33	332.722	0.997027	0.160543	6.21034	5.28705e-10	6.2606e-09
NM_011752	Zfp259	1572.82	-0.686099	0.110547	-6.20641	5.42083e-10	6.41227e-09
NM_183261	Nr2f2	3633.17	0.661419	0.106595	6.20497	5.47079e-10	6.46459e-09
NM_023580	Epha1	709.972	-0.83808	0.13509	-6.20387	5.50929e-10	6.50326e-09
NR_045339	5730420D15Rik	335.792	-1.18556	0.191136	-6.2027	5.55034e-10	6.54487e-09
NM_011340	Serpinf1	546.041	-1.0139	0.163518	-6.20054	5.62687e-10	6.62818e-09
NM_008245	Hhex	1272.94	-0.800892	0.129308	-6.19367	5.87806e-10	6.91684e-09
NM_177340	Synpo	1869.08	0.800899	0.129347	6.19184	5.94648e-10	6.99006e-09
NM_010681	Lama4	3520.54	0.79296	0.128093	6.19049	5.99757e-10	7.04278e-09
NM_008422	Kcnc3	499.112	-0.978785	0.158176	-6.18796	6.09487e-10	7.14958e-09
NM_001252202	Map4k4	6917.98	0.614859	0.0993714	6.18748	6.11326e-10	7.1637e-09
NM_133897	Lrrc8c	6217.19	0.620444	0.100358	6.18233	6.31633e-10	7.39397e-09
NM_001177812	D19Wsu162e	12394.5	-0.583171	0.0943528	-6.18075	6.37994e-10	7.4607e-09
NM_001039530	Parp14	4769.87	0.705197	0.114102	6.18038	6.39462e-10	7.47011e-09
NM_010959	Oit3	2292.06	0.672066	0.108787	6.17782	6.49941e-10	7.58466e-09
NM_001037938	Dhrs4	758.496	-0.770157	0.124815	-6.17041	6.81115e-10	7.94024e-09
NM_009894	Cideb	426.654	-0.889367	0.144146	-6.16991	6.83301e-10	7.95749e-09
NM_139198	Plac8	1310.88	0.833404	0.135124	6.1677	6.92911e-10	8.06108e-09
NM_010775	Mbl1	572.151	-0.998571	0.16202	-6.16327	7.12561e-10	8.28065e-09
NM_001165254	Ctage5	6193.4	-0.655892	0.106422	-6.16312	7.13254e-10	8.28065e-09
NM_001042767	Proc	1555.33	-0.841942	0.136643	-6.16164	7.19959e-10	8.3499e-09
NM_027917	Shroom1	729.051	-0.788867	0.128061	-6.16011	7.26937e-10	8.42215e-09
NM_145741	Gdf10	162.076	1.27694	0.207362	6.15802	7.36595e-10	8.52529e-09
NM_001198911	Arhgef2	4647.74	0.677542	0.110045	6.15698	7.41455e-10	8.57274e-09
NM_023738	Uba7	923.988	0.808006	0.13128	6.15485	7.51475e-10	8.6797e-09
NM_009693	Apob	24671.4	-0.527362	0.0857221	-6.15199	7.65149e-10	8.82859e-09
NM_028469	3110082I17Rik	6965.67	0.653077	0.106193	6.14988	7.75398e-10	8.93769e-09
NM_172775	Plxnb1	1839.55	-0.740952	0.120503	-6.14882	7.80609e-10	8.98856e-09
NM_028189	B3gnt3	472.838	1.02027	0.165949	6.14809	7.84236e-10	9.02111e-09
NM_013829	Plcb4	4123.43	0.752613	0.122433	6.14714	7.88947e-10	9.06605e-09
NM_172821	Map3k13	2458.54	-0.696679	0.113371	-6.14515	7.98886e-10	9.17091e-09
NM_198114	Dagla	844.187	0.762898	0.124324	6.13637	8.44307e-10	9.68248e-09
NM_001101467	Cyp2a22	1735.24	-1.0092	0.16449	-6.13534	8.49788e-10	9.73543e-09
NM_010144	Ephb4	4484.75	0.677588	0.110498	6.13213	8.67109e-10	9.92378e-09
NM_008331	Ifit1	129.999	1.34806	0.219883	6.13083	8.74205e-10	9.99484e-09
NM_009930	Col3a1	669.281	1.07247	0.175004	6.12829	8.88308e-10	1.01458e-08
NM_028710	Arsg	2728.63	-0.598248	0.0977034	-6.1231	9.17721e-10	1.04711e-08
NM_019447	Hgfac	585.71	-0.843519	0.13786	-6.11867	9.43625e-10	1.07558e-08
NM_172742	Mtmr10	2253.47	-0.66453	0.108639	-6.11687	9.54293e-10	1.08664e-08
NM_201354	Ctif	11337	-0.574697	0.093968	-6.11588	9.60254e-10	1.09233e-08
NM_146119	Fam129b	1356.51	0.921224	0.150671	6.11412	9.7089e-10	1.10331e-08
NM_199018	Stard8	2805.27	0.62518	0.102272	6.11289	9.7842e-10	1.11075e-08
NM_026555	Rcn3	515.945	0.942197	0.154142	6.11253	9.80633e-10	1.11214e-08
NM_001159558	Cd36	1666.23	0.833554	0.136379	6.11203	9.83738e-10	1.11454e-08
NM_001251881	Ggnbp1	613.5	-0.805519	0.131828	-6.11039	9.93886e-10	1.12491e-08
NR_040343	Gm15880	225.033	1.07066	0.175318	6.10694	1.01562e-09	1.14802e-08
NM_174854	Disc1	2262.4	0.690416	0.113057	6.10682	1.01635e-09	1.14802e-08
NM_181397	Rftn1	5324.85	0.680875	0.111613	6.10033	1.05852e-09	1.19446e-08
NM_007996	Fdx1	1459.21	-0.956153	0.156984	-6.09079	1.12356e-09	1.26659e-08
NM_009735	B2m	1753.74	0.658087	0.108072	6.08931	1.13397e-09	1.27704e-08
NM_080289	Grhpr	2694.34	-0.912831	0.149971	-6.08672	1.1525e-09	1.29662e-08
NM_021489	F12	1126.54	-0.786429	0.12924	-6.08502	1.16475e-09	1.3091e-08
NM_001164034	Ntf3	640.669	0.801572	0.131749	6.08408	1.17159e-09	1.31547e-08
NM_010755	Maff	336.716	0.972593	0.160152	6.07292	1.25604e-09	1.40889e-08
NM_019472	Myo10	16473.4	0.549484	0.0905282	6.06975	1.28106e-09	1.43553e-08
NR_028125	0610038B21Rik	138.336	1.45728	0.240157	6.06803	1.29492e-09	1.44961e-08
NM_026376	Plxnd1	7140.06	0.84907	0.140028	6.06358	1.33128e-09	1.48884e-08
NM_009630	Adora2a	1077.34	0.996227	0.164341	6.06195	1.3448e-09	1.50247e-08
NM_001159567	Meis2	8980.36	0.738537	0.121845	6.0613	1.35024e-09	1.50705e-08
NM_027469	Gfod2	938.618	0.709236	0.117328	6.04489	1.49513e-09	1.66712e-08
NM_001033445	Fam59a	5049.98	-0.796899	0.131845	-6.04421	1.50148e-09	1.67255e-08
NM_025826	Acadsb	822.563	-0.788167	0.130456	-6.04165	1.52551e-09	1.69763e-08
NM_010333	S1pr2	562.839	0.821863	0.136142	6.03679	1.57214e-09	1.74781e-08
NM_173413	Rab8b	3244.78	0.627508	0.104044	6.03118	1.62765e-09	1.80773e-08
NM_022019	Dusp10	1585.37	0.638906	0.105966	6.02934	1.64629e-09	1.82663e-08
NM_001174155	Rasgrp4	370.225	0.935261	0.155151	6.02805	1.6595e-09	1.83949e-08
NM_177741	Ppp1r3b	3840.13	-0.831297	0.137919	-6.02744	1.66578e-09	1.84463e-08
NM_019913	Txn2	1508.6	-0.720984	0.119687	-6.02391	1.7025e-09	1.88344e-08
NM_001004149	Zfp366	2940.57	0.674816	0.112053	6.02231	1.71942e-09	1.90029e-08
NM_011243	Rarb	4245.82	0.575889	0.0956394	6.02146	1.72847e-09	1.90842e-08
NM_133898	N4bp2l1	3524.1	-0.89041	0.147909	-6.02	1.74419e-09	1.9239e-08
NM_023149	Cndp2	1371.11	0.661157	0.109875	6.01737	1.77279e-09	1.95353e-08
NM_008713	Nos3	1630.14	0.957584	0.159154	6.01672	1.77991e-09	1.95946e-08
NM_001170853	Mndal	913.166	0.928723	0.154371	6.01619	1.78568e-09	1.9639e-08
NM_008250	Hlx	1128.72	0.672056	0.111722	6.01542	1.79418e-09	1.97133e-08
NM_029780	Raf1	5851.62	-0.576152	0.095856	-6.0106	1.84839e-09	2.0289e-08
NM_010227	Flna	1835.96	0.856034	0.142428	6.01031	1.85164e-09	2.0305e-08
NM_029357	Pcdh1	1234.39	-0.735614	0.122424	-6.00872	1.86992e-09	2.04855e-08
NM_023670	Igf2bp3	3844.1	-0.749768	0.124846	-6.00554	1.90696e-09	2.08711e-08
NM_008292	Hsd17b4	4394.97	-0.61225	0.102167	-5.99262	2.06493e-09	2.25652e-08
NM_028085	Anks4b	766.821	-0.876691	0.146297	-5.99255	2.06576e-09	2.25652e-08
NM_009327	Hnf1a	1334.52	-0.835735	0.139605	-5.98644	2.1449e-09	2.3407e-08
NM_007722	Cxcr7	418.952	1.10113	0.184294	5.97484	2.30322e-09	2.51104e-08
NM_007870	Dnase1l3	6055.47	0.757406	0.126773	5.97449	2.30811e-09	2.51394e-08
NM_199240	Sema6d	13106	0.602179	0.100808	5.97351	2.32207e-09	2.52671e-08
NM_009676	Aox1	1200.98	0.840093	0.140716	5.97014	2.37055e-09	2.57698e-08
NM_183201	Slfn5	2006.69	0.820459	0.137434	5.96983	2.37502e-09	2.57934e-08
NM_001205071	Josd2	675.802	-0.921177	0.154337	-5.9686	2.39299e-09	2.59462e-08
NM_026169	Frmd8	1577.18	0.723371	0.121197	5.96855	2.39369e-09	2.59462e-08
NM_033606	Dqx1	699.671	-0.755921	0.126738	-5.96444	2.45479e-09	2.6583e-08
NM_008958	Ptch2	588.812	0.869281	0.145803	5.96203	2.4912e-09	2.69513e-08
NM_008133	Glud1	9167.63	-0.757078	0.127028	-5.95994	2.52334e-09	2.72729e-08
NM_028176	Cda	2325.82	-0.80505	0.135181	-5.95533	2.59542e-09	2.80251e-08
NM_009968	Cryz	473.786	-0.961774	0.161639	-5.95013	2.67937e-09	2.89038e-08
NM_001001183	Tmem204	2262.14	0.754149	0.126754	5.9497	2.6864e-09	2.8952e-08
NM_133836	Il15ra	3126.96	-0.735471	0.123628	-5.94905	2.69699e-09	2.90383e-08
NM_001142952	Fam46c	206.934	-1.11142	0.186846	-5.9483	2.70939e-09	2.91441e-08
NM_172520	Arhgef19	1073.37	-0.932717	0.156824	-5.94756	2.72174e-09	2.9249e-08
NM_021327	Tnip1	2875.95	0.608736	0.10248	5.94008	2.84888e-09	3.05861e-08
NM_028295	Pdia5	5814.2	-0.573853	0.0966122	-5.93976	2.85439e-09	3.06161e-08
NM_008380	Inhba	423.536	-1.01422	0.171046	-5.92954	3.03792e-09	3.25537e-08
NM_134102	Pla1a	1554.71	-0.716401	0.120847	-5.92817	3.06323e-09	3.27937e-08
NM_001168476	Ttc23	3246.4	-0.65185	0.110006	-5.92562	3.1113e-09	3.32768e-08
NM_031180	Klb	1130.92	-0.721998	0.122044	-5.91589	3.30088e-09	3.52709e-08
NM_001177594	Slc24a6	5284.43	-0.764454	0.129314	-5.91161	3.38775e-09	3.61648e-08
NM_027324	Sfxn1	2542.59	-0.78574	0.132922	-5.91129	3.39448e-09	3.62024e-08
NM_001109988	D0H4S114	1649.81	-0.954609	0.161687	-5.90406	3.54661e-09	3.77892e-08
NM_027102	Esam	1147.57	0.813195	0.137763	5.90288	3.57218e-09	3.80257e-08
NM_177566	Arhgef15	1831.03	0.866215	0.146758	5.90233	3.58411e-09	3.81167e-08
NM_178603	Mrpl50	674.589	-0.766112	0.129808	-5.90187	3.59394e-09	3.81852e-08
NM_008727	Npr1	1570.47	0.844083	0.143135	5.89709	3.69969e-09	3.92717e-08
NM_153533	Tenc1	2486.93	0.750572	0.127345	5.89399	3.76977e-09	3.9978e-08
NM_172508	Dse	4690.23	0.720112	0.12228	5.88905	3.88434e-09	4.11542e-08
NM_144834	Serpina10	1395.83	-0.755575	0.128308	-5.88875	3.89124e-09	4.11887e-08
NR_038097	Gm11696	801.776	0.736418	0.12509	5.88712	3.92987e-09	4.15196e-08
NM_010019	Dapk2	3278.89	0.585218	0.0994043	5.88725	3.92678e-09	4.15196e-08
NM_009722	Atp2a2	6988.39	-0.574204	0.0976587	-5.87969	4.11026e-09	4.33848e-08
NM_016780	Itgb3	1494.69	0.852103	0.144955	5.8784	4.14254e-09	4.36846e-08
NM_080844	Serpinc1	6210.21	-0.656591	0.111708	-5.87776	4.15865e-09	4.38135e-08
NM_001033286	Slc30a10	220.349	-1.33065	0.226514	-5.87444	4.24265e-09	4.46568e-08
NM_001190400	Bend7	1259.3	-0.649046	0.110493	-5.87407	4.25228e-09	4.47164e-08
NM_172262	Kdm1b	902.246	-0.695443	0.118496	-5.8689	4.38684e-09	4.60884e-08
NM_001190483	Pcsk5	4525.02	-0.540868	0.092182	-5.8674	4.42693e-09	4.64663e-08
NM_009261	Strbp	1281.99	-0.783977	0.13362	-5.86722	4.43174e-09	4.64735e-08
NM_019634	Tspan7	4699.58	0.779831	0.132985	5.86407	4.51656e-09	4.7284e-08
NM_001253783	Def8	543.93	-0.816218	0.13919	-5.86404	4.51742e-09	4.7284e-08
NM_145536	BC020535	1596.93	0.712695	0.121587	5.86159	4.58449e-09	4.79415e-08
NM_001081066	Dennd3	1641.61	0.667331	0.113902	5.85884	4.66108e-09	4.86973e-08
NM_008860	Prkcz	1089.17	-0.755144	0.128902	-5.8583	4.67631e-09	4.88112e-08
NM_001033228	Itga1	7158.11	0.531003	0.0906876	5.8553	4.76152e-09	4.96546e-08
NM_172977	Gtf3c4	931.557	-0.796721	0.136108	-5.85361	4.8101e-09	5.01148e-08
NR_028381	B230206F22Rik	4344.61	0.707497	0.120908	5.85155	4.86998e-09	5.06919e-08
NM_010570	Irs1	3147.46	-0.585211	0.100016	-5.85116	4.88164e-09	5.07663e-08
NM_028544	Rasip1	1800.87	0.895928	0.153214	5.84757	4.98814e-09	5.18261e-08
NR_033450	Serpina3h	264.793	1.01018	0.172817	5.84534	5.05541e-09	5.24767e-08
NM_133765	Fbxo31	1391.44	-1.09972	0.188156	-5.84472	5.07428e-09	5.26241e-08
NM_010492	Ica1	2597.68	0.618881	0.105891	5.84453	5.0801e-09	5.2636e-08
NM_008976	Ptpn14	1649.08	0.868423	0.148735	5.83872	5.2602e-09	5.4452e-08
NM_001161712	Gcat	421.532	-0.838012	0.143688	-5.83217	5.47117e-09	5.65422e-08
NM_013871	Mapk12	223.196	1.04564	0.17929	5.83214	5.47215e-09	5.65422e-08
NM_133500	Ntng2	1128.13	0.73507	0.126086	5.82992	5.54545e-09	5.72472e-08
NM_177857	Dennd2c	746.862	0.785912	0.134854	5.82789	5.61338e-09	5.78954e-08
NM_011850	Nr0b2	369.662	-1.2558	0.215659	-5.82307	5.77748e-09	5.95334e-08
NM_018829	Ap3m1	1330.8	-0.735749	0.126375	-5.82197	5.81595e-09	5.9875e-08
NM_133198	Pygl	4138.21	-0.563337	0.096807	-5.81918	5.9137e-09	6.08259e-08
NR_015583	BC024386	186.739	-1.13055	0.194307	-5.81839	5.94171e-09	6.10583e-08
NM_001167949	Atp2b4	1200.68	0.712331	0.122442	5.81773	5.96531e-09	6.12449e-08
NR_003507	Oas1b	758.404	0.717537	0.123385	5.81545	6.04723e-09	6.20295e-08
NM_145519	Farp2	1937.08	-0.708747	0.121896	-5.81437	6.08638e-09	6.23743e-08
NM_133721	Itga9	33160.8	0.59095	0.101709	5.81022	6.23911e-09	6.38815e-08
NM_015780	Cfhr1	344.759	-1.36671	0.235252	-5.80957	6.26331e-09	6.4071e-08
NM_178061	Mob3b	6387.37	-0.615329	0.105961	-5.80711	6.35589e-09	6.49003e-08
NM_007428	Agt	9755.35	-0.985383	0.169682	-5.80725	6.35074e-09	6.49003e-08
NM_144878	Fmo4	196.551	-1.0666	0.183719	-5.80559	6.41414e-09	6.54358e-08
NM_021356	Gab1	5340.49	0.56017	0.0964967	5.80507	6.43384e-09	6.55775e-08
NM_010430	Hic1	1855.72	1.00888	0.173805	5.80464	6.45033e-09	6.56862e-08
NM_028027	Arhgef25	157.417	1.25855	0.216894	5.8026	6.52954e-09	6.64328e-08
NM_133857	Usp53	905.265	-0.822931	0.141921	-5.7985	6.69102e-09	6.80143e-08
NM_153196	Rbks	1584.16	-0.639377	0.110281	-5.7977	6.72288e-09	6.82766e-08
NM_001013753	Pcdh17	2150.77	0.672419	0.116019	5.79578	6.80038e-09	6.90015e-08
NM_016671	Il27ra	275.024	1.02987	0.177743	5.79415	6.86663e-09	6.96111e-08
NM_153459	Dusp7	648.902	0.73921	0.127627	5.79197	6.95654e-09	7.03959e-08
NM_008343	Igfbp3	374.549	0.908234	0.156806	5.7921	6.95106e-09	7.03959e-08
NM_153089	Ppp1r16b	4811.84	0.671876	0.116048	5.78965	7.05321e-09	7.13101e-08
NM_177157	Gchfr	118.83	-1.27823	0.220804	-5.789	7.08077e-09	7.15247e-08
NM_009624	Adcy9	3531.42	-0.729111	0.125969	-5.78804	7.12145e-09	7.18068e-08
NM_178747	Gulo	3645.8	-0.630438	0.108919	-5.78814	7.11717e-09	7.18068e-08
NM_008533	Cd180	216.943	1.07159	0.185149	5.78772	7.13473e-09	7.18765e-08
NM_027442	Ddo	497.644	-0.793016	0.137083	-5.78494	7.25371e-09	7.30099e-08
NM_053119	Echs1	832.247	-0.773664	0.133758	-5.78407	7.29147e-09	7.33244e-08
NM_172962	Ddr1	319.947	1.12096	0.193846	5.78274	7.34939e-09	7.38411e-08
NM_013731	Sgk2	1098.63	0.807836	0.139707	5.78234	7.36707e-09	7.39528e-08
NM_033373	Krt23	298.269	-1.46481	0.253418	-5.78021	7.46094e-09	7.48285e-08
NM_013709	Sh3yl1	487.102	-0.863758	0.14946	-5.77919	7.50615e-09	7.51497e-08
NR_027658	Gm8883	77.1048	-1.42435	0.246462	-5.77919	7.50631e-09	7.51497e-08
NM_133754	Fblim1	466.635	0.883586	0.15306	5.77279	7.7969e-09	7.79898e-08
NM_001163851	Tbc1d24	1674.11	-0.721062	0.124925	-5.77196	7.83554e-09	7.83067e-08
NM_172779	Ddx26b	1175.57	0.732747	0.127056	5.7671	8.06475e-09	8.05261e-08
NR_045171	1700012D01Rik	270.866	0.952219	0.165125	5.76666	8.08584e-09	8.06652e-08
NM_024208	Echdc3	1311.57	-0.75701	0.131277	-5.76649	8.09385e-09	8.06737e-08
NM_025874	Plin5	278.066	-1.19179	0.206783	-5.76351	8.23836e-09	8.20416e-08
NM_010516	Cyr61	240.29	1.01757	0.176624	5.76123	8.35008e-09	8.30807e-08
NM_021506	Sh3rf1	5869.4	0.606666	0.105353	5.7584	8.49165e-09	8.44147e-08
NM_173432	Pskh1	1645.35	-0.599223	0.104153	-5.75331	8.7515e-09	8.69213e-08
NM_021887	Il21r	561.536	0.758021	0.131776	5.75235	8.80115e-09	8.73375e-08
NM_001253883	Pkm2	1870.63	0.750585	0.130514	5.75098	8.87261e-09	8.79691e-08
NM_009365	Tgfb1i1	323.701	1.06951	0.18607	5.74787	9.03724e-09	8.95227e-08
NM_020042	Mocs1	2481.69	-0.600312	0.104456	-5.74703	9.08233e-09	8.98904e-08
NM_001164598	Irf2bp2	3961.55	-0.548961	0.0955514	-5.74519	9.18169e-09	9.0794e-08
NM_001037298	Fam38a	2901.17	0.726048	0.126413	5.74347	9.27575e-09	9.16437e-08
NM_178884	Obsl1	827.491	1.01018	0.176016	5.73911	9.51746e-09	9.39495e-08
NM_011780	Adam23	7897.79	0.703004	0.122514	5.73814	9.57221e-09	9.44073e-08
NM_177321	Mia2	473.242	-0.947514	0.165136	-5.73779	9.59194e-09	9.45192e-08
NM_001167883	Ankrd50	1612.31	0.671283	0.117023	5.73633	9.67473e-09	9.52517e-08
NR_037590	Wls	1064.79	0.777045	0.135473	5.7358	9.70506e-09	9.54669e-08
NM_009924	Cnr2	907.319	0.76742	0.133806	5.73533	9.73206e-09	9.56491e-08
NM_028767	Foxp4	2498.5	-0.663604	0.115744	-5.73336	9.84614e-09	9.6686e-08
NM_134256	Slc22a27	1679.18	-0.604546	0.10552	-5.7292	1.00908e-08	9.90021e-08
NR_045415	Gm10549	210.901	-1.08439	0.189538	-5.72124	1.05751e-08	1.03664e-07
NM_009150	Selenbp1	580.497	-0.774132	0.135362	-5.71898	1.07167e-08	1.04961e-07
NM_021424	Pvrl1	3737.78	-0.832448	0.14557	-5.71856	1.07433e-08	1.05129e-07
NM_021493	Arhgap23	9332.89	0.788472	0.138134	5.70802	1.14301e-08	1.11753e-07
NM_026772	Cdc42ep2	806.22	1.00695	0.176469	5.70609	1.15601e-08	1.12926e-07
NM_010554	Il1a	3251.58	0.800589	0.140316	5.7056	1.15932e-08	1.13152e-07
NM_001081317	Anubl1	893.912	-0.709743	0.124441	-5.70343	1.17424e-08	1.14508e-07
NM_011779	Coro1c	4056.38	0.638163	0.111929	5.7015	1.1876e-08	1.15711e-07
NM_011480	Srebf1	4554.64	-0.81815	0.143553	-5.69928	1.20315e-08	1.17125e-07
NM_173036	Gpr97	1071.67	0.697638	0.122497	5.69512	1.23286e-08	1.19914e-07
NM_023134	Sftpa1	74.4276	-1.49234	0.262087	-5.69407	1.24045e-08	1.20548e-07
NM_020621	P2ry4	51.733	-1.5139	0.265888	-5.69372	1.24299e-08	1.20691e-07
NM_033564	Mpv17l	116.424	-1.27374	0.223792	-5.6916	1.25852e-08	1.22093e-07
NM_025829	Eif4e3	703.327	0.729193	0.128139	5.69066	1.2655e-08	1.22666e-07
NM_001081182	Atp8b2	650.19	0.736569	0.129442	5.69036	1.26775e-08	1.22778e-07
NR_021486	Adarb1	3990.6	0.661329	0.11623	5.68985	1.27152e-08	1.23038e-07
NM_001199940	Serpina3i	285.325	0.938957	0.165093	5.68746	1.28946e-08	1.24666e-07
NM_023377	Stard5	1900.05	-0.822778	0.14468	-5.68686	1.29395e-08	1.24993e-07
NM_029652	Klhl25	2515.8	-0.766473	0.134854	-5.68372	1.31795e-08	1.27202e-07
NM_011957	Creb3l1	712.406	0.872196	0.153472	5.68309	1.32282e-08	1.27563e-07
NM_145443	L2hgdh	479.205	-0.829257	0.145953	-5.68166	1.33393e-08	1.28524e-07
NM_001081336	Dgkh	2552.89	0.615992	0.108468	5.67905	1.35448e-08	1.30393e-07
NM_153078	Ehbp1	5440.08	-0.652519	0.114951	-5.67652	1.37466e-08	1.32223e-07
NM_001114386	Nedd4l	17177.5	-0.513712	0.0905376	-5.67401	1.39489e-08	1.34055e-07
NM_001077189	Fcgr2b	2208.38	0.736764	0.129864	5.67337	1.40019e-08	1.34449e-07
NM_133685	Rab31	3585.84	0.563718	0.09939	5.67178	1.41318e-08	1.35581e-07
NM_020505	Vav3	5181.08	0.659756	0.116348	5.67052	1.42362e-08	1.36467e-07
NM_030611	Akr1c6	2512.14	-0.774969	0.136677	-5.67006	1.42747e-08	1.3672e-07
NM_023530	Pla2g12b	558.33	-0.821491	0.145006	-5.66523	1.46829e-08	1.40509e-07
NM_198100	Tbkbp1	1421.19	0.693724	0.122461	5.66485	1.47152e-08	1.40699e-07
NM_021325	Cd200r1	853.208	0.699276	0.123488	5.6627	1.49006e-08	1.42351e-07
NM_009147	Sec23a	1980.41	-0.602576	0.106425	-5.66198	1.4964e-08	1.42836e-07
NM_144847	Nrbp2	117.896	-1.41485	0.249922	-5.66116	1.50351e-08	1.43361e-07
NM_016693	Map3k6	171.105	1.11655	0.197234	5.66106	1.50445e-08	1.43361e-07
NM_053202	Foxp1	23956.9	-0.579867	0.102478	-5.65845	1.52746e-08	1.45431e-07
NM_029522	Gpsm2	646.83	-0.801113	0.141694	-5.65384	1.56905e-08	1.49265e-07
NM_197945	Prosapip1	385.589	-0.895065	0.158381	-5.65133	1.59206e-08	1.51327e-07
NM_153537	Phldb1	2102.81	0.729056	0.129026	5.65045	1.60025e-08	1.51977e-07
NM_008873	Plau	103.807	1.25371	0.222064	5.64573	1.64482e-08	1.56078e-07
NM_177784	Klhl23	165.603	1.14629	0.203086	5.64439	1.65771e-08	1.57168e-07
NM_172743	Plekha7	861.739	-0.692526	0.122748	-5.64187	1.68213e-08	1.5935e-07
NM_001003817	Erbb2	436.576	0.849291	0.150622	5.63857	1.71466e-08	1.62296e-07
NM_016846	Rgl1	17914.9	0.601413	0.106667	5.63825	1.71791e-08	1.62466e-07
NM_009506	Vegfc	1116.13	0.656214	0.116389	5.6381	1.71935e-08	1.62466e-07
NM_174870	Slc26a1	1115.98	-0.823221	0.146078	-5.63548	1.74569e-08	1.64817e-07
NM_009738	Bche	886.675	-0.858389	0.152364	-5.63381	1.76275e-08	1.66289e-07
NM_007963	Mecom	844.244	0.789002	0.140068	5.633	1.77098e-08	1.66925e-07
NR_003513	Neat1	4992.88	0.65672	0.116603	5.63209	1.7804e-08	1.67673e-07
NM_008714	Notch1	7840.66	0.598326	0.10624	5.63181	1.78324e-08	1.678e-07
NM_176838	Esrp2	644.592	-0.729105	0.129551	-5.62792	1.82394e-08	1.71487e-07
NM_008509	Lpl	5625.7	-0.768217	0.13651	-5.62756	1.82781e-08	1.71707e-07
NM_010283	Ggta1	3583.26	0.596385	0.106144	5.61864	1.92472e-08	1.80661e-07
NM_008710	Nnt	2550.42	-0.585026	0.10419	-5.61499	1.96572e-08	1.84356e-07
NM_009046	Relb	1263.51	0.697973	0.124323	5.61417	1.97508e-08	1.8508e-07
NM_172404	Ccbl1	798.41	-0.749037	0.13346	-5.61242	1.99511e-08	1.86801e-07
NM_026969	Sec31a	4185.29	-0.538432	0.0960081	-5.6082	2.04443e-08	1.9126e-07
NM_028894	Lonrf3	463.669	-0.897715	0.160121	-5.60649	2.06469e-08	1.92996e-07
NM_009712	Arsb	1627.11	-0.631566	0.11278	-5.6	2.14357e-08	2.00203e-07
NM_008317	Hyal1	375.822	-0.837686	0.149601	-5.59946	2.15016e-08	2.00652e-07
NM_008697	Nin	2214.02	0.616227	0.110074	5.59829	2.16475e-08	2.01846e-07
NM_018819	Brp44l	1358.38	-0.613101	0.109579	-5.59505	2.20555e-08	2.05481e-07
NM_018734	Gbp3	361.155	0.955309	0.170835	5.59199	2.24488e-08	2.08972e-07
NM_008207	H2-T24	748.73	0.867469	0.155229	5.58833	2.2926e-08	2.13238e-07
NM_177244	Fastkd1	456.151	-0.794843	0.142285	-5.58627	2.31997e-08	2.15606e-07
NM_153131	Unc5a	596.169	0.851401	0.15242	5.5859	2.32496e-08	2.15892e-07
NM_001101445	Cyp4f17	549.942	-0.850307	0.152229	-5.5857	2.32756e-08	2.15955e-07
NM_016702	Agxt	3447.49	-0.586982	0.105144	-5.58266	2.36866e-08	2.19588e-07
NM_177567	BC049762	323.299	-0.888258	0.159193	-5.57977	2.40842e-08	2.2309e-07
NM_010589	Jak3	2216.96	0.645555	0.115777	5.57585	2.46329e-08	2.27986e-07
NM_010260	Gbp2	354.986	0.945288	0.169628	5.5727	2.5082e-08	2.31951e-07
NM_025950	Cdc37l1	1234.81	-0.632199	0.113475	-5.57124	2.52926e-08	2.33708e-07
NM_008046	Fst	153.121	-1.42227	0.255316	-5.57064	2.53799e-08	2.34322e-07
NM_028749	Npl	927.437	0.75568	0.135756	5.56647	2.5995e-08	2.39805e-07
NM_011150	Lgals3bp	915.152	0.681835	0.122552	5.56365	2.64186e-08	2.43513e-07
NM_026250	Gin1	552.944	-0.961072	0.172937	-5.55735	2.73905e-08	2.52266e-07
NM_008280	Lipc	6946.18	-0.630914	0.113543	-5.55659	2.75093e-08	2.53153e-07
NM_001081982	Nfix	4653.9	-0.572064	0.10297	-5.55563	2.76614e-08	2.54345e-07
NM_010748	Lyst	4216.87	-0.556727	0.100232	-5.55438	2.78598e-08	2.55961e-07
NM_011506	Sucla2	1621.23	-0.615886	0.110917	-5.55268	2.81315e-08	2.58246e-07
NM_001199494	Ei24	1364.09	-0.979307	0.176527	-5.54763	2.89576e-08	2.65613e-07
NM_178640	B3galnt2	931.73	-0.751946	0.135732	-5.53992	3.02604e-08	2.77338e-07
NM_010477	Hspd1	781.981	-0.771193	0.139212	-5.53971	3.02975e-08	2.77452e-07
NM_018861	Slc1a4	856.008	-0.732904	0.132405	-5.53534	3.10632e-08	2.84233e-07
NR_037604	Rdh18-ps	242.505	-1.07318	0.193898	-5.53476	3.11657e-08	2.8494e-07
NM_007634	Ccnf	1066.36	-0.690623	0.124789	-5.53434	3.12403e-08	2.8539e-07
NM_001045530	Ccnjl	1115.66	0.896726	0.162173	5.52944	3.21256e-08	2.9324e-07
NM_001163464	Abi3	2537.22	0.603443	0.10915	5.52857	3.22855e-08	2.94462e-07
NR_024078	Btbd19	405.782	1.07004	0.19388	5.51908	3.40781e-08	3.1056e-07
NM_001017966	Ddi2	9713.12	-0.601472	0.108999	-5.51814	3.42609e-08	3.11973e-07
NM_175325	Bbs4	307.309	-1.06277	0.192614	-5.51763	3.43598e-08	3.12621e-07
NM_026752	Zfyve21	895.508	-0.734483	0.133196	-5.5143	3.50174e-08	3.18347e-07
NM_001013390	Scn4b	155.358	-1.32662	0.240744	-5.51051	3.57801e-08	3.25019e-07
NM_178118	Dixdc1	1539.03	-0.926883	0.16825	-5.50896	3.60957e-08	3.27622e-07
NM_011527	Tal1	1181.91	0.745077	0.135294	5.50709	3.64809e-08	3.30852e-07
NM_144804	Depdc7	1163.95	-0.708926	0.12893	-5.49855	3.82936e-08	3.47013e-07
NM_009283	Stat1	4064.91	0.618534	0.112522	5.49699	3.86323e-08	3.49801e-07
NM_023898	Pde6h	75.1555	-1.54198	0.280591	-5.49549	3.89636e-08	3.52517e-07
NM_008026	Fli1	13065.4	0.605259	0.110341	5.48533	4.12687e-08	3.73073e-07
NM_172490	Sepsecs	1281.45	-0.638957	0.11649	-5.48509	4.13257e-08	3.73289e-07
NM_001198955	Gm7694	189.136	-1.01308	0.184782	-5.48257	4.19182e-08	3.78338e-07
NM_019933	Ptpn4	1743.22	-0.699847	0.127656	-5.4823	4.19833e-08	3.78622e-07
NM_029022	Scrn3	942.73	-0.735666	0.134261	-5.47938	4.26818e-08	3.84614e-07
NM_007542	Bgn	501.501	0.967737	0.176668	5.47772	4.30836e-08	3.87925e-07
NM_011405	Slc7a7	3353.06	0.590591	0.107844	5.47635	4.342e-08	3.90641e-07
NM_177460	Parp16	1596.81	-0.617675	0.112842	-5.4738	4.40483e-08	3.95978e-07
NM_001039103	Rasa4	972.212	0.644152	0.117717	5.47203	4.44905e-08	3.99634e-07
NM_026512	Bphl	2610.12	-0.686119	0.125466	-5.46855	4.53732e-08	4.07238e-07
NM_181344	C1rl	1177.17	-0.704019	0.128811	-5.46554	4.61512e-08	4.13892e-07
NM_009421	Traf1	193.526	1.04418	0.191095	5.46418	4.65052e-08	4.16736e-07
NM_001081298	Lphn2	10416.5	0.497839	0.0911426	5.4622	4.70281e-08	4.21086e-07
NM_144527	Ccdc21	4108.44	-0.612913	0.112257	-5.45993	4.76316e-08	4.26151e-07
NM_173007	Tspan12	3689.57	-0.785712	0.143958	-5.45794	4.81685e-08	4.30614e-07
NM_001190974	Axl	3396.47	0.62566	0.11467	5.45616	4.86538e-08	4.34607e-07
NM_027722	Nudt4	2393.86	-0.557452	0.102201	-5.45446	4.91209e-08	4.38432e-07
NM_025793	Wdr45l	1817.65	-0.607075	0.111333	-5.45276	4.95929e-08	4.42295e-07
NM_172146	Ppat	1707.81	-1.00841	0.184947	-5.45243	4.96856e-08	4.42771e-07
NM_133922	Krba1	485.967	-0.78995	0.144953	-5.4497	5.04553e-08	4.49275e-07
NM_139308	Stard7	1422.26	-0.722577	0.132605	-5.44911	5.06233e-08	4.50305e-07
NR_040532	Gm10804	153.464	1.12886	0.207168	5.44901	5.06508e-08	4.50305e-07
NM_001081215	Ddx60	4002.69	0.764143	0.140264	5.44789	5.09706e-08	4.52791e-07
NM_029692	Upp2	17941	-0.802071	0.147262	-5.44657	5.13518e-08	4.55818e-07
NM_153799	Edc3	2757.05	-0.60666	0.111455	-5.44309	5.23645e-08	4.64441e-07
NM_030261	Sesn3	1434.05	-0.99873	0.183896	-5.43096	5.60522e-08	4.96758e-07
NM_178874	Tmcc2	2236.34	0.718323	0.132269	5.43076	5.61139e-08	4.96914e-07
NM_133684	Mosc2	5211.34	-0.587443	0.108183	-5.43007	5.63314e-08	4.98449e-07
NM_011594	Timp2	944.069	0.749201	0.137979	5.42981	5.64146e-08	4.98793e-07
NM_001083312	Gbp7	716.108	0.785172	0.144726	5.42523	5.78799e-08	5.11348e-07
NM_001099637	Cep170	2145.18	0.59996	0.110617	5.42378	5.83516e-08	5.15111e-07
NR_045284	Gm16551	39.9996	-1.54076	0.284118	-5.42296	5.86196e-08	5.17072e-07
NM_144801	Tmem143	556.648	-0.723378	0.133399	-5.42268	5.87129e-08	5.17098e-07
NR_015595	2410137F16Rik	1017.36	-0.724268	0.133563	-5.42267	5.87143e-08	5.17098e-07
NM_144856	Slc22a7	197.066	-1.14068	0.210381	-5.42197	5.89462e-08	5.18736e-07
NM_009794	Capn2	3092.98	0.63728	0.117572	5.42033	5.94898e-08	5.23111e-07
NM_013534	Leprel2	168.486	1.07176	0.197895	5.4158	6.10161e-08	5.36115e-07
NM_026212	Agpat2	1604.36	-0.748539	0.138234	-5.41502	6.12834e-08	5.38043e-07
NM_175451	Ckap4	223.307	0.988818	0.182738	5.41113	6.26266e-08	5.49408e-07
NM_153104	Phospho1	117.107	1.17512	0.217177	5.41088	6.2717e-08	5.49774e-07
NM_026058	Lass4	800.945	0.751407	0.138923	5.40881	6.34435e-08	5.5571e-07
NM_008255	Hmgcr	2025.16	0.637302	0.117881	5.40633	6.43308e-08	5.63044e-07
NM_001199146	Gpsm1	811.019	0.814316	0.150634	5.40594	6.44709e-08	5.63833e-07
NM_013870	Smtn	2963.71	0.797846	0.147656	5.40342	6.53839e-08	5.71375e-07
NM_177909	Slc9a9	14526.8	0.608719	0.112691	5.40165	6.60304e-08	5.76577e-07
NM_029272	Ndufs7	727.227	-0.717613	0.132897	-5.39976	6.67284e-08	5.82221e-07
NM_001159401	Upp1	213.053	0.979612	0.181481	5.39788	6.74335e-08	5.87918e-07
NM_028314	2700097O09Rik	772.597	-0.679173	0.125928	-5.39333	6.91619e-08	6.02521e-07
NM_011113	Plaur	526.705	0.814191	0.151002	5.39193	6.97065e-08	6.06796e-07
NM_029979	Trim35	1491.45	0.744591	0.138141	5.39008	7.04281e-08	6.12133e-07
NM_008029	Flt4	8429.41	0.661449	0.122715	5.39011	7.04126e-08	6.12133e-07
NM_178020	Hyal3	1745.07	-0.63703	0.11819	-5.38987	7.05082e-08	6.12357e-07
NM_053165	Clec2h	264.644	-1.18798	0.220473	-5.38833	7.1116e-08	6.1716e-07
NM_001159697	Ccdc48	360.61	0.858092	0.159412	5.38285	7.33155e-08	6.35758e-07
NM_176842	Tprkb	974.747	-0.857883	0.159451	-5.38023	7.43906e-08	6.44585e-07
NM_025422	Cd302	3624	-0.695097	0.12922	-5.37916	7.48353e-08	6.4794e-07
NM_001081368	Tbccd1	1537.13	-0.581872	0.108232	-5.37617	7.60859e-08	6.58263e-07
NM_008756	Ocln	2271.31	-0.861852	0.160363	-5.37437	7.685e-08	6.64363e-07
NM_009883	Cebpb	154.843	-1.1084	0.206286	-5.37315	7.73717e-08	6.68361e-07
NM_021274	Cxcl10	72.3538	1.41883	0.264127	5.37176	7.79738e-08	6.73047e-07
NM_001009818	Sept11	3610.87	0.585827	0.109089	5.37016	7.86666e-08	6.78507e-07
NM_027852	Rarres2	499.892	-0.762098	0.141998	-5.36695	8.00784e-08	6.90156e-07
NR_033508	Gm11110	242.595	0.949915	0.177044	5.36541	8.07641e-08	6.95534e-07
NM_134054	1110002B05Rik	764.002	-0.66394	0.123912	-5.35817	8.40687e-08	7.2344e-07
NM_152799	Pear1	1547.29	0.804283	0.150191	5.35505	8.55312e-08	7.35464e-07
NM_001109914	Apold1	428.208	1.06388	0.198826	5.35081	8.75621e-08	7.52354e-07
NM_001177646	Sirpa	7011.55	0.543968	0.101709	5.34827	8.88008e-08	7.62415e-07
NM_145829	Nags	260.295	-0.904028	0.169071	-5.34704	8.94046e-08	7.67016e-07
NM_145559	Slc2a9	6456.56	-0.650424	0.121649	-5.34671	8.95681e-08	7.67833e-07
NM_023114	Apoc3	479.618	-0.739888	0.138476	-5.34309	9.13761e-08	7.82738e-07
NM_011943	Map2k6	2627.14	-0.907537	0.169862	-5.3428	9.15237e-08	7.83407e-07
NM_053246	Dok4	354.82	1.01313	0.189639	5.34242	9.1712e-08	7.84423e-07
NM_029005	Mlkl	853.856	0.733519	0.137337	5.34102	9.24236e-08	7.8991e-07
NM_177025	Cobll1	5334.52	-0.653844	0.122493	-5.33782	9.40726e-08	8.03395e-07
NM_028711	Slc25a27	304.581	-0.847219	0.158748	-5.33689	9.45562e-08	8.06913e-07
NM_028270	Aldh1b1	212.344	-1.1068	0.207438	-5.3356	9.52299e-08	8.12048e-07
NM_175177	Bdh1	4127.7	-0.783612	0.146877	-5.33514	9.54697e-08	8.13477e-07
NM_001034851	Fam134b	3972.26	-0.738556	0.138481	-5.33326	9.64677e-08	8.2136e-07
NM_007977	F8	3928.88	0.761547	0.142817	5.33232	9.69684e-08	8.25e-07
NM_172729	Nod1	4490.78	0.548764	0.102926	5.33162	9.73413e-08	8.27548e-07
NM_011587	Tie1	1235.63	0.797211	0.149546	5.33086	9.77471e-08	8.30371e-07
NM_172393	Aim1	1543.73	-0.722723	0.135598	-5.32991	9.82634e-08	8.34129e-07
NM_001081221	Ercc6	1606.52	-0.557175	0.104554	-5.32908	9.87121e-08	8.37307e-07
NM_010833	Msn	4052.47	0.6416	0.120437	5.32726	9.9703e-08	8.45077e-07
NM_001008548	Pde2a	7131.94	0.574734	0.107894	5.32686	9.99247e-08	8.46319e-07
NM_019549	Plek	836.196	0.760686	0.142827	5.32592	1.00441e-07	8.50051e-07
NM_007519	Baat	811.98	0.891641	0.16751	5.32291	1.02118e-07	8.63597e-07
NM_008012	Akr1b8	400.726	0.933864	0.175472	5.32202	1.02619e-07	8.67189e-07
NM_001013405	D9Ertd402e	803.825	-0.660012	0.124022	-5.32175	1.02774e-07	8.67535e-07
NM_001113379	Lrrc32	731.049	0.705489	0.132569	5.32168	1.02814e-07	8.67535e-07
NM_028049	Fbxo22	951.912	-0.647686	0.121717	-5.32124	1.03064e-07	8.68987e-07
NM_029880	Ptgr2	1486.75	-0.65923	0.123938	-5.31904	1.04317e-07	8.78895e-07
NM_153804	Plekhg3	3307.41	-0.598041	0.112492	-5.3163	1.059e-07	8.91566e-07
NM_172628	Sh3tc2	917.781	0.730212	0.137383	5.31516	1.06566e-07	8.96506e-07
NM_177832	Zfp236	4590.87	-0.502889	0.0946705	-5.31199	1.08436e-07	9.11557e-07
NM_021454	Cdc42ep5	240.56	0.957103	0.180308	5.30816	1.10739e-07	9.30227e-07
NM_001033196	Znfx1	3321.41	0.561882	0.105894	5.30605	1.12023e-07	9.40312e-07
NM_001204129	C1qtnf1	1999.81	0.7559	0.142534	5.30328	1.1374e-07	9.54011e-07
NM_001110332	Eci2	2027.63	-0.91859	0.173217	-5.30313	1.13832e-07	9.54075e-07
NM_207515	Mbnl2	7535.04	0.549837	0.103713	5.3015	1.14853e-07	9.61913e-07
NM_147218	Abca6	4663.5	-0.941051	0.177593	-5.29892	1.16492e-07	9.7492e-07
NM_001112738	Atp5c1	1868.87	-0.605632	0.114342	-5.29665	1.17945e-07	9.85618e-07
NM_001048207	Gypc	914.29	0.720844	0.136093	5.29672	1.17903e-07	9.85618e-07
NM_019972	Sort1	2018.51	-0.580593	0.109777	-5.28884	1.23092e-07	1.0271e-06
NM_013837	Tpst1	2128.83	-0.554907	0.10492	-5.28887	1.23073e-07	1.0271e-06
NM_007493	Asgr2	518.783	-0.887512	0.167873	-5.28681	1.24466e-07	1.0378e-06
NM_008058	Fzd8	526.21	-0.814911	0.154167	-5.28591	1.25083e-07	1.04218e-06
NM_145470	Deptor	6784.28	-0.704148	0.133262	-5.28394	1.26437e-07	1.0519e-06
NM_199221	Cd300lb	397.239	0.779141	0.147453	5.28401	1.26388e-07	1.0519e-06
NM_013862	Rabgap1l	6984.5	-0.580526	0.10994	-5.28039	1.2891e-07	1.07168e-06
NM_178767	Agmo	5463.52	-0.6877	0.130364	-5.27521	1.32602e-07	1.10157e-06
NM_177263	Zhx3	7440.05	-0.714151	0.135384	-5.27499	1.32765e-07	1.10211e-06
NM_153138	Wipf1	5912.89	0.566601	0.10742	5.27466	1.33003e-07	1.10245e-06
NM_023842	Dsp	912.92	-0.754625	0.143064	-5.27474	1.32946e-07	1.10245e-06
NM_028071	Cotl1	3412.85	0.589897	0.111856	5.2737	1.33703e-07	1.10745e-06
NM_027868	Slc41a3	931.521	-0.819992	0.155523	-5.27249	1.34586e-07	1.11394e-06
NM_001199685	Taok3	19358.7	-0.482017	0.0914312	-5.27191	1.35014e-07	1.11667e-06
NM_177780	Dock5	3847.83	-0.51679	0.0980498	-5.27068	1.35918e-07	1.12331e-06
NM_001081024	Setdb2	1573.47	-1.18179	0.224266	-5.26958	1.36735e-07	1.12924e-06
NM_011213	Ptprf	3841.4	-0.559767	0.106231	-5.26936	1.36897e-07	1.12975e-06
NM_008576	Abcc1	1521.95	0.618392	0.117391	5.26781	1.3806e-07	1.13852e-06
NM_007440	Alox12	224.017	0.953022	0.180965	5.26634	1.39168e-07	1.14682e-06
NM_153134	Irgq	1288.71	-0.603469	0.11464	-5.26402	1.40941e-07	1.16057e-06
NM_133895	Slc15a4	3312.86	-0.579901	0.11023	-5.26084	1.43395e-07	1.17992e-06
NM_013685	Tcf4	14920.1	0.509071	0.0967688	5.26069	1.43514e-07	1.18004e-06
NM_001083587	Tns3	10631.9	0.504489	0.0959534	5.25765	1.45911e-07	1.19887e-06
NM_007791	Csrp1	1297.27	0.765552	0.145631	5.2568	1.46581e-07	1.2035e-06
NM_024200	Mfn1	1334.41	-0.594317	0.113102	-5.25472	1.48251e-07	1.21633e-06
NM_009058	Ralgds	718.994	0.686366	0.130694	5.25169	1.50707e-07	1.23558e-06
NM_175035	Gimap5	634.286	0.710747	0.135512	5.24491	1.56356e-07	1.28096e-06
NM_001198785	Aatk	1351.54	0.598642	0.114192	5.24244	1.58471e-07	1.29734e-06
NM_175168	Ptk7	932.565	0.782976	0.149414	5.24032	1.60302e-07	1.31139e-06
NM_175751	Zfp608	6094.36	0.53198	0.101538	5.2392	1.61274e-07	1.31838e-06
NM_021398	Slc43a3	2284.22	0.592644	0.113227	5.23413	1.6576e-07	1.35407e-06
NM_001109752	Dlg4	415.044	0.90378	0.172724	5.2325	1.67232e-07	1.3651e-06
NM_198127	Abi2	1214.41	0.669745	0.128032	5.23107	1.68534e-07	1.37473e-06
NR_002870	Dnm3os	220.122	0.915796	0.175083	5.23064	1.68926e-07	1.37694e-06
NM_013674	Irf4	443.334	-0.821619	0.157112	-5.22952	1.69951e-07	1.38429e-06
NM_138601	D10Jhu81e	507.525	-0.735116	0.140577	-5.2293	1.70155e-07	1.38495e-06
NM_009177	St3gal1	9693.37	-0.515283	0.0985672	-5.22774	1.71596e-07	1.39567e-06
NM_145503	Lzts2	780.924	0.724592	0.138659	5.22572	1.73483e-07	1.41e-06
NM_021430	Rilpl1	1440.75	0.671065	0.12845	5.22433	1.74791e-07	1.41961e-06
NM_007678	Cebpa	1041	-0.746875	0.14297	-5.22402	1.75084e-07	1.42097e-06
NM_013646	Rora	10895	-0.502206	0.0961383	-5.22379	1.75297e-07	1.42167e-06
NM_001045481	Ifi203	793.963	0.882072	0.16894	5.22123	1.77741e-07	1.44046e-06
NM_010213	Fhl3	362.121	0.850927	0.163058	5.21855	1.80326e-07	1.46035e-06
NM_001204152	C1qtnf6	345.956	0.840031	0.161017	5.21705	1.81795e-07	1.4712e-06
NM_011599	Tle1	8450.04	-0.550779	0.105576	-5.2169	1.81939e-07	1.4713e-06
NM_008681	Ndrg1	1658.67	0.616399	0.118173	5.21609	1.82739e-07	1.47671e-06
NM_133167	Parvb	2637.95	0.6012	0.115339	5.21248	1.86331e-07	1.50466e-06
NM_173788	Npr2	240.263	0.929396	0.178417	5.20912	1.8974e-07	1.5311e-06
NM_153119	Plekho2	3937.71	0.601549	0.115522	5.20724	1.91673e-07	1.54558e-06
NM_026880	Pink1	815.715	-0.636388	0.12224	-5.20605	1.92899e-07	1.55436e-06
NM_025641	Uqcrh	437.395	-0.757596	0.14555	-5.20505	1.93941e-07	1.56164e-06
NM_026951	Pex11c	363.826	-0.816661	0.156924	-5.20417	1.94866e-07	1.56797e-06
NM_013586	Loxl3	404.131	0.81789	0.157226	5.202	1.97154e-07	1.58525e-06
NM_026695	Etfb	1811.03	-0.600518	0.115469	-5.2007	1.98535e-07	1.59521e-06
NM_172900	Siglecg	166.131	-1.02105	0.196409	-5.19858	2.00812e-07	1.61236e-06
NM_001013813	Maml2	1963.27	0.656163	0.126233	5.19802	2.01419e-07	1.61609e-06
NM_172668	Lrp4	1412.86	-0.606944	0.116876	-5.19303	2.06894e-07	1.65883e-06
NM_001164197	Mmp19	392.485	-0.836072	0.16102	-5.19235	2.07662e-07	1.6638e-06
NM_028783	Robo4	1154.8	0.683084	0.131883	5.17947	2.22516e-07	1.78155e-06
NM_145986	Fam83f	1359.48	-0.655201	0.126513	-5.17892	2.2318e-07	1.78433e-06
NM_198625	Mtss1l	988.205	0.792763	0.153072	5.17901	2.23066e-07	1.78433e-06
NM_146258	Stard13	5723.74	-0.678288	0.130987	-5.17827	2.23954e-07	1.78925e-06
NM_011657	Tulp3	555.733	0.80738	0.155959	5.17688	2.25623e-07	1.80131e-06
NM_001113486	Sept9	14140.2	0.500052	0.0966118	5.17589	2.26828e-07	1.80965e-06
NM_010346	Grb7	2390.02	-0.827446	0.159897	-5.17486	2.28083e-07	1.81837e-06
NM_027204	Mrpl12	642.666	-0.672298	0.129979	-5.17235	2.31162e-07	1.84162e-06
NM_001024917	N4bp2	1199.82	-0.604384	0.116895	-5.17033	2.33675e-07	1.86032e-06
NM_172563	Hlf	2545.82	-0.783542	0.151671	-5.16608	2.39056e-07	1.90182e-06
NM_007486	Arhgdib	1400.81	0.680514	0.131854	5.16111	2.45484e-07	1.95158e-06
NM_144538	Rab3il1	1484.03	0.65893	0.127818	5.15524	2.5331e-07	2.01238e-06
NM_172463	Sned1	2267.53	-0.534589	0.103702	-5.15503	2.53584e-07	2.01313e-06
NM_001145831	Kifc3	2508.62	0.535316	0.103867	5.15387	2.55159e-07	2.02421e-06
NM_146108	Hibch	1609.77	-0.72513	0.14071	-5.15338	2.55835e-07	2.02702e-06
NM_010111	Efnb2	1849.32	0.588455	0.114189	5.15335	2.55872e-07	2.02702e-06
NM_026837	Tmem53	574.548	-0.774118	0.150225	-5.15306	2.56268e-07	2.02873e-06
NM_023854	Arfgap2	1805.52	-0.539494	0.104755	-5.15007	2.60383e-07	2.05986e-06
NM_011372	St6galnac3	5125.02	0.58483	0.113636	5.14652	2.65359e-07	2.09775e-06
NM_146923	Olfr20	40.2236	-1.42281	0.276482	-5.14611	2.65939e-07	2.10086e-06
NM_030150	Dhx58	487.593	0.707496	0.137546	5.14372	2.69355e-07	2.12636e-06
NM_025451	Camk2n1	1032.22	-0.583218	0.113402	-5.14295	2.70457e-07	2.13356e-06
NM_029858	Ston1	990.13	0.686981	0.133675	5.13919	2.75926e-07	2.17518e-06
NM_007757	Cpox	971.251	-0.692083	0.134673	-5.13899	2.76219e-07	2.17597e-06
NM_001177371	Dbn1	477.484	0.985672	0.191834	5.13814	2.7747e-07	2.1843e-06
NM_013767	Csnk1e	1335.95	0.677997	0.131961	5.13785	2.77899e-07	2.18615e-06
NM_029020	Abcb8	520.386	-0.697065	0.135894	-5.12946	2.90576e-07	2.28428e-06
NM_032002	Nrg4	810.48	-0.833565	0.16265	-5.12489	2.9771e-07	2.33874e-06
NM_008650	Mut	672.832	-0.707828	0.138162	-5.12318	3.00431e-07	2.35847e-06
NM_001164482	Sipa1	2056.22	0.576516	0.112575	5.12116	3.03661e-07	2.38216e-06
NR_015615	4732416N19Rik	1337.81	-0.710691	0.138801	-5.12022	3.05181e-07	2.39076e-06
NM_001033786	4930428E23Rik	151.823	1.01208	0.197659	5.12034	3.04987e-07	2.39076e-06
NM_010209	Fh1	2123.18	-0.944249	0.184526	-5.11716	3.10177e-07	2.42821e-06
NM_010664	Krt18	387.035	0.929483	0.181741	5.11433	3.14853e-07	2.46181e-06
NM_172134	Pdxk	1460.76	-0.606357	0.118561	-5.1143	3.14905e-07	2.46181e-06
NM_015753	Zeb2	22746.9	0.606245	0.118546	5.11402	3.1538e-07	2.46381e-06
NM_028127	Frmd6	1647.46	0.557749	0.109086	5.11294	3.17185e-07	2.47619e-06
NM_030137	Cstad	800.444	0.749221	0.146553	5.11228	3.18302e-07	2.48319e-06
NM_008986	Ptrf	369.086	0.89525	0.175147	5.11143	3.19726e-07	2.49258e-06
NM_009888	Cfh	6590.19	-0.856693	0.167703	-5.1084	3.24901e-07	2.52943e-06
NM_138677	Edem1	2946.46	-0.493901	0.0966827	-5.10848	3.24768e-07	2.52943e-06
NM_027533	Tspan2	598.122	0.732303	0.14343	5.10566	3.29645e-07	2.56459e-06
NM_001163170	Lix1l	425.938	0.764046	0.149685	5.10435	3.3193e-07	2.58058e-06
NM_011984	Homer3	646.506	0.693147	0.135829	5.1031	3.3414e-07	2.59419e-06
NM_008822	Pex7	1311.2	-0.704458	0.138044	-5.10314	3.34061e-07	2.59419e-06
NM_172608	Tmem184b	2080.38	0.579792	0.113665	5.10089	3.38061e-07	2.62282e-06
NM_007408	Plin2	3639.09	0.661498	0.129686	5.10075	3.38308e-07	2.62294e-06
NM_173743	Apol9b	187.899	1.03634	0.203322	5.09703	3.45018e-07	2.67312e-06
NM_016896	Map3k14	2622.02	0.500436	0.0982608	5.09293	3.52572e-07	2.72977e-06
NM_194462	Akap9	3977.41	-0.582291	0.1144	-5.08997	3.5813e-07	2.7709e-06
NM_144899	Adamtsl4	247.96	0.86999	0.170972	5.08848	3.60938e-07	2.79071e-06
NM_018865	Wisp1	353.494	0.933369	0.183505	5.08633	3.65057e-07	2.82062e-06
NM_178745	Tmem229b	1039.59	0.591426	0.116304	5.08519	3.67258e-07	2.83569e-06
NM_009846	Cd24a	103.254	-1.20803	0.237749	-5.08111	3.75235e-07	2.8953e-06
NM_178589	Tnfrsf21	2838.03	0.573764	0.112939	5.08029	3.76868e-07	2.9059e-06
NM_008520	Ltbp3	179.923	0.988135	0.194587	5.07811	3.812e-07	2.9373e-06
NM_016774	Atp5b	1464.83	-0.603033	0.118972	-5.06871	4.00513e-07	3.08401e-06
NM_019454	Dll4	894.366	0.67794	0.133778	5.06767	4.0272e-07	3.09888e-06
NM_025295	Btd	1014.48	-0.588623	0.116235	-5.06408	4.10377e-07	3.1535e-06
NM_178260	Kiss1	178.456	-1.24285	0.245423	-5.06411	4.10308e-07	3.1535e-06
NM_021893	Cd274	695.204	0.724281	0.143053	5.06304	4.12623e-07	3.1686e-06
NM_212446	Psmf1	1036.91	-0.595965	0.117934	-5.05337	4.34087e-07	3.33115e-06
NM_011299	Rps6ka2	2447	0.617167	0.122166	5.05188	4.37472e-07	3.35484e-06
NM_027258	Rnf157	1932.48	0.560831	0.111098	5.0481	4.46233e-07	3.4197e-06
NM_001081211	Ptafr	301.767	0.79393	0.157329	5.04631	4.50423e-07	3.44947e-06
NM_009780	C4b	1160.53	-0.680728	0.134974	-5.04338	4.57372e-07	3.49793e-06
NM_009706	Arhgap5	2836.76	-0.760731	0.150836	-5.04342	4.57282e-07	3.49793e-06
NM_008259	Foxa1	331.121	-0.795018	0.157641	-5.04322	4.57752e-07	3.49847e-06
NM_020520	Slc25a20	1368.71	-0.578277	0.114675	-5.04274	4.58904e-07	3.50489e-06
NM_001039657	Mtl5	339.879	-0.982193	0.194814	-5.04168	4.61456e-07	3.522e-06
NM_008321	Id3	388.797	0.806914	0.16015	5.03849	4.69219e-07	3.57883e-06
NM_009895	Cish	664.255	-0.934395	0.185502	-5.03711	4.7262e-07	3.60233e-06
NM_198095	Bst2	317.651	0.847937	0.168359	5.03648	4.74182e-07	3.6118e-06
NM_172793	Btnl9	1248.52	0.784569	0.155789	5.03609	4.75136e-07	3.61662e-06
NM_001040682	Clmn	6310.81	-0.643521	0.127809	-5.03503	4.77786e-07	3.63433e-06
NM_011829	Impdh1	467.958	0.802306	0.159401	5.03327	4.82188e-07	3.66287e-06
NR_027298	A230020J21Rik	170.107	1.02695	0.204029	5.03334	4.82011e-07	3.66287e-06
NM_001127338	Aldh7a1	1435.56	-0.583966	0.116048	-5.03212	4.85094e-07	3.68247e-06
NM_029465	Clec4g	833.037	0.667119	0.132624	5.03015	4.90104e-07	3.718e-06
NM_027906	1300010F03Rik	12125.7	-0.570549	0.113557	-5.02434	5.0517e-07	3.82971e-06
NR_015523	A730017L22Rik	1211.8	-0.570419	0.113613	-5.02073	5.14762e-07	3.89981e-06
NM_026183	Slc47a1	1211.68	-0.809481	0.161308	-5.01822	5.21513e-07	3.9483e-06
NM_175397	Sp110	384.539	0.793313	0.158118	5.01723	5.24231e-07	3.96621e-06
NM_175089	Nek1	1275.39	-0.648796	0.129421	-5.01308	5.35648e-07	4.04987e-06
NM_029148	Tmx4	468.302	-0.792147	0.158027	-5.01275	5.36581e-07	4.05421e-06
NM_028227	Brap	2602.16	-0.627606	0.125225	-5.01184	5.39111e-07	4.07059e-06
NM_009824	Cbfa2t3	4862.05	0.657533	0.131208	5.0114	5.40368e-07	4.07735e-06
NM_001114088	Pdlim7	1063.7	0.842518	0.168131	5.01109	5.41219e-07	4.08105e-06
NM_011065	Per1	3285.51	-0.884319	0.176503	-5.01022	5.43673e-07	4.09635e-06
NM_001243748	Rassf1	2498.19	0.621128	0.123975	5.01011	5.43976e-07	4.09635e-06
NM_001025576	Ccdc141	5043.43	-0.659117	0.13164	-5.00696	5.5296e-07	4.16123e-06
NM_023268	Qsox1	5052.5	-0.602349	0.120359	-5.00459	5.59812e-07	4.20998e-06
NM_033444	Clic1	1378.85	0.626374	0.125177	5.00392	5.61773e-07	4.22191e-06
NM_134147	Macrod1	2266.46	-0.535295	0.107034	-5.00118	5.69806e-07	4.27943e-06
NM_146074	Tfb1m	428.628	-0.724079	0.144857	-4.99858	5.7753e-07	4.33455e-06
NM_009371	Tgfbr2	5136.03	0.52733	0.105554	4.99582	5.85868e-07	4.3942e-06
NM_024197	Ndufa10	1577.1	-0.532478	0.106598	-4.99519	5.87782e-07	4.40563e-06
NM_172822	Pigz	200.032	0.906785	0.181719	4.99004	6.03673e-07	4.52173e-06
NM_011576	Tfpi	1141.36	0.697235	0.13973	4.98988	6.04165e-07	4.52241e-06
NM_177699	Fhod1	1537.95	0.644111	0.129156	4.98707	6.13031e-07	4.58573e-06
NM_145489	AI661453	1065.17	-0.578275	0.116011	-4.98465	6.20747e-07	4.64037e-06
NM_018815	Nup210	2143.29	-0.510138	0.102414	-4.98112	6.32169e-07	4.72262e-06
NM_029555	Gstk1	256.955	-0.888396	0.178462	-4.97808	6.4219e-07	4.79431e-06
NM_028021	Myh14	582.794	-0.704203	0.141489	-4.97709	6.4547e-07	4.81561e-06
NM_178407	Arap2	4835.13	0.559634	0.11246	4.9763	6.48114e-07	4.83214e-06
NM_008494	Lfng	921.506	0.598981	0.120431	4.97366	6.5701e-07	4.89522e-06
NR_015508	Enox	454.09	-0.808874	0.162698	-4.97163	6.63939e-07	4.94358e-06
NM_021320	Ntn4	1701.82	0.676707	0.13613	4.97104	6.65957e-07	4.95534e-06
NM_028398	Agxt2l2	964.495	-0.588311	0.118389	-4.96928	6.72003e-07	4.99703e-06
NM_001159583	2310028H24Rik	1884.06	0.642531	0.129305	4.9691	6.72638e-07	4.99845e-06
NM_001045526	A430084P05Rik	527.808	0.698915	0.140677	4.96822	6.75709e-07	5.01796e-06
NM_001161362	Ppp2r3a	2186.66	-0.581051	0.117044	-4.9644	6.89142e-07	5.11435e-06
NM_178598	Tagln2	694.724	0.843504	0.169925	4.96398	6.90622e-07	5.11941e-06
NM_001177810	Rapgef3	1612.86	0.821108	0.165414	4.96395	6.90732e-07	5.11941e-06
NM_011701	Vim	741.215	0.721957	0.145451	4.96358	6.92055e-07	5.12584e-06
NM_153507	Cpne2	1666.54	0.548819	0.110662	4.95941	7.07062e-07	5.23356e-06
NM_008019	Fkbp1a	1674.33	0.650115	0.131098	4.95901	7.08539e-07	5.24105e-06
NM_021525	Rcl1	6601.61	-0.672537	0.135781	-4.95309	7.30454e-07	5.39961e-06
NM_010500	Ier5	441.5	0.847547	0.171122	4.95289	7.31189e-07	5.40151e-06
NM_026495	Nacc2	1987.73	-0.507808	0.102546	-4.95201	7.34493e-07	5.42236e-06
NM_138951	Ttc36	1502.65	-0.745877	0.150725	-4.9486	7.47497e-07	5.51475e-06
NM_030714	Dtx3	269.631	0.826491	0.167178	4.94379	7.66197e-07	5.64901e-06
NM_198657	Gm5148	136.754	-1.09736	0.222046	-4.94206	7.73025e-07	5.69563e-06
NM_020518	Vsig2	540.467	0.726783	0.147242	4.93599	7.97445e-07	5.87172e-06
NM_016915	Pla2g6	1601.41	0.668284	0.135595	4.92852	8.28565e-07	6.09688e-06
NM_001039186	Ceacam1	316.239	-0.792109	0.160726	-4.92832	8.2938e-07	6.09889e-06
NM_197986	Tmem140	4473.04	0.625049	0.126848	4.92754	8.32699e-07	6.1193e-06
NM_153782	Fam20a	3609.99	-0.472036	0.0958499	-4.92474	8.44732e-07	6.20369e-06
NM_001164503	Akap11	1652.98	-0.510794	0.103754	-4.92312	8.51745e-07	6.25112e-06
NM_031199	Tgfa	2043	-0.50555	0.102702	-4.92247	8.54571e-07	6.26778e-06
NM_009171	Shmt1	1927.38	-0.76597	0.155627	-4.92182	8.57435e-07	6.2847e-06
NM_028015	Lass5	535.009	0.660401	0.134254	4.91904	8.69697e-07	6.37043e-06
NR_030683	Gm14207	131.786	1.0214	0.207775	4.91592	8.83686e-07	6.46869e-06
NM_015767	Ttpa	2974.66	-0.677803	0.137993	-4.91188	9.02078e-07	6.59904e-06
NM_001252455	Ptprs	1175.71	0.60595	0.12338	4.91125	9.04968e-07	6.61589e-06
NM_001135115	Gm12250	235.847	0.857872	0.174717	4.91007	9.10417e-07	6.65141e-06
NM_016979	Prkx	410.19	0.71715	0.146065	4.90981	9.11655e-07	6.65554e-06
NM_008150	Gpc4	3328.22	-0.514272	0.104746	-4.9097	9.12163e-07	6.65554e-06
NM_177687	Crebl2	998.471	-0.640283	0.130474	-4.90735	9.23155e-07	6.73139e-06
NM_013820	Hk2	1429.82	0.538467	0.109852	4.90176	9.49798e-07	6.92118e-06
NM_178727	D630039A03Rik	435.495	-0.758633	0.154928	-4.89668	9.74699e-07	7.09805e-06
NM_011719	Wnt9b	190.71	0.908614	0.185606	4.89539	9.81092e-07	7.13999e-06
NM_009868	Cdh5	5884.22	0.526699	0.107598	4.89506	9.82774e-07	7.14762e-06
NM_024437	Nudt7	1306.82	-0.596347	0.121842	-4.89445	9.85826e-07	7.16519e-06
NM_009003	Rab4a	921.052	-0.715909	0.146366	-4.89122	1.00215e-06	7.27915e-06
NM_026470	Spata6	1353.6	0.661344	0.135347	4.88628	1.02759e-06	7.45911e-06
NM_001083807	Rusc1	223.67	0.863627	0.176863	4.88302	1.04476e-06	7.57886e-06
NM_001032378	Pecam1	5583.34	0.557306	0.114327	4.87469	1.08982e-06	7.90068e-06
NM_026689	Mul1	1099.08	-0.545194	0.111864	-4.8737	1.09525e-06	7.93492e-06
NM_001081454	Furin	2897.98	-0.579755	0.118999	-4.87194	1.10507e-06	8.00096e-06
NM_001038621	Rabgap1l	1994.13	-0.574511	0.117938	-4.8713	1.10865e-06	8.01652e-06
NM_001166507	Sec14l1	3630.49	0.502433	0.103141	4.87133	1.10851e-06	8.01652e-06
NM_138956	Rassf3	9210.42	-0.436303	0.0896496	-4.86676	1.13442e-06	8.19762e-06
NM_177265	6330512M04Rik	2079.1	0.529094	0.108736	4.86587	1.13955e-06	8.22945e-06
NM_011803	Klf6	1740.73	0.591062	0.121476	4.86567	1.14069e-06	8.23238e-06
NM_001146711	Ppp1r18	1573.6	0.666564	0.13702	4.86473	1.14612e-06	8.26631e-06
NM_019804	B4galt4	635.611	0.673592	0.138468	4.86459	1.14695e-06	8.26701e-06
NM_020283	B3galt1	292.964	-0.984787	0.202502	-4.86309	1.15567e-06	8.32452e-06
NM_007412	Gpr182	852.441	0.730873	0.150372	4.86042	1.17136e-06	8.43215e-06
NM_033074	Tars	946.923	-0.57212	0.117722	-4.85992	1.17431e-06	8.448e-06
NM_023141	Tor3a	1371.5	0.676612	0.139245	4.85916	1.17883e-06	8.47509e-06
NM_001024606	Pdp2	511.644	-0.704532	0.145026	-4.85796	1.18599e-06	8.52117e-06
NM_145935	Glyat	1282	-0.658211	0.135496	-4.85778	1.18707e-06	8.52345e-06
NM_020577	As3mt	891.2	-0.625331	0.12874	-4.85731	1.1899e-06	8.53833e-06
NM_011063	Pea15a	798.548	0.695777	0.143381	4.85265	1.2182e-06	8.73034e-06
NM_026637	Ggct	197.718	-0.967892	0.199454	-4.85271	1.21789e-06	8.73034e-06
NM_010481	Hspa9	1867.65	-0.519854	0.107153	-4.8515	1.22533e-06	8.7758e-06
NM_030013	Cyp20a1	794.507	0.708562	0.146234	4.8454	1.26357e-06	9.04396e-06
NM_007505	Atp5a1	1692.78	-0.526143	0.108609	-4.84437	1.27013e-06	9.08517e-06
NM_008837	Pick1	656.293	-0.692565	0.142986	-4.84358	1.27521e-06	9.11566e-06
NM_029826	Hdhd2	1249.72	-0.530073	0.109502	-4.84075	1.29348e-06	9.24045e-06
NM_144916	Tmem150a	837.798	-0.770227	0.159156	-4.83944	1.30203e-06	9.28974e-06
NM_175331	Nt5dc3	2014.47	-0.551462	0.113949	-4.83955	1.30133e-06	9.28974e-06
NM_175160	Zdhhc1	588.84	0.626733	0.129593	4.83618	1.3236e-06	9.43766e-06
NM_025273	Pcbd1	308.01	-0.863661	0.178772	-4.83107	1.35802e-06	9.67695e-06
NM_001162433	Lck	429.967	0.774529	0.160343	4.83045	1.36227e-06	9.70111e-06
NM_013478	Azgp1	1480.93	-0.740727	0.153384	-4.82924	1.37054e-06	9.75384e-06
NM_029554	0610040J01Rik	3359.01	-0.585127	0.121174	-4.8288	1.37356e-06	9.76917e-06
NM_001160379	Fam46a	1123.78	-0.583727	0.120912	-4.8277	1.3812e-06	9.8173e-06
NM_207530	Osbpl1a	6919.89	-0.544582	0.11282	-4.82701	1.38602e-06	9.84534e-06
NM_001033141	Ecscr	270.584	0.852309	0.176721	4.82291	1.41478e-06	1.00433e-05
NR_040429	Gm15408	217.63	0.901424	0.186941	4.82197	1.42148e-06	1.00846e-05
NM_008767	Slc22a18	737.363	-0.640005	0.132745	-4.82131	1.42621e-06	1.01118e-05
NM_010635	Klf1	108.336	-1.07945	0.223925	-4.82062	1.43115e-06	1.01404e-05
NM_001195065	Phactr2	3964.19	0.546882	0.113467	4.81973	1.43754e-06	1.01793e-05
NM_172595	Arl15	10330.9	0.48762	0.101242	4.81635	1.46205e-06	1.03463e-05
NM_019680	Elf4	2081.15	0.578667	0.120197	4.8143	1.47713e-06	1.04465e-05
NM_001038587	Adar	3635.98	0.465932	0.0968318	4.81177	1.49603e-06	1.05735e-05
NM_016801	Stx1a	629.246	0.658605	0.137013	4.80689	1.53296e-06	1.08278e-05
NM_029844	Mrap	678.131	-0.796647	0.16578	-4.80546	1.54398e-06	1.08988e-05
NM_175193	Golim4	2227.81	-0.558752	0.116313	-4.80389	1.55615e-06	1.09778e-05
NM_133962	Arhgef18	3540.82	-0.468542	0.0975428	-4.80346	1.55951e-06	1.09946e-05
NM_201411	Flrt1	286.197	0.83429	0.173757	4.80147	1.57501e-06	1.1097e-05
NM_011438	Sox12	257.488	0.796283	0.165939	4.79865	1.59738e-06	1.12475e-05
NM_001001798	Atp11c	8393.02	-0.686943	0.143269	-4.79476	1.62866e-06	1.14606e-05
NR_003552	Cyp2d13	115.485	-1.04206	0.217407	-4.79313	1.64203e-06	1.15475e-05
NM_175454	C630004H02Rik	287.565	0.811509	0.169471	4.78848	1.68046e-06	1.18103e-05
NM_019583	Il17rb	339.333	-0.730384	0.152613	-4.78585	1.70267e-06	1.1959e-05
NR_015581	5430402O13Rik	682.594	-0.675907	0.141236	-4.78565	1.70436e-06	1.19634e-05
NM_030729	Nckipsd	861.494	0.691015	0.144402	4.78536	1.70683e-06	1.19712e-05
NM_009447	Tuba4a	412.891	-0.807281	0.168701	-4.78527	1.70759e-06	1.19712e-05
NM_133229	Ripply3	151.011	1.00205	0.209444	4.78434	1.71552e-06	1.20193e-05
NM_145456	Zswim6	14138	0.500879	0.104774	4.78057	1.748e-06	1.22393e-05
NM_207237	Man1c1	5410.33	0.601883	0.125956	4.77853	1.76585e-06	1.23566e-05
NM_053108	Glrx	312.698	-0.813315	0.170373	-4.77372	1.80856e-06	1.26476e-05
NM_013470	Anxa3	1062.38	0.600657	0.125852	4.77272	1.81751e-06	1.27023e-05
NM_033620	Pard3	15107.8	-0.523284	0.109665	-4.77164	1.82728e-06	1.27626e-05
NM_021394	Zbp1	701.474	0.720734	0.151053	4.77138	1.82968e-06	1.27643e-05
NM_009047	Rem1	116.626	1.26005	0.264086	4.77137	1.82978e-06	1.27643e-05
NM_001001884	Nckap5l	1072.11	0.687098	0.144045	4.77002	1.84209e-06	1.28422e-05
NM_206534	Churc1	586.241	-0.659261	0.138234	-4.76918	1.84976e-06	1.28877e-05
NM_010829	Msh3	2013.86	-0.548915	0.115133	-4.76768	1.86362e-06	1.29763e-05
NM_024452	Luzp1	3779.78	0.559665	0.117448	4.76521	1.88658e-06	1.3128e-05
NM_145402	Tmem51	4127.55	0.513548	0.107837	4.76227	1.91431e-06	1.33128e-05
NM_008748	Dusp8	159.253	1.10721	0.232516	4.76187	1.91804e-06	1.33305e-05
NM_134154	Slc25a45	860.974	0.677604	0.142365	4.75963	1.93947e-06	1.34712e-05
NM_007808	Cycs	565.327	-0.66744	0.14027	-4.75825	1.95279e-06	1.35553e-05
NM_001242580	Nit1	275.463	-0.835855	0.175737	-4.75628	1.97194e-06	1.36742e-05
NM_029654	Atg2b	3172.63	-0.455284	0.0957235	-4.75624	1.97234e-06	1.36742e-05
NM_181848	Optn	3423.07	-0.453703	0.0954261	-4.7545	1.9894e-06	1.37839e-05
NM_009469	Ulk1	3196.42	-0.527417	0.11098	-4.75236	2.01054e-06	1.39136e-05
NM_008761	Fxyd5	499.935	0.817623	0.172046	4.75236	2.01058e-06	1.39136e-05
NM_172884	2900026A02Rik	7442.12	-0.543606	0.114394	-4.75204	2.01379e-06	1.39272e-05
NM_008230	Hdc	316.184	0.836035	0.175982	4.75069	2.02728e-06	1.4012e-05
NM_176841	Ccdc88a	1296.13	0.645991	0.136042	4.74847	2.04958e-06	1.41574e-05
NM_016963	Tmod3	2366.54	0.496466	0.10463	4.74495	2.08561e-06	1.43975e-05
NM_001198790	Ak1	260.274	0.782539	0.164956	4.74394	2.09604e-06	1.44606e-05
NM_001252647	4833439L19Rik	978.698	-0.666977	0.140652	-4.74203	2.1159e-06	1.45887e-05
NM_172787	L3mbtl3	1946.7	-0.585765	0.123579	-4.73999	2.13729e-06	1.47272e-05
NM_025508	Gmpr	582.137	0.66502	0.140387	4.73707	2.16835e-06	1.49321e-05
NM_145509	5430435G22Rik	424.705	0.692129	0.146121	4.73669	2.17236e-06	1.49506e-05
NM_001205082	Scarb1	9038.61	-0.628963	0.13279	-4.73653	2.17404e-06	1.4953e-05
NM_175121	Slc38a2	5828.85	-0.621403	0.131201	-4.73626	2.17695e-06	1.49638e-05
NM_001042593	Hbs1l	3953.97	-0.471364	0.0995307	-4.73587	2.1812e-06	1.4984e-05
NM_028306	Hspa12b	669.607	0.845929	0.178752	4.73242	2.21857e-06	1.52314e-05
NM_146001	Hip1	5840.45	0.500815	0.105857	4.73107	2.23344e-06	1.53242e-05
NM_001173553	Cdc14a	2480.6	0.536735	0.113516	4.72829	2.26423e-06	1.5526e-05
NM_001009949	Mcart1	2120.95	-0.633916	0.134104	-4.72703	2.2783e-06	1.56129e-05
NM_001111324	Nedd9	6657.59	0.478179	0.101273	4.72167	2.33919e-06	1.60205e-05
NM_008512	Lrp1	22575.6	-0.416366	0.0881893	-4.72127	2.34378e-06	1.60421e-05
NM_012019	Aifm1	819.32	-0.569959	0.120783	-4.71885	2.37176e-06	1.62238e-05
NM_013737	Pla2g7	843.664	-0.763789	0.161873	-4.71843	2.37669e-06	1.62477e-05
NM_197988	1190005I06Rik	391.291	-0.688539	0.145967	-4.7171	2.39233e-06	1.63348e-05
NM_026148	Lims1	3579.49	0.545357	0.11561	4.71722	2.39093e-06	1.63348e-05
NM_026572	Gcsh	348.775	-0.750441	0.15917	-4.7147	2.42071e-06	1.65185e-05
NR_040403	Gm15417	2872.4	0.543076	0.115217	4.7135	2.43501e-06	1.66061e-05
NM_177475	Zfp280b	388.279	-0.711994	0.151061	-4.71329	2.43747e-06	1.66128e-05
NM_194446	Cdk10	464.04	-0.709056	0.150483	-4.71186	2.45464e-06	1.67197e-05
NM_138597	Atp5o	607.411	-0.612445	0.130076	-4.70837	2.49707e-06	1.69985e-05
NM_008969	Ptgs1	2648.35	0.536401	0.114021	4.70439	2.54621e-06	1.73226e-05
NM_175937	Cpeb2	3203.76	-0.701127	0.149168	-4.70026	2.59833e-06	1.76664e-05
NM_138591	Gfm1	1528.3	-0.501783	0.106768	-4.69973	2.60506e-06	1.77015e-05
NM_001033534	Layn	219.632	0.847027	0.18033	4.6971	2.6388e-06	1.792e-05
NM_011400	Slc2a1	1493.6	-0.53229	0.11337	-4.69514	2.66424e-06	1.80819e-05
NM_030676	Nr5a2	8548.31	-0.499332	0.10639	-4.69341	2.68688e-06	1.82246e-05
NM_019507	Tbx21	168.716	0.887602	0.189268	4.68966	2.73656e-06	1.85504e-05
NM_133435	Nmnat1	493.438	-0.673345	0.143654	-4.68727	2.76868e-06	1.87568e-05
NM_009114	S100a9	55.8216	-1.2712	0.27128	-4.68595	2.78663e-06	1.88671e-05
NM_001033208	Myzap	1635.29	0.574229	0.122656	4.68162	2.84611e-06	1.92582e-05
NM_178162	Agfg2	2201.79	-0.517435	0.110562	-4.68005	2.86807e-06	1.93952e-05
NM_001163138	Card6	728.347	-0.780276	0.166739	-4.67962	2.87405e-06	1.9424e-05
NM_001024604	Ankrd28	2235.22	-0.558207	0.119311	-4.6786	2.88845e-06	1.94979e-05
NM_023644	Mccc1	894.874	-0.634341	0.135584	-4.6786	2.88845e-06	1.94979e-05
NM_173756	Lin52	1965.79	-0.52469	0.112187	-4.67692	2.91213e-06	1.9646e-05
NM_009499	Vasp	2059.27	0.563438	0.120482	4.67654	2.91754e-06	1.96707e-05
NM_030703	Cpn1	1713.99	-0.654633	0.140048	-4.67433	2.94909e-06	1.98715e-05
NM_001168568	Ctps2	2087.84	-0.567118	0.121427	-4.67045	3.00542e-06	2.0239e-05
NM_001205336	Arap3	2483.43	0.584045	0.125126	4.66765	3.0467e-06	2.05048e-05
NR_003368	Pvt1	5002.39	0.461211	0.0988291	4.66676	3.05993e-06	2.05815e-05
NM_027808	Alpk1	1090.29	0.586194	0.125782	4.66039	3.15607e-06	2.12155e-05
NM_176860	Ubash3b	3196.07	0.528264	0.113362	4.65997	3.16254e-06	2.12463e-05
NM_028986	Gzf1	1137.35	-0.563335	0.120923	-4.65863	3.18317e-06	2.13722e-05
NM_009512	Slc27a5	706.891	-0.904627	0.194196	-4.65832	3.18793e-06	2.13914e-05
NM_001163750	Spsb3	612.533	-0.63972	0.137339	-4.65796	3.1936e-06	2.14167e-05
NM_021297	Tlr4	615.548	0.633721	0.136167	4.654	3.25551e-06	2.18189e-05
NM_019432	Tmem37	599.106	-0.618796	0.133024	-4.65177	3.29104e-06	2.20439e-05
NR_033136	Atf5	1181.8	-0.597053	0.128483	-4.64694	3.369e-06	2.25393e-05
NM_029634	Ip6k2	2730.48	-0.916646	0.197256	-4.64699	3.36808e-06	2.25393e-05
NM_022890	Cldn12	333.609	-0.786991	0.169411	-4.64547	3.3931e-06	2.26871e-05
NM_013631	Pklr	471.681	-0.693245	0.14927	-4.64425	3.41321e-06	2.2808e-05
NM_008090	Gata2	220.792	0.831465	0.179298	4.63732	3.52954e-06	2.35714e-05
NM_175478	Lrfn3	427.421	-0.703903	0.151951	-4.63243	3.61393e-06	2.41207e-05
NM_020497	Zfp276	1572.26	-0.518637	0.111962	-4.63225	3.61713e-06	2.41278e-05
NM_008384	Inpp1	728.511	-0.670833	0.144826	-4.63199	3.62176e-06	2.41444e-05
NM_026411	1700021F05Rik	1057.05	-0.571666	0.123545	-4.6272	3.70645e-06	2.46943e-05
NM_199200	Fam171a2	450.506	0.804028	0.173772	4.6269	3.71173e-06	2.47149e-05
NM_001081490	Fbxo9	1953.08	-0.552992	0.119521	-4.62672	3.715e-06	2.47221e-05
NM_145942	Hmgcs1	1442.81	0.691821	0.149535	4.62647	3.71942e-06	2.47369e-05
NM_013693	Tnf	65.3117	1.15671	0.250158	4.62394	3.76515e-06	2.50263e-05
NM_007599	Capg	316.272	0.720671	0.155861	4.62382	3.76745e-06	2.50268e-05
NM_001033306	Shb	11509.1	-0.534721	0.115652	-4.62355	3.77232e-06	2.50444e-05
NM_021472	Rnase4	6511.26	-0.575666	0.12456	-4.62159	3.80804e-06	2.52667e-05
NM_011068	Pex11a	102.433	-1.09253	0.236442	-4.62069	3.82457e-06	2.53614e-05
NM_001081120	Fam89a	535.169	-0.765465	0.165861	-4.61509	3.92927e-06	2.60403e-05
NM_010501	Ifit3	168.208	1.04729	0.227034	4.61294	3.97022e-06	2.62963e-05
NM_212433	Fbxo3	2737.69	-0.661317	0.143366	-4.61279	3.97301e-06	2.62993e-05
NM_001159941	Kctd10	1216.4	0.618461	0.134099	4.61199	3.98835e-06	2.63854e-05
NM_007647	Entpd5	1280.16	0.591983	0.12842	4.60973	4.03192e-06	2.6658e-05
NM_023172	Ndufb9	389.055	-0.681071	0.147819	-4.60748	4.07576e-06	2.69321e-05
NM_029704	Ttc19	995.052	-0.623281	0.135387	-4.60369	4.15063e-06	2.74107e-05
NM_025628	Cox6b1	582.99	-0.625065	0.135791	-4.60315	4.16151e-06	2.74665e-05
NM_027429	Cenpl	409.57	-0.790025	0.171638	-4.60285	4.16748e-06	2.74898e-05
NM_146023	Evi2b	599.998	0.620224	0.134867	4.5988	4.24938e-06	2.80136e-05
NM_183147	Sprn	105.999	1.00914	0.219514	4.59716	4.28284e-06	2.82177e-05
NM_010016	Cd55	1771.56	0.644623	0.140289	4.59498	4.32793e-06	2.84981e-05
NM_028132	Pgm2	3478.62	-0.537179	0.117006	-4.59104	4.41045e-06	2.90245e-05
NM_009911	Cxcr4	148.912	-1.03527	0.225536	-4.59025	4.42717e-06	2.91175e-05
NR_045760	0610031O16Rik	556.441	-0.828863	0.18058	-4.59002	4.43213e-06	2.91332e-05
NM_026450	Zfp169	727.338	-0.593444	0.129348	-4.58798	4.47557e-06	2.94016e-05
NM_010827	Msc	27.3655	1.29872	0.283274	4.58467	4.5471e-06	2.98541e-05
NM_007609	Casp4	350.273	0.814224	0.177897	4.57694	4.7182e-06	3.09594e-05
NM_010231	Fmo1	3498.3	-0.572583	0.125163	-4.5747	4.76901e-06	3.12746e-05
NM_001079686	Syne1	5136.88	-0.539834	0.118033	-4.57359	4.79439e-06	3.14227e-05
NM_001033431	Nlrp12	535.88	-0.989673	0.216412	-4.5731	4.80551e-06	3.14773e-05
NM_026443	Mtfp1	133.781	-1.04077	0.227668	-4.57142	4.84419e-06	3.17123e-05
NM_010567	Inppl1	1896.13	0.498521	0.109106	4.56913	4.89742e-06	3.20422e-05
NM_001004435	Pik3r6	1174.55	0.638775	0.139812	4.56882	4.90471e-06	3.20712e-05
NM_010212	Fhl2	403.331	0.987021	0.216158	4.5662	4.96653e-06	3.24566e-05
NM_053262	Hsd17b11	1496.68	-0.841928	0.184456	-4.56439	5.00957e-06	3.27189e-05
NM_009202	Slc22a1	1436.75	0.821416	0.180098	4.56095	5.09236e-06	3.32404e-05
NM_145494	Me2	2093.38	0.565474	0.124004	4.56014	5.11204e-06	3.33495e-05
NM_153484	Tef	2139	-0.538169	0.118049	-4.55885	5.14347e-06	3.35352e-05
NM_001199305	Atxn1	16964.6	-0.422403	0.0926629	-4.55849	5.15235e-06	3.35737e-05
NM_008303	Hspe1	160.699	-0.925399	0.203059	-4.55728	5.18194e-06	3.3747e-05
NM_172532	Aldh5a1	525.367	-0.712156	0.15645	-4.55196	5.31483e-06	3.45924e-05
NM_134080	Flnb	6462.19	0.456012	0.100241	4.54913	5.38675e-06	3.50403e-05
NM_007746	Map3k8	2561.32	0.569995	0.125309	4.54872	5.39738e-06	3.50892e-05
NM_018888	Uqcc	2583.86	-0.489352	0.107611	-4.5474	5.4313e-06	3.52894e-05
NM_001024602	AW555464	1006.16	-0.636552	0.139992	-4.54706	5.43997e-06	3.53253e-05
NM_001039532	Zfp784	579.028	-0.614801	0.13526	-4.54533	5.48484e-06	3.55962e-05
NM_030705	Mesdc1	381.494	0.780479	0.171728	4.54485	5.49737e-06	3.5657e-05
NM_023526	Nkiras1	252.853	-0.786792	0.173149	-4.54401	5.51947e-06	3.57798e-05
NM_001163746	Pgm3	500.057	-0.61915	0.136264	-4.54374	5.5265e-06	3.58047e-05
NM_026505	Bambi	238.916	0.803933	0.176945	4.54342	5.53498e-06	3.58391e-05
NM_023175	Nit2	887.625	-0.59592	0.131194	-4.54229	5.56476e-06	3.60112e-05
NM_008088	Gas7	2146.57	0.521464	0.114822	4.54151	5.58527e-06	3.61232e-05
NM_025374	Glo1	1182.52	-0.534898	0.117794	-4.54095	5.60008e-06	3.61982e-05
NR_038185	C430049B03Rik	504.58	0.663943	0.146244	4.53996	5.62652e-06	3.63483e-05
NM_025336	Chchd3	7390.23	-0.534258	0.117789	-4.53572	5.74068e-06	3.70646e-05
NM_011566	Tead3	846.589	-0.631435	0.139226	-4.53531	5.75184e-06	3.71153e-05
NM_009387	Tk1	1053.72	-0.528647	0.116581	-4.53461	5.77112e-06	3.71972e-05
NM_176987	4732471D19Rik	778.289	-0.559623	0.123411	-4.53462	5.77076e-06	3.71972e-05
NM_001081075	5730455O13Rik	642.843	-0.575305	0.126879	-4.53427	5.78042e-06	3.72358e-05
NM_026301	Rnf125	4414.96	-0.891246	0.196673	-4.53162	5.85329e-06	3.76837e-05
NM_139140	Spats2	2738.08	0.467315	0.10313	4.53132	5.8617e-06	3.77163e-05
NM_172777	Gbp9	608.511	0.773773	0.170866	4.52855	5.93903e-06	3.8192e-05
NM_013806	Abcc2	19045.9	-0.66836	0.147659	-4.52638	6.00021e-06	3.85635e-05
NM_025331	Gng11	164.701	0.865629	0.191277	4.52553	6.02442e-06	3.8697e-05
NM_008362	Il1r1	6831.69	-0.662376	0.146417	-4.52391	6.07087e-06	3.89732e-05
NM_025848	Sdhd	681.139	-0.651496	0.144046	-4.52282	6.10207e-06	3.91512e-05
NM_009128	Scd2	798.28	0.607686	0.134398	4.52152	6.13962e-06	3.93697e-05
NM_001145164	Tgtp2	73.4499	1.12644	0.249199	4.52025	6.17681e-06	3.95804e-05
NM_025476	Fam82b	1137.8	-0.626885	0.138687	-4.52015	6.1795e-06	3.95804e-05
NM_175528	E330009J07Rik	321.089	-0.872419	0.193038	-4.51941	6.20124e-06	3.96971e-05
NM_145227	Oas2	864.912	0.577219	0.127724	4.51927	6.20531e-06	3.97006e-05
NM_008984	Ptprm	18914.9	0.489062	0.108249	4.51794	6.24441e-06	3.99281e-05
NM_009801	Car2	258.672	-0.819317	0.181387	-4.51695	6.27379e-06	4.00932e-05
NM_013474	Apoa2	580.368	-0.956013	0.211678	-4.51636	6.29128e-06	4.01822e-05
NM_008320	Irf8	3839.23	0.486171	0.10776	4.51162	6.4334e-06	4.10667e-05
NM_153175	Gimap6	911.161	0.626558	0.138976	4.50839	6.53217e-06	4.16735e-05
NM_008124	Gjb1	1669.47	-0.547669	0.121498	-4.50763	6.55551e-06	4.17988e-05
NM_001160400	Megf8	809.657	0.651469	0.144566	4.50637	6.59449e-06	4.20236e-05
NM_001033308	BC013712	1526.43	0.579712	0.128653	4.506	6.60597e-06	4.20492e-05
NM_172457	Mob3a	1468.53	0.53928	0.11968	4.50601	6.6059e-06	4.20492e-05
NM_026908	Cab39l	2329.15	-0.711009	0.157799	-4.50579	6.61274e-06	4.20685e-05
NM_008694	Ngp	45.0866	-1.21487	0.269996	-4.49957	6.80909e-06	4.32932e-05
NM_177005	Glt1d1	5485.46	-0.623031	0.138503	-4.49833	6.84882e-06	4.35213e-05
NM_008924	Prkar2a	1650.03	-0.487021	0.108275	-4.49801	6.85922e-06	4.35628e-05
NM_152801	Arhgef6	1225.69	0.596351	0.132594	4.49759	6.87291e-06	4.36252e-05
NM_011203	Ptpn12	5113.26	0.434043	0.0965174	4.49704	6.89045e-06	4.37119e-05
NM_008329	Ifi204	788.415	0.702037	0.15615	4.4959	6.92748e-06	4.39221e-05
NM_011256	Pitpnm2	7669.11	-0.415251	0.0923784	-4.49511	6.95353e-06	4.40625e-05
NM_145226	Oas3	262.698	0.816771	0.181781	4.49317	7.01704e-06	4.44399e-05
NR_027773	Airn	3117.4	0.592378	0.131917	4.49053	7.10459e-06	4.49691e-05
NM_130881	Pabpc4	1059.66	-0.600908	0.133838	-4.48982	7.12819e-06	4.50932e-05
NM_028207	Dusp3	3014.38	0.495912	0.11047	4.48911	7.15221e-06	4.52198e-05
NM_008381	Inhbb	568.126	-0.65848	0.146699	-4.48866	7.16729e-06	4.52897e-05
NM_001163567	Fam102b	1685.58	0.555736	0.123813	4.48849	7.17292e-06	4.52999e-05
NM_016804	Mtx2	1149.62	-0.589654	0.131383	-4.48807	7.18717e-06	4.53645e-05
NM_029562	Cyp2d26	1900.28	-0.536823	0.11971	-4.48435	7.3136e-06	4.61366e-05
NM_001005863	Mtus1	18171.7	-0.4401	0.0981507	-4.48392	7.3283e-06	4.62036e-05
NM_026599	Cgnl1	3640.1	-0.445219	0.0993053	-4.48334	7.34843e-06	4.63045e-05
NM_008349	Il10rb	3360.37	0.461791	0.10303	4.48209	7.39161e-06	4.65506e-05
NM_001205253	Thsd1	1308.77	0.609741	0.136066	4.48121	7.42213e-06	4.67168e-05
NM_030730	Rad54l2	4292.3	-0.521436	0.116382	-4.48036	7.45165e-06	4.68763e-05
NM_145535	Sdcbp2	297.37	0.750588	0.167538	4.48009	7.46107e-06	4.69094e-05
NM_172826	Dact2	628.273	-0.618367	0.138153	-4.47595	7.60713e-06	4.78011e-05
NM_008549	Man2a1	18262.7	-0.39878	0.0891348	-4.4739	7.6805e-06	4.82352e-05
NR_027984	2810025M15Rik	437.17	0.777326	0.173953	4.46861	7.87305e-06	4.9417e-05
NM_019653	Wsb1	2642.1	-0.711938	0.159407	-4.46615	7.96386e-06	4.99591e-05
NM_183031	Gpr183	195.338	0.837671	0.187605	4.46507	8.00415e-06	5.0184e-05
NM_172261	Ppp1r9b	2651.02	0.623067	0.139561	4.46449	8.02598e-06	5.02928e-05
NM_027897	Rhpn2	1866.23	-0.735861	0.164869	-4.46332	8.06994e-06	5.05402e-05
NM_028292	Ppme1	1399.91	-0.486596	0.109046	-4.4623	8.10856e-06	5.07539e-05
NM_029619	Msrb2	333.991	-0.758089	0.170007	-4.45917	8.22791e-06	5.14724e-05
NM_022995	Pmepa1	889.271	0.718701	0.161187	4.45881	8.24161e-06	5.15295e-05
NM_145851	Cables2	897.999	-0.534969	0.120004	-4.45792	8.276e-06	5.17158e-05
NM_016721	Iqgap1	5249.9	0.457745	0.102702	4.45704	8.30987e-06	5.18922e-05
NM_008180	Gss	1182.11	-0.521048	0.116907	-4.45695	8.31343e-06	5.18922e-05
NM_007742	Col1a1	250.469	0.863132	0.193757	4.45472	8.40033e-06	5.24056e-05
NM_001166397	Armcx2	215.421	0.883019	0.198227	4.45459	8.40554e-06	5.24091e-05
NM_001199271	Slc19a1	291.27	-0.713351	0.160335	-4.44912	8.62211e-06	5.37297e-05
NM_001004176	Maml3	6377.48	0.426067	0.0958572	4.44481	8.79681e-06	5.47881e-05
NM_018813	Cpsf3	1634.9	-0.507438	0.114222	-4.44257	8.88894e-06	5.53313e-05
NM_133853	Magi3	5382.68	-0.486634	0.109576	-4.44108	8.95065e-06	5.56847e-05
NM_021897	Trp53inp1	1999.88	-0.511074	0.115123	-4.43937	9.02213e-06	5.60984e-05
NM_011787	Amfr	3049.7	-0.476568	0.10738	-4.43813	9.07421e-06	5.63912e-05
NM_011792	Bace1	1368.07	-0.491187	0.110691	-4.43746	9.10278e-06	5.64771e-05
NM_009229	Sntb2	1833.37	0.486289	0.109587	4.43745	9.10307e-06	5.64771e-05
NM_009730	Atrn	4936.55	-0.466454	0.105114	-4.43759	9.09713e-06	5.64771e-05
NM_133835	Ubac1	897.181	-0.545239	0.122882	-4.43709	9.11813e-06	5.65394e-05
NM_028744	Pi4k2b	570.138	-0.61179	0.137955	-4.43471	9.2195e-06	5.71366e-05
NM_001170785	Mthfd1l	1889.56	-0.475329	0.107194	-4.43429	9.23745e-06	5.72164e-05
NM_145594	Fgl1	2293.97	-0.706371	0.1595	-4.42866	9.48216e-06	5.86998e-05
NM_001037711	Cgn	483.811	-0.630151	0.142315	-4.42787	9.51696e-06	5.88829e-05
NM_001093749	Mpzl3	190.397	-0.816036	0.184316	-4.42738	9.53852e-06	5.89839e-05
NM_010191	Fdft1	1265.3	0.705231	0.159295	4.4272	9.54654e-06	5.90012e-05
NM_007883	Dsg2	1611.24	-0.535809	0.121165	-4.42213	9.77344e-06	6.03704e-05
NM_001177878	Phka2	1652.39	-0.644157	0.14568	-4.42172	9.79182e-06	6.04508e-05
NM_009825	Serpinh1	266.915	0.951947	0.215312	4.42124	9.81345e-06	6.05512e-05
NM_001162477	Gab2	5306.71	0.553611	0.125278	4.41907	9.91268e-06	6.113e-05
NM_027269	1110034A24Rik	687.678	0.576287	0.130487	4.41643	1.00346e-05	6.18013e-05
NM_010586	Itpr2	12374.8	-0.45463	0.102942	-4.41635	1.0038e-05	6.18013e-05
NM_001163394	Evl	3445.22	0.501727	0.113601	4.41657	1.00279e-05	6.18013e-05
NM_026497	Nudt12	418.546	-0.719212	0.162898	-4.41511	1.00958e-05	6.21234e-05
NM_175099	Repin1	705.244	-0.556492	0.126109	-4.41278	1.02053e-05	6.27629e-05
NM_010518	Igfbp5	152.699	0.902759	0.204587	4.4126	1.02137e-05	6.27804e-05
NM_001001309	Itga8	2308.64	0.626729	0.142051	4.41199	1.02425e-05	6.29229e-05
NM_012037	Vat1	379.196	0.755203	0.171232	4.41041	1.03175e-05	6.33494e-05
NM_001085390	Dusp5	714.819	0.750737	0.170226	4.41024	1.03256e-05	6.33643e-05
NM_027430	Brp44	1966	-0.623567	0.141448	-4.40846	1.0411e-05	6.3854e-05
NM_011156	Prep	2263.54	-0.480116	0.108952	-4.40669	1.04963e-05	6.43421e-05
NM_153068	Ehd2	318.929	0.725662	0.164852	4.40191	1.07301e-05	6.57391e-05
NM_001164806	Bend4	469.637	0.641959	0.145868	4.40095	1.07778e-05	6.5996e-05
NM_001162532	Fam174b	319.513	0.701858	0.159507	4.40018	1.08162e-05	6.61591e-05
NM_027130	Afg3l2	1743.18	-0.463653	0.105369	-4.40029	1.08108e-05	6.61591e-05
NR_001461	Kcnq1ot1	4212.41	-0.477555	0.108572	-4.39851	1.08995e-05	6.66327e-05
NM_028283	Uaca	1441.02	0.484924	0.110266	4.39777	1.09368e-05	6.68244e-05
NM_009320	Slc6a6	7226.74	-0.392581	0.0893301	-4.39473	1.10912e-05	6.77311e-05
NM_026527	Chac2	277.386	-0.743113	0.169227	-4.39123	1.1271e-05	6.87913e-05
NM_001024707	Lrp3	304.29	-0.697648	0.158945	-4.38924	1.1375e-05	6.93887e-05
NM_025607	Rnf181	419.688	-0.680521	0.155073	-4.38838	1.14196e-05	6.96228e-05
NM_145496	Dak	995.975	-0.634804	0.144814	-4.38359	1.16737e-05	7.11337e-05
NM_026622	3110057O12Rik	777.226	-0.713978	0.162922	-4.38234	1.17413e-05	7.15073e-05
NM_010247	Xrcc6	486.176	-0.631908	0.144244	-4.38083	1.18228e-05	7.19647e-05
NM_145434	Nr1d1	948.678	0.729485	0.166572	4.37941	1.19003e-05	7.23971e-05
NR_003619	6330549D23Rik	390.293	-0.655164	0.14961	-4.37914	1.19149e-05	7.24468e-05
NM_023374	Sdhb	2221.58	-0.476	0.108712	-4.37855	1.19471e-05	7.26035e-05
NM_144521	Snap47	1604.62	-0.480458	0.109768	-4.37704	1.20304e-05	7.30706e-05
NM_001161714	Tgm1	554.42	0.654523	0.149572	4.37597	1.20892e-05	7.33877e-05
NM_001037134	Ccne2	198.901	-0.794867	0.181712	-4.37433	1.21808e-05	7.39043e-05
NM_008256	Hmgcs2	19288.7	-0.724158	0.165626	-4.37225	1.22973e-05	7.45711e-05
NM_001081171	Lama5	552.095	0.72311	0.165432	4.37105	1.23651e-05	7.49419e-05
NR_001592	H19	1670.56	-1.19486	0.273378	-4.37072	1.23838e-05	7.50148e-05
NM_133667	Pdk2	1226.07	-0.604915	0.138428	-4.3699	1.24306e-05	7.52576e-05
NM_022327	Ralb	2744.05	0.532544	0.121873	4.36967	1.24437e-05	7.52965e-05
NM_016900	Cav2	279.915	0.791153	0.181066	4.36943	1.24574e-05	7.53392e-05
NM_001201415	Apbb2	8882.74	0.429917	0.0984582	4.36649	1.26258e-05	7.63167e-05
NM_008495	Lgals1	116.318	0.972936	0.222844	4.366	1.26542e-05	7.64472e-05
NM_134246	Acot3	145.473	1.02587	0.234983	4.36572	1.26705e-05	7.65051e-05
NM_197985	Adipor2	11288.5	-0.47569	0.108998	-4.36422	1.27579e-05	7.69911e-05
NR_015611	2700086A05Rik	112.454	0.968099	0.221903	4.36271	1.2846e-05	7.74816e-05
NM_001042558	Apaf1	2950.72	0.473972	0.10871	4.35997	1.3008e-05	7.84169e-05
NM_173760	Ppip5k2	1605.88	-0.675362	0.154927	-4.35924	1.30517e-05	7.8638e-05
NM_010110	Efnb1	812.812	0.569599	0.130678	4.35878	1.30788e-05	7.8759e-05
NM_024457	Rap1b	6283.5	0.460281	0.10561	4.35829	1.3108e-05	7.88931e-05
NM_008679	Ncoa3	8502.77	0.441372	0.1013	4.35707	1.31814e-05	7.92925e-05
NM_008538	Marcks	1379	0.554753	0.12733	4.35681	1.31974e-05	7.93462e-05
NM_001113545	Lima1	4796.08	0.439589	0.101005	4.35213	1.34821e-05	8.10145e-05
NM_176912	Gpr77	506.036	0.635797	0.146145	4.35046	1.35853e-05	8.15913e-05
NR_015549	Trmt61b	683.57	-0.560259	0.128859	-4.34783	1.37491e-05	8.25311e-05
NM_026656	Mcoln2	763.58	0.528861	0.121644	4.34762	1.37622e-05	8.25661e-05
NM_001113478	Frrs1	1293.45	-0.497109	0.114429	-4.34426	1.39745e-05	8.37949e-05
NM_080455	Tshz2	5455.57	0.469624	0.108121	4.34349	1.40236e-05	8.40445e-05
NM_009048	Reps1	1993.24	-0.450404	0.103717	-4.34263	1.40788e-05	8.43306e-05
NM_015818	Hs6st1	9067.91	-0.459355	0.105796	-4.34189	1.41265e-05	8.45712e-05
NM_001081408	Agmat	776.467	-0.586437	0.135076	-4.34152	1.41501e-05	8.46678e-05
NM_027872	Slc46a3	914.83	-0.602292	0.138738	-4.34122	1.41695e-05	8.47392e-05
NM_030266	Inpp4a	3114.7	-0.417752	0.096257	-4.33996	1.42509e-05	8.51803e-05
NM_001037755	Baiap2	6726.18	-0.509981	0.117524	-4.33936	1.42896e-05	8.53664e-05
NM_001130184	Phf17	2992.48	-0.413733	0.095382	-4.33765	1.44017e-05	8.59905e-05
NM_029166	Uhrf1bp1l	2332.53	-0.463315	0.106861	-4.33569	1.45301e-05	8.67114e-05
NM_030215	Wrnip1	789.614	-0.717203	0.165469	-4.33438	1.46173e-05	8.71855e-05
NM_011057	Pdgfb	486.703	0.619602	0.143005	4.33272	1.47281e-05	8.78002e-05
NM_001166213	Fam129c	337.301	-0.741913	0.171265	-4.33196	1.47787e-05	8.80551e-05
NM_029413	Morc4	492.914	-0.690876	0.15957	-4.32962	1.49367e-05	8.89496e-05
NM_024124	Hdac9	2504.79	0.579642	0.133886	4.32937	1.49534e-05	8.90021e-05
NM_172118	Myl9	163.197	1.10519	0.255451	4.32644	1.51538e-05	9.01472e-05
NM_011952	Mapk3	433.307	0.60808	0.140679	4.32246	1.54301e-05	9.17422e-05
NM_025656	Sip1	426.816	-0.619648	0.14336	-4.32232	1.54399e-05	9.1752e-05
NM_144793	Slc25a38	440.517	-0.626712	0.145142	-4.31792	1.57507e-05	9.355e-05
NM_198109	Ssh1	4137.65	0.402404	0.0932	4.31764	1.57707e-05	9.36191e-05
NM_144523	Zfp622	856.003	-0.522756	0.121099	-4.31678	1.58323e-05	9.39356e-05
NR_003508	Mx2	1711.68	0.503973	0.116758	4.3164	1.58595e-05	9.40473e-05
NM_010169	F2r	947.892	0.553169	0.128178	4.31562	1.59155e-05	9.43301e-05
NM_001042485	Tmem183a	1395.96	-0.565954	0.131149	-4.31534	1.59355e-05	9.43987e-05
NM_001042611	Cp	13245.5	-0.589805	0.136729	-4.31369	1.60553e-05	9.50584e-05
NM_026688	Ndufs3	840.337	-0.5202	0.120679	-4.3106	1.62812e-05	9.63453e-05
NM_181545	Slfn8	710.605	0.703991	0.163333	4.31015	1.63145e-05	9.6492e-05
NM_023173	Dusp12	532.103	-0.599054	0.139069	-4.30761	1.6503e-05	9.75552e-05
NM_009864	Cdh1	1924.46	-0.522138	0.121243	-4.30655	1.65819e-05	9.79704e-05
NM_008044	Fxn	354.895	-0.661407	0.153642	-4.30485	1.67098e-05	9.86743e-05
NM_001033272	Spata13	7429	-0.471899	0.109624	-4.3047	1.67215e-05	9.8692e-05
NM_134082	Farp1	6563.17	0.405966	0.094328	4.30377	1.67916e-05	9.90538e-05
NM_029031	Shpk	659.32	-0.555661	0.129148	-4.3025	1.6888e-05	9.957e-05
NM_001025106	Tmem201	820.55	-0.539919	0.125525	-4.30127	1.69819e-05	0.000100072
NM_172741	4931406P16Rik	2979.71	0.426664	0.0992223	4.30008	1.70734e-05	0.000100558
NM_172443	Tbc1d16	2075.87	-0.430833	0.100226	-4.29862	1.71863e-05	0.00010117
NM_172585	Larp4b	6820.75	-0.405508	0.094351	-4.29786	1.72453e-05	0.000101465
NM_053071	Cox6c	250.499	-0.735452	0.171142	-4.29733	1.72871e-05	0.000101657
NM_134148	Carns1	208.772	0.831193	0.193512	4.29531	1.7445e-05	0.000102479
NM_207652	Tsc22d1	5800.08	0.488438	0.113712	4.29538	1.74391e-05	0.000102479
NM_153789	Mylip	5340	0.519168	0.120925	4.29329	1.76046e-05	0.000103363
NM_007383	Acads	388.463	-0.627455	0.146206	-4.29158	1.77403e-05	0.000104106
NM_026493	Cspp1	2674.68	-0.442141	0.103051	-4.29051	1.78266e-05	0.000104557
NM_016903	Esd	1066.85	-0.515683	0.120218	-4.28957	1.79021e-05	0.000104946
NM_011794	Bpnt1	655.83	-0.553725	0.129104	-4.289	1.79483e-05	0.000105162
NM_001004178	AA415398	350.68	-0.707271	0.164995	-4.28662	1.81409e-05	0.000106235
NM_033560	Vps37a	890.01	-0.535629	0.125042	-4.28359	1.83904e-05	0.00010764
NM_001145433	1810013D10Rik	563.559	-0.631033	0.147327	-4.28323	1.84201e-05	0.000107758
NM_027250	2010305A19Rik	740.727	-0.555545	0.129712	-4.28291	1.84466e-05	0.000107857
NM_145211	Oas1a	217.077	0.810054	0.189194	4.2816	1.85555e-05	0.000108438
NM_011669	Usp12	6447.75	0.406142	0.094864	4.28131	1.85799e-05	0.000108524
NM_001043322	Fmn1	3653.15	0.502668	0.117465	4.27929	1.87491e-05	0.000109455
NR_045889	Gm10791	70.8858	1.05291	0.246215	4.27638	1.89954e-05	0.000110836
NM_194341	Synrg	2186.9	-0.458275	0.10723	-4.27377	1.92196e-05	0.000112086
NM_001177758	Pfkfb3	3806.93	0.41495	0.0971743	4.27016	1.9533e-05	0.000113855
NM_010156	Samd9l	1271.39	0.677475	0.158751	4.26753	1.97647e-05	0.000115146
NM_178609	E2f7	1462.36	0.491223	0.115128	4.26677	1.98327e-05	0.000115482
NM_199145	3110062M04Rik	1124.14	0.63473	0.148766	4.26665	1.98432e-05	0.000115484
NM_026185	Abhd15	336.528	-0.713698	0.167306	-4.26583	1.99162e-05	0.000115849
NM_008486	Anpep	540.324	-0.762156	0.17868	-4.26548	1.99469e-05	0.000115968
NM_007443	Ambp	1377.76	-0.630021	0.147722	-4.26492	1.99974e-05	0.000116201
NM_007520	Bach1	3082.49	0.417852	0.0979974	4.26391	2.00882e-05	0.000116669
NR_028355	Sra1	197.288	-0.904322	0.212183	-4.262	2.02606e-05	0.000117609
NM_177378	Rnf150	2134.31	0.503509	0.118296	4.25634	2.07803e-05	0.000120564
NM_009416	Tpm2	69.2596	1.12022	0.263327	4.25409	2.09905e-05	0.000121721
NM_001039519	Gtf2a2	814.565	-0.675312	0.158804	-4.2525	2.11396e-05	0.000122523
NM_153402	Eif2c3	3258.98	0.449771	0.105781	4.2519	2.11963e-05	0.000122788
NM_177151	Vps13b	8448.31	-0.497314	0.117065	-4.2482	2.15498e-05	0.000124756
NM_174850	Micall2	1417.19	0.625737	0.147298	4.24811	2.15581e-05	0.000124756
NM_032397	Kcnn1	139.958	-0.956947	0.22535	-4.2465	2.17136e-05	0.000125527
NM_008268	Hoxb5	73.9799	1.04075	0.24508	4.24658	2.17055e-05	0.000125527
NM_138748	Ppp2r4	2726.7	0.470436	0.110803	4.24571	2.179e-05	0.000125904
NM_028316	Zfp444	2493.4	-0.456819	0.107777	-4.23856	2.2496e-05	0.000129917
NM_145501	Pi4k2a	1412.41	-0.487251	0.114974	-4.23791	2.25606e-05	0.000130223
NM_198119	Lrrc24	375.355	-0.642104	0.151699	-4.23275	2.30849e-05	0.000133181
NM_016851	Irf6	763.35	-0.545823	0.129027	-4.23029	2.33387e-05	0.000134577
NM_023132	Renbp	598.615	0.585103	0.138319	4.2301	2.33591e-05	0.000134625
NM_009437	Tst	824.021	-0.546733	0.129312	-4.22801	2.35771e-05	0.000135813
NM_027450	Glipr2	343.681	0.799569	0.189131	4.22759	2.36204e-05	0.000135992
NM_144821	AI317395	401.934	-0.752993	0.178131	-4.22718	2.36642e-05	0.000136105
NM_177739	Zfp507	1939.29	-0.427334	0.10109	-4.22725	2.3657e-05	0.000136105
NM_172704	Dnajc11	2807.76	-0.447996	0.106034	-4.22501	2.38935e-05	0.000137354
NM_028967	Batf2	156.824	0.816417	0.193306	4.22344	2.40596e-05	0.000138225
NM_028421	Zc3hav1	3911.57	0.444016	0.105134	4.22335	2.40696e-05	0.000138225
NM_177614	Os9	1958.97	-0.425554	0.100824	-4.22077	2.43475e-05	0.000139735
NR_046062	Gm10640	97.8203	0.999458	0.236801	4.22067	2.43573e-05	0.000139735
NM_024217	Cmtm3	1035.91	0.698791	0.165611	4.21948	2.44866e-05	0.000140405
NM_178779	Rnf152	1519.34	-0.63031	0.149405	-4.2188	2.45611e-05	0.000140761
NM_010928	Notch2	7188.2	-0.378156	0.0896493	-4.21817	2.46294e-05	0.000141081
NM_010560	Il6st	5812.19	0.482917	0.114548	4.21585	2.48841e-05	0.000142467
NM_033602	Peli2	2574	-0.473546	0.112332	-4.21557	2.49143e-05	0.000142568
NM_028404	Top1mt	551.527	-0.597839	0.141936	-4.21203	2.53082e-05	0.000144748
NM_170755	Fam134a	431.195	-0.599669	0.14241	-4.21086	2.54403e-05	0.00014543
NM_001142701	Hmha1	1711.92	0.552652	0.131275	4.20989	2.55493e-05	0.000145979
NM_001122738	1110028C15Rik	3105.68	-0.523899	0.124484	-4.20857	2.56995e-05	0.000146763
NM_009612	Acvrl1	725.514	0.600544	0.142713	4.20806	2.57577e-05	0.000147021
NM_019736	Acot9	410.304	0.713047	0.169496	4.20687	2.58927e-05	0.000147717
NM_001199843	1700019E19Rik	1547.11	0.473132	0.112492	4.20591	2.60034e-05	0.000148273
NM_175388	Rnf169	6643.26	-0.47171	0.112163	-4.20559	2.604e-05	0.000148407
NM_173873	Clcn3	2009.11	-0.516449	0.122813	-4.20515	2.60911e-05	0.000148623
NM_001029889	Gm608	2973.18	-0.444942	0.105815	-4.20492	2.61179e-05	0.000148701
NM_053014	Agpat3	7029.38	-0.419133	0.0996852	-4.20457	2.61582e-05	0.000148855
NM_001164572	Snrk	9874.85	0.405577	0.0964657	4.20436	2.61821e-05	0.000148916
NM_172733	Dera	1468.26	-0.515926	0.122752	-4.203	2.63405e-05	0.00014972
NM_138756	Slc25a36	833.599	0.571137	0.135891	4.20291	2.63501e-05	0.00014972
NM_001104531	Cyp2d11	47.4392	-1.16353	0.277527	-4.1925	2.75903e-05	0.000156688
NM_010578	Itgb1	3181.74	0.479185	0.114305	4.19215	2.76326e-05	0.000156849
NM_001177602	Ak4	910.645	-0.495048	0.118126	-4.19086	2.77902e-05	0.000157664
NM_009479	Uros	533.016	-0.602433	0.143803	-4.1893	2.79815e-05	0.00015867
NM_001033164	2510002D24Rik	84.4973	-0.97866	0.233701	-4.18767	2.81839e-05	0.000159737
NM_011545	Tcf21	112.291	0.951173	0.227145	4.18752	2.82023e-05	0.000159761
NM_001204335	Cyp4f14	114.781	-0.89907	0.2148	-4.18561	2.84405e-05	0.00016103
NM_001177849	Asph	2812.33	-0.4203	0.100425	-4.18523	2.84878e-05	0.000161216
NM_030210	Aacs	691.528	0.640772	0.153174	4.18329	2.87325e-05	0.000162438
NM_053247	Lyve1	1069.99	0.606375	0.144948	4.18339	2.87192e-05	0.000162438
NM_019980	Litaf	4612.8	0.45519	0.108817	4.18307	2.87598e-05	0.000162511
NM_013562	Ifrd1	2540.27	-0.466884	0.111618	-4.18286	2.87863e-05	0.000162579
NM_009197	Slc16a2	3771.26	-0.550988	0.131773	-4.18133	2.89812e-05	0.000163598
NM_001033411	Gm826	227.821	-0.82098	0.19677	-4.17228	3.01571e-05	0.000170151
NM_028982	8430419L09Rik	887.299	-0.700012	0.167863	-4.17014	3.04408e-05	0.000171666
[truncated: 9,274 more rows]

## Sheet: Table-S2b differential in pp
Transcript	Gene	baseMean	log2FoldChange	lfcSE	stat	pvalue	padj
NR_001592	H19	436.395	-3.51122	0.281245	-12.4846	9.06541e-36	9.19686e-32
NM_010101	S1pr3	1515.7	2.33887	0.231955	10.0833	6.55165e-24	3.32333e-20
NM_011923	Angptl2	1377.28	2.06988	0.229313	9.02647	1.77303e-19	5.99578e-16
NM_145565	Sds	812.19	-2.06386	0.2423	-8.51777	1.62659e-17	4.12543e-14
NM_009253	Serpina3m	201.008	-2.3302	0.27782	-8.38745	4.96787e-17	1.00798e-13
NM_001190451	Dcn	358.63	2.05693	0.252033	8.16133	3.31356e-16	5.60268e-13
NM_009545	Pcgf2	950.637	1.89163	0.236279	8.00592	1.18572e-15	1.71845e-12
NM_010402	Hand2	520.217	1.90463	0.241916	7.87311	3.45937e-15	4.38692e-12
NM_010710	Lhx2	416.06	1.90708	0.246083	7.74974	9.20845e-15	1.038e-11
NM_007743	Col1a2	290.645	1.94869	0.256782	7.58888	3.22678e-14	3.27357e-11
NM_028544	Rasip1	3845.06	1.67014	0.225362	7.41091	1.25434e-13	1.15684e-10
NR_036630	Gm1082	272.197	-2.00662	0.274676	-7.30541	2.76424e-13	2.33694e-10
NM_153068	Ehd2	503.001	1.84407	0.253606	7.27142	3.55736e-13	2.77611e-10
NM_201622	Nr1h5	265.119	2.02443	0.280852	7.20818	5.67057e-13	4.10914e-10
NM_021896	Gucy1a3	278.865	1.94072	0.275976	7.0322	2.03295e-12	1.37495e-09
NM_008277	Hpd	314.838	-1.80926	0.258741	-6.99254	2.69957e-12	1.71169e-09
NM_019414	Selenbp2	56.0528	-2.43659	0.350055	-6.96059	3.38849e-12	2.02213e-09
NM_001109914	Apold1	780.979	1.63433	0.236011	6.92484	4.36481e-12	2.33058e-09
NM_138672	Stab1	2550.8	1.60395	0.231407	6.93128	4.17041e-12	2.33058e-09
NM_011409	Slfn3	1525.62	1.606	0.234016	6.86278	6.7532e-12	3.42556e-09
NM_009245	Serpina1c	199.497	-1.84223	0.271656	-6.78147	1.1896e-11	5.74692e-09
NM_021454	Cdc42ep5	224.967	1.81922	0.269625	6.74721	1.5072e-11	6.95023e-09
NM_010827	Msc	99.7712	2.03635	0.303405	6.71167	1.92406e-11	8.48678e-09
NM_001145164	Tgtp2	237.606	1.7655	0.263588	6.69797	2.11338e-11	8.93343e-09
NM_001037713	Xaf1	247.585	1.8415	0.275681	6.6798	2.39269e-11	9.70954e-09
NM_010213	Fhl3	699.4	1.60953	0.243269	6.61624	3.68452e-11	1.43767e-08
NM_001146268	Pdgfrb	93.57	2.0378	0.310226	6.56874	5.07418e-11	1.90657e-08
NM_023624	Lrat	88.0146	2.12689	0.324617	6.552	5.67734e-11	1.98609e-08
NM_001122733	Kit	611.377	1.5695	0.239449	6.55466	5.57697e-11	1.98609e-08
NM_001202500	Armcx4	198.572	1.74102	0.266079	6.54323	6.02045e-11	2.03592e-08
NM_026731	Ppp1r14a	2648.24	1.53936	0.236347	6.51313	7.36009e-11	2.40865e-08
NM_009829	Ccnd2	1225.81	1.51663	0.23497	6.45454	1.08549e-10	3.44134e-08
NM_023275	Rhoj	274.439	1.68942	0.262867	6.42691	1.30223e-10	4.00338e-08
NM_025915	Tmem88	954.853	1.52138	0.236909	6.42181	1.3466e-10	4.01801e-08
NM_013623	Orm3	74.8654	2.28526	0.356195	6.41576	1.40125e-10	4.06161e-08
NM_017469	Gucy1b3	184.975	1.79341	0.281218	6.3773	1.80239e-10	5.07923e-08
NM_033314	Slco2a1	819.417	1.51717	0.238587	6.35901	2.03056e-10	5.56758e-08
NM_001166397	Armcx2	213.097	1.80551	0.285138	6.33208	2.41882e-10	6.45761e-08
NM_009112	S100a10	159.789	1.9367	0.308022	6.28752	3.22583e-10	8.3913e-08
NM_028783	Robo4	522.476	1.52745	0.243308	6.27787	3.43253e-10	8.50772e-08
NM_199015	D14Ertd668e	168.988	1.88314	0.299977	6.2776	3.43831e-10	8.50772e-08
NM_009365	Tgfb1i1	640.64	1.48883	0.239932	6.20522	5.46209e-10	1.31936e-07
NM_011458	Serpina3k	73.8136	-2.03165	0.32836	-6.18726	6.12207e-10	1.44438e-07
NR_003507	Oas1b	1471.48	1.45584	0.236267	6.16184	7.19034e-10	1.65786e-07
NM_010043	Des	98.4359	1.90121	0.308992	6.15294	7.60602e-10	1.71473e-07
NM_001081116	Arhgef17	248.272	1.64003	0.266848	6.14596	7.94831e-10	1.75295e-07
NM_008048	Igfbp7	351.904	1.59856	0.260729	6.13112	8.72604e-10	1.88353e-07
NM_009649	Akap2	191.188	1.63022	0.267183	6.10151	1.05073e-09	2.22075e-07
NM_001198766	Postn	144.541	1.78873	0.293499	6.0945	1.09778e-09	2.27286e-07
NM_010437	Hivep2	323.393	1.6389	0.269878	6.07276	1.25732e-09	2.5511e-07
NM_025611	Cul7	1414.28	1.46968	0.24368	6.03121	1.62735e-09	3.23714e-07
NM_013534	Leprel2	44.236	2.13298	0.355145	6.00594	1.90228e-09	3.71127e-07
NM_007742	Col1a1	248.537	1.6505	0.276185	5.97607	2.28581e-09	4.37539e-07
NM_178711	Plscr4	253.558	1.59235	0.267608	5.95031	2.67633e-09	5.02804e-07
NM_008482	Lamb1	86.9052	1.84148	0.310791	5.92516	3.11999e-09	5.75497e-07
NM_153533	Tenc1	282.654	1.51159	0.256932	5.8832	4.02398e-09	7.28987e-07
NM_010403	Hao1	555.976	-1.54239	0.262863	-5.86767	4.41955e-09	7.82032e-07
NM_145154	Angptl6	49.8555	2.02982	0.346071	5.86533	4.48253e-09	7.82032e-07
NM_001081175	Itpkb	543.466	1.49847	0.255584	5.86292	4.54804e-09	7.82032e-07
NM_009378	Thbd	850.899	1.37333	0.234589	5.85418	4.79369e-09	7.84386e-07
NM_011435	Sod3	50.0986	2.02851	0.346405	5.85588	4.74496e-09	7.84386e-07
NM_009242	Sparc	385.292	1.4932	0.254917	5.85759	4.69619e-09	7.84386e-07
NM_007528	Bcl6b	356.093	1.56202	0.267167	5.84659	5.01739e-09	8.07959e-07
NM_009621	Adamts1	1593.99	1.5408	0.264381	5.82798	5.61028e-09	8.61001e-07
NM_008713	Nos3	346.68	1.47969	0.253931	5.82712	5.63914e-09	8.61001e-07
NM_175668	Gpr4	226.566	1.61014	0.276384	5.82573	5.68626e-09	8.61001e-07
NM_183180	Tspan18	806.74	1.56586	0.268656	5.8285	5.59293e-09	8.61001e-07
NM_172118	Myl9	145.73	1.77262	0.304869	5.81438	6.08576e-09	9.06319e-07
NM_001012310	Slc25a47	358.589	-1.4462	0.24882	-5.81224	6.16422e-09	9.06319e-07
NM_013822	Jag1	2099.6	1.31538	0.226419	5.80947	6.26719e-09	9.08295e-07
NM_153537	Phldb1	175.021	1.5886	0.273781	5.80244	6.53572e-09	9.33872e-07
NM_172261	Ppp1r9b	1249.58	1.35963	0.234787	5.79091	7.0006e-09	9.86405e-07
NM_175451	Ckap4	329.779	1.53106	0.265617	5.76416	8.20665e-09	1.1405e-06
NM_134032	Hoxb2	233.212	1.50577	0.261606	5.75589	8.61865e-09	1.18157e-06
NR_040505	4930405A21Rik	2148.05	1.31621	0.229236	5.74173	9.37132e-09	1.26763e-06
NM_016801	Stx1a	606.41	1.46699	0.25591	5.73246	9.89833e-09	1.27932e-06
NM_011189	Psme1	298.932	1.45801	0.254256	5.73443	9.78423e-09	1.27932e-06
NM_001081093	Arfip1	1095.18	1.32841	0.231545	5.73718	9.62655e-09	1.27932e-06
NR_045402	E330013P06	134.571	1.64388	0.286821	5.73137	9.96215e-09	1.27932e-06
NM_198095	Bst2	498.327	1.42736	0.249389	5.72346	1.04378e-08	1.32365e-06
NM_010459	Hoxb4	564.582	1.44754	0.253662	5.70657	1.15279e-08	1.44383e-06
NM_007472	Aqp1	1950	1.29155	0.226703	5.69712	1.21846e-08	1.48931e-06
NM_001177810	Rapgef3	137.099	1.6891	0.296404	5.69864	1.20768e-08	1.48931e-06
NM_001243748	Rassf1	95.7561	1.76414	0.309868	5.6932	1.24678e-08	1.50578e-06
NM_001040072	Nynrin	110.147	1.67136	0.293754	5.68967	1.27286e-08	1.5192e-06
NM_026439	Ccdc80	222.694	1.53839	0.271099	5.67463	1.38989e-08	1.63959e-06
NM_175443	Etnk2	105.167	-1.81645	0.321031	-5.65816	1.53003e-08	1.76389e-06
NM_177699	Fhod1	943.726	1.34369	0.237453	5.65875	1.52477e-08	1.76389e-06
NM_009270	Sqle	67.4774	1.93392	0.342033	5.65421	1.56568e-08	1.7847e-06
NM_008976	Ptpn14	524.16	1.41762	0.250944	5.64914	1.61252e-08	1.7977e-06
NM_023386	Rtp4	464.432	1.3642	0.24146	5.64981	1.60626e-08	1.7977e-06
NM_001177371	Dbn1	77.4092	1.76718	0.313242	5.64157	1.68504e-08	1.85813e-06
NM_019566	Rhog	5746.84	1.25661	0.222926	5.63687	1.7317e-08	1.86895e-06
NM_011545	Tcf21	135.697	1.69504	0.30069	5.63718	1.72862e-08	1.86895e-06
NM_009980	Ctbp2	255.236	1.45681	0.258737	5.63046	1.7973e-08	1.89933e-06
NM_008594	Mfge8	708.106	1.32368	0.235059	5.63128	1.78874e-08	1.89933e-06
NM_011957	Creb3l1	321.366	1.44213	0.256271	5.62738	1.8297e-08	1.91364e-06
NM_025961	Gatm	301.842	1.43485	0.255186	5.62279	1.879e-08	1.92823e-06
NM_010851	Myd88	575.44	1.34429	0.23909	5.62254	1.88167e-08	1.92823e-06
NM_010228	Flt1	2057.13	1.33898	0.238724	5.60891	2.03601e-08	2.06553e-06
NM_013465	Ahsg	2237.31	-1.39019	0.248345	-5.59784	2.17044e-08	2.18012e-06
NM_001163464	Abi3	1030.77	1.36705	0.244409	5.59329	2.2281e-08	2.19331e-06
NM_007494	Ass1	300.09	-1.59937	0.286025	-5.59171	2.24844e-08	2.19331e-06
NM_011333	Ccl2	87.9028	1.80352	0.322433	5.59347	2.22574e-08	2.19331e-06
NM_177615	Slc26a10	87.7658	1.69596	0.304001	5.57881	2.42174e-08	2.33986e-06
NM_001048207	Gypc	121.351	1.59069	0.285659	5.56851	2.56933e-08	2.45904e-06
NM_009421	Traf1	120.475	1.64105	0.295324	5.55678	2.74801e-08	2.60547e-06
NM_145536	BC020535	391.222	1.36133	0.245292	5.54981	2.85982e-08	2.68638e-06
NM_008542	Smad6	4940.58	1.2494	0.22525	5.54671	2.91095e-08	2.70932e-06
NM_001001183	Tmem204	1575.1	1.28149	0.231756	5.52949	3.21162e-08	2.96199e-06
NM_023476	Tinagl1	357.422	1.44469	0.261505	5.52451	3.30399e-08	3.01973e-06
NM_001109752	Dlg4	295.745	1.48647	0.269198	5.52187	3.35415e-08	3.0382e-06
NM_026757	0610010K14Rik	1528.18	1.38108	0.250833	5.50595	3.67189e-08	3.29657e-06
NM_176847	Ush1g	109.015	1.59904	0.290569	5.50313	3.73108e-08	3.30695e-06
NM_007618	Serpina6	781.645	1.53309	0.278626	5.5023	3.74863e-08	3.30695e-06
NM_009285	Stc1	154.125	1.53625	0.280149	5.4837	4.16512e-08	3.61471e-06
NM_018734	Gbp3	77.9747	1.71369	0.312515	5.48355	4.16877e-08	3.61471e-06
NM_009474	Uox	591.846	-1.30378	0.238705	-5.46186	4.71161e-08	4.05079e-06
NM_133918	Emilin1	200.628	1.48487	0.272047	5.45814	4.81154e-08	4.10194e-06
NM_007768	Crp	103.555	-1.76102	0.324188	-5.43209	5.56988e-08	4.70887e-06
NM_011058	Pdgfra	203.314	1.43357	0.264265	5.42475	5.80346e-08	4.8658e-06
NM_172595	Arl15	387.372	1.35127	0.24962	5.41331	6.18695e-08	5.1448e-06
NM_009825	Serpinh1	144.32	1.49685	0.276721	5.40924	6.32931e-08	5.17829e-06
NM_008341	Igfbp1	2114.01	-1.27812	0.23624	-5.41026	6.29348e-08	5.17829e-06
NM_001083125	Lhx6	93.3161	1.70065	0.314507	5.40733	6.39717e-08	5.19194e-06
NM_023220	2010106G01Rik	324.856	1.36021	0.251855	5.40076	6.63598e-08	5.34302e-06
NM_008090	Gata2	716.633	1.31529	0.244079	5.38879	7.09347e-08	5.64954e-06
NM_026597	6230427J02Rik	702.433	1.2764	0.236901	5.38791	7.12806e-08	5.64954e-06
NM_199240	Sema6d	6177.32	1.2867	0.239028	5.38304	7.32393e-08	5.71548e-06
NM_024263	Mxra8	186.88	1.51315	0.28108	5.38334	7.3118e-08	5.71548e-06
NM_009105	Rsu1	557.691	1.32335	0.245997	5.37956	7.46686e-08	5.78254e-06
NM_001253883	Pkm2	422.06	1.35453	0.252028	5.3745	7.67963e-08	5.90226e-06
NR_038185	C430049B03Rik	167.147	1.50465	0.280063	5.37254	7.76348e-08	5.92184e-06
NM_198127	Abi2	144.936	1.51567	0.282192	5.37106	7.82773e-08	5.92629e-06
NM_025812	Hmg20a	288.027	1.4203	0.264591	5.3679	7.96598e-08	5.94227e-06
NM_177380	Cyp3a44	112.128	-1.59259	0.296655	-5.3685	7.93948e-08	5.94227e-06
NM_016701	Nes	227.838	1.47469	0.275119	5.3602	8.313e-08	6.15587e-06
NM_001085417	Zfp467	311.2	1.3437	0.250842	5.35676	8.47278e-08	6.18391e-06
NM_011044	Pck1	3827.99	-1.25658	0.234532	-5.3578	8.42401e-08	6.18391e-06
NM_021327	Tnip1	83.752	1.68578	0.315839	5.33746	9.42571e-08	6.73555e-06
NM_018884	Pdzrn3	322.937	1.33924	0.25081	5.33967	9.31183e-08	6.73555e-06
NM_008986	Ptrf	136.53	1.57503	0.295093	5.33742	9.42778e-08	6.73555e-06
NM_177828	Arhgef37	74.2463	-1.70363	0.319304	-5.33543	9.53159e-08	6.7621e-06
NM_011701	Vim	792.473	1.26181	0.236634	5.33231	9.69705e-08	6.83171e-06
NM_001039162	Clip2	123.462	1.56115	0.293695	5.31554	1.06339e-07	7.44006e-06
NM_008329	Ifi204	170.471	1.6011	0.301834	5.30458	1.12935e-07	7.84627e-06
NM_001164101	Add3	107.569	1.55503	0.293285	5.30212	1.14465e-07	7.84627e-06
NM_029999	Lbh	1838.33	1.28085	0.241535	5.30296	1.1394e-07	7.84627e-06
NM_025613	Eid1	194.662	1.40122	0.264468	5.29825	1.16916e-07	7.94292e-06
NM_152799	Pear1	347.968	1.3775	0.260035	5.29737	1.17482e-07	7.94292e-06
NM_009756	Bmp10	97.4467	1.62638	0.307084	5.29622	1.18224e-07	7.94292e-06
NM_025980	Nrarp	1240.35	1.24853	0.235823	5.29437	1.19429e-07	7.97113e-06
NM_011703	Vipr1	172.568	1.53045	0.289398	5.28838	1.23405e-07	8.18264e-06
NM_011658	Twist1	139.196	1.56295	0.295812	5.28361	1.26661e-07	8.29017e-06
NM_011243	Rarb	361.729	1.30646	0.247224	5.28452	1.26032e-07	8.29017e-06
NM_001083312	Gbp7	276.345	1.34168	0.254433	5.27319	1.3407e-07	8.71882e-06
NM_009627	Adm	678.386	1.3499	0.256176	5.26945	1.36834e-07	8.84193e-06
NM_008681	Ndrg1	726.54	1.24761	0.236858	5.26733	1.38423e-07	8.88795e-06
NM_007899	Ecm1	236.764	1.37579	0.261407	5.26301	1.41713e-07	9.042e-06
NM_028421	Zc3hav1	390.108	1.3073	0.248461	5.2616	1.42806e-07	9.05482e-06
NM_024406	Fabp4	123.376	1.593	0.303378	5.25087	1.51385e-07	9.53911e-06
NM_013673	Sp100	149.399	1.58219	0.301411	5.24929	1.52684e-07	9.56162e-06
NM_178884	Obsl1	254.613	1.33985	0.255332	5.24748	1.54192e-07	9.5968e-06
NM_026416	S100a16	183.225	1.42882	0.272501	5.24336	1.5768e-07	9.75403e-06
NM_008783	Pbx1	203.484	1.42043	0.271055	5.24038	1.60244e-07	9.85257e-06
NM_030694	Ifitm2	992.878	1.27526	0.243598	5.2351	1.64898e-07	1.00776e-05
NM_001081163	Chsy1	306.869	1.32567	0.253618	5.22703	1.72258e-07	1.02912e-05
NM_008112	Gdi2	1329.64	1.27685	0.244252	5.22759	1.71732e-07	1.02912e-05
NM_010544	Ihh	264.016	-1.40929	0.269599	-5.22735	1.71957e-07	1.02912e-05
NM_008721	Npdc1	179.783	1.41047	0.269853	5.22682	1.72451e-07	1.02912e-05
NM_028066	F11	373.758	-1.3351	0.255506	-5.22532	1.73853e-07	1.03143e-05
NM_026376	Plxnd1	1197.81	1.38803	0.265863	5.22087	1.78083e-07	1.05038e-05
NM_177030	Dock6	817.532	1.32107	0.253265	5.21615	1.82682e-07	1.07128e-05
NM_026036	Cmtm6	6042.74	1.19249	0.22879	5.21214	1.86676e-07	1.08841e-05
NM_009099	Trim30a	196.137	1.4048	0.269716	5.20846	1.90417e-07	1.10387e-05
NM_009128	Scd2	615.676	1.25735	0.241802	5.19994	1.99355e-07	1.14912e-05
NM_009868	Cdh5	1002	1.35372	0.260793	5.19079	2.09404e-07	1.20023e-05
NM_007932	Eng	374.285	1.36897	0.264047	5.18456	2.1653e-07	1.22668e-05
NM_001167936	Zyg11a	157.108	-1.49748	0.288888	-5.1836	2.17647e-07	1.22668e-05
NM_138673	Stab2	500.567	1.27659	0.246184	5.18549	2.15447e-07	1.22668e-05
NM_008061	G6pc	785.646	-1.3176	0.254947	-5.16812	2.36459e-07	1.32535e-05
NM_008495	Lgals1	124.146	1.6542	0.32026	5.16516	2.40228e-07	1.33908e-05
NM_027469	Gfod2	111.903	1.55034	0.300786	5.15427	2.54614e-07	1.41151e-05
NM_028351	Rspo3	84.1748	1.6939	0.32876	5.15239	2.57193e-07	1.41805e-05
NM_130448	Pcdh18	86.8978	1.59475	0.309901	5.146	2.66106e-07	1.45927e-05
NM_009517	Zmat3	325.624	1.28635	0.250226	5.14074	2.73657e-07	1.49261e-05
NM_001044741	Cacnb3	30.6659	1.91802	0.373431	5.13621	2.80335e-07	1.52086e-05
NM_172845	Adamts4	377.508	1.28096	0.249704	5.12993	2.89843e-07	1.56407e-05
NM_009630	Adora2a	235.373	1.37315	0.268303	5.11789	3.08973e-07	1.65848e-05
NM_001008497	P2ry14	200.084	1.35658	0.26579	5.10394	3.32654e-07	1.7669e-05
NM_007599	Capg	123.656	1.48181	0.290302	5.10436	3.31912e-07	1.7669e-05
NM_173036	Gpr97	279.58	1.3087	0.256635	5.09946	3.40631e-07	1.79984e-05
NM_023141	Tor3a	1032.24	1.2492	0.245506	5.08826	3.61372e-07	1.89954e-05
NM_030255	Apobec3	1400.25	1.21158	0.238567	5.07856	3.80305e-07	1.98876e-05
NM_028820	1700017B05Rik	309.526	1.31467	0.259219	5.07168	3.94327e-07	2.05151e-05
NM_008332	Ifit2	113.733	1.49121	0.294208	5.06854	4.00873e-07	2.07493e-05
NM_001034909	Gm6034	374.546	1.34418	0.265359	5.06551	4.0731e-07	2.09754e-05
NM_023061	Mcam	225.832	1.36309	0.269325	5.06113	4.1678e-07	2.13547e-05
NM_178732	Zfp324	391.445	1.26449	0.250188	5.05414	4.3234e-07	2.20355e-05
NM_026772	Cdc42ep2	298.053	1.37674	0.272448	5.05322	4.34412e-07	2.20355e-05
NM_010332	Ednra	97.5553	1.55233	0.307681	5.04528	4.5286e-07	2.27439e-05
NM_010554	Il1a	850.217	1.23584	0.244946	5.04535	4.52694e-07	2.27439e-05
NM_028966	Samd4	118.234	1.49497	0.296789	5.03714	4.72546e-07	2.36157e-05
NM_009498	Vamp3	1722.18	1.22274	0.242877	5.03441	4.79329e-07	2.36784e-05
NM_172530	She	487.637	1.38897	0.275928	5.03382	4.80803e-07	2.36784e-05
NM_009284	Stat6	976.385	1.18295	0.234925	5.03542	4.76796e-07	2.36784e-05
NM_021274	Cxcl10	31.2746	1.89497	0.376547	5.03249	4.84148e-07	2.37279e-05
NM_029858	Ston1	91.1104	1.56489	0.311186	5.02878	4.93613e-07	2.40755e-05
NM_009674	Anxa7	682.616	1.25994	0.250659	5.0265	4.99517e-07	2.41314e-05
NM_011427	Snai1	1426.19	1.21989	0.242662	5.02712	4.97903e-07	2.41314e-05
NM_001013360	Npcd	355.781	1.27905	0.254828	5.01927	5.18687e-07	2.49388e-05
NM_016668	Bhmt	402.278	-1.31787	0.262972	-5.01143	5.4028e-07	2.58544e-05
NM_001172098	Strn3	592.529	1.23368	0.246358	5.00766	5.50967e-07	2.6242e-05
NM_001039080	Rbms2	81.927	1.54429	0.308456	5.00652	5.54226e-07	2.62739e-05
NM_025286	Slc31a2	1958.08	1.26675	0.25325	5.002	5.67398e-07	2.67582e-05
NM_007659	Cdk1	561.33	1.25385	0.250709	5.00121	5.69715e-07	2.67582e-05
NM_018887	Cyp39a1	332.333	-1.332	0.266435	-4.99935	5.75238e-07	2.68841e-05
NM_009234	Sox11	984.071	1.18463	0.236996	4.99853	5.77698e-07	2.68841e-05
NM_001008231	Daam2	57.2726	1.67795	0.336806	4.98194	6.29514e-07	2.91617e-05
NM_030697	Kank3	220.348	1.40859	0.283169	4.97436	6.54625e-07	3.01871e-05
NM_183195	Marveld1	1364.5	1.17772	0.23723	4.96448	6.88849e-07	3.16216e-05
NM_007870	Dnase1l3	170.385	1.39795	0.282054	4.95633	7.18386e-07	3.2829e-05
NM_010495	Id1	1042.07	1.26575	0.255496	4.95409	7.26694e-07	3.30597e-05
NM_011595	Timp3	282.33	1.30882	0.26435	4.95108	7.38035e-07	3.34257e-05
NM_025858	Shisa5	315.106	1.2823	0.259268	4.94584	7.58164e-07	3.41848e-05
NM_001013753	Pcdh17	435.848	1.31239	0.265649	4.94029	7.80055e-07	3.50162e-05
NM_001159401	Upp1	59.8401	1.61286	0.32665	4.93758	7.90995e-07	3.53509e-05
NM_011113	Plaur	138.047	1.3783	0.279279	4.93519	8.00714e-07	3.56283e-05
NM_001195529	Gm4980	755.588	1.19385	0.242239	4.92841	8.29005e-07	3.66856e-05
NM_013566	Itgb7	162.177	1.36165	0.276321	4.92778	8.31709e-07	3.66856e-05
NM_010453	Hoxa5	556.491	1.21759	0.248081	4.90804	9.19903e-07	4.04001e-05
NM_133753	Errfi1	486.978	-1.46833	0.299299	-4.90588	9.3007e-07	4.06705e-05
NM_008990	Pvrl2	310.729	1.24251	0.2534	4.90337	9.42086e-07	4.0887e-05
NM_019911	Tdo2	93.7256	-1.66665	0.339913	-4.90316	9.43082e-07	4.0887e-05
NM_001029877	Nova2	221.694	1.31362	0.268033	4.90096	9.53678e-07	4.11705e-05
NM_010324	Got1	432.352	-1.28576	0.262405	-4.89991	9.588e-07	4.12162e-05
NM_016896	Map3k14	331.754	1.29181	0.263815	4.89666	9.74799e-07	4.17272e-05
NM_015734	Col5a1	206.341	1.33403	0.273822	4.87189	1.10538e-06	4.71178e-05
NM_181395	Pxdn	140.64	1.3977	0.28701	4.86986	1.11676e-06	4.74041e-05
NM_174850	Micall2	179.835	1.31734	0.27072	4.86606	1.13848e-06	4.81243e-05
NM_153060	Spns2	547.354	1.28281	0.264292	4.85375	1.21147e-06	5.09974e-05
NM_001081302	Trio	252.506	1.26406	0.260834	4.84624	1.25824e-06	5.253e-05
NM_008331	Ifit1	78.0786	1.49333	0.308104	4.84684	1.25446e-06	5.253e-05
NM_010145	Ephx1	1684.79	1.13042	0.233627	4.83857	1.30775e-06	5.43734e-05
NM_010283	Ggta1	520.869	1.22098	0.252774	4.83031	1.36319e-06	5.64474e-05
NM_008727	Npr1	322.396	1.36812	0.283387	4.82776	1.38076e-06	5.67117e-05
NM_026892	Eif1b	1060.88	1.11136	0.230201	4.82776	1.38074e-06	5.67117e-05
NM_001102430	Arfgef1	1432.08	1.11216	0.230513	4.82471	1.40209e-06	5.73557e-05
NM_153807	Acsf2	183.59	1.35016	0.279946	4.82293	1.41466e-06	5.76373e-05
NM_026113	Gtf3c6	437.69	1.20381	0.249836	4.81839	1.44722e-06	5.87282e-05
NM_028248	Tmem87b	265.962	1.2195	0.253279	4.81485	1.47308e-06	5.95395e-05
NM_173386	E330016A19Rik	147.171	1.32742	0.276474	4.80126	1.57672e-06	6.34757e-05
NM_146102	Afap1l2	34.9684	1.78884	0.372858	4.79765	1.60538e-06	6.4374e-05
NM_146203	Zfp764	1061.58	1.17791	0.245757	4.79298	1.64321e-06	6.56313e-05
NM_153760	Mill2	78.9217	1.46872	0.306502	4.79188	1.65226e-06	6.57341e-05
NM_007585	Anxa2	480.165	1.3089	0.273222	4.79061	1.66275e-06	6.5893e-05
NM_010577	Itga5	1465.4	1.10251	0.230425	4.78466	1.71274e-06	6.761e-05
NM_133662	Ier3	382.503	1.23133	0.257416	4.78341	1.72342e-06	6.7768e-05
NM_008772	P2ry1	287.883	1.24702	0.260915	4.77942	1.75804e-06	6.86561e-05
NM_009713	Arsa	43.1973	1.65731	0.346772	4.77925	1.75955e-06	6.86561e-05
NM_008047	Fstl1	69.4145	1.59299	0.333599	4.77516	1.79561e-06	6.97947e-05
NM_009062	Rgs4	21.5634	1.84666	0.386848	4.77361	1.80954e-06	7.00678e-05
NM_001159392	Tnfaip1	691.678	1.13298	0.23774	4.7656	1.8829e-06	7.26313e-05
NM_029758	Fam49a	2089.63	1.12384	0.236077	4.76046	1.93154e-06	7.3945e-05
NM_013470	Anxa3	249.943	1.31444	0.276096	4.76082	1.92807e-06	7.3945e-05
NM_027346	Taco1	506.548	1.13812	0.239165	4.75872	1.94828e-06	7.43058e-05
NM_134188	Acot2	245.297	1.21617	0.255783	4.75468	1.98762e-06	7.55222e-05
NM_029942	Prelid2	258.23	1.25084	0.263433	4.74823	2.05208e-06	7.76804e-05
NM_030705	Mesdc1	1179.02	1.16971	0.246928	4.73705	2.16854e-06	8.17836e-05
NM_028183	1810062G17Rik	751.532	1.127	0.238234	4.73063	2.23828e-06	8.41015e-05
NM_001042489	Hvcn1	210.841	1.23284	0.260889	4.72553	2.29517e-06	8.56049e-05
NM_001039959	Ahnak	279.137	1.31741	0.278742	4.72628	2.28674e-06	8.56049e-05
NM_008262	Onecut1	178.384	-1.30353	0.276082	-4.72153	2.34078e-06	8.69863e-05
NM_009976	Cst3	2725.77	1.16281	0.246612	4.71512	2.41564e-06	8.91152e-05
NM_019444	Ramp2	129.157	1.383	0.293283	4.71558	2.41019e-06	8.91152e-05
NM_145391	Tapbpl	171.921	1.26886	0.269169	4.714	2.429e-06	8.92835e-05
NM_029007	Fam84a	505.872	1.14929	0.243961	4.71097	2.46546e-06	9.02963e-05
NM_001204152	C1qtnf6	122.519	1.38606	0.294311	4.70951	2.48312e-06	9.06161e-05
NM_033564	Mpv17l	218.263	-1.2268	0.260602	-4.70756	2.50697e-06	9.11586e-05
NM_031166	Id4	752.168	1.20309	0.255735	4.70445	2.54553e-06	9.22301e-05
NM_029949	Snapc3	1287.35	1.07778	0.229144	4.70351	2.55726e-06	9.23254e-05
NM_011834	Aadat	303.088	-1.24177	0.264151	-4.70098	2.5891e-06	9.31435e-05
NM_183147	Sprn	61.3024	1.64023	0.349289	4.6959	2.65431e-06	9.5152e-05
NM_001169114	B3gnt2	156.099	1.40926	0.300218	4.69413	2.67748e-06	9.56445e-05
NM_019454	Dll4	422.376	1.18087	0.251707	4.69147	2.71255e-06	9.65572e-05
NM_001173553	Cdc14a	222.963	1.21417	0.259099	4.68614	2.78408e-06	9.84129e-05
NM_009156	Sepw1	842.793	1.17907	0.251597	4.68635	2.78123e-06	9.84129e-05
NM_016753	Lxn	255.666	1.24466	0.266052	4.67825	2.8933e-06	0.000101918
NM_009898	Coro1a	1303.48	1.14651	0.245148	4.67679	2.91406e-06	0.000102295
NM_010755	Maff	74.3942	1.50535	0.322301	4.67063	3.00279e-06	0.000105046
NM_001168346	Nfatc4	77.4484	1.44193	0.308925	4.66757	3.04789e-06	0.000105893
NM_001029929	Zmynd15	77.8672	1.45309	0.311315	4.66757	3.04778e-06	0.000105893
NM_001146215	Msh5	915.202	1.09671	0.235066	4.66555	3.07789e-06	0.000106208
NM_023735	Actr3	1002.52	1.08629	0.232798	4.66622	3.06798e-06	0.000106208
NM_144899	Adamtsl4	107.34	1.37923	0.295967	4.66007	3.16105e-06	0.000108708
NM_010494	Icam2	176.383	1.32142	0.283869	4.65504	3.23911e-06	0.000111016
NM_029805	Tsc22d4	763.513	1.10526	0.237495	4.65382	3.25843e-06	0.000111302
NM_013602	Mt1	255.65	-1.43302	0.308202	-4.64961	3.3256e-06	0.000113215
NM_080434	Apoa5	876.827	-1.12288	0.241674	-4.64628	3.37967e-06	0.000114672
NM_001080979	Tead4	65.8511	1.53524	0.330697	4.64244	3.44324e-06	0.000116052
NM_177325	Tsr1	721.171	1.121	0.24146	4.6426	3.44053e-06	0.000116052
NM_144549	Trib1	211.131	1.21016	0.260758	4.64092	3.46855e-06	0.000116518
NM_029751	Rpl18a	950.98	1.08654	0.234256	4.63826	3.51361e-06	0.000117642
NM_008342	Igfbp2	208.51	-1.28059	0.276404	-4.63303	3.60349e-06	0.00011986
NM_019395	Fbp1	54.0349	-1.63768	0.353473	-4.63312	3.60193e-06	0.00011986
NM_001097623	Trerf1	55.9656	1.52452	0.329278	4.62991	3.6583e-06	0.000121286
NM_033072	Mbd6	289.67	1.22551	0.264789	4.62827	3.68732e-06	0.000121454
NM_173018	Myo9a	315.459	1.17192	0.253186	4.62868	3.68011e-06	0.000121454
NM_027982	Ppm1j	37.9042	1.66408	0.359796	4.62507	3.7447e-06	0.000122945
NM_009101	Rras	404.516	1.26483	0.273664	4.62185	3.8033e-06	0.000123668
NR_033147	D830046C22Rik	74.8222	1.43109	0.309623	4.62204	3.79989e-06	0.000123668
NM_052835	Rpl10	7669.75	1.07279	0.232068	4.62277	3.78658e-06	0.000123668
NM_010380	H2-D1	628.01	1.17446	0.254218	4.6199	3.83929e-06	0.00012444
NR_037590	Wls	171.043	1.34641	0.291547	4.61814	3.8719e-06	0.000125097
NM_173413	Rab8b	1364.69	1.11572	0.241647	4.61715	3.89049e-06	0.000125298
NM_175212	Tmem65	220.768	1.27658	0.276815	4.61166	3.99468e-06	0.000128247
NM_009824	Cbfa2t3	76.1299	1.42423	0.308918	4.61038	4.01925e-06	0.000128629
NM_020557	Cmpk2	159.338	1.40673	0.305443	4.60553	4.11424e-06	0.000131255
NM_139117	Csda	814.106	1.12197	0.243841	4.60122	4.20016e-06	0.000133576
NM_172298	Tshz3	137.284	1.2906	0.280579	4.59979	4.22909e-06	0.000134075
NM_018744	Sema6a	352.55	1.20354	0.261788	4.59738	4.27838e-06	0.000135215
NM_010807	Marcksl1	1135.95	1.18384	0.257989	4.58872	4.45978e-06	0.000139644
NM_172437	Pus7l	153.158	1.29228	0.281546	4.58992	4.4341e-06	0.000139644
NM_024427	Tpm1	157.002	1.40714	0.306694	4.58807	4.47357e-06	0.000139644
NM_001080929	Cdr2l	262.273	1.31079	0.285667	4.58855	4.46341e-06	0.000139644
NM_001159942	Plekhg1	171.846	1.28583	0.280826	4.57874	4.6779e-06	0.000143877
NM_001077404	Nrp2	105.739	1.37038	0.299299	4.57864	4.68007e-06	0.000143877
NM_027107	2310004N24Rik	362.762	1.15654	0.252505	4.58029	4.64323e-06	0.000143877
NM_175429	Kctd12b	483.869	1.15758	0.252797	4.57907	4.67057e-06	0.000143877
NM_001004156	Plekhg5	164.028	1.24234	0.271184	4.58115	4.62421e-06	0.000143877
NM_031248	Lamtor2	637.287	1.11277	0.243254	4.5745	4.77348e-06	0.000146305
NM_001081196	Hnrnpul2	161.403	1.24566	0.272618	4.56924	4.89506e-06	0.000149579
NM_026280	Mxra7	91.4377	1.41417	0.309729	4.56583	4.97529e-06	0.000151121
NM_013901	Slc39a1	710.693	1.08292	0.23717	4.56598	4.97155e-06	0.000151121
NM_010442	Hmox1	4224.39	1.15043	0.252024	4.56476	5.00073e-06	0.00015144
NM_183201	Slfn5	579.681	1.24159	0.272085	4.56322	5.03744e-06	0.000152098
NM_172457	Mob3a	542.688	1.14457	0.25108	4.55858	5.15e-06	0.000155035
NM_011580	Thbs1	80.4238	1.41096	0.310288	4.54728	5.43445e-06	0.000163114
NM_138752	Plekhg2	336.637	1.17942	0.25947	4.5455	5.48041e-06	0.000164008
NM_021325	Cd200r1	202.732	1.22169	0.268952	4.5424	5.56179e-06	0.000165954
NM_033444	Clic1	315.883	1.16686	0.256978	4.54069	5.60703e-06	0.000166813
NM_016858	Rab33b	335.484	1.21993	0.268765	4.53903	5.65126e-06	0.000167638
NM_009795	Capns1	511.649	1.11707	0.246172	4.53775	5.68573e-06	0.000168168
NM_021473	Akr1a1	2512.96	1.07541	0.237037	4.5369	5.70878e-06	0.000168359
NM_007594	Calu	2495.04	1.05599	0.23281	4.53583	5.73769e-06	0.000168721
NM_011929	Clcn6	237.08	1.17854	0.259876	4.53502	5.75987e-06	0.000168884
NM_001163029	Cd97	334.118	1.14114	0.252239	4.52403	6.06738e-06	0.000177388
NM_008810	Pdha1	504.169	1.13573	0.251335	4.51878	6.21974e-06	0.00018132
NM_011063	Pea15a	959.85	1.15018	0.254609	4.51745	6.25877e-06	0.000181935
NM_175860	Gimap1	301.835	1.19365	0.264339	4.5156	6.31383e-06	0.000183011
NR_028315	Yaf2	90.7923	1.34934	0.298972	4.51327	6.38354e-06	0.00018398
NM_030700	Maged2	212.789	1.23366	0.273331	4.51343	6.37872e-06	0.00018398
NM_009236	Sox18	235.4	1.18767	0.263216	4.51214	6.41779e-06	0.00018407
NM_029465	Clec4g	169.351	1.25694	0.27858	4.51197	6.42295e-06	0.00018407
NM_017378	Pcdh12	178.859	1.21659	0.269859	4.50823	6.53697e-06	0.000186285
NM_013731	Sgk2	261.92	1.21629	0.269768	4.50866	6.52376e-06	0.000186285
NM_009932	Col4a2	722.183	1.17326	0.260493	4.50402	6.66795e-06	0.000189486
NM_010156	Samd9l	110.494	1.373	0.305163	4.49924	6.8197e-06	0.000193257
NM_009371	Tgfbr2	442.855	1.19031	0.265193	4.48848	7.17339e-06	0.000202713
NM_001243307	Ccdc85b	1930.92	1.08633	0.242077	4.48755	7.20459e-06	0.000203029
NM_001013616	Trim6	124.11	1.26753	0.282621	4.48491	7.29455e-06	0.000204995
NM_009244	Serpina1b	103.312	-1.38658	0.309632	-4.47815	7.52928e-06	0.000211007
NM_026432	Tmem66	510.113	1.10851	0.248156	4.467	7.9324e-06	0.000221692
NM_033144	Sept8	176.003	1.21124	0.27169	4.45818	8.26572e-06	0.000230373
NM_130450	Elovl6	26.7778	1.67592	0.376169	4.45522	8.38057e-06	0.000232934
NM_001097621	Kif26a	79.3338	1.41046	0.316796	4.45228	8.49636e-06	0.000235311
NM_029928	Ptprb	78.0459	1.42896	0.320979	4.45187	8.51249e-06	0.000235311
NM_010579	Eif6	882.246	1.07323	0.241214	4.4493	8.61516e-06	0.000237502
NM_001243857	Fam124a	292.385	1.16166	0.261215	4.44713	8.70242e-06	0.000239258
NM_018860	Rpl41	1573.42	1.0222	0.230133	4.44178	8.92195e-06	0.00024463
NM_172477	Dennd2a	73.999	1.39989	0.315361	4.43903	9.0366e-06	0.000247106
NM_178763	Zfp750	39.4091	-1.58175	0.356376	-4.43842	9.06236e-06	0.000247144
NM_009045	Rela	342.942	1.14878	0.259396	4.42866	9.48182e-06	0.000257201
NM_010012	Cyp8b1	49.5503	-1.55684	0.351522	-4.42886	9.47347e-06	0.000257201
NR_030683	Gm14207	49.3329	1.49139	0.336843	4.42754	9.53133e-06	0.000257854
NR_045328	A330009N23Rik	52.6717	1.4812	0.335185	4.41905	9.91345e-06	0.000267479
NM_019388	Cd86	513.765	1.0847	0.245641	4.41582	1.00629e-05	0.000270792
NM_178598	Tagln2	994.373	1.11353	0.252289	4.4137	1.01619e-05	0.000272731
NM_175366	Mex3b	604.713	1.05649	0.239403	4.41303	1.01933e-05	0.000272852
NM_145373	Sectm1a	100.682	1.29965	0.294651	4.41081	1.02986e-05	0.000274944
NM_001004435	Pik3r6	205.112	1.22063	0.276792	4.40992	1.03409e-05	0.00027535
NM_001081214	Pprc1	840.021	1.10777	0.251341	4.40744	1.04601e-05	0.000277796
NM_033613	Dom3z	167.417	1.18974	0.270147	4.40404	1.06255e-05	0.000280719
NM_016720	Neu3	218.728	1.14517	0.260008	4.40438	1.06085e-05	0.000280719
NM_133694	Fbxl15	71.5244	1.38693	0.315128	4.40118	1.07661e-05	0.000283695
NM_178764	Fam168a	635.931	1.03934	0.236307	4.39825	1.09128e-05	0.000286814
NM_172817	Zfp647	298.272	1.10103	0.250675	4.39226	1.12176e-05	0.000294063
NM_198653	Iars2	956.212	1.04754	0.238704	4.38846	1.14156e-05	0.000298483
NM_007746	Map3k8	292.652	1.14508	0.261111	4.38543	1.15756e-05	0.000301888
NM_009544	Zfp105	340.605	1.10557	0.252174	4.38415	1.16441e-05	0.000302895
NM_010612	Kdr	243.354	1.17817	0.268893	4.38155	1.17839e-05	0.000304968
NM_001252458	Prkd2	704.221	1.04538	0.238573	4.38179	1.17709e-05	0.000304968
NM_001142781	Fam188b	150.602	1.20265	0.274618	4.37934	1.1904e-05	0.000307292
NM_026302	Dctn4	629.479	1.05439	0.241139	4.37254	1.22809e-05	0.000316219
NM_001168382	Phf14	2332.64	1.01474	0.232215	4.36983	1.24345e-05	0.000319363
NM_021394	Zbp1	146.554	1.24866	0.286175	4.36326	1.28138e-05	0.000328273
NM_008261	Hnf4a	412.61	-1.07888	0.247332	-4.36209	1.28827e-05	0.000329206
NM_008343	Igfbp3	85.4273	1.36515	0.313117	4.35987	1.30141e-05	0.000331728
NM_177910	Gmppb	1475.21	0.990156	0.227372	4.35478	1.33199e-05	0.000338671
NM_007823	Cyp4b1	253.317	1.11782	0.256903	4.35113	1.35438e-05	0.000341795
NM_177566	Arhgef15	194.083	1.18236	0.271707	4.35161	1.35138e-05	0.000341795
NM_144923	Blvrb	1532	1.0928	0.251094	4.35214	1.34813e-05	0.000341795
NM_026730	Gpihbp1	170.245	1.17561	0.270237	4.35029	1.35958e-05	0.000342256
NM_016739	Caprin1	3202.51	0.976432	0.224586	4.3477	1.3757e-05	0.000344604
NM_175048	Gimap4	396.51	1.11991	0.257583	4.34777	1.37531e-05	0.000344604
NM_007778	Csf1	419.803	1.10194	0.253624	4.34476	1.39427e-05	0.000348395
NM_010361	Gstt2	151.799	1.36576	0.314525	4.34228	1.4101e-05	0.000351487
NM_026827	Tmem219	1376.27	1.05449	0.243043	4.33872	1.43318e-05	0.000356004
NM_028713	Rftn2	105.392	1.28376	0.295944	4.33786	1.43876e-05	0.000356004
NM_025774	Prkrip1	861.731	1.01323	0.233559	4.33822	1.43642e-05	0.000356004
NM_001177798	Taf6l	301.498	1.09221	0.251929	4.3354	1.45498e-05	0.000359144
NM_144851	Senp1	270.316	1.09439	0.252984	4.32592	1.51894e-05	0.000374021
NM_008944	Psma2	2119.78	1.02102	0.236479	4.31758	1.5775e-05	0.000386926
NM_030150	Dhx58	167.257	1.1724	0.271554	4.31737	1.57898e-05	0.000386926
NM_026921	Isca1	1279.48	1.01083	0.23428	4.31463	1.59868e-05	0.000388937
NM_022992	Arl6ip5	185.923	1.17955	0.273362	4.31498	1.5962e-05	0.000388937
NM_144832	BC017643	344.258	1.07414	0.248904	4.31547	1.59261e-05	0.000388937
NM_030013	Cyp20a1	269.399	1.13767	0.263914	4.31075	1.62699e-05	0.000394876
NM_007984	Fscn1	337.208	1.20812	0.280378	4.30891	1.64063e-05	0.000397237
NM_009633	Adra2b	126.501	1.37363	0.318887	4.30758	1.6505e-05	0.000398594
NM_178645	Blmh	868.017	1.06899	0.248193	4.3071	1.6541e-05	0.000398594
NM_029935	Chst15	292.747	1.22261	0.284142	4.30282	1.68636e-05	0.000405406
NM_172589	Lhfpl2	123.022	1.24394	0.289245	4.30066	1.70289e-05	0.000408412
NM_133234	Bbc3	135.946	1.25938	0.292925	4.29932	1.71326e-05	0.00040993
NM_010194	Fes	102.527	1.25379	0.292426	4.28755	1.80652e-05	0.000431228
NM_001163587	Agxt2l1	38.7302	-1.54357	0.36006	-4.28697	1.81127e-05	0.000431346
NM_001198998	Vdac3	342.983	1.09414	0.2557	4.279	1.87739e-05	0.000446044
NM_009229	Sntb2	808.111	1.04677	0.244712	4.27757	1.88943e-05	0.000447857
NM_011587	Tie1	153.177	1.31045	0.306527	4.27516	1.90998e-05	0.000451673
NM_013715	Cops5	547.391	1.02505	0.240177	4.26787	1.97347e-05	0.000465601
NM_019439	Gabbr1	88.7896	1.28371	0.301089	4.26354	2.0121e-05	0.000473614
NM_008687	Nfib	591.848	1.03326	0.242626	4.25864	2.05673e-05	0.000482998
NM_080643	Caskin2	1430.25	0.992205	0.233163	4.25541	2.0867e-05	0.000488904
NR_040707	1110046J04Rik	62.9821	1.38653	0.326024	4.25286	2.11057e-05	0.000493358
NR_015487	A930005H10Rik	229.261	1.09291	0.257152	4.25004	2.13737e-05	0.00049733
NM_008761	Fxyd5	99.6194	1.33631	0.314387	4.25054	2.13253e-05	0.00049733
NM_018771	Gipc1	1021.73	0.978644	0.230451	4.24665	2.16992e-05	0.00050375
NM_010226	Foxs1	21.8932	1.63031	0.384059	4.24494	2.1865e-05	0.000506439
NM_008737	Nrp1	290.214	1.12899	0.266027	4.24389	2.19676e-05	0.000507656
NM_178065	1110018G07Rik	106.542	1.22985	0.290133	4.23894	2.24579e-05	0.000517809
NM_009930	Col3a1	131.299	1.24736	0.294459	4.23611	2.27421e-05	0.000523172
NM_028097	Tmem68	1149.74	1.02208	0.241348	4.23486	2.28689e-05	0.000523913
NM_023383	Aadac	119.656	-1.21942	0.287955	-4.23478	2.28776e-05	0.000523913
NM_001177536	Prdm11	160.308	1.16347	0.274896	4.2324	2.31209e-05	0.000528292
NM_027870	Armcx3	198.414	1.13045	0.267557	4.22509	2.38841e-05	0.000544504
NM_001204129	C1qtnf1	94.6154	1.27858	0.302739	4.22336	2.40685e-05	0.000547478
NM_007482	Arg1	1100.3	-1.02067	0.241951	-4.21852	2.45916e-05	0.000558125
NM_001077189	Fcgr2b	839.381	1.17951	0.279682	4.21734	2.47202e-05	0.00055979
NM_029537	Tmem98	110.62	1.21404	0.288094	4.21402	2.50864e-05	0.000566819
NM_013683	Tap1	138.786	1.16794	0.277231	4.21289	2.52129e-05	0.000567824
NM_177743	Fam198a	32.4705	1.53907	0.365348	4.21262	2.52428e-05	0.000567824
NM_011657	Tulp3	285.784	1.12869	0.268152	4.20912	2.56362e-05	0.000572863
NM_009812	Casp8	371.42	1.06351	0.252646	4.20949	2.55944e-05	0.000572863
NM_145985	Arcn1	1377.27	0.96846	0.230045	4.20987	2.55521e-05	0.000572863
NM_022417	Itm2c	273.089	1.08599	0.258243	4.20528	2.60756e-05	0.000581401
NM_009970	Csf2ra	366.173	1.08243	0.25747	4.2041	2.62126e-05	0.000583174
NM_178743	Slc26a11	239.975	1.17514	0.279595	4.20302	2.63383e-05	0.000583411
NM_008948	Psmc3	1253.3	1.13298	0.26956	4.20309	2.633e-05	0.000583411
NM_026327	1810048J11Rik	620.898	1.03041	0.245288	4.20081	2.65962e-05	0.000587839
NM_133705	Pycr2	346.071	1.08119	0.257595	4.19726	2.70169e-05	0.00059584
NM_080793	Setd7	384.304	1.12137	0.267204	4.19668	2.7086e-05	0.000596068
NR_033536	Gm10516	124.501	1.18484	0.28266	4.19176	2.76804e-05	0.000607829
NM_009324	Tbx2	302.421	1.08724	0.259409	4.19123	2.77447e-05	0.000607925
NM_008759	Sebox	94.0424	-1.27142	0.303502	-4.18916	2.79985e-05	0.00060941
NM_030132	Utp23	522.453	1.01073	0.241255	4.18944	2.79641e-05	0.00060941
NM_025703	Tceal8	630.438	1.01726	0.242857	4.18872	2.80527e-05	0.00060941
NM_021042	Abcc9	39.7009	1.51304	0.36119	4.18903	2.80146e-05	0.00060941
NM_015763	Lpin1	63.4936	-1.37203	0.327912	-4.18414	2.86248e-05	0.00062051
NM_009059	Rgl2	263.4	1.06602	0.254832	4.18321	2.87423e-05	0.000621728
NM_008690	Nfkbie	340.599	1.08037	0.258356	4.18172	2.89306e-05	0.000623145
NM_010860	Myl6	691.156	1.02008	0.243935	4.18178	2.89231e-05	0.000623145
NM_022023	Gmfb	751.948	1.01695	0.243226	4.1811	2.90101e-05	0.000623533
NM_027972	Ccdc19	44.9853	1.43221	0.342818	4.17774	2.94416e-05	0.000631469
NM_018749	Eif3d	344.12	1.05649	0.252957	4.17656	2.95957e-05	0.000633435
NM_026790	Ifi27l1	182.946	1.11877	0.26805	4.17374	2.99638e-05	0.000639964
NM_001178013	Sfxn3	104.612	1.21988	0.292526	4.17016	3.04384e-05	0.000647375
NM_029814	Chmp5	749.499	1.02885	0.246707	4.17035	3.04136e-05	0.000647375
NM_010724	Psmb8	287.92	1.09081	0.261692	4.1683	3.06881e-05	0.000649959
NM_013598	Kitl	462.315	1.06341	0.25511	4.16843	3.06705e-05	0.000649959
NM_177788	Exoc3l	124.089	1.21909	0.29267	4.16541	3.108e-05	0.000656889
NM_008428	Kcnj8	36.2287	1.49623	0.359432	4.16275	3.14437e-05	0.000663194
NM_001164636	A730011L01Rik	72.5211	1.28934	0.309853	4.16111	3.16699e-05	0.00066658
NM_010589	Jak3	313.555	1.0361	0.249039	4.16039	3.17709e-05	0.00066732
NM_008379	Kpnb1	1120.46	1.01341	0.243647	4.15933	3.19178e-05	0.000668629
NM_198625	Mtss1l	160.807	1.18315	0.284479	4.159	3.1965e-05	0.000668629
NM_030564	Rnf34	928.848	0.967948	0.232786	4.1581	3.20907e-05	0.000669877
NM_008239	Foxq1	90.5365	-1.25771	0.302876	-4.15256	3.28773e-05	0.000684888
NM_001099296	Grrp1	51.257	1.42901	0.34424	4.1512	3.30743e-05	0.00068758
NM_010321	Gnmt	117.493	-1.22428	0.29504	-4.14955	3.33125e-05	0.000691115
NM_009325	Tbxa2r	106.489	1.24886	0.301095	4.14773	3.35784e-05	0.000695209
NM_011150	Lgals3bp	199.902	1.17196	0.282655	4.14624	3.37984e-05	0.00069834
NM_001081395	Amotl1	110.736	1.18591	0.28664	4.13726	3.51484e-05	0.000724756
NM_008143	Gnb2l1	1198.84	0.960115	0.232144	4.13586	3.53631e-05	0.000727705
NM_009642	Agtrap	270.115	1.06265	0.257269	4.13049	3.61985e-05	0.000743389
NM_001038637	Gng2	157.843	1.12727	0.273045	4.1285	3.65139e-05	0.000748351
NM_029339	Ccdc101	298.703	1.05373	0.255281	4.12773	3.66367e-05	0.000749353
NM_011640	Trp53	371.647	1.11228	0.269497	4.12725	3.67129e-05	0.000749402
NM_023844	Jam2	58.919	1.34884	0.326909	4.12605	3.69043e-05	0.000751795
NM_030244	Ier5l	1210.16	1.07825	0.261596	4.12184	3.75866e-05	0.00076416
NR_040277	B230378P21Rik	56.5523	1.37341	0.333343	4.1201	3.78708e-05	0.000768399
NM_001172100	Rnh1	173.533	1.10916	0.269408	4.11701	3.83822e-05	0.00077722
NM_025963	Rps10	774.783	0.97648	0.237396	4.1133	3.90036e-05	0.000788231
NM_007820	Cyp3a16	54.3559	-1.39804	0.340018	-4.11167	3.92815e-05	0.000792268
NM_007512	Atpif1	281.485	1.07292	0.261069	4.10973	3.9613e-05	0.000797369
NM_001081011	Srgap2	591.577	0.985799	0.239898	4.10925	3.96953e-05	0.000797444
NM_025874	Plin5	141.203	-1.20754	0.294003	-4.10724	4.00407e-05	0.000802792
NR_045171	1700012D01Rik	211.421	1.12665	0.274499	4.10437	4.05415e-05	0.000810163
NM_029564	Tax1bp3	214.841	1.07888	0.262872	4.10422	4.05681e-05	0.000810163
NM_009275	Srprb	785.639	0.972209	0.237014	4.1019	4.09768e-05	0.000816719
NM_027078	Ikbip	53.7283	1.36853	0.333737	4.10061	4.12066e-05	0.000818084
NM_001166649	Zfp280c	162.269	1.10648	0.269804	4.10104	4.11306e-05	0.000818084
NM_008748	Dusp8	25.2481	1.54921	0.37785	4.10007	4.13019e-05	0.000818374
NM_007471	App	690.481	0.987183	0.240876	4.0983	4.16194e-05	0.000822004
NM_011521	Sdc4	537.474	-1.11854	0.272939	-4.09815	4.16471e-05	0.000822004
NM_027457	5730437N04Rik	652.702	1.03683	0.253075	4.09693	4.18667e-05	0.000824733
NM_007962	Mpzl2	177.908	-1.23453	0.301528	-4.09424	4.23553e-05	0.000832741
NM_133761	Dcp1a	617.507	0.967587	0.236556	4.09031	4.30803e-05	0.000845356
NM_026310	Mrpl18	299.424	-1.12156	0.274258	-4.08944	4.32407e-05	0.000845859
NM_130879	Usp48	1017.3	0.972972	0.237933	4.08927	4.32727e-05	0.000845859
NM_001134457	Fam55c	169.286	1.10129	0.269511	4.08626	4.38376e-05	0.000855254
NM_001136091	Tcirg1	2751.3	1.11812	0.273736	4.08468	4.41382e-05	0.000859467
NM_176860	Ubash3b	282.438	1.14162	0.279605	4.08298	4.44624e-05	0.000863147
NM_016778	Bok	48.8516	1.38106	0.338262	4.08279	4.44974e-05	0.000863147
NM_175035	Gimap5	92.6412	1.23104	0.301651	4.081	4.48415e-05	0.000868162
NM_011962	Plod3	99.6734	1.23102	0.30224	4.073	4.6412e-05	0.000896857
NM_001033293	Uap1l1	777.225	1.09478	0.269202	4.06677	4.76697e-05	0.000919408
NM_145227	Oas2	430.482	1.08666	0.267261	4.06593	4.78408e-05	0.000920959
NM_026942	Stoml1	174.554	1.11798	0.275018	4.06512	4.80079e-05	0.000922425
NM_001033534	Layn	139.534	1.12228	0.276178	4.0636	4.83207e-05	0.00092668
NM_001013367	Prkaa1	278.054	1.05162	0.259244	4.0565	4.98135e-05	0.00095171
NM_153143	Kctd11	521.728	0.98385	0.242534	4.05654	4.98057e-05	0.00095171
NM_009673	Anxa5	359.572	1.13426	0.279653	4.05596	4.99279e-05	0.000952103
NM_007637	Cct5	557.939	1.02881	0.253709	4.05508	5.01172e-05	0.000953147
NM_027450	Glipr2	44.2347	1.4044	0.346351	4.05483	5.01706e-05	0.000953147
NM_134469	Fdps	43.7602	1.41802	0.349814	4.05365	5.04246e-05	0.000956183
NM_146112	Gigyf2	1091.93	0.972718	0.240013	4.05278	5.06125e-05	0.000957954
NM_023121	Gngt2	419.02	1.03462	0.255382	4.05128	5.09383e-05	0.000962326
NM_053115	Acox2	834.581	-0.988874	0.244285	-4.04804	5.16492e-05	0.000973943
NM_001171582	Mars	251.858	1.06428	0.263066	4.04568	5.21721e-05	0.000981977
NM_010401	Hal	62.4933	-1.33233	0.329393	-4.0448	5.23673e-05	0.000983827
NM_030096	Ddx52	202.744	1.05789	0.261595	4.044	5.25472e-05	0.000985382
NM_008027	Flot1	360.413	1.11623	0.276158	4.04199	5.29984e-05	0.000987281
NM_133986	Tcta	1045.51	0.96704	0.239215	4.04255	5.28726e-05	0.000987281
NM_008960	Pten	2726.3	0.974922	0.241217	4.04168	5.30706e-05	0.000987281
NM_011594	Timp2	395.284	1.01942	0.252236	4.04151	5.31074e-05	0.000987281
NM_178220	Arrb1	108.727	1.17597	0.290982	4.04139	5.31351e-05	0.000987281
NM_028440	3110003A17Rik	487.081	1.01711	0.251704	4.04088	5.325e-05	0.000987607
NM_013723	Podxl	149.561	1.2196	0.3021	4.03707	5.41235e-05	0.000999172
NM_025995	Fbxo5	270.822	1.05374	0.261056	4.03644	5.42675e-05	0.000999172
NM_172614	Tmem44	142.092	1.12604	0.278895	4.03749	5.4027e-05	0.000999172
NM_020260	Arhgap31	130.323	1.14792	0.28436	4.03685	5.41738e-05	0.000999172
NM_153138	Wipf1	66.8417	1.2982	0.321736	4.03499	5.46049e-05	0.00100175
NM_001081081	Gls	5037.4	0.986971	0.244603	4.03499	5.46039e-05	0.00100175
NM_001081182	Atp8b2	70.1329	1.26715	0.314247	4.03234	5.52251e-05	0.0010113
NM_013863	Bag3	594.252	1.03177	0.255907	4.03182	5.53475e-05	0.00101171
NM_146119	Fam129b	195.935	1.09109	0.270682	4.03091	5.55609e-05	0.0010121
NM_153063	Zfp472	824.251	0.962546	0.238793	4.03088	5.55684e-05	0.0010121
NM_153798	Polr2b	1048.18	1.02916	0.255389	4.02975	5.58354e-05	0.00101514
NM_008250	Hlx	309.851	1.13458	0.281655	4.02825	5.61939e-05	0.00101983
NM_008131	Glul	21423.6	0.917843	0.227944	4.02662	5.65854e-05	0.00102511
NM_019736	Acot9	499.797	1.03685	0.257579	4.02535	5.68908e-05	0.00102838
NM_007537	Bcl2l2	62.9012	1.32886	0.330177	4.02469	5.70506e-05	0.00102838
NM_032544	Gtpbp3	99.7951	1.17317	0.2915	4.02461	5.707e-05	0.00102838
NM_001164207	Tmem176b	90.3383	1.22703	0.305342	4.01855	5.85578e-05	0.00105331
NM_016661	Ahcy	210.213	-1.12938	0.281143	-4.01711	5.8916e-05	0.00105788
NM_026639	Art4	49.332	1.37501	0.342427	4.0155	5.93208e-05	0.00106139
NM_001242411	Srgap1	74.5123	1.26971	0.316193	4.01562	5.92896e-05	0.00106139
NM_010282	Ggps1	331.708	0.993485	0.247566	4.013	5.99507e-05	0.00107078
NM_032418	Dmpk	3114.59	0.900813	0.224626	4.01029	6.06454e-05	0.00108128
NM_028142	Nsun4	456.559	0.964232	0.240532	4.00875	6.10419e-05	0.00108644
NM_001025572	Ankrd12	374.397	1.00936	0.251925	4.00658	6.16042e-05	0.00109201
NM_032004	Tssk6	174.825	1.0874	0.271422	4.0063	6.1678e-05	0.00109201
NM_001199843	1700019E19Rik	454.121	0.978557	0.244224	4.00681	6.15456e-05	0.00109201
NM_028967	Batf2	203.28	1.04802	0.26166	4.00528	6.1943e-05	0.00109479
NM_008026	Fli1	622.1	0.942283	0.235566	4.00008	6.332e-05	0.00111719
NM_027554	Usp38	1582.54	0.950699	0.237847	3.99711	6.41209e-05	0.00112935
NM_013497	Creb3	1115.28	0.98057	0.245375	3.99621	6.43642e-05	0.00113167
NM_025377	Fam33a	435.904	0.975849	0.24427	3.99495	6.47071e-05	0.00113573
NM_001145034	Gm13889	181.63	1.16689	0.292177	3.99376	6.50335e-05	0.00113949
NM_146229	Dync1li1	1079.53	0.954458	0.239037	3.99293	6.52608e-05	0.0011415
NM_008702	Nlk	1363.45	0.967688	0.24258	3.98915	6.63116e-05	0.00115789
NM_021557	Rdh11	50.2665	1.32808	0.333068	3.98742	6.67947e-05	0.00116138
NM_001004157	Scarf1	99.2337	1.20328	0.301786	3.98721	6.68552e-05	0.00116138
NM_026640	Fam111a	577.116	0.955506	0.23961	3.98775	6.6703e-05	0.00116138
NM_026960	Gsdmd	179.878	1.05587	0.265395	3.97846	6.93617e-05	0.00120074
NM_022019	Dusp10	502.512	0.969807	0.243748	3.97873	6.9283e-05	0.00120074
NM_177001	9130023H24Rik	528.443	1.02931	0.258747	3.97807	6.94758e-05	0.00120074
NM_001033420	Dock1	310.674	1.02591	0.258079	3.97518	7.03251e-05	0.00121335
NM_144913	Mepce	2039.38	0.951871	0.239531	3.9739	7.07065e-05	0.00121786
NM_027196	Pold4	365.894	0.977902	0.246109	3.97345	7.0839e-05	0.00121807
NM_175401	Fbxw17	70.0349	1.26572	0.318688	3.97167	7.13719e-05	0.0012232
NM_010189	Fcgrt	351.148	0.997388	0.251127	3.97164	7.13784e-05	0.0012232
NM_009391	Ran	826.636	0.930793	0.234439	3.9703	7.17828e-05	0.00122805
NM_133791	Wwc2	123.795	1.13975	0.287167	3.96895	7.21915e-05	0.00123297
NM_015792	Fbxo18	680.373	0.952183	0.239936	3.96849	7.23308e-05	0.00123327
NM_011871	Prkra	635.544	0.988273	0.249297	3.96425	7.36286e-05	0.00125329
NM_153513	BC028528	124.202	1.22214	0.308644	3.95972	7.50379e-05	0.00127514
NM_001004176	Maml3	232.66	1.04273	0.263378	3.95904	7.52505e-05	0.0012752
NM_008120	Gja4	77.5575	1.24446	0.31437	3.95858	7.53955e-05	0.0012752
NM_001164274	Mga	288.265	0.997555	0.252002	3.95851	7.54184e-05	0.0012752
NR_027872	4930515G01Rik	173.8	1.07437	0.271661	3.95484	7.65873e-05	0.00129281
NM_021608	Dctn5	627.394	0.992233	0.251201	3.94995	7.81665e-05	0.00131727
NR_040429	Gm15408	122.288	1.11527	0.282501	3.94783	7.88625e-05	0.00132549
NM_053267	Selm	135.623	1.24342	0.314976	3.94767	7.89151e-05	0.00132549
NM_001077411	Gba	320.169	1.0566	0.267794	3.94559	7.96047e-05	0.00133394
NM_001166482	Mthfsd	542.835	0.942107	0.238789	3.94536	7.96817e-05	0.00133394
NM_029663	Eef1d	753.438	0.95491	0.242092	3.94441	7.99952e-05	0.00133497
NM_031884	Abcg5	132.891	-1.11803	0.283488	-3.94383	8.01896e-05	0.00133497
NM_172751	Arhgef10	223.676	1.14739	0.290903	3.94423	8.00564e-05	0.00133497
NM_023126	Rab8a	725.119	0.97889	0.248223	3.94359	8.02694e-05	0.00133497
NM_007874	Reep5	218.587	1.05893	0.26866	3.94153	8.09649e-05	0.00134434
NM_020600	Rps14	604.634	0.94975	0.24102	3.94054	8.12976e-05	0.00134765
NM_001032378	Pecam1	170.239	1.12052	0.284561	3.9377	8.22652e-05	0.00136147
NM_175436	Zfp526	655.633	0.936641	0.237967	3.93601	8.28474e-05	0.00136887
NM_194344	Sh3tc1	245.991	1.04126	0.264728	3.93334	8.37736e-05	0.00138192
NM_001199188	Snx5	2403.08	0.922316	0.234513	3.9329	8.39289e-05	0.00138224
NM_010208	Fgr	388.294	0.960445	0.244404	3.92974	8.50364e-05	0.00139594
NM_027481	Sugp1	166.327	1.07875	0.274482	3.93013	8.49017e-05	0.00139594
NM_183261	Nr2f2	35.324	1.40204	0.357015	3.92712	8.59693e-05	0.00140898
NM_001024206	Trappc1	656.005	0.92755	0.236322	3.92494	8.67512e-05	0.0014195
NM_011529	Tank	265.286	1.04028	0.265187	3.9228	8.75244e-05	0.00142985
NM_133950	Kdelr1	694.37	0.970087	0.247326	3.92231	8.77057e-05	0.00143013
NM_144836	Slc17a2	31.6195	-1.44831	0.36928	-3.92198	8.78236e-05	0.00143013
NM_007625	Cbx4	229.146	1.02632	0.262003	3.91721	8.95793e-05	0.00145638
NM_001205081	Trim47	333.739	1.10763	0.28297	3.9143	9.06656e-05	0.00147168
NM_001199284	Slc43a2	665.599	0.923403	0.235959	3.91341	9.10015e-05	0.00147256
NR_045036	Khdrbs1	933.352	0.941864	0.240677	3.91339	9.10101e-05	0.00147256
NM_016891	Ppp2r1a	979.002	0.907576	0.232127	3.90983	9.2362e-05	0.00148969
NM_011890	Sgcb	59.0634	1.28746	0.329283	3.90989	9.23376e-05	0.00148969
NM_145147	Gtpbp6	612.745	0.939045	0.240277	3.90818	9.29945e-05	0.00149751
NM_146224	Zfp280d	654.502	0.928452	0.237789	3.90453	9.44097e-05	0.00151789
NM_009931	Col4a1	217.134	1.04735	0.268377	3.90253	9.51924e-05	0.00152805
NM_001170743	Wdr59	94.8398	1.17821	0.30201	3.90122	9.57095e-05	0.0015318
NM_146214	Tat	1042.33	-0.99175	0.254218	-3.90117	9.57279e-05	0.0015318
NM_025708	Tmem186	280.112	0.983744	0.252298	3.89913	9.65392e-05	0.00154151
NM_013563	Il2rg	42.8477	1.33671	0.342879	3.8985	9.67894e-05	0.00154151
NR_028421	D430020J02Rik	95.5104	1.15678	0.296758	3.89805	9.69723e-05	0.00154151
NM_016760	Clta	2351.81	0.884114	0.226788	3.89842	9.68236e-05	0.00154151
NM_026505	Bambi	489.634	0.958625	0.245944	3.89774	9.70949e-05	0.00154151
NM_182997	Prkab2	189.867	1.11893	0.287291	3.89474	9.83026e-05	0.00155825
NM_010952	Oaz2	120.126	1.18215	0.303684	3.8927	9.91337e-05	0.00156897
NM_175484	Coro2b	102.777	1.19175	0.30626	3.89131	9.97059e-05	0.00157557
NM_178141	3830406C13Rik	432.338	1.0274	0.264068	3.89067	9.9966e-05	0.00157722
NM_178257	Il22ra1	23.3632	-1.48757	0.382433	-3.88975	0.000100346	0.00157831
NM_028841	Tspan17	37.6295	1.36746	0.351542	3.8899	0.000100286	0.00157831
NM_021505	Anapc5	869.844	0.936916	0.241202	3.88436	0.0001026	0.00160382
NM_010240	Ftl1	287.788	1.00915	0.259781	3.88462	0.000102489	0.00160382
NM_016900	Cav2	116.553	1.11001	0.285759	3.88443	0.000102569	0.00160382
NM_009252	Serpina3n	139.087	-1.22181	0.314518	-3.88471	0.00010245	0.00160382
NM_011609	Tnfrsf1a	240.673	1.00873	0.259869	3.88169	0.000103732	0.00161902
NM_029492	Zdhhc20	372.993	0.984168	0.253583	3.88106	0.000104004	0.00162076
NM_025522	Dhrs7	575.667	0.962737	0.248159	3.87952	0.000104662	0.00162852
NM_025280	Kin	1479.42	0.94994	0.245008	3.87717	0.000105677	0.00164179
NM_207515	Mbnl2	160.106	1.06192	0.273959	3.87621	0.000106097	0.00164579
NM_026508	Trap1	507.79	1.00152	0.258411	3.8757	0.000106319	0.00164672
NM_010833	Msn	130.069	1.08713	0.280648	3.87366	0.000107214	0.00165806
NM_001163233	Fancg	159.011	1.04847	0.270834	3.87125	0.000108279	0.00166283
NM_027101	Polr2d	462.97	0.959114	0.247674	3.87248	0.000107733	0.00166283
NM_019426	Atf7ip	343.269	0.963895	0.248997	3.87111	0.000108342	0.00166283
NM_175381	2700081O15Rik	55.0856	1.26521	0.326785	3.87168	0.000108089	0.00166283
NR_028300	5330426P16Rik	60.4629	1.25229	0.32346	3.87156	0.000108141	0.00166283
NM_175098	Ccdc126	109.1	1.115	0.288252	3.86815	0.000109664	0.00167804
NM_139198	Plac8	101.425	1.12554	0.290964	3.86831	0.000109592	0.00167804
NM_001113358	Dad1	575.373	0.969861	0.250863	3.8661	0.00011059	0.00168966
NM_025315	Med21	549.943	0.955142	0.247186	3.86407	0.000111513	0.0017012
NM_007806	Cyba	1086.34	0.917394	0.237575	3.86149	0.000112697	0.00171669
NM_022722	Dpys	759.884	-1.07777	0.279288	-3.859	0.000113854	0.00172901
NM_008483	Lamb2	65.3999	1.22197	0.316681	3.85868	0.000114	0.00172901
NM_172618	Btbd9	111.45	1.14949	0.297899	3.85865	0.000114017	0.00172901
NM_021532	Dact1	94.5333	1.26481	0.328043	3.85561	0.000115441	0.00174798
NM_145380	Eif3m	666.186	0.904238	0.234685	3.85299	0.000116684	0.00176416
NM_001085501	Ppp1r3d	100.84	1.1314	0.293705	3.85218	0.000117073	0.00176479
NM_001081007	Zfp382	253.416	0.989629	0.256899	3.85221	0.000117056	0.00176479
NM_029101	Rrp7a	784.356	0.907073	0.235507	3.85158	0.000117357	0.00176645
NM_138656	Mvd	113.511	1.1169	0.290073	3.85042	0.000117915	0.00177222
NM_008300	Hspa4	1291.2	0.95863	0.248998	3.84995	0.000118141	0.00177298
NM_001081203	Sbno1	1403.3	0.897096	0.233056	3.84928	0.000118466	0.00177524
NM_027373	Afap1	114.861	1.20016	0.311915	3.84773	0.000119218	0.00178156
NM_001163504	Nr1h4	220.888	1.04376	0.271271	3.84769	0.000119239	0.00178156
NM_011602	Tln1	390.123	0.938574	0.244086	3.84526	0.000120424	0.00179398
NM_009682	Ap3s2	356.036	0.968379	0.251835	3.84529	0.000120412	0.00179398
NM_008777	Pah	57.9145	-1.26773	0.32985	-3.84334	0.00012137	0.00180543
NM_197990	1700025G04Rik	150.705	1.05446	0.27442	3.8425	0.000121787	0.00180898
NM_013726	Dbf4	506.992	1.00203	0.26082	3.84186	0.000122107	0.00181107
NM_007731	Col13a1	122.411	1.12215	0.292462	3.83692	0.000124588	0.00184518
NM_025845	Prpf38b	6220.5	0.912916	0.237991	3.83593	0.00012509	0.00184991
NM_001167946	Zfp821	60.7702	1.22634	0.319812	3.83457	0.000125784	0.00185746
NM_198631	Zc3h4	1287.41	0.893839	0.233154	3.83368	0.000126242	0.00186152
NM_144538	Rab3il1	1904.21	0.942305	0.245846	3.83291	0.000126637	0.00186464
NM_007865	Dll1	1265.98	0.966033	0.252183	3.83068	0.000127791	0.00187889
NM_175383	B3gnt1	177.769	1.02917	0.268866	3.82784	0.000129273	0.00189794
NM_026007	Eef1g	355.49	0.962309	0.251497	3.82633	0.000130069	0.00190411
NM_001038695	Kdm3a	269.244	0.993842	0.259723	3.82655	0.000129953	0.00190411
NM_178626	Cdc42se2	726.733	0.940231	0.245846	3.82447	0.000131055	0.00191578
NM_025909	Oma1	341.211	0.951925	0.249054	3.82216	0.000132287	0.00193101
NM_031251	Ctns	1526.82	0.956694	0.250402	3.82064	0.000133108	0.00193984
NM_029005	Mlkl	27.3423	1.41815	0.371212	3.82033	0.000133274	0.00193984
NM_001001982	A430105I19Rik	166.187	1.05574	0.276493	3.81832	0.000134362	0.00195007
NM_010427	Hgf	31.4157	1.3958	0.365525	3.8186	0.000134209	0.00195007
NM_011715	Wdr1	239.579	1.0376	0.271949	3.81544	0.000135941	0.00197017
NM_152804	Plk2	794.246	0.900861	0.236189	3.81416	0.000136649	0.00197762
NM_010191	Fdft1	89.424	1.14514	0.30031	3.81318	0.000137188	0.00198258
NM_144550	Spice1	737.92	0.927485	0.243294	3.81219	0.000137739	0.00198489
NM_001098227	Sdcbp	2002.97	0.893053	0.234252	3.81236	0.000137645	0.00198489
NR_038158	5730405O15Rik	453.135	0.935753	0.245518	3.81134	0.000138216	0.00198893
NM_010890	Nedd4	261.517	0.998424	0.262009	3.81065	0.000138605	0.00199171
NM_023142	Arpc1b	930.888	0.920117	0.241616	3.80817	0.000139997	0.00200887
NM_001146000	Zfp710	257.481	1.08827	0.285906	3.8064	0.000141002	0.00201882
NM_026552	Arpc4	737.252	0.911986	0.239602	3.80625	0.000141089	0.00201882
NM_010144	Ephb4	276.349	0.964673	0.253473	3.80583	0.000141332	0.00201946
NM_010212	Fhl2	26.1111	1.46009	0.383744	3.80487	0.000141881	0.00202444
NM_001142744	Atat1	900.325	0.897697	0.235984	3.80406	0.000142345	0.00202552
NM_007502	Atp1b3	476.347	1.0006	0.263035	3.80404	0.000142355	0.00202552
NM_133998	1810008A18Rik	338.419	0.964316	0.253532	3.80353	0.000142647	0.00202683
NM_025485	Mrps22	1267.42	0.902758	0.237386	3.80292	0.000143001	0.00202901
NM_145958	Kbtbd2	500.629	0.913118	0.240193	3.80161	0.000143761	0.00203493
NM_009425	Tnfsf10	66.9685	1.21302	0.319089	3.80151	0.000143819	0.00203493
NM_010117	Rhbdf1	247.933	1.03396	0.272067	3.8004	0.000144465	0.00204123
NM_016690	Hnrpdl	669.027	0.93672	0.246619	3.79824	0.000145725	0.00205616
NM_023794	Etv5	202.302	1.04365	0.274902	3.79645	0.000146785	0.00206262
NM_001034085	Ppp2r1b	1013.56	0.918763	0.241974	3.79695	0.000146489	0.00206262
NM_001252219	Rpl31	2154.97	0.89468	0.235663	3.79643	0.000146792	0.00206262
NM_010435	Hira	154.97	1.05462	0.277854	3.7956	0.000147288	0.00206671
NM_134082	Farp1	195.498	1.04691	0.275872	3.79493	0.000147683	0.0020694
NM_015800	Crim1	356.989	0.983436	0.259258	3.79327	0.000148674	0.00208041
NM_009744	Bcl6	486.211	0.967303	0.255054	3.79254	0.000149112	0.00208367
NM_029763	Polr3f	686.312	0.9135	0.240901	3.79202	0.000149429	0.00208522
NM_008175	Grn	1994.89	0.913003	0.240838	3.79094	0.00015008	0.00209144
NM_026436	Tmem86a	271.618	0.975391	0.257337	3.79033	0.000150446	0.00209366
NM_146186	Wdr62	596.672	0.951321	0.251041	3.7895	0.000150948	0.0020949
NM_009530	Atrx	80.2159	1.1612	0.306399	3.78982	0.000150755	0.0020949
NM_178082	Insig2	77.031	-1.26325	0.333572	-3.78705	0.000152449	0.00211283
NM_019780	Vps29	261.509	0.993542	0.262401	3.78635	0.000152878	0.00211589
NM_025557	Pcp4l1	31.3071	-1.3964	0.368962	-3.78468	0.000153905	0.0021272
NM_029767	Rps9	3486.41	0.913495	0.241655	3.78016	0.000156728	0.00216328
NM_011977	Slc27a1	74.7863	1.17083	0.30982	3.77906	0.000157422	0.0021699
NM_027871	Arhgef3	36.3432	1.36052	0.360126	3.77791	0.000158149	0.00217696
NM_007646	Cd38	175.875	1.08286	0.286726	3.77662	0.000158971	0.00218532
NM_028766	Tmem43	150.92	1.02954	0.272667	3.7758	0.000159492	0.00218655
NR_045007	Gm20257	170.807	1.0152	0.268859	3.77596	0.000159391	0.00218655
NM_138596	Med10	459.826	0.989352	0.262166	3.77376	0.000160807	0.00220161
NM_027412	Ttc9c	309.223	0.969091	0.257121	3.76901	0.000163895	0.00224085
NM_010959	Oit3	68.4664	1.23558	0.327945	3.76763	0.000164807	0.00224881
NM_001114119	Qrich1	553.94	0.894694	0.23748	3.76746	0.00016492	0.00224881
NR_015500	A530013C23Rik	350.419	-0.943077	0.250424	-3.76592	0.000165939	0.00225663
NM_025825	Appbp2	918.724	0.908018	0.241113	3.76595	0.000165918	0.00225663
NM_001025246	Trp53i11	353.695	0.982787	0.261083	3.76427	0.000167036	0.00226732
NM_133931	Pot1a	586.898	0.968549	0.257315	3.76407	0.000167172	0.00226732
NM_007725	Cnn2	123.726	1.11302	0.295893	3.76154	0.000168868	0.00228726
NM_133228	Zfp87	187.8	1.07535	0.285928	3.76091	0.000169298	0.00228949
NM_001177759	Tnfaip8	296.548	0.958535	0.254887	3.76063	0.000169483	0.00228949
NM_029836	Tspyl2	395.257	0.933251	0.24831	3.7584	0.000171001	0.00230693
NM_030206	Cygb	40.1098	1.31734	0.350682	3.75651	0.000172298	0.00232133
NM_007792	Csrp2	322.055	0.945219	0.251766	3.75436	0.000173787	0.00233829
NM_013852	Abcf3	1561.75	0.962822	0.256564	3.75275	0.000174903	0.00235018
NM_029955	Ccdc93	514.995	0.957026	0.255097	3.75161	0.000175703	0.00235781
NM_028787	Slc35f5	471.113	0.941574	0.251085	3.75002	0.000176818	0.00236964
NM_021609	Ccbp2	86.0394	1.16292	0.310305	3.74768	0.000178477	0.00238872
NM_027102	Esam	266.634	1.0686	0.285206	3.74676	0.000179133	0.00239433
NM_175352	Unc119b	478.492	0.89851	0.239857	3.74602	0.000179661	0.00239509
NM_010911	Nfs1	341.125	0.935265	0.249667	3.74605	0.000179641	0.00239509
NM_025809	Clec14a	143.956	1.04248	0.278322	3.74561	0.000179957	0.00239532
NM_008538	Marcks	333.72	1.02174	0.272802	3.74534	0.000180151	0.00239532
NM_025635	Zwint	807.743	0.911439	0.243767	3.73898	0.000184769	0.00245216
NM_133979	Ano10	311.829	0.992261	0.265397	3.73879	0.000184909	0.00245216
NM_009024	Rara	220.701	1.05518	0.282268	3.73823	0.000185321	0.00245442
NM_001164663	9830001H06Rik	131.534	1.08539	0.290476	3.73661	0.000186518	0.00246704
NM_021398	Slc43a3	185.841	1.02651	0.274991	3.73288	0.000189305	0.00249325
NM_016721	Iqgap1	216.136	1.01621	0.272214	3.73312	0.000189119	0.00249325
NM_001190974	Axl	203.581	0.972948	0.260659	3.73264	0.000189482	0.00249325
NM_025344	Eif3f	2535.53	0.889701	0.238354	3.73269	0.000189446	0.00249325
NM_008388	Eif3e	471.878	0.913967	0.244908	3.73188	0.000190057	0.00249758
NM_001165941	Nsun6	177.788	1.05134	0.281861	3.73	0.000191478	0.00250974
NM_009555	Zfp40	367.403	0.940137	0.25203	3.73025	0.000191288	0.00250974
NM_009148	Exoc4	85.8075	1.1563	0.31009	3.72893	0.000192298	0.002514
NM_153175	Gimap6	447.604	1.06674	0.286067	3.72897	0.000192267	0.002514
NM_028749	Npl	93.8208	1.12655	0.3022	3.72785	0.000193121	0.0025215
NM_011322	Scn1b	189.835	1.04134	0.279416	3.72686	0.000193878	0.00252489
NM_001159393	Irf1	297.697	0.963826	0.258609	3.72697	0.000193799	0.00252489
NM_026904	Anapc10	234.681	0.955092	0.25656	3.72268	0.000197115	0.00255579
NM_054080	Akr1c20	43.3015	-1.27859	0.34365	-3.72062	0.000198738	0.00255579
NM_008904	Ppargc1a	150.655	-1.06633	0.286604	-3.72057	0.00019877	0.00255579
NM_001164433	Mical1	110.548	1.12809	0.302998	3.7231	0.00019679	0.00255579
NM_175646	Txnl4b	91.8683	1.10691	0.297437	3.72149	0.000198048	0.00255579
NM_019654	Socs5	108.595	1.08534	0.291695	3.72082	0.000198581	0.00255579
NM_001163420	Fam172a	498.993	0.896656	0.240959	3.7212	0.000198277	0.00255579
NM_172569	Unk	1616.84	0.895603	0.240677	3.72118	0.000198296	0.00255579
NM_178787	Iffo1	720.918	0.920899	0.247417	3.72205	0.000197615	0.00255579
NM_001164533	Dap3	710.679	0.917486	0.246582	3.72082	0.000198581	0.00255579
NM_024223	Crip2	1508.66	0.894561	0.240528	3.71915	0.000199895	0.00256432
NM_029926	Irak4	255.738	0.99703	0.268084	3.71909	0.000199939	0.00256432
NM_013531	Gnb4	66.2406	1.21479	0.326668	3.71873	0.000200223	0.00256473
NM_009859	Sept7	687.533	0.949664	0.255414	3.71813	0.000200703	0.00256763
NM_146249	Zfp119b	369.907	0.948751	0.255218	3.71741	0.000201274	0.00256882
NM_029888	Zfp142	228.102	1.01853	0.27399	3.71738	0.000201302	0.00256882
NM_007999	Fen1	215.225	1.00149	0.26944	3.71693	0.00020166	0.00257016
NM_001038613	Olfm1	41.2519	1.27875	0.344168	3.71548	0.000202821	0.00257847
NR_045850	B130024G19Rik	108.736	1.12148	0.30184	3.71548	0.000202815	0.00257847
NM_011947	Map3k3	2853.86	0.885669	0.238399	3.71508	0.000203143	0.00257933
NM_010260	Gbp2	68.5563	1.1609	0.312617	3.71349	0.000204424	0.00259235
NM_177354	Vash1	40.1355	1.31732	0.354898	3.71183	0.000205769	0.00259965
NM_172508	Dse	231.19	1.08425	0.292069	3.71229	0.000205389	0.00259965
NM_008764	Tnfrsf11b	25.9171	1.39022	0.37451	3.7121	0.000205548	0.00259965
NM_009019	Rag1	27.2299	-1.38331	0.372912	-3.70948	0.000207683	0.00262058
NM_028632	Fcf1	249.737	0.966564	0.260598	3.70902	0.000208061	0.00262209
NM_178391	Setmar	296.849	0.97614	0.263205	3.70866	0.000208358	0.00262257
NM_031178	Tlr9	93.5854	1.11493	0.300718	3.70757	0.000209257	0.00263018
NM_148673	Slu7	286.683	0.965682	0.260481	3.7073	0.000209481	0.00263018
NM_177215	Ocrl	136.241	1.0558	0.284821	3.70687	0.000209837	0.00263139
NM_027514	Pvr	839.852	0.893338	0.241028	3.70636	0.000210259	0.00263216
NM_015771	Lats2	295.684	1.01047	0.272645	3.70617	0.000210417	0.00263216
NM_173752	1110067D22Rik	141.165	1.07798	0.290978	3.70468	0.000211654	0.00264437
NM_017370	Hp	320.635	-0.94109	0.254351	-3.69997	0.000215621	0.00269062
NM_029385	Nudt16	378.72	0.918783	0.248381	3.69908	0.000216379	0.00269676
NM_009369	Tgfbi	48.3659	1.2416	0.33585	3.69688	0.000218269	0.00271513
NM_027817	Grap	136.669	1.06153	0.287177	3.69643	0.000218655	0.00271513
NM_153116	Gtpbp10	161.14	1.01156	0.273636	3.69673	0.000218393	0.00271513
NM_016872	Vamp5	453.237	0.92361	0.249938	3.69536	0.000219579	0.00272327
NR_027957	Ppp4r1l-ps	395.721	0.896712	0.242879	3.69202	0.000222481	0.00275253
NM_013635	Sypl	545.681	0.93381	0.252917	3.69216	0.000222354	0.00275253
NM_001165952	Trim45	91.0317	1.15123	0.311901	3.69101	0.000223362	0.00276006
NM_177616	Ccdc157	109.756	1.06605	0.288868	3.69045	0.000223861	0.00276213
NM_207215	Mycbp2	334.962	0.940647	0.254904	3.6902	0.000224074	0.00276213
NM_001081215	Ddx60	67.3595	1.15571	0.31326	3.68929	0.000224881	0.00276871
NM_175300	Anapc2	318.615	0.919378	0.24936	3.68695	0.000226958	0.00278415
NM_001199146	Gpsm1	168.653	1.03678	0.281188	3.68716	0.000226773	0.00278415
NM_019994	Ralgapa1	81.8342	1.11806	0.303216	3.68734	0.000226612	0.00278415
NM_013788	Peg12	48.1248	1.25364	0.340181	3.68521	0.000228517	0.00279988
NR_045042	2700038G22Rik	245.87	1.02532	0.278329	3.68385	0.000229739	0.00280807
NM_133229	Ripply3	37.2554	1.31503	0.356961	3.68395	0.000229645	0.00280807
NM_053103	Entpd7	194.637	0.976848	0.265358	3.68125	0.000232096	0.00282564
NM_025692	Uba5	272.188	1.00004	0.271616	3.6818	0.000231591	0.00282564
NM_183162	BC006779	331.425	1.00362	0.272613	3.68149	0.000231875	0.00282564
NM_009955	Dpysl2	59.657	1.17787	0.319984	3.68103	0.00023229	0.00282564
NM_144835	Heatr1	394.372	0.904287	0.245714	3.68024	0.00023301	0.00282726
NM_010227	Flna	261.173	1.04087	0.282848	3.67997	0.00023326	0.00282726
NM_138757	4933424B01Rik	689.71	0.861138	0.233992	3.6802	0.000233047	0.00282726
NM_033037	Cdo1	538.042	-0.926363	0.251782	-3.67922	0.000233945	0.00283219
NM_001112698	Ngf	91.4119	1.11091	0.302019	3.67827	0.000234818	0.00283937
NR_024078	Btbd19	136.354	1.05809	0.28773	3.67737	0.000235649	0.00284602
NM_025685	Col27a1	73.7666	1.14452	0.311678	3.67213	0.00024054	0.00290163
NM_010578	Itgb1	511.305	0.933241	0.254226	3.67091	0.000241687	0.00291201
NM_001081211	Ptafr	56.5145	1.19844	0.326495	3.67061	0.000241974	0.00291201
NM_009342	Dynlt1b	1654.11	0.844796	0.230179	3.67018	0.000242382	0.00291346
NM_001199274	Mat2b	178.091	0.98193	0.26759	3.66953	0.000243	0.00291478
NM_026095	Snrpd3	764.754	0.854633	0.232904	3.66946	0.000243066	0.00291478
NM_172739	Grlf1	895.382	0.977586	0.266478	3.66854	0.000243938	0.00292178
NM_025356	Ube2d3	362.52	0.906928	0.247259	3.66793	0.000244523	0.00292189
NM_013685	Tcf4	280.471	1.04888	0.285959	3.66795	0.000244501	0.00292189
NM_174874	Atg4b	479.791	0.877789	0.239433	3.66611	0.000246266	0.00293926
NM_009497	Vamp2	1593.34	0.88061	0.24024	3.66554	0.000246814	0.00294233
NM_001045530	Ccnjl	96.887	1.19549	0.326231	3.66456	0.000247762	0.00295017
NM_001205253	Thsd1	164.213	0.986179	0.26919	3.6635	0.000248791	0.00295895
NM_001081367	Kctd17	33.4358	1.31369	0.358977	3.65953	0.000252681	0.0030017
NM_026330	Nsmce1	610.715	0.893123	0.244109	3.6587	0.000253499	0.00300438
NM_054077	Prelp	41.4282	1.25737	0.343649	3.65889	0.000253311	0.00300438
NM_013471	Anxa4	97.0689	1.07596	0.294117	3.65828	0.000253918	0.00300584
NM_033217	Ngfr	50.7567	1.22964	0.336179	3.65769	0.000254498	0.00300919
NM_001033441	Alg10b	486.733	0.922547	0.252266	3.65703	0.000255152	0.00301341
NM_207530	Osbpl1a	208.906	1.00768	0.27569	3.6551	0.000257082	0.00302563
NM_001013380	Dync1li2	408.609	0.922981	0.25248	3.65565	0.000256527	0.00302563
NM_001109626	Cdk12	2211.65	0.835551	0.228587	3.65529	0.000256887	0.00302563
NM_001081210	Mrpl44	879.757	0.8614	0.235753	3.65382	0.000258365	0.00303721
NM_001166480	Ssr4	86.0947	1.18208	0.323696	3.65181	0.000260401	0.0030576
NM_026180	Abcg8	152.687	-0.996604	0.272995	-3.65063	0.0002616	0.00306813
NM_018773	Skap2	211.42	1.04634	0.286644	3.65032	0.000261912	0.00306824
NM_010489	Hyal2	229.918	0.974337	0.266968	3.64964	0.000262603	0.00307279
NM_025838	Tmem107	179.88	0.980186	0.268616	3.64903	0.000263235	0.0030731
NM_028189	B3gnt3	528.641	0.978676	0.26819	3.64919	0.000263074	0.0030731
NM_010913	Nfya	401.4	0.919755	0.252121	3.64807	0.000264222	0.00307753
NM_153083	Thtpa	229.204	0.950374	0.260508	3.64816	0.000264126	0.00307753
NM_023055	Slc9a3r2	183.679	1.03128	0.282815	3.64648	0.000265853	0.00309298
NM_001177646	Sirpa	357.077	0.957446	0.262588	3.64619	0.000266158	0.00309299
NM_023215	2500003M10Rik	1320.25	0.845023	0.231825	3.64509	0.0002673	0.0031027
NM_008576	Abcc1	30.1952	1.33475	0.366561	3.64127	0.000271296	0.00314549
NM_008183	Gstm2	54.1633	1.26948	0.34868	3.64082	0.000271776	0.00314745
NM_009026	Rasd1	222.018	0.98619	0.270953	3.63972	0.00027294	0.00315373
NM_025894	Psmd12	1341.92	0.841186	0.231108	3.6398	0.000272851	0.00315373
NM_007572	C1qa	720.268	0.864677	0.237677	3.63804	0.000274723	0.00316357
NM_001029856	Atad5	282.56	0.947835	0.260535	3.63803	0.000274727	0.00316357
NM_153591	Nars2	512.307	0.958631	0.263465	3.63855	0.000274179	0.00316357
NM_013805	Cldn5	124.895	1.02411	0.28158	3.63699	0.000275843	0.00317282
NM_013522	Frg1	440.271	0.946897	0.260431	3.63588	0.000277033	0.00317655
NM_016809	Rbm3	600.351	0.860146	0.236576	3.63581	0.000277107	0.00317655
NM_199200	Fam171a2	68.0663	1.16545	0.320536	3.63595	0.000276954	0.00317655
NM_198619	Zfp933	151.248	1.01885	0.280341	3.63432	0.00027871	0.00319132
NM_153160	Zcchc17	506.583	0.872284	0.240089	3.63316	0.000279969	0.00320212
NM_153563	Fam40a	611.165	0.879057	0.242071	3.6314	0.00028189	0.00322046
NM_011585	Tia1	697.572	0.861411	0.237304	3.62999	0.000283432	0.00323444
NM_011644	Trpc2	502.578	0.880983	0.242727	3.62953	0.000283941	0.00323661
NM_146176	Cnot3	1238.5	0.873983	0.240831	3.62903	0.000284484	0.0032381
NM_133887	Stx12	316.23	0.903436	0.248961	3.62883	0.00028471	0.0032381
NM_177366	Gpr157	355.248	0.890837	0.24555	3.62792	0.000285716	0.0032459
NM_020614	Taf1b	226.657	0.948009	0.261337	3.62753	0.000286149	0.00324718
NM_001164804	Coro2a	296.862	0.95037	0.262215	3.62439	0.00028964	0.00328312
NM_145453	Zcchc9	340.394	0.904817	0.249709	3.62349	0.000290659	0.003291
NM_026984	Mll5	603.893	0.893606	0.246774	3.62115	0.000293293	0.00331712
NM_001033264	Gls2	178.158	-0.976321	0.269653	-3.62066	0.000293848	0.0033197
NM_028791	Ftsjd2	561.668	0.930371	0.257027	3.61974	0.000294904	0.00332792
NM_177391	Fam109b	54.9024	1.24616	0.344336	3.61903	0.000295714	0.00333336
NM_026823	Arl8a	156.195	1.09101	0.301724	3.6159	0.000299302	0.00337006
NM_001163761	6430548M08Rik	150.03	0.983891	0.272147	3.6153	0.000300003	0.00337421
NM_001042558	Apaf1	526.041	0.872972	0.24155	3.61404	0.000301466	0.00338691
NM_001142810	Slc6a8	164.487	0.984535	0.272449	3.61365	0.000301918	0.00338823
NM_001045482	Rbak	584.707	0.956796	0.264805	3.61321	0.000302431	0.00339024
NM_027081	Fam116b	242.816	0.92569	0.256236	3.61265	0.000303079	0.00339375
NM_001040695	Uevld	115.705	1.0282	0.284737	3.61107	0.000304933	0.00341075
NM_016746	Ccnc	216.202	1.00223	0.277629	3.60996	0.000306247	0.00342167
NM_010683	Lamc1	249.92	0.955969	0.264937	3.60829	0.000308216	0.00343989
NM_172748	Fbxl19	68.5714	1.16559	0.323388	3.6043	0.000312995	0.00348263
NM_028027	Arhgef25	26.6036	1.34254	0.372501	3.60413	0.000313203	0.00348263
NM_001081122	Cep63	687.961	0.846299	0.234849	3.60359	0.000313851	0.00348263
NM_153412	Phldb2	340.423	0.930575	0.25825	3.60339	0.000314091	0.00348263
NM_146059	2410075B13Rik	102.444	1.04965	0.291297	3.60338	0.000314106	0.00348263
NM_011175	Lgmn	803.37	0.891851	0.247422	3.60457	0.000312669	0.00348263
NM_011484	Stam	94.2468	1.05762	0.293646	3.60168	0.00031617	0.00350169
NM_172571	Fbf1	304.071	0.945528	0.262579	3.60092	0.000317091	0.00350805
NM_011981	Zfp260	130.224	1.00656	0.279589	3.60014	0.000318047	0.00351248
NM_001033341	Zfp407	1191.48	0.83091	0.230807	3.60003	0.000318183	0.00351248
NM_133838	Ehd4	1254.42	0.830191	0.230721	3.59825	0.00032036	0.00353267
NM_009516	Wee1	76.5644	1.09995	0.30572	3.5979	0.000320795	0.00353362
NM_019518	Grasp	86.7799	1.09097	0.303389	3.59595	0.000323213	0.0035564
NM_130859	Card10	963.135	0.932306	0.259297	3.59552	0.000323748	0.00355842
NM_010929	Notch4	93.3746	1.07621	0.299346	3.5952	0.000324137	0.00355884
NM_001205336	Arap3	291.464	0.966866	0.268983	3.59453	0.000324979	0.00356038
NM_013752	Nbn	142.93	1.00057	0.278349	3.59465	0.000324829	0.00356038
NM_001122892	Fyn	41.3578	1.2804	0.356251	3.59409	0.000325526	0.00356252
NM_021456	Ces1g	111.544	1.14566	0.318935	3.59215	0.000327956	0.00358525
NM_008608	Mmp14	387.985	0.89889	0.25034	3.59067	0.000329828	0.00360183
NM_172371	Slc16a13	69.7321	1.14133	0.317895	3.59027	0.00033034	0.00360355
NM_029349	2310035C23Rik	638.71	0.851281	0.237297	3.58742	0.000333972	0.00363925
NM_001198875	Dync1i2	282.873	0.913334	0.254676	3.58626	0.000335455	0.00365149
NM_028523	Dcbld2	76.8484	1.13543	0.316878	3.58318	0.000339435	0.00369085
NM_001163467	Phtf1	260.646	0.940405	0.262542	3.58192	0.000341074	0.00370074
NM_001163421	Tatdn3	110.491	1.02732	0.286798	3.58204	0.000340918	0.00370074
NM_001164679	Ano8	461.363	0.869815	0.242867	3.58144	0.000341704	0.00370362
NM_029565	Tmem59	929.193	0.881337	0.246126	3.58085	0.000342484	0.00370811
NM_010233	Fn1	378.27	-0.910323	0.254372	-3.5787	0.000345303	0.00373291
NM_028768	Armc8	164.3	0.968165	0.270553	3.57847	0.000345609	0.00373291
NM_021449	Crbn	1598.85	0.868072	0.242595	3.57827	0.000345878	0.00373291
NM_001045514	Akna	126.29	1.00967	0.28238	3.57557	0.00034947	0.00376766
NM_134154	Slc25a45	109.01	1.24447	0.34818	3.57422	0.000351275	0.00378311
NM_178625	Tmem209	475.007	0.869331	0.243336	3.57256	0.00035351	0.00380313
NM_199447	Rrp12	191.229	0.936777	0.262254	3.57203	0.000354231	0.00380615
NR_033586	Fam120b	284.975	0.950695	0.266167	3.5718	0.000354541	0.00380615
NM_020048	Med20	774.542	0.831247	0.23281	3.5705	0.000356297	0.00382097
NM_144954	Ppil2	872.068	0.854752	0.239457	3.56954	0.000357605	0.00383095
NM_178252	Arhgap33	72.174	1.13409	0.317767	3.56893	0.000358449	0.00383593
NM_010070	Dok1	198.103	1.04582	0.293082	3.56836	0.000359219	0.00384012
NM_025936	Rars	367.873	0.884855	0.248067	3.567	0.000361089	0.00385605
NM_020505	Vav3	131.572	1.06479	0.298607	3.56586	0.000362661	0.00386877
NM_009735	B2m	1472.36	0.972774	0.272852	3.56521	0.000363567	0.00387436
NM_025964	Mettl21a	830.201	0.901801	0.253031	3.56399	0.000365258	0.00388421
NM_001177361	Gpr137	215.042	0.937279	0.262967	3.56425	0.000364899	0.00388421
NM_145390	Tnpo2	422.632	0.878757	0.246587	3.56369	0.000365684	0.00388467
NM_001128597	Gpank1	309.25	0.989752	0.277783	3.56304	0.000366585	0.00389017
NM_001039530	Parp14	124.231	1.01645	0.285354	3.56206	0.000367954	0.00390062
NM_172381	AI314180	320.182	0.910127	0.255593	3.56085	0.000369662	0.0039126
NM_001167886	Suv420h1	24.6106	1.35276	0.379915	3.56071	0.000369855	0.0039126
NM_008153	Cmklr1	202.849	0.926766	0.260493	3.55773	0.000374066	0.00394421
NM_026816	Gtf2f2	672.136	0.842748	0.236852	3.55812	0.000373512	0.00394421
NM_027840	Snx20	145.754	0.982908	0.276257	3.55794	0.00037377	0.00394421
NM_007880	Arid3a	124.379	0.998631	0.280711	3.5575	0.000374398	0.00394421
NM_011081	Piga	371.667	0.89161	0.250775	3.55542	0.000377379	0.00397148
NM_011932	Dapp1	79.5522	1.07472	0.30257	3.55197	0.000382353	0.00401966
NM_026644	Agpat4	28.1241	1.30894	0.368903	3.54821	0.000387865	0.00407339
NM_001040399	Larp1b	104.94	-1.07713	0.303999	-3.5432	0.000395305	0.00414722
NM_024217	Cmtm3	81.2171	1.1128	0.314228	3.54138	0.000398043	0.00416733
NM_008625	Mrc1	95.3648	1.08518	0.306406	3.54162	0.000397675	0.00416733
NM_028125	Zbtb46	118.044	1.0132	0.286288	3.5391	0.000401501	0.00419921
NM_144860	Mib1	1846.11	0.933489	0.263787	3.5388	0.000401951	0.00419959
NM_001042660	Smad7	868.332	0.862401	0.243781	3.53761	0.00040377	0.00420992
NM_011780	Adam23	136.879	0.996107	0.281571	3.53767	0.000403668	0.00420992
NM_011803	Klf6	394.042	0.943821	0.266905	3.53617	0.000405972	0.00422853
NM_009238	Sox4	371.284	0.89046	0.251845	3.53575	0.000406623	0.00423096
NM_009896	Socs1	113.231	1.01103	0.286054	3.53441	0.000408689	0.00424459
NM_019424	Hps1	87.5746	1.10287	0.312062	3.53413	0.000409125	0.00424459
NM_183408	Pde4a	98.8805	1.10963	0.313979	3.53409	0.000409187	0.00424459
NM_028017	Napg	221.837	0.916076	0.25928	3.53315	0.000410641	0.00425532
NM_023645	Kdelc1	265.417	0.906994	0.25678	3.53219	0.000412135	0.00426644
NM_009103	Rrm1	627.865	0.86467	0.244837	3.53162	0.00041302	0.00427124
NM_019483	Smad9	47.0149	-1.19001	0.336994	-3.53126	0.000413589	0.00427277
NM_019506	Gdf2	24.7618	1.34464	0.380861	3.53052	0.000414739	0.00428029
NM_207219	AI314976	155.553	1.00829	0.285756	3.52851	0.00041791	0.00430864
NM_009546	Trim25	555.595	0.97641	0.27676	3.52801	0.000418702	0.00431242
NM_153570	Noc4l	103.181	1.03562	0.293815	3.52474	0.000423904	0.00434369
NR_015476	1500011K16Rik	373.189	0.86782	0.246213	3.52467	0.000424004	0.00434369
NM_010786	Mdm2	186.921	0.957515	0.271665	3.52461	0.0004241	0.00434369
NM_001251833	Zfp192	1260.67	0.870961	0.247117	3.52448	0.000424307	0.00434369
NM_183220	Accs	158.551	0.958787	0.272034	3.52451	0.000424262	0.00434369
NM_029791	Bicd2	203.245	1.01292	0.287342	3.52512	0.000423289	0.00434369
NM_008059	G0s2	652.335	0.933855	0.265124	3.52233	0.000427766	0.00437468
NM_030238	Dync1h1	978.065	0.894926	0.254213	3.52038	0.000430927	0.00440257
NR_027887	9430008C03Rik	238.43	0.902724	0.256552	3.51868	0.000433694	0.00442639
NM_175126	Zcchc3	439.226	0.861707	0.244963	3.5177	0.000435304	0.00443835
NM_153507	Cpne2	113.692	1.05859	0.300996	3.51697	0.00043651	0.00444618
NM_001109995	Eftud2	346.427	0.906829	0.257899	3.51622	0.00043774	0.00445423
NM_001045525	Cyb5d1	312.161	0.878985	0.250069	3.51497	0.000439804	0.00447076
NM_001195244	2900053A13Rik	233.32	0.920563	0.26193	3.51454	0.000440522	0.00447357
NM_008739	Nsd1	25.4813	1.31464	0.374196	3.51324	0.000442682	0.00448652
NM_198100	Tbkbp1	65.9354	1.11946	0.318631	3.51333	0.000442525	0.00448652
NM_145952	Tbc1d12	255.668	0.8981	0.255679	3.5126	0.000443738	0.00449274
NM_013762	Rpl3	2135.23	0.987684	0.281259	3.51165	0.000445335	0.00450441
NM_028945	D14Abb1e	930.693	0.878926	0.250415	3.50988	0.000448307	0.00452995
NM_013930	Aass	257.401	-0.906663	0.258353	-3.50939	0.000449134	0.0045338
NM_008369	Il3ra	84.8898	1.06573	0.303746	3.50862	0.000450438	0.004538
NM_008326	Irgm1	386.54	0.999635	0.284909	3.50862	0.000450445	0.004538
NM_011200	Ptp4a1	123.764	-1.05965	0.302083	-3.50782	0.0004518	0.00454263
NM_027320	Ifi35	250.225	0.920154	0.262302	3.50799	0.000451502	0.00454263
NM_178620	Mfsd11	337.844	0.867729	0.247429	3.50698	0.000453225	0.00455245
NM_177821	Ep300	135.612	0.98083	0.279706	3.50665	0.000453784	0.00455355
NM_026490	Mrpl19	152.775	0.965594	0.275399	3.50616	0.000454619	0.00455742
NM_001163170	Lix1l	103.471	1.08609	0.309796	3.5058	0.000455232	0.00455906
NM_009737	Bcat2	162.231	0.968092	0.276186	3.50521	0.000456242	0.00456467
NM_008062	G6pdx	280.358	0.885984	0.252803	3.50465	0.00045721	0.00456732
NM_030113	Arhgap10	157.069	0.970274	0.276863	3.50453	0.000457407	0.00456732
NM_177083	B430306N03Rik	185.525	0.967363	0.276286	3.50132	0.000462967	0.00459919
NM_175163	Zfp689	331.167	0.880933	0.25159	3.50146	0.000462716	0.00459919
NM_025921	2610002M06Rik	683.635	0.840072	0.23992	3.50146	0.000462712	0.00459919
NM_134137	Lars	96.637	1.06067	0.302976	3.50085	0.000463772	0.00459919
NM_001005223	Znhit3	409.05	0.898099	0.256461	3.5019	0.000461954	0.00459919
NM_009021	Rai1	171.832	1.00081	0.285873	3.50089	0.000463707	0.00459919
NM_011019	Osmr	84.7517	1.04886	0.299483	3.50224	0.000461357	0.00459919
NM_008996	Rab1	2098.52	0.800497	0.228724	3.49983	0.000465551	0.00461232
NM_029531	Zfp60	839.921	0.874497	0.249939	3.49884	0.00046729	0.00462503
NM_145972	BC027231	758.106	0.889836	0.254369	3.49821	0.000468384	0.00463134
NM_009071	Rock1	127.812	0.993434	0.284019	3.49777	0.000469174	0.00463358
NM_025988	Acbd4	27.3856	1.29819	0.371169	3.49757	0.000469524	0.00463358
NM_029377	Lin37	284.015	0.902539	0.258067	3.4973	0.000469996	0.00463373
NM_175526	Clec1a	72.2025	1.1355	0.324785	3.49615	0.000472018	0.00464915
NM_198110	Gnl3l	132.824	0.97269	0.278255	3.49567	0.000472868	0.00465301
NM_009271	Src	37.8382	1.22336	0.350105	3.49428	0.000475351	0.0046729
NM_001126047	Sema4c	394.486	0.888178	0.254257	3.49323	0.000477217	0.00468671
NM_011299	Rps6ka2	163.01	1.04398	0.298927	3.4924	0.000478692	0.00469211
NM_001081274	Pgd	1561.14	0.84997	0.243376	3.49241	0.000478677	0.00469211
NM_026169	Frmd8	81.4268	1.08887	0.311809	3.49211	0.000479213	0.00469268
NM_144898	Msto1	153.355	0.958111	0.27448	3.49065	0.000481856	0.00471401
NR_033450	Serpina3h	67.3015	1.10336	0.316406	3.48716	0.000488175	0.00477123
NM_001164578	Tsr2	66.178	1.10067	0.315835	3.48493	0.000492259	0.00480651
NM_145430	BC017647	466.31	0.844589	0.242448	3.48358	0.000494749	0.00482618
NM_175419	Actr5	1128.44	0.811231	0.232929	3.48274	0.000496316	0.00483682
NM_008321	Id3	2889.69	0.937287	0.269149	3.4824	0.000496935	0.0048382
NR_045780	1110035M17Rik	218.587	0.928398	0.266723	3.48075	0.000500004	0.00485876
NM_001113470	Ctdsp2	516.854	0.836441	0.2403	3.48082	0.000499886	0.00485876
NM_001033196	Znfx1	247.716	0.8974	0.257875	3.47998	0.000501456	0.0048682
NM_025624	Pomp	286.555	0.87172	0.250727	3.47677	0.000507494	0.00492211
NM_007791	Csrp1	136.114	0.972252	0.279692	3.47616	0.000508657	0.00492867
NM_001199265	Epb4.1l2	1142.03	0.801812	0.230901	3.47253	0.000515568	0.00498448
NM_175175	Plekhf2	444.115	0.894185	0.257534	3.47211	0.000516381	0.00498448
NM_173400	Haus6	362.948	0.95982	0.276427	3.47223	0.000516146	0.00498448
NM_025837	Mpi	103.131	1.0466	0.301415	3.47231	0.000516007	0.00498448
NM_010637	Klf4	627.437	0.888806	0.256069	3.47096	0.0005186	0.00499639
NM_001109909	Srrt	1514.99	0.813935	0.234484	3.47117	0.000518194	0.00499639
NM_173392	Zfyve16	219.831	0.913181	0.263158	3.47009	0.000520291	0.00500711
NM_013820	Hk2	141.592	0.987878	0.284701	3.46988	0.0005207	0.00500711
NM_199197	Rbfa	586.247	0.901147	0.25975	3.46929	0.000521836	0.00501329
NM_023158	Cxcl16	133.908	1.03865	0.299409	3.469	0.00052239	0.00501386
NR_038025	4933412E12Rik	67.8709	1.1333	0.326723	3.46869	0.000522995	0.00501492
NM_001190449	Ddah2	485.3	0.956279	0.275915	3.46585	0.000528556	0.00506346
NM_026965	Comtd1	74.2123	1.07778	0.311152	3.46383	0.000532541	0.00509682
NM_134010	Nup107	156.875	0.947937	0.273816	3.46195	0.000536285	0.00512781
NM_001145778	Zkscan3	4675.06	0.777227	0.224676	3.45932	0.000541532	0.00517311
NM_015780	Cfhr1	69.7788	-1.14098	0.33004	-3.45708	0.000546055	0.00521141
NM_146013	Sec14l4	89.3734	-1.05792	0.306041	-3.4568	0.000546634	0.00521204
NM_001252541	Ndor1	828.151	0.829841	0.240103	3.45619	0.000547873	0.00521894
NM_133953	Sf3b3	242.566	0.928497	0.268748	3.4549	0.000550488	0.00523893
NM_008029	Flt4	259.406	0.956755	0.276982	3.45421	0.0005519	0.00524745
NM_013693	Tnf	225.896	0.9372	0.271392	3.45331	0.000553761	0.00525744
NM_007589	Calm2	1834.07	0.853947	0.247292	3.4532	0.000553988	0.00525744
NM_030239	Abcg3	96.4773	1.00941	0.292457	3.45148	0.000557519	0.005286
NM_007554	Bmp4	23.202	1.30543	0.378283	3.45094	0.000558647	0.00529176
NM_008258	Hn1	543.376	0.927204	0.268739	3.4502	0.000560172	0.00529631
NM_026155	Ssr3	629.182	0.84058	0.243627	3.45028	0.000560009	0.00529631
NM_019542	Nagk	424.451	0.895282	0.259559	3.44924	0.000562164	0.0053102
NM_144801	Tmem143	482.33	0.832191	0.241372	3.44775	0.000565277	0.00532473
NM_008921	Prim1	479.63	0.865744	0.251067	3.44825	0.000564228	0.00532473
NM_172142	Nfkbid	49.1375	1.14835	0.333068	3.44779	0.000565185	0.00532473
NM_178246	Smg5	695.933	0.902194	0.261726	3.4471	0.000566642	0.00533264
NM_019937	Ccnl1	11723.4	0.828173	0.240345	3.44577	0.000569443	0.00534907
NM_001081178	Gpr116	52.9249	1.15485	0.335133	3.44596	0.000569037	0.00534907
NM_001013377	E130306D19Rik	117.834	0.989067	0.28707	3.44538	0.000570248	0.00535168
NM_011986	Ncdn	173.733	0.95633	0.277705	3.44369	0.000573839	0.0053804
NM_009075	Rpia	155.691	0.999846	0.290583	3.44083	0.000579929	0.00543248
NM_011163	Eif2ak2	262.901	0.903174	0.262515	3.44047	0.000580713	0.00543481
NM_028782	Lonp1	335.044	0.919071	0.267456	3.43635	0.000589614	0.00551303
NM_016861	Pdlim1	642.921	0.867918	0.252657	3.43516	0.000592213	0.00553223
NM_011898	Spry4	626.503	0.916991	0.267206	3.43177	0.00059965	0.0055914
NM_001001491	Tpm4	133.117	0.980961	0.285828	3.43199	0.000599166	0.0055914
NM_001039562	Ankrd37	2097.54	0.783114	0.228226	3.4313	0.000600692	0.00559598
NM_007860	Dio1	89.39	-1.13029	0.329554	-3.42977	0.000604092	0.00561734
NM_027206	Tnfaip8l2	417.527	0.865044	0.252208	3.42988	0.000603848	0.00561734
NM_025786	Rnf186	77.5	1.07798	0.314467	3.42796	0.000608126	0.00563934
NM_001194940	Dlc1	41.2733	1.23054	0.358967	3.42799	0.000608074	0.00563934
NM_024239	Stambp	81.224	1.06845	0.311661	3.42825	0.000607483	0.00563934
NM_001163166	Hmg20b	294.121	0.88779	0.259014	3.42758	0.000608996	0.00563985
NM_001163532	Tmem175	175.666	0.953516	0.2782	3.42744	0.000609293	0.00563985
NM_009536	Ywhae	609.727	0.820029	0.239392	3.42546	0.000613755	0.00567597
NM_183155	BC002230	135.5	0.973687	0.284308	3.42476	0.000615345	0.00568549
NM_028023	Cdca4	146.267	0.960232	0.280466	3.4237	0.000617747	0.00570249
NM_176837	Arhgap18	55.9289	1.11294	0.32525	3.4218	0.000622074	0.00573722
NM_001081477	Brwd3	128.15	0.954203	0.279033	3.41968	0.000626953	0.00577696
NM_172300	Ube2z	231.465	0.89252	0.261118	3.41807	0.000630677	0.00580601
NM_182783	Fam167b	88.141	1.01371	0.29671	3.41651	0.000634294	0.00583401
NM_001252448	Strada	323.707	0.884139	0.258939	3.41447	0.000639058	0.0058632
NM_144925	Tnrc6a	257.833	0.8959	0.262371	3.41463	0.000638689	0.0058632
NM_001205095	Gm4944	552.138	0.838341	0.24553	3.41441	0.000639202	0.0058632
NM_134025	Pex12	155.022	0.921753	0.270036	3.41344	0.000641481	0.00587879
NM_011662	Tyrobp	83.6087	1.02349	0.299895	3.41283	0.000642927	0.00588673
NM_008278	Hpgd	419.766	0.834886	0.244744	3.41126	0.000646635	0.00591534
NM_025534	Ccdc82	446.23	0.860656	0.252337	3.41074	0.000647868	0.00592128
NM_026987	Dhx16	294.677	0.87601	0.25692	3.40966	0.000650446	0.00593949
NM_001077709	Slc39a7	304.513	0.851085	0.24966	3.40898	0.000652066	0.0059434
NM_033523	Spred2	754.127	0.848265	0.248817	3.40919	0.00065156	0.0059434
NM_010276	Gem	294.923	0.860788	0.252524	3.40874	0.000652632	0.0059434
NM_001162870	Spast	364.797	0.85252	0.250142	3.40815	0.000654055	0.00594799
NM_172277	Snx8	171.844	0.938917	0.2755	3.40804	0.000654308	0.00594799
NM_026703	Ndufa8	1427.53	0.780719	0.229108	3.40764	0.000655263	0.00595133
NM_029576	Rab1b	994.274	0.790709	0.232066	3.40725	0.000656204	0.00595136
NM_018793	Tyk2	314.353	0.913903	0.268231	3.40715	0.000656439	0.00595136
NM_001003815	Epb4.1l1	22.7488	1.29069	0.378884	3.40656	0.000657871	0.00595902
NM_178337	Tbce	312.94	0.868172	0.254903	3.40589	0.000659484	0.0059683
NM_011705	Vrk1	233.865	0.883518	0.259471	3.40507	0.000661475	0.00598098
NM_011876	Twf2	387.884	0.923953	0.271486	3.40332	0.000665726	0.00600871
NM_178066	Tmem198b	73.645	1.06401	0.312622	3.40349	0.000665317	0.00600871
NM_001252661	5830473C10Rik	147.818	-0.930595	0.27367	-3.40043	0.000672793	0.0060671
NM_026448	Klhl7	266.327	0.875563	0.257583	3.39915	0.000675962	0.00609026
NM_023355	Timm22	151.879	0.925431	0.272279	3.39884	0.000676725	0.00609172
NM_024413	Plekhf1	536.88	0.857849	0.252431	3.39835	0.000677948	0.00609732
NM_026173	Poc5	510.374	0.816113	0.240177	3.39797	0.000678883	0.00610032
NM_016750	H2afz	338.539	0.865011	0.25468	3.39646	0.000682635	0.00611779
NM_001033228	Itga1	163.707	0.981439	0.288943	3.39665	0.000682154	0.00611779
NM_018763	Chst2	77.6937	1.11999	0.329705	3.39694	0.000681441	0.00611779
NM_031179	Sf3b1	1883.48	0.789831	0.232657	3.39482	0.000686725	0.0061437
NM_010696	Lcp2	434.48	0.892566	0.26292	3.39482	0.000686738	0.0061437
NM_028076	Tmub2	185.151	0.922563	0.271912	3.39287	0.000691643	0.00618213
NR_033729	5730577I03Rik	39.0475	1.20889	0.35633	3.39262	0.000692282	0.00618239
NM_183417	Cdk2	263.148	0.868116	0.255988	3.39124	0.000695782	0.00618715
NM_008958	Ptch2	43.0699	1.1588	0.341694	3.39133	0.000695545	0.00618715
NM_025387	Tmem14c	2197.8	0.786541	0.231936	3.3912	0.000695864	0.00618715
NM_177846	Lcmt2	1150.18	0.826401	0.243678	3.39137	0.000695444	0.00618715
NM_001163263	Rnf20	432.156	0.840551	0.247856	3.39129	0.000695654	0.00618715
NM_019766	Ptges3	202.392	0.885043	0.261136	3.3892	0.000700973	0.00622712
NM_001165981	Dcaf17	520.328	0.806619	0.238096	3.38778	0.000704596	0.00625383
NM_138747	Nop2	875.812	0.794095	0.234467	3.38681	0.000707106	0.00627062
NM_009000	Rab24	1439.77	0.811252	0.239633	3.3854	0.000710754	0.00629747
NM_019869	Rbm14	5446.45	0.819979	0.242289	3.3843	0.000713596	0.00631713
NM_146146	Lepr	139.826	-0.994688	0.293957	-3.38379	0.00071492	0.00632333
NM_001101535	Ccdc8	22.9318	1.28729	0.380487	3.38328	0.000716259	0.00632966
NM_009761	Bnip3l	1237.19	0.838551	0.247928	3.38224	0.000718985	0.00634822
NM_011655	Tubb5	306.907	0.857459	0.253604	3.38109	0.000721978	0.0063691
NM_025296	Ciao1	207.45	0.900793	0.266622	3.37854	0.000728729	0.00642307
NM_011920	Abcg2	48.9045	1.13268	0.335414	3.37696	0.000732904	0.00645426
NM_026234	Pigm	427.052	0.847232	0.250926	3.37643	0.000734344	0.00646133
NM_001205330	Mtap4	170.319	0.917113	0.27168	3.3757	0.000736271	0.00647267
NM_001172146	Aimp2	176.503	0.896904	0.265828	3.374	0.00074084	0.00650721
NM_001002239	Rpl17	1228.48	0.801865	0.237698	3.37346	0.00074231	0.00651448
NM_197940	Wipf2	413.628	0.834851	0.247628	3.37139	0.000747899	0.00655785
NM_001017429	Cox17	852.736	0.786146	0.233483	3.36703	0.000759812	0.00665656
NM_001039578	Evi5l	262.881	0.856381	0.254427	3.36591	0.000762903	0.00666642
NM_009409	Top2b	283.753	0.881885	0.262028	3.36561	0.000763741	0.00666642
NM_009875	Cdkn1b	499.439	0.827897	0.246017	3.3652	0.000764881	0.00666642
NM_172663	Epc2	1195.12	0.808145	0.240117	3.36562	0.000763708	0.00666642
NM_001039678	Prhoxnb	127.083	-1.10413	0.32804	-3.36585	0.000763078	0.00666642
NM_001033380	Itpripl2	209.073	0.928569	0.27592	3.36535	0.000764455	0.00666642
NM_018824	Slc23a2	512.09	0.814461	0.242179	3.36305	0.000770868	0.00670438
NM_026241	Ankrd39	244.062	0.918673	0.273177	3.36292	0.000771219	0.00670438
NM_001161724	Ilk	322.996	0.886418	0.263561	3.36323	0.000770355	0.00670438
NM_029391	Rab4b	244.88	0.876881	0.260788	3.36242	0.000772611	0.00671074
NR_045471	1110050K14Rik	27.7135	1.25019	0.371964	3.36104	0.000776494	0.0067387
NM_020594	Zc3h8	1543.47	0.866056	0.25779	3.35954	0.000780726	0.00676963
NM_026642	Trmt12	1039.35	0.799097	0.237951	3.35824	0.000784407	0.00678078
NM_026656	Mcoln2	108.249	0.959494	0.285702	3.35837	0.000784032	0.00678078
NM_023132	Renbp	96.4629	1.02833	0.306219	3.35814	0.000784685	0.00678078
NM_026929	Chac1	44.3407	-1.14124	0.339798	-3.35857	0.000783455	0.00678078
NM_133809	Kmo	37.4535	-1.18381	0.352584	-3.35752	0.00078645	0.00679024
NM_026383	Pnrc2	4867.87	0.830599	0.247404	3.35726	0.000787194	0.00679089
NM_199080	Ddx17	2650.05	0.787543	0.234628	3.35656	0.000789196	0.00680237
NM_011984	Homer3	126.417	0.970629	0.289246	3.35572	0.000791592	0.00681723
NM_176996	Smo	533.838	0.809659	0.241323	3.35509	0.000793396	0.00682192
NR_045645	BC037704	208.195	0.985745	0.293809	3.35506	0.000793481	0.00682192
NM_011520	Sdc3	261.214	0.898361	0.26782	3.35434	0.000795536	0.0068338
NM_028306	Hspa12b	102.511	1.02505	0.305677	3.35337	0.000798329	0.00685199
NM_001004139	Zfp619	144.237	0.977414	0.291576	3.35218	0.000801789	0.00687586
NM_019781	Pex14	1841.15	0.761753	0.227306	3.35123	0.000804531	0.00688193
NM_001081135	Prrg3	55.1283	1.11598	0.333001	3.35128	0.000804401	0.00688193
NM_138669	Eif4a3	171.697	0.893077	0.266461	3.35162	0.000803409	0.00688193
NM_028234	Rbm33	1381.45	0.835565	0.249353	3.35093	0.000805394	0.00688351
NM_153789	Mylip	805.73	0.842439	0.251535	3.34919	0.000810491	0.00691019
NM_007972	F10	50.3643	-1.11833	0.333912	-3.34916	0.00081056	0.00691019
NM_027869	Pnpt1	491.713	0.871144	0.260096	3.34931	0.000810123	0.00691019
NM_212445	Kdelc2	81.5983	1.03429	0.308871	3.34861	0.00081218	0.00691819
NM_001252569	Serpina1a	115.745	-0.952563	0.28464	-3.34655	0.000818227	0.00696302
NM_080560	Ube2n	2070.73	0.790866	0.236336	3.34635	0.000818816	0.00696302
NM_008856	Prkch	182.167	0.908269	0.271488	3.34553	0.000821261	0.00697089
NM_026015	Zmat5	286.471	0.936011	0.279795	3.34535	0.000821802	0.00697089
NM_030137	Cstad	71.6979	1.07672	0.321842	3.34551	0.000821318	0.00697089
NM_025340	Sharpin	220.636	0.86322	0.25808	3.34477	0.000823503	0.00697366
NR_045083	AI197445	32.4812	1.22304	0.365654	3.3448	0.000823422	0.00697366
NM_175454	C630004H02Rik	185.615	0.908083	0.271522	3.34442	0.000824539	0.0069766
NM_013819	H2-M3	85.9517	1.07946	0.322851	3.34353	0.000827205	0.00699333
NM_025401	Ubl5	121.237	0.94938	0.284039	3.34243	0.000830473	0.00701511
NM_001161420	Vldlr	35.2014	1.23903	0.370755	3.34191	0.000832029	0.00701657
NM_013806	Abcc2	182.944	-0.889291	0.266098	-3.34197	0.000831863	0.00701657
NM_018782	Calcrl	110.739	1.00509	0.300785	3.34155	0.000833131	0.00702002
NM_027949	Phf7	375.794	0.909415	0.272221	3.34073	0.000835594	0.0070291
NM_010688	Lasp1	358.338	0.870386	0.26053	3.34083	0.000835275	0.0070291
NM_027405	1700020O03Rik	706.463	0.781313	0.233936	3.33986	0.000838201	0.00704519
NM_020568	Plin4	50.8157	-1.12147	0.335862	-3.33908	0.000840563	0.0070592
NM_145396	Tbl3	183.895	0.907605	0.27187	3.33838	0.000842696	0.00706542
NM_021716	Fign	55.6116	1.08283	0.324337	3.33859	0.000842044	0.00706542
NM_010214	Fhl4	243.567	0.96038	0.288029	3.33432	0.00085508	0.00716267
NM_030226	9130019O22Rik	367.415	0.841197	0.2523	3.33412	0.000855708	0.00716267
NM_001172069	Senp8	481.469	0.850409	0.255125	3.3333	0.000858225	0.00717311
NM_023217	Pgpep1	310.431	0.897779	0.26934	3.33325	0.000858369	0.00717311
NM_001009935	Txnip	2631.97	0.85751	0.257434	3.33098	0.000865401	0.00722592
NM_007484	Rhoc	158.484	0.922328	0.277006	3.32964	0.000869597	0.00725499
NM_177305	Arl4c	763.861	0.880698	0.264576	3.32871	0.000872495	0.00727318
NM_011264	Rev3l	165.371	0.911689	0.273978	3.3276	0.000875985	0.00729628
NM_176841	Ccdc88a	269.723	0.895663	0.269203	3.32709	0.00087757	0.00730198
NM_025381	Atp6v1f	1359.33	0.758972	0.22813	3.32692	0.000878109	0.00730198
NM_028994	Pck2	123.978	0.977807	0.293985	3.32604	0.000880897	0.00731916
NM_207105	H2-Ab1	98.5276	0.972312	0.292363	3.3257	0.000881965	0.00732204
NM_009084	Rpl37a	3662.26	0.806886	0.242643	3.3254	0.000882923	0.007324
NM_015735	Ddb1	595.12	0.852172	0.25628	3.32516	0.000883662	0.00732415
NM_011779	Coro1c	348.865	0.910601	0.273896	3.32462	0.000885392	0.00733249
NM_010172	F7	174.934	-0.928811	0.279405	-3.32425	0.000886574	0.00733629
NM_177573	9930104L06Rik	319.361	0.913712	0.274899	3.32381	0.000887968	0.00734183
NM_145951	Enox2	439.015	0.847601	0.255041	3.32339	0.000889301	0.00734687
NM_028140	Mfsd8	188.244	0.951743	0.286497	3.322	0.000893735	0.00737749
NM_026759	Mrpl13	418.703	0.854148	0.257199	3.32097	0.000897067	0.00739898
NM_013855	Abca3	160.254	0.970466	0.292412	3.31883	0.000903968	0.00744887
NM_024438	Dusp19	329.094	0.872057	0.262776	3.31864	0.000904584	0.00744887
NM_146175	Zfp282	194.177	0.897988	0.270781	3.31629	0.000912215	0.00750291
NM_026725	Dusp23	412.549	0.928132	0.279881	3.31616	0.000912626	0.00750291
NM_025701	Trappc5	240.665	0.864842	0.260838	3.31562	0.000914386	0.00751129
NM_001163748	Pde9a	200.335	-0.901484	0.271979	-3.31453	0.000917958	0.00753453
NM_016800	Vti1b	1125.11	0.784638	0.236762	3.31403	0.00091961	0.00754199
NM_177240	D030016E14Rik	182.741	0.916815	0.276716	3.31321	0.000922333	0.00755821
NM_009343	Phf1	138.094	0.921799	0.278332	3.31187	0.000926752	0.0075883
NM_020560	Mrps31	234.675	0.872257	0.263393	3.31162	0.000927585	0.00758899
NM_010681	Lama4	164.12	0.912628	0.275647	3.31086	0.000930093	0.00759033
NM_010211	Fhl1	32.4572	1.22246	0.369244	3.31072	0.000930564	0.00759033
NM_007657	Cd9	698.701	0.91067	0.275072	3.31067	0.000930742	0.00759033
NM_144824	Wrap53	114.848	0.969462	0.292771	3.31133	0.000928539	0.00759033
NM_178609	E2f7	89.6552	0.9876	0.298414	3.3095	0.000934629	0.00761591
NM_001083110	Pja1	349.696	0.87494	0.264407	3.30907	0.00093606	0.00762145
NM_001081205	Nipal1	332.538	-0.835803	0.252607	-3.30871	0.000937263	0.00762512
NM_011763	Zfp9	60.6458	1.09278	0.330325	3.3082	0.000938961	0.00762795
NM_027258	Rnf157	89.6796	0.985	0.297749	3.30816	0.000939114	0.00762795
NM_029600	Abcc3	280.669	0.869292	0.262837	3.30734	0.000941863	0.00764416
NM_153151	Acat3	547.468	-0.819608	0.248041	-3.30432	0.000952071	0.00772083
NM_027627	4931408A02Rik	39.6908	1.16195	0.351683	3.30396	0.000953288	0.00772452
NM_024231	Zfpl1	511.84	0.814601	0.246606	3.30325	0.000955718	0.00773803
NM_019748	Sae1	231.466	0.890391	0.269604	3.30259	0.000957958	0.00774999
NM_177730	Impad1	309.179	0.90323	0.273537	3.30204	0.000959846	0.0077529
NM_011764	Zfp90	234.687	0.866114	0.262295	3.30206	0.000959767	0.0077529
NM_133242	Rbm39	3261.14	0.758522	0.229797	3.30083	0.000963978	0.00777389
NM_028009	Rpusd1	121.496	0.928243	0.281206	3.30094	0.000963605	0.00777389
NM_146131	Pbxip1	178.435	0.896623	0.271658	3.30055	0.000964944	0.0077755
NM_028379	Zdhhc4	196.675	0.942845	0.285693	3.3002	0.000966156	0.00777909
NM_139306	Acer2	908.368	0.886691	0.268716	3.29973	0.000967769	0.00778589
NM_010946	Ntan1	233.828	0.873918	0.26488	3.2993	0.000969272	0.00779181
NM_020012	Rnf14	866.375	0.852723	0.258541	3.29821	0.000973041	0.00779622
NM_028659	Eif3k	352.416	0.823065	0.2495	3.29886	0.000970784	0.00779622
NM_027585	4921517L17Rik	200.498	0.885402	0.268464	3.29803	0.000973663	0.00779622
NM_001111279	Wdfy1	507.124	0.848578	0.257294	3.29808	0.000973471	0.00779622
NM_007935	Epc1	1154.31	0.773807	0.234591	3.29854	0.000971908	0.00779622
NM_026900	Zfp580	80.6302	1.02773	0.3117	3.29717	0.000976658	0.00781403
NM_019635	Stk3	217.902	0.874744	0.265357	3.29648	0.000979042	0.00782693
NM_009507	Vhl	191.736	0.889403	0.269867	3.2957	0.000981758	0.0078363
NM_178880	Son	1826.52	0.753307	0.228564	3.29583	0.000981317	0.0078363
NM_145488	Pex6	491.687	0.787158	0.238893	3.29503	0.000984115	0.00784894
NM_025279	Hnrnpk	1238.69	0.756851	0.229732	3.29449	0.000986002	0.00785241
NM_010045	Darc	24.2646	1.24332	0.377396	3.29446	0.000986099	0.00785241
NM_001081288	Taf2	1157.3	0.779705	0.236712	3.29389	0.000988111	0.00786226
NM_025455	Ccdc28b	423.367	0.839553	0.254945	3.29307	0.000990995	0.00787903
NM_011370	Cyfip1	101.518	0.972621	0.295447	3.29203	0.00099468	0.00790001
NM_001025562	Pus1	402.769	0.840784	0.255411	3.29188	0.000995191	0.00790001
NR_040469	5031425E22Rik	257.538	0.885597	0.269089	3.2911	0.000997977	0.00791593
NM_001033451	Zfp408	282.662	0.830405	0.252402	3.29001	0.00100185	0.00794048
NM_183165	Pyroxd1	1105.91	0.7766	0.236189	3.28805	0.00100884	0.00798338
NM_007619	Cbl	425.546	0.857324	0.260732	3.28815	0.00100849	0.00798338
NM_153572	Katnal1	170.67	0.87703	0.266832	3.28683	0.00101323	0.00801186
NM_010760	Magoh	133.234	0.913994	0.278119	3.28634	0.00101498	0.00801948
NM_029348	Zbtb4	77.149	1.00607	0.306195	3.28571	0.00101725	0.00803112
NM_144853	Cyyr1	43.8762	1.12133	0.341442	3.2841	0.00102309	0.00807094
NM_016758	Rgs14	85.7864	1.03156	0.314139	3.28377	0.00102427	0.00807399
NM_001005525	Rsrc2	1354.28	0.818369	0.249254	3.28327	0.0010261	0.0080821
NM_016847	Avpr1a	60.1399	-1.06712	0.32508	-3.28264	0.00102841	0.008094
NM_199476	Rrm2b	337.464	0.82012	0.249867	3.28222	0.00102991	0.0080996
NR_015583	BC024386	184.208	-0.935185	0.284985	-3.28152	0.00103248	0.00811349
NM_001162539	Odf2l	243.401	0.903697	0.275418	3.28118	0.00103373	0.00811698
NM_026374	Ilf2	180.828	0.909539	0.277234	3.28076	0.00103528	0.0081229
NM_025468	Sec11c	530.177	0.857804	0.261633	3.27866	0.00104302	0.00817735
NM_153545	Lrrc45	129.043	0.934985	0.285253	3.27774	0.00104643	0.00819204
NM_026148	Lims1	1161.73	0.842446	0.257022	3.27771	0.00104651	0.00819204
NM_144530	Zc3h11a	564.947	0.816262	0.249156	3.27611	0.00105246	0.00823222
NM_028207	Dusp3	316.22	0.893038	0.272618	3.27579	0.00105369	0.00823548
NM_133772	Ssbp4	677.064	0.832751	0.254265	3.27514	0.0010561	0.008248
NM_029682	Stambpl1	107.893	0.97106	0.296675	3.27314	0.00106358	0.00829938
NR_015506	4833418N02Rik	747.469	0.854243	0.261001	3.27295	0.00106432	0.00829938
NM_025333	Sdhaf2	197.944	0.853702	0.260861	3.27264	0.00106548	0.00830209
NM_024258	Usp16	553.924	0.794454	0.242825	3.27171	0.00106898	0.00832296
NM_001162506	Troap	327.273	0.81038	0.24775	3.27095	0.00107185	0.00833891
NM_001036293	Nrbf2	388.305	0.8141	0.249055	3.26875	0.00108023	0.0083833
NM_001177787	Cd44	380.876	0.83097	0.254229	3.26859	0.00108086	0.0083833
NM_027395	Basp1	48.4488	1.10145	0.336928	3.26911	0.00107888	0.0083833
NM_001081021	Zfp780b	443.774	0.95892	0.293336	3.26901	0.00107923	0.0083833
NM_023044	Slc15a3	1721.03	0.772451	0.236353	3.26821	0.00108229	0.00838797
NM_178875	Zfp935	285.642	0.823901	0.252164	3.26732	0.00108569	0.00840789
NM_178413	Thnsl2	123.811	1.02312	0.313165	3.26702	0.00108686	0.00841049
NM_172882	Wdfy3	381.912	0.801647	0.245408	3.2666	0.00108849	0.0084167
NM_133222	Eltd1	71.8835	1.05892	0.324311	3.26514	0.00109409	0.0084536
NM_025824	Bzw1	1643.29	0.824879	0.252722	3.26398	0.0010986	0.00848197
NM_001009818	Sept11	378.633	0.893321	0.273781	3.2629	0.00110278	0.00850776
NM_010288	Gja1	68.212	1.02618	0.314564	3.26222	0.00110543	0.0085217
NM_177778	Armc7	349.983	0.843703	0.2587	3.26131	0.00110898	0.0085377
NM_001130868	Kars	168.595	0.874976	0.268294	3.26126	0.00110919	0.0085377
NM_178615	Rgmb	243.722	0.860385	0.263917	3.26006	0.00111388	0.00855506
NM_021433	Stx6	876.496	0.802482	0.246157	3.26004	0.00111397	0.00855506
NM_133350	Mapre3	282.284	0.851532	0.261174	3.2604	0.00111257	0.00855506
NM_013765	Rps26	82.0349	1.03674	0.318119	3.25898	0.00111815	0.00858066
NM_001161714	Tgm1	85.705	1.02306	0.313997	3.25819	0.00112125	0.00859798
NM_133932	Tada3	521.121	0.89561	0.274933	3.25756	0.00112373	0.00861047
NM_008063	Slc37a4	53.3604	-1.10464	0.339187	-3.25673	0.00112705	0.0086281
NM_001159649	Lax1	27.87	1.1954	0.367108	3.25627	0.00112888	0.0086281
NM_011801	Cfdp1	145.027	0.925316	0.284177	3.25613	0.00112944	0.0086281
NM_007523	Bak1	207.663	0.865159	0.265695	3.25621	0.00112909	0.0086281
NM_175199	Hspa12a	64.9932	1.07768	0.331093	3.25493	0.00113421	0.00865653
NM_026943	Snrpd2	78.4104	1.03241	0.317198	3.25476	0.00113486	0.00865653
NM_175152	Thap3	279.425	0.85308	0.262143	3.25425	0.00113691	0.0086656
NM_178918	Utp15	471.587	0.779867	0.239721	3.25323	0.00114101	0.00868834
NM_010378	H2-Aa	31.862	1.17824	0.362191	3.25308	0.0011416	0.00868834
NM_001170540	Btf3	364.991	0.814916	0.250556	3.25244	0.0011442	0.0086998
NM_010386	H2-DMa	84.8986	0.974671	0.299688	3.25228	0.00114482	0.0086998
NM_029162	Zbtb49	339.211	0.850853	0.261716	3.25106	0.00114975	0.00872956
NM_021320	Ntn4	58.5587	1.06499	0.3276	3.25089	0.00115046	0.00872956
NM_175190	Swi5	843.927	0.814467	0.25069	3.2489	0.00115851	0.00878404
NM_010753	Mxd4	352.974	0.805685	0.248027	3.24837	0.00116067	0.00879387
NM_008535	Lyl1	70.6462	1.01913	0.314063	3.24497	0.00117461	0.00889285
NM_144903	Aldob	370.486	-0.939364	0.289549	-3.24423	0.00117767	0.00890936
NM_138594	D6Wsu163e	322.329	0.832627	0.256871	3.24142	0.00118936	0.00894771
NM_133786	Smc4	1285.78	0.810969	0.250222	3.24099	0.00119114	0.00894771
NM_001040026	Sco1	106.706	0.955211	0.294695	3.24136	0.00118961	0.00894771
NM_001081400	1810013L24Rik	2448.43	0.820433	0.253129	3.24117	0.0011904	0.00894771
NM_011809	Ets2	424.036	0.836152	0.257967	3.24131	0.00118983	0.00894771
NM_177688	H2afj	581.94	0.817143	0.252151	3.24068	0.00119244	0.00894771
NM_029669	Dnajc18	90.8644	0.990769	0.305684	3.24115	0.00119048	0.00894771
NM_007644	Scarb2	538.849	0.797492	0.246077	3.24082	0.00119185	0.00894771
NM_138595	Gldc	171.862	-0.9352	0.288578	-3.24072	0.00119227	0.00894771
NM_021278	Tmsb4x	404.218	0.816339	0.251742	3.24276	0.00118379	0.00894771
NM_001177649	Fnbp1	492.031	0.82187	0.253501	3.24208	0.00118659	0.00894771
NM_025424	Nenf	54.1305	1.10234	0.340334	3.23898	0.00119958	0.00899461
NM_198163	Rab35	698.829	0.82758	0.255667	3.23695	0.00120817	0.00904005
NM_023117	Cdc25b	158.615	0.871632	0.269244	3.23733	0.00120655	0.00904005
NM_010734	Lst1	77.5309	0.993022	0.306781	3.23691	0.00120831	0.00904005
NM_011897	Spry2	107.543	0.963048	0.297618	3.23585	0.00121281	0.00906701
NM_080636	Hars2	308.421	0.871592	0.269407	3.23522	0.00121549	0.00908041
NM_021526	Psmd14	437.802	0.853173	0.263755	3.23472	0.00121763	0.00908968
NM_207234	Rexo4	522.191	0.804821	0.248863	3.23399	0.00122075	0.00910622
NM_026864	Rasl11a	80.1522	1.02167	0.316041	3.23271	0.00122622	0.00913526
NM_001100181	Cyp4a32	29.4069	-1.18663	0.367076	-3.23266	0.00122644	0.00913526
NM_133862	Fgg	417.632	-0.900236	0.278566	-3.23168	0.00123065	0.00913719
NM_012037	Vat1	110.097	0.958268	0.296508	3.23184	0.00122995	0.00913719
NM_029762	Hyls1	120.57	0.907253	0.280758	3.23144	0.00123168	0.00913719
NM_021441	Taf1c	305.723	0.868826	0.268848	3.23166	0.00123073	0.00913719
NM_029979	Trim35	167.844	0.930989	0.2881	3.23147	0.00123153	0.00913719
NM_001008501	Zfp760	806.23	0.865515	0.26785	3.23134	0.0012321	0.00913719
NM_025378	Ifitm3	151.621	0.898679	0.278157	3.23083	0.0012343	0.0091468
NM_144940	Uroc1	168.795	-0.867123	0.268421	-3.23045	0.00123594	0.00915224
NM_011365	Itsn2	384.521	0.798794	0.247297	3.2301	0.00123746	0.00915682
NM_025283	Mob4	931.696	0.791066	0.244947	3.22955	0.00123987	0.00916345
NM_178919	Lmf2	212.369	0.882784	0.273369	3.22927	0.00124106	0.00916345
NM_008452	Klf2	1465.63	0.764837	0.236836	3.2294	0.0012405	0.00916345
NM_021521	Med12	157.158	0.907117	0.280964	3.22858	0.00124405	0.00917212
NM_182996	Zfp692	56.3245	1.05662	0.327269	3.2286	0.00124396	0.00917212
NM_013586	Loxl3	33.3289	1.15259	0.357091	3.22772	0.00124782	0.00919326
NM_009654	Alb	813.811	-0.755227	0.234016	-3.22725	0.00124987	0.00919624
NM_001163707	Fbxo6	364.181	0.811823	0.251556	3.22721	0.00125004	0.00919624
NM_030228	Gas2l1	131.223	0.983803	0.304956	3.22605	0.00125511	0.0092269
NM_023554	Nol7	517.217	0.808848	0.250799	3.22508	0.00125937	0.00924972
NM_001038846	Rcsd1	492.758	0.878399	0.272378	3.22493	0.00126004	0.00924972
NM_030684	Trim34a	180.59	0.855779	0.265451	3.22386	0.00126474	0.00926657
NM_146116	Tubb4b	1562.86	0.733615	0.227557	3.22388	0.00126468	0.00926657
NM_011448	Sox9	111.04	-0.961309	0.298212	-3.22358	0.00126599	0.00926657
NM_013636	Ppp1cc	654.14	0.883347	0.274021	3.22365	0.00126569	0.00926657
NM_028887	Smchd1	134.106	0.943507	0.292756	3.22284	0.00126925	0.0092837
NM_027016	Sec62	1129.63	0.788197	0.244613	3.22221	0.00127204	0.00929742
NM_001205188	Ppp2r2a	616.282	0.778687	0.241687	3.22188	0.00127354	0.00930171
NM_010222	Fkbp7	175.259	0.858589	0.266597	3.22055	0.00127946	0.00933532
NM_198425	Eid2	37.9867	1.15711	0.359303	3.22043	0.00127998	0.00933532
NM_019772	1110004F10Rik	235.664	0.856615	0.26611	3.21903	0.00128626	0.00936108
NM_011697	Vegfb	111.901	0.923096	0.286763	3.21902	0.00128628	0.00936108
NM_180678	Gars	892.527	0.775398	0.240864	3.21924	0.00128532	0.00936108
NR_037707	Adamts10	45.4009	1.10065	0.341972	3.21855	0.00128842	0.0093699
NM_001085390	Dusp5	1997.33	0.758139	0.23568	3.21681	0.00129622	0.0094199
NM_176850	Bptf	857.133	0.796017	0.247499	3.21624	0.00129882	0.00942527
NM_001205243	Fasl	62.2662	1.0595	0.329414	3.2163	0.00129853	0.00942527
NM_001195004	Myst2	498.039	0.780425	0.242696	3.21565	0.00130148	0.00943107
NM_010111	Efnb2	1938.35	0.803501	0.249861	3.21579	0.00130085	0.00943107
NM_009095	Rps5	668.729	0.759921	0.236343	3.21533	0.00130294	0.0094349
NM_025394	Tomm7	325.224	0.81734	0.254235	3.2149	0.00130489	0.0094423
NM_078477	Klf16	126.146	0.963182	0.299644	3.21443	0.00130706	0.00945125
NM_181325	Slc25a15	544.697	-0.880783	0.274147	-3.21281	0.00131444	0.00949785
NM_026721	Slc39a13	98.1948	0.94049	0.292859	3.2114	0.00132088	0.00953473
NM_001110826	Ddx6	1882.44	0.848241	0.264144	3.21129	0.00132142	0.00953473
NM_146083	Srsf7	2744.66	0.779376	0.242749	3.21063	0.00132445	0.0095498
NM_015740	Bloc1s1	371.513	0.827694	0.257842	3.21009	0.00132694	0.00956097
NM_019521	Gas6	55.1165	1.06472	0.331705	3.20984	0.00132808	0.00956233
NM_173739	Galntl4	51.2483	1.08614	0.338444	3.20923	0.00133093	0.00957611
NM_172396	9130011J15Rik	363.618	0.903691	0.281646	3.20861	0.0013338	0.00958701
NM_029865	Ocel1	259.314	0.915707	0.285401	3.20849	0.00133434	0.00958701
NM_026591	Mrpl24	261.382	0.87709	0.273398	3.2081	0.00133613	0.00959311
NM_028130	Zfp157	380.157	0.877262	0.273486	3.2077	0.00133799	0.00959965
NM_016963	Tmod3	1876.21	0.765342	0.238629	3.20725	0.00134012	0.00960813
NM_133674	Arhgef5	73.8575	0.980919	0.305869	3.20699	0.00134131	0.00960986
NM_027086	Ubl7	436.022	0.786597	0.245599	3.20277	0.00136113	0.00974499
NM_016693	Map3k6	49.833	1.1152	0.348361	3.20128	0.0013682	0.00976152
NM_001163774	Taok2	1060.43	0.762344	0.238089	3.20192	0.00136513	0.00976152
NM_001177369	Nfkb2	100.979	0.969013	0.302678	3.20147	0.00136729	0.00976152
NM_019676	Plcd1	35.9694	1.21442	0.379294	3.20178	0.00136581	0.00976152
NM_022889	Pes1	303.129	0.85988	0.268606	3.20127	0.00136825	0.00976152
NR_002870	Dnm3os	55.3522	1.05027	0.328217	3.19991	0.00137469	0.00980058
NM_001080981	Ddx23	177.469	0.884985	0.276621	3.19926	0.00137779	0.00981293
NM_001040111	Arap1	189.566	-0.850577	0.265876	-3.19915	0.00137836	0.00981293
NM_001081276	Clasp1	1603.59	0.737559	0.23058	3.19872	0.0013804	0.00982058
NM_028868	Cxxc1	172.702	0.938267	0.293523	3.19657	0.00139073	0.00988715
NM_025569	Mgst3	54.3275	1.09591	0.343008	3.195	0.00139831	0.00992711
NM_013786	Hsd17b6	34.628	-1.13435	0.355036	-3.19502	0.00139821	0.00992711
NM_028024	Nkiras2	322.658	0.836841	0.26199	3.19417	0.00140234	0.00994875
NM_016866	Stk39	58.9066	1.05466	0.330453	3.19155	0.0014151	0.0100252
NM_019651	Ptpn9	320.659	0.855301	0.267984	3.19161	0.00141484	0.0100252
NM_001009927	Smcr7	239.488	0.846506	0.265265	3.19117	0.00141698	0.0100316
NM_028119	Ddb2	42.1263	1.13882	0.356935	3.19057	0.00141993	0.0100455
NM_009456	Ube2l3	53.8076	1.04192	0.326647	3.18974	0.00142399	0.0100601
NM_025923	Fancl	158.9	0.926391	0.290424	3.18979	0.00142378	0.0100601
NM_013871	Mapk12	115.869	0.934592	0.29314	3.18821	0.00143155	0.0101065
NM_001005248	Hps5	305.456	0.854951	0.268231	3.18736	0.00143577	0.0101292
NM_023248	Sbds	900.369	0.866487	0.271902	3.18676	0.00143875	0.0101432
NM_133897	Lrrc8c	246.116	0.856411	0.26879	3.18617	0.0014417	0.010157
NM_021409	Pard6b	68.3828	-0.99579	0.31256	-3.18592	0.00144294	0.0101586
NR_040734	4930429F24Rik	313.102	0.861328	0.270437	3.18495	0.0014478	0.0101787
NM_010567	Inppl1	231.528	0.824297	0.258794	3.18515	0.00144681	0.0101787
NM_139150	Carf	225.93	0.87274	0.274081	3.18424	0.00145135	0.0101966
NM_011753	Zfp26	467.704	0.808566	0.254113	3.18191	0.00146305	0.0102717
NM_013905	Heyl	38.7979	1.10574	0.347591	3.18115	0.00146693	0.0102901
NM_007519	Baat	102.543	1.02833	0.323274	3.181	0.0014677	0.0102901
NM_001099276	Pik3c2b	39.3453	1.09785	0.345221	3.18014	0.00147206	0.0103071
NM_013508	Elk3	86.7797	0.964773	0.303376	3.18012	0.00147215	0.0103071
NM_173185	Csnk1g1	132.372	0.944112	0.296907	3.17982	0.00147367	0.0103106
NM_026444	Cs	185.467	0.845009	0.26577	3.17948	0.00147542	0.0103157
NR_003145	Snhg10	131.193	0.887894	0.279282	3.1792	0.00147683	0.0103185
NM_009752	Glb1	284.925	0.87154	0.274167	3.17886	0.00147853	0.0103233
NM_001142701	Hmha1	187.716	0.853475	0.268567	3.17789	0.00148353	0.010351
NM_029572	Erp44	1191.22	0.773204	0.243424	3.17637	0.00149131	0.0103854
NM_009612	Acvrl1	54.7715	1.06113	0.334076	3.17633	0.00149153	0.0103854
NM_145939	Alg3	203.489	0.832181	0.261968	3.17665	0.00148984	0.0103854
NM_009595	Abl2	387.818	0.779942	0.245583	3.17588	0.00149381	0.010389
NM_030185	Zcchc4	161.28	0.875971	0.275824	3.17583	0.00149409	0.010389
NM_008360	Il18	23.3427	1.21209	0.381832	3.1744	0.00150147	0.0104332
NM_008715	Ints6	3862.75	0.721278	0.227269	3.17368	0.0015052	0.0104519
NM_020611	Srd5a3	55.1017	1.04234	0.328607	3.17198	0.00151402	0.0105059
NM_139138	Emr4	168.101	0.853073	0.268969	3.17165	0.00151577	0.0105109
NM_172762	Rbm34	633.001	0.784986	0.247552	3.17099	0.00151922	0.0105276
NM_174989	Ticam1	1729.56	0.739394	0.233209	3.17052	0.00152166	0.0105302
NM_145619	Parp3	63.6899	1.00428	0.316742	3.17066	0.00152095	0.0105302
NM_016780	Itgb3	65.3917	1.04666	0.330184	3.16993	0.00152474	0.0105404
NM_176959	Fbxl7	46.0578	1.10826	0.349692	3.16925	0.00152833	0.0105404
NM_026143	Far1	102.028	0.937535	0.29579	3.1696	0.00152651	0.0105404
NM_172698	4732418C07Rik	174.288	0.840712	0.265269	3.16928	0.00152815	0.0105404
NM_133167	Parvb	79.3324	0.995952	0.314242	3.16938	0.00152763	0.0105404
NM_023438	Tmem132e	21.4794	1.2214	0.385456	3.16873	0.00153108	0.0105522
NM_011850	Nr0b2	448.985	-0.771691	0.243604	-3.16781	0.0015359	0.0105771
NM_026579	D10Wsu102e	573.923	0.763925	0.241165	3.16765	0.00153679	0.0105771
NM_009950	Cradd	240.333	0.825191	0.260717	3.16508	0.00155038	0.0106587
NM_021528	Chst12	83.1683	0.946725	0.29914	3.16482	0.00155179	0.0106587
NM_029525	Prex2	69.0675	1.00779	0.318434	3.16484	0.0015517	0.0106587
NM_008138	Gnai2	413.278	0.838015	0.264865	3.16393	0.00155655	0.0106769
NM_025404	Arl4d	295.711	-0.842549	0.266293	-3.16399	0.00155621	0.0106769
NM_013474	Apoa2	1551.96	-0.75701	0.239282	-3.16368	0.00155789	0.0106789
NM_008155	Gpi1	233.708	0.823682	0.260431	3.16276	0.0015628	0.0107054
NM_009364	Tfpi2	71.1813	0.979001	0.309605	3.1621	0.00156638	0.0107226
NM_021356	Gab1	299.948	0.809443	0.256017	3.16168	0.00156863	0.0107308
NM_001042501	Fam133b	801.45	0.744148	0.235406	3.16112	0.00157161	0.0107422
NM_011161	Mapk11	70.0607	1.00089	0.316639	3.16098	0.00157242	0.0107422
NM_001164482	Sipa1	529.379	0.796649	0.252171	3.15916	0.00158226	0.0108021
NM_010192	Fem1a	2118.06	0.713129	0.225958	3.15602	0.00159938	0.0109047
NM_178364	Zfp369	207.391	0.842801	0.267046	3.15601	0.00159942	0.0109047
NR_040577	1700123M08Rik	152.094	0.866613	0.274627	3.1556	0.00160167	0.0109127
NM_001048250	2810008M24Rik	282.925	0.803388	0.254626	3.15517	0.00160406	0.0109216
NM_027875	Syde1	31.948	1.16298	0.36867	3.15453	0.00160756	0.0109308
NM_016786	Ube2k	2775.25	0.709961	0.225049	3.1547	0.00160665	0.0109308
NM_026937	Ascc1	563.491	0.812239	0.257548	3.15374	0.00161193	0.0109458
NM_008001	Fgd1	40.3183	1.08849	0.345125	3.1539	0.00161102	0.0109458
NM_053246	Dok4	40.1338	1.09705	0.347893	3.15342	0.00161369	0.0109504
NM_001033324	Zbtb16	372.499	-0.833545	0.264389	-3.15272	0.00161757	0.0109568
NM_028022	Gatsl3	94.8114	0.936906	0.297171	3.15276	0.00161737	0.0109568
NM_172379	Fam149b	475.051	0.779175	0.247148	3.15267	0.00161787	0.0109568
NM_001159635	Rbm18	1042.44	0.745954	0.23666	3.152	0.00162154	0.0109665
NR_045696	9330133O14Rik	352.978	0.883499	0.280288	3.15212	0.00162092	0.0109665
NM_023565	Cse1l	280.544	0.805236	0.255483	3.15182	0.00162255	0.0109665
NM_126166	Tlr3	209.637	0.907187	0.287858	3.15151	0.00162431	0.0109711
NM_027592	Taf9	741.296	0.737767	0.234159	3.15072	0.00162871	0.0109935
NM_011825	Grem2	66.0674	-1.0059	0.319342	-3.14992	0.00163315	0.0110162
NM_025554	Polr2e	142.179	0.922114	0.292823	3.14904	0.00163806	0.0110329
NM_145582	Ctu1	201.759	0.84486	0.268308	3.14884	0.00163918	0.0110329
NM_025397	Med11	86.4207	1.01211	0.321439	3.1487	0.00163998	0.0110329
NR_045715	F420014N23Rik	72.7022	0.968903	0.307699	3.14886	0.00163907	0.0110329
NM_001190437	Abhd11	382.518	0.800294	0.254186	3.14846	0.00164132	0.0110346
NM_007797	Ctla2b	355.827	0.817968	0.259822	3.14818	0.00164289	0.0110379
NM_001037841	Cklf	176.524	0.877092	0.27868	3.1473	0.00164784	0.0110564
NR_026843	BC024582	138.059	0.908194	0.288557	3.14737	0.00164748	0.0110564
NM_008408	Stt3a	493.405	0.768425	0.244216	3.1465	0.0016524	0.0110797
NM_001177308	Aldoa	385.707	0.808991	0.257175	3.14568	0.00165702	0.0111016
NM_009047	Rem1	29.2832	1.18806	0.377698	3.14553	0.00165785	0.0111016
NM_011917	Xrn2	541.703	0.747512	0.237773	3.14381	0.00166765	0.0111598
NM_173785	A230051G13Rik	630.24	0.747716	0.237878	3.14328	0.00167068	0.0111714
NM_028194	Fryl	337.189	0.783727	0.249347	3.14312	0.00167159	0.0111714
NM_019951	Sec11a	347.006	0.85936	0.273495	3.14215	0.00167714	0.0112012
NM_001113354	Phf8	185.144	0.834956	0.265851	3.14069	0.00168548	0.0112495
NM_001166382	Rad52	284.955	0.835346	0.266059	3.1397	0.00169122	0.0112655
NM_153564	Gbp5	56.0207	1.04723	0.333535	3.1398	0.00169062	0.0112655
NM_010007	Cyp2j5	382.68	-0.857504	0.273099	-3.1399	0.00169006	0.0112655
NM_027898	Gramd1a	1199.11	0.76967	0.24517	3.13933	0.00169335	0.0112709
NM_172967	4930503L19Rik	64.5773	0.995523	0.317129	3.13917	0.00169425	0.0112709
NM_011782	Adamts5	41.5799	1.10977	0.35357	3.13876	0.00169664	0.0112786
NR_034038	5430416N02Rik	792.648	0.729008	0.232272	3.13859	0.00169763	0.0112786
NM_019428	Rpp30	137.473	0.865196	0.27573	3.13783	0.00170201	0.0113003
NM_009616	Adam19	301.109	0.799006	0.254661	3.13753	0.00170378	0.0113047
NM_199199	Tmem199	191.537	0.850681	0.271157	3.13722	0.00170555	0.011309
NM_178377	Commd10	351.304	0.773852	0.246744	3.13626	0.00171119	0.011339
NM_010909	Nfkbil1	599.675	0.742932	0.237078	3.1337	0.00172617	0.0114233
NM_145439	Tmc6	32.1899	1.13862	0.363339	3.13376	0.00172582	0.0114233
NM_172839	Ccnj	77.5936	0.969437	0.309454	3.13273	0.00173188	0.0114537
NM_133719	Metrn	72.4554	0.998086	0.318649	3.13224	0.00173479	0.0114654
NM_133903	Spon2	50.3206	1.07399	0.343048	3.13071	0.00174383	0.0114913
NM_026690	Aspdh	270.978	-0.974777	0.311369	-3.13062	0.00174437	0.0114913
NM_001077638	Prmt2	91.6707	1.00414	0.320716	3.13092	0.0017426	0.0114913
NM_007961	Etv6	110.922	0.912553	0.29145	3.13108	0.00174165	0.0114913
NM_026735	Mob1b	199.985	0.846045	0.270185	3.13135	0.00174005	0.0114913
NM_175423	Orai1	981.718	0.764639	0.244346	3.12933	0.00175204	0.0115279
NM_019400	Rabep1	576.348	0.791579	0.252957	3.12931	0.0017522	0.0115279
NR_028429	Thap6	432.651	0.814606	0.260366	3.1287	0.00175583	0.0115443
NM_001081128	Mtr	483.558	0.775724	0.248025	3.1276	0.00176239	0.0115724
NM_001025360	Klc1	424.579	0.828029	0.264741	3.12769	0.00176185	0.0115724
NM_009698	Aprt	261.685	0.802745	0.256697	3.12721	0.00176471	0.0115778
NM_010509	Ifnar2	446.538	0.800468	0.255979	3.12709	0.00176549	0.0115778
NM_019737	B4galt6	315.726	0.821563	0.262857	3.12552	0.00177492	0.0116321
NM_145554	Ldlrap1	272.983	0.788709	0.252523	3.12332	0.00178824	0.0116906
NM_001159697	Ccdc48	54.7241	1.01652	0.325461	3.12333	0.00178814	0.0116906
NR_021486	Adarb1	171.069	0.869271	0.278308	3.12341	0.00178767	0.0116906
NM_019546	Prodh2	35.1107	-1.12159	0.359129	-3.1231	0.0017896	0.0116906
NM_013718	Trappc3	152.971	0.883407	0.282858	3.12315	0.00178926	0.0116906
NM_001037877	Tcf25	189.19	0.832436	0.266648	3.12185	0.0017972	0.0117327
NM_032000	Trps1	108.454	0.91509	0.293161	3.12146	0.00179959	0.0117407
NM_172429	Smndc1	430.718	0.776485	0.248826	3.12059	0.00180487	0.0117676
NM_021494	Dennd5a	491.406	0.861439	0.27614	3.11957	0.00181116	0.011801
NM_201407	Dennd4b	81.4609	0.941285	0.301864	3.11824	0.00181933	0.0118239
NM_017381	Zranb2	245.492	0.817824	0.26227	3.11825	0.00181926	0.0118239
NM_001033270	Slc4a7	1423.15	0.737588	0.236535	3.11831	0.00181893	0.0118239
NM_007885	Slc26a2	322.425	0.899805	0.288522	3.11867	0.00181671	0.0118239
NM_181277	Col14a1	47.2721	1.06819	0.342722	3.11679	0.00182829	0.0118746
NM_027985	Mad2l2	186.448	0.834214	0.267773	3.11538	0.00183707	0.0119239
NM_013721	Rpl7a	1401.39	0.740189	0.237669	3.11436	0.00184342	0.0119575
NM_177338	Hmbox1	282.453	0.796639	0.255842	3.1138	0.00184696	0.0119728
NM_001195090	Tmc8	379.168	0.771018	0.24764	3.11346	0.00184909	0.0119789
NM_027915	Ap2b1	699.259	0.791035	0.254115	3.1129	0.00185259	0.0119863
NM_011660	Txn1	199.486	0.948194	0.304595	3.11297	0.00185217	0.0119863
NM_144937	Usp3	238.135	0.890335	0.286195	3.11094	0.00186491	0.0120583
NM_028599	Wdr75	402.59	0.764468	0.24576	3.11063	0.00186687	0.0120633
NM_009939	Cops2	848.737	0.765936	0.246277	3.11006	0.0018705	0.0120791
NM_009382	Thy1	24.0668	1.17112	0.376633	3.10944	0.00187441	0.0120966
NM_011818	Gmcl1	478.174	0.763184	0.245476	3.109	0.00187724	0.0120992
NM_029332	Akap13	337.139	0.780323	0.251003	3.10882	0.00187838	0.0120992
NM_009441	Ttc3	215.911	0.887907	0.285597	3.10895	0.00187755	0.0120992
NM_025885	Med19	129.743	0.879809	0.283052	3.1083	0.00188168	0.0121127
NM_175274	Ttyh3	368.201	0.766494	0.246687	3.10715	0.00188901	0.0121522
NR_028329	D630032N06Rik	297.835	0.774264	0.249261	3.10624	0.00189482	0.012176
NM_007509	Atp6v1b2	3731.63	0.702403	0.22613	3.1062	0.00189511	0.012176
NM_031184	Glis2	36.556	1.1374	0.366258	3.10545	0.00189993	0.0121992
NM_009679	Ap2m1	843.744	0.757594	0.243974	3.10523	0.00190134	0.0122006
NR_031761	Rmi1	295.248	0.781855	0.25192	3.10358	0.00191192	0.0122607
NM_013520	Flt3l	58.488	1.01016	0.325613	3.10234	0.00192	0.0123047
NM_144896	Pet112l	261.888	0.83193	0.268208	3.10181	0.00192344	0.012319
NM_026533	Rps13	670.261	0.744255	0.240064	3.10023	0.00193367	0.0123611
NM_011446	Sox7	95.4365	0.941501	0.303678	3.10033	0.00193305	0.0123611
NR_033225	Gm13375	169.848	0.828693	0.267297	3.10027	0.00193347	0.0123611
NM_001130479	Nucb2	141	0.857581	0.276636	3.10003	0.00193498	0.0123617
NM_001039512	Ivns1abp	1791.38	0.75674	0.244141	3.0996	0.0019378	0.0123719
NM_178640	B3galnt2	111.578	0.879545	0.283843	3.0987	0.00194369	0.0124017
NM_023314	Eif4e2	343.148	0.773706	0.249736	3.0981	0.00194764	0.0124191
NM_194052	Rtn4	501.567	0.810646	0.261715	3.09744	0.00195203	0.0124393
NM_001033350	Bank1	99.2185	0.911101	0.294284	3.096	0.00196152	0.0124919
NM_001005419	Ado	226.13	0.804134	0.259778	3.09546	0.00196506	0.0124956
NM_181414	Pik3c3	99.6473	0.943961	0.304946	3.0955	0.0019648	0.0124956
NM_134078	Chmp7	125.129	0.893001	0.288497	3.09535	0.00196579	0.0124956
NM_010423	Hey1	36.6656	1.08485	0.350669	3.09367	0.00197699	0.012556
NM_134142	Tmem109	188.267	0.829401	0.268107	3.09355	0.00197777	0.012556
NM_001168321	Bcor	153.88	0.87289	0.282235	3.09278	0.00198292	0.0125808
NM_015753	Zeb2	246.755	0.884791	0.28628	3.09065	0.00199719	0.0126574
NM_019873	Fkbpl	50.0928	1.04513	0.338224	3.09005	0.00200123	0.0126574
NM_025599	2610528E23Rik	88.3111	0.915057	0.29613	3.09005	0.00200123	0.0126574
NM_016714	Nup50	427.623	0.805031	0.26051	3.09021	0.00200013	0.0126574
NM_146078	Ubr2	3686.68	0.754908	0.244271	3.09046	0.00199848	0.0126574
NM_026470	Spata6	56.161	1.04947	0.339862	3.08792	0.00201562	0.0127326
NM_016915	Pla2g6	189.898	0.816832	0.26452	3.08797	0.00201526	0.0127326
NR_029418	Tmem161b	306.851	0.797295	0.258217	3.08769	0.00201716	0.0127343
NM_133879	Zbtb48	315.366	0.790843	0.256197	3.08685	0.00202287	0.0127601
NM_145954	Aldh16a1	429.384	0.767684	0.248705	3.08672	0.00202375	0.0127601
NM_146127	Fam110a	174.256	0.842984	0.273313	3.08432	0.00204017	0.0128556
NM_172132	Kdm4b	599.512	0.776178	0.251679	3.08399	0.00204242	0.0128618
NM_133937	6720456B07Rik	522.251	0.786606	0.255091	3.08363	0.00204495	0.0128697
NM_024460	Ost4	145.305	0.882684	0.28628	3.08329	0.00204727	0.012876
NM_001170851	Klra2	277.41	0.828221	0.268632	3.08311	0.00204848	0.012876
NM_029780	Raf1	333.668	0.784745	0.254814	3.07968	0.00207224	0.0130173
NM_170592	Mettl11a	745.37	0.792371	0.257379	3.07862	0.00207963	0.0130477
NM_007483	Rhob	3329.69	0.71929	0.233641	3.07861	0.00207966	0.0130477
NM_207212	Wtip	306.791	0.878971	0.285545	3.07822	0.00208241	0.0130569
NM_024210	2310033P09Rik	846.776	0.81392	0.26447	3.07755	0.00208708	0.0130781
NM_029441	Cdyl2	204.007	0.846254	0.275052	3.0767	0.00209303	0.0131073
NM_027808	Alpk1	37.6956	1.06891	0.347572	3.07536	0.00210247	0.0131583
NM_001014981	Wdr7	99.5995	0.895128	0.291122	3.07475	0.00210681	0.0131773
NM_011304	Ruvbl2	148.734	0.853933	0.277763	3.07432	0.00210986	0.0131882
NM_183034	Plekhm1	674.932	0.82044	0.26692	3.07373	0.00211399	0.0132059
NM_025509	Ostc	751.43	0.770541	0.250751	3.07293	0.00211966	0.0132332
NM_025736	Ttc35	335.096	0.774475	0.252064	3.07254	0.00212247	0.0132345
NM_025433	Rpl7l1	724.936	0.779949	0.253842	3.07258	0.0021222	0.0132345
NM_001080819	Arid1a	555.515	0.735627	0.239464	3.07198	0.00212646	0.0132512
NR_045266	Gm15545	274.269	0.779797	0.253861	3.07174	0.00212814	0.0132535
NM_023750	Zfp84	638.825	0.784342	0.255366	3.07144	0.00213027	0.0132587
NM_020585	Golga7	176.561	0.841489	0.274045	3.07063	0.00213609	0.0132867
NM_008305	Hspg2	133.776	0.895842	0.291843	3.0696	0.00214344	0.0133242
NM_178752	D330012F22Rik	349.372	0.782656	0.255091	3.06814	0.00215397	0.0133733
NM_029291	Ascc2	162.675	0.861521	0.280796	3.06814	0.00215395	0.0133733
NM_173019	Pfkfb4	53.4781	1.02002	0.332515	3.0676	0.00215788	0.0133894
NM_001042707	Ilf3	186.977	0.818831	0.266959	3.06726	0.00216033	0.0133964
NM_001166370	Trmt112	378.528	0.78112	0.254732	3.06644	0.00216621	0.0134165
NM_010593	Jup	1463.39	0.815294	0.265871	3.06651	0.00216577	0.0134165
NM_008019	Fkbp1a	457.504	0.778304	0.25392	3.06515	0.00217558	0.0134663
NM_026217	Atg12	877.121	0.757654	0.24727	3.06407	0.00218345	0.0135067
NM_205823	Tlr12	208.925	0.794013	0.259233	3.06293	0.00219179	0.0135498
NM_001145925	5730528L13Rik	33.9029	1.08719	0.354971	3.06276	0.00219308	0.0135498
NM_013556	Hprt	185.792	0.812709	0.265466	3.06144	0.00220275	0.0136013
NM_172538	Vezt	108.01	0.890823	0.291011	3.06113	0.002205	0.0136069
NM_146087	Csnk1a1	603.576	0.783673	0.256038	3.06077	0.00220767	0.0136151
NM_030037	Mospd3	221.767	0.816133	0.266764	3.05938	0.00221797	0.0136703
NM_008564	Mcm2	66.5032	0.971713	0.317691	3.05867	0.00222322	0.013686
NM_001172097	2700078E11Rik	401.671	0.746121	0.243925	3.05882	0.00222213	0.013686
NM_153548	E430025E21Rik	1004.56	0.782826	0.255971	3.05826	0.00222624	0.013692
NM_028209	Ttc4	376.385	0.770189	0.251846	3.05818	0.00222688	0.013692
NM_011173	Pros1	148.157	0.857209	0.280381	3.0573	0.00223341	0.0137238
NM_001243762	Clcn5	159.953	0.871929	0.285298	3.05621	0.00224157	0.0137656
NM_133939	Naa38	321.472	0.784427	0.256711	3.05568	0.00224553	0.0137815
NM_172567	Mettl2	215.575	0.800036	0.261866	3.05513	0.00224962	0.0137983
NM_017476	Akap8l	831.864	0.744129	0.243668	3.05386	0.00225917	0.0138401
NM_019634	Tspan7	77.3288	0.95456	0.312558	3.05403	0.0022579	0.0138401
NM_025667	Tmem222	466.818	0.772101	0.252931	3.05261	0.00226859	0.0138895
NM_001081366	Vps8	266.16	0.8267	0.270873	3.05198	0.00227335	0.0139102
NM_013646	Rora	118.086	0.877377	0.287599	3.05069	0.00228315	0.0139334
NM_026446	Rgs19	180.208	0.82964	0.271961	3.05058	0.00228401	0.0139334
NM_023799	Mgea5	4554.91	0.706653	0.231632	3.05076	0.00228259	0.0139334
NR_033736	E330020D12Rik	292.679	0.847352	0.277743	3.05085	0.00228194	0.0139334
NM_025546	Rsl1d1	468.001	0.79727	0.26131	3.05105	0.0022804	0.0139334
NM_057172	Fubp1	198.854	0.814276	0.266969	3.05008	0.00228783	0.0139484
NM_172054	Txndc9	187.902	0.827523	0.271346	3.04969	0.00229075	0.0139578
NM_027326	Mllt3	179.981	0.807055	0.264664	3.04935	0.00229336	0.0139653
NM_134100	Mfsd5	357.208	0.774448	0.254024	3.04872	0.00229815	0.0139861
NR_033515	Cyp2d37-ps	48.0368	-1.03709	0.340239	-3.04813	0.00230274	0.0140056
NM_180599	Mfap3	117.912	0.888617	0.291618	3.0472	0.00230983	0.0140235
NM_010129	Emp3	111.211	0.876798	0.287732	3.04727	0.00230927	0.0140235
NM_133685	Rab31	39.4122	1.05801	0.347204	3.04722	0.00230966	0.0140235
NM_001113424	Amn1	204.661	0.816439	0.267964	3.04682	0.00231273	0.0140327
NM_001131069	Rfesd	1409.1	0.744945	0.244537	3.04635	0.00231642	0.0140467
NM_009408	Top1	892.31	0.740564	0.243157	3.04562	0.00232204	0.0140555
NM_001025599	Trim26	1249.49	0.735933	0.241617	3.04586	0.00232014	0.0140555
NM_001112721	Ubr5	515.394	0.741116	0.243328	3.04575	0.00232099	0.0140555
NM_013745	Nufip1	65.2405	0.970392	0.318685	3.04498	0.00232692	0.0140767
NM_001081049	Mll1	516.597	0.79355	0.26063	3.04474	0.00232884	0.0140799
NM_011408	Slfn2	73.2412	0.962528	0.316173	3.04431	0.00233219	0.0140833
NM_028810	Rnd3	1412.57	0.758831	0.24925	3.04446	0.002331	0.0140833
NM_019769	1500003O03Rik	529.643	0.725282	0.238276	3.04387	0.00233552	0.0140951
NM_172919	Zfp846	164.337	0.841979	0.276766	3.04221	0.0023485	0.014165
NM_020270	Scamp5	69.5243	0.944593	0.310522	3.04195	0.00235052	0.0141676
NM_016883	Psmd10	227.971	0.78145	0.256904	3.0418	0.00235172	0.0141676
NM_025697	6330409N04Rik	168.26	0.873035	0.287035	3.04156	0.00235355	0.0141702
NM_144536	Cdkal1	311.501	0.807021	0.265602	3.03846	0.00237789	0.0143082
NM_134063	BC016423	180.34	0.821931	0.27064	3.03699	0.00238954	0.0143613
NM_144812	Tnrc6b	308.824	0.794605	0.261639	3.03703	0.00238918	0.0143613
NM_001171024	Nup62-il4i1	231.704	0.812851	0.267686	3.03659	0.00239274	0.014372
NR_015472	9530082P21Rik	78.358	0.977129	0.321853	3.03595	0.00239782	0.014394
NM_015804	Atp11a	210.907	0.876549	0.288815	3.03498	0.00240549	0.0144315
NM_011372	St6galnac3	116.526	0.900106	0.296736	3.03336	0.00241851	0.0144925
NM_007952	Pdia3	82.4577	0.945796	0.311799	3.03335	0.00241852	0.0144925
NM_175127	Fbxo28	215.682	0.816937	0.269347	3.03303	0.00242113	0.0144996
NM_026455	Fam32a	726.037	0.729637	0.240641	3.03206	0.00242893	0.0145288
NM_001252327	Pan2	696.843	0.720763	0.237741	3.03171	0.00243173	0.0145288
NM_016671	Il27ra	26.4863	1.13402	0.374032	3.03187	0.00243041	0.0145288
NM_001025444	Aptx	195.046	0.80684	0.266123	3.03183	0.00243073	0.0145288
NM_019816	Aatf	495.516	0.763743	0.251996	3.03078	0.00243926	0.0145652
NM_001172424	Dhrs3	167.26	0.834839	0.275487	3.03041	0.00244219	0.0145656
NM_177909	Slc9a9	80.4185	0.930749	0.307118	3.03059	0.00244076	0.0145656
NM_023320	Plekho1	197.3	0.810117	0.267382	3.02981	0.00244707	0.0145861
NM_009061	Rgs2	7343.13	0.692352	0.22862	3.02839	0.00245858	0.0146461
NM_053075	Rheb	246.56	0.777696	0.256843	3.0279	0.00246259	0.0146614
NM_146206	Tpcn2	584.551	0.720794	0.238129	3.02691	0.00247068	0.0147009
NM_172689	Ddx58	87.9203	0.896476	0.296194	3.02665	0.00247282	0.014705
NM_173033	Tstd2	208.822	0.807485	0.266888	3.02556	0.00248175	0.0147437
NM_145387	Athl1	3322	0.697246	0.23047	3.02532	0.00248369	0.0147437
NM_153104	Phospho1	24.6991	1.15413	0.381483	3.02537	0.00248331	0.0147437
NM_028117	Chst14	93.374	0.921485	0.304639	3.02484	0.00248765	0.0147586
NM_177268	Ankrd16	164.53	0.829715	0.274557	3.02201	0.00251103	0.0148886
NR_045187	4833417C18Rik	162.539	0.811155	0.268442	3.02171	0.00251351	0.0148946
NM_001039723	Tmem120b	122.773	0.869602	0.287847	3.02106	0.00251891	0.0149134
NM_026697	Rab14	484.343	0.753923	0.249563	3.02098	0.00251961	0.0149134
NM_181402	Parp11	387.567	0.75065	0.248505	3.02066	0.00252225	0.0149202
NM_010492	Ica1	74.6058	0.953417	0.315787	3.01918	0.00253463	0.0149847
NM_025383	Necap2	450.075	0.730498	0.241994	3.01866	0.00253894	0.0149928
NM_175136	Rnf122	397.506	0.805626	0.266867	3.01883	0.00253755	0.0149928
NM_001082485	Zfp266	157.016	0.828448	0.274467	3.01839	0.00254121	0.0149974
NM_029432	4930402H24Rik	148.655	0.92074	0.305121	3.01763	0.00254763	0.0150004
NM_007981	Acsl1	383.858	-0.895975	0.296889	-3.01788	0.0025455	0.0150004
NM_181066	Baat1	215.34	0.834911	0.276669	3.01772	0.00254681	0.0150004
NR_027448	AA543186	234.86	0.77214	0.255833	3.01814	0.00254333	0.0150004
NM_026517	Rpl22l1	918.476	0.759301	0.251697	3.01673	0.00255518	0.0150361
NM_001081077	Cwf19l1	114.755	0.870792	0.288709	3.01616	0.00256002	0.0150499
NR_037959	1600010M07Rik	215.77	0.819026	0.271551	3.0161	0.00256049	0.0150499
NM_023721	Atp6v1d	390.205	0.766553	0.254216	3.01536	0.00256672	0.0150517
NM_019988	Mlst8	257.536	0.77191	0.255967	3.01567	0.00256414	0.0150517
NM_008494	Lfng	450.817	0.848302	0.281287	3.01579	0.00256312	0.0150517
NM_134420	Slc26a6	46.3559	1.01598	0.336927	3.01543	0.00256618	0.0150517
NM_020578	Ehd3	134.521	0.831752	0.275864	3.01508	0.00256912	0.015057
NM_001142581	Vipar	377.501	0.738427	0.244938	3.01475	0.00257191	0.0150647
NM_153806	Dnttip2	696.937	0.727718	0.241442	3.01405	0.00257786	0.0150908
NM_010633	Uhmk1	1113.51	0.716594	0.237864	3.01261	0.00259009	0.0151536
NM_138675	Med9	182.154	0.815704	0.270825	3.01193	0.00259595	0.0151792
NM_013909	Fbxl6	228.192	0.790113	0.262608	3.00872	0.00262353	0.0153316
NM_198013	Cuedc1	29.4372	1.09183	0.363016	3.00768	0.0026325	0.0153752
NM_027696	Mier1	135.745	0.856546	0.284873	3.00677	0.00264044	0.0154127
NR_002847	Malat1	2580.46	0.691123	0.230004	3.00482	0.00265735	0.0155025
NM_198170	Szt2	347.409	0.746221	0.248386	3.00428	0.00266214	0.0155215
NM_134046	Cenpo	167.309	0.865358	0.288217	3.00245	0.00267815	0.0156059
NR_040441	Gm16023	98.464	0.892823	0.297474	3.00135	0.00268789	0.0156537
NM_144837	BC018507	219.199	0.799304	0.266348	3.00097	0.00269118	0.0156638
NM_019584	Becn1	213.283	0.818473	0.272752	3.00079	0.00269277	0.0156641
NM_013535	Grcc10	478.581	0.724702	0.241526	3.00051	0.00269529	0.0156697
NM_028601	Zmiz2	348.308	0.768558	0.256186	3	0.00269975	0.0156867
NM_001110504	Capn1	91.3333	0.886369	0.295546	2.99909	0.00270784	0.0157247
NM_001037725	Fam117b	192.888	0.878896	0.293258	2.99701	0.00272644	0.0158236
NM_178050	Atl2	3660.76	0.687376	0.229383	2.99663	0.00272984	0.0158343
NM_017461	Sept1	172.155	0.804342	0.26845	2.99624	0.00273333	0.0158455
NM_145931	Zc3h7a	267.501	0.788135	0.263075	2.99586	0.00273675	0.0158563
NM_182930	Plekha6	733.96	-0.732406	0.244507	-2.99544	0.0027405	0.0158689
NM_009500	Vav2	201.618	0.85563	0.285682	2.99504	0.0027441	0.0158807
NM_001039139	Camk2g	77.5749	0.936036	0.312602	2.99433	0.00275045	0.0158993
NM_173396	Tgif2	47.5783	1.00408	0.335311	2.99448	0.00274916	0.0158993
NM_001003971	Senp7	87.5202	0.894	0.298651	2.99346	0.00275832	0.0159357
NM_181039	Lphn1	72.6205	0.960337	0.320923	2.99242	0.00276771	0.0159809
NM_178939	Pdrg1	448.332	0.739534	0.24715	2.99224	0.00276936	0.0159813
NM_025442	Alg5	536.055	0.773393	0.258507	2.99176	0.00277373	0.0159974
NM_011636	Plscr1	187.202	0.833968	0.27883	2.99096	0.00278104	0.0160305
NM_146185	Zfp790	342.638	0.736444	0.246252	2.99061	0.00278422	0.0160397
NM_139311	Mllt6	33.1477	1.06437	0.35602	2.98962	0.00279322	0.0160824
NM_001159620	Pigp	124.983	0.872535	0.291904	2.98912	0.00279784	0.0160867
NM_009297	Supt6h	240.592	0.785263	0.26271	2.98909	0.00279811	0.0160867
NM_172669	Ambra1	322.668	0.75658	0.25312	2.98902	0.00279872	0.0160867
NM_023668	Ndel1	1861.31	0.682312	0.228501	2.98603	0.00282621	0.0162263
NM_001004143	Usp22	369.827	0.777463	0.260353	2.98619	0.0028248	0.0162263
NM_025511	Fam36a	816.106	0.694016	0.232581	2.98398	0.00284524	0.0163135
NM_009716	Atf4	508.006	0.733124	0.245677	2.98409	0.00284419	0.0163135
NM_172501	Nhlrc3	205.532	0.876431	0.293726	2.98384	0.00284654	0.0163135
NM_172380	Poglut1	271.992	0.834761	0.279773	2.9837	0.00284783	0.0163135
NM_133346	Asb6	121.574	0.844243	0.282998	2.98321	0.00285238	0.0163297
NM_177758	Zscan20	190.509	0.807321	0.270636	2.98305	0.00285387	0.0163297
NM_027151	Dctn2	172.994	0.858018	0.287659	2.98276	0.00285663	0.0163362
NM_007924	Ell	818.458	0.699468	0.234584	2.98174	0.00286617	0.0163803
NR_045294	Gm4285	509.167	0.748717	0.251113	2.98159	0.00286757	0.0163803
NM_198630	1810024B03Rik	122.432	0.840068	0.281897	2.98005	0.00288198	0.0164441
NM_133905	Papd4	404.376	0.772261	0.25914	2.98009	0.0028816	0.0164441
NM_001168497	Plscr3	109.456	0.894354	0.300182	2.97937	0.00288842	0.0164716
NM_011358	Srsf2	8126.19	0.765076	0.256877	2.97837	0.00289785	0.0165161
NM_007875	Dpagt1	301.171	0.759199	0.254933	2.97804	0.00290102	0.0165249
NM_027410	Tecpr1	234.908	0.813887	0.273383	2.97709	0.00290995	0.0165664
NM_001101467	Cyp2a22	63.8372	-0.94172	0.316389	-2.97646	0.00291593	0.0165912
NM_134255	Elovl5	260.295	-0.774495	0.26026	-2.97585	0.0029218	0.0166153
NM_030559	Vps16	137.979	0.838614	0.281974	2.97408	0.00293866	0.0167018
NM_025272	Atp6v0e	399.049	0.747332	0.251355	2.97321	0.00294699	0.0167397
NM_145953	Cth	131.79	-0.848845	0.285623	-2.97191	0.00295957	0.0167924
NM_001130485	Rpl35a	687.309	0.716088	0.240939	2.97207	0.00295799	0.0167924
NM_146191	Lrrk1	993.275	0.703367	0.236687	2.97171	0.00296142	0.0167935
NM_001162943	Dchs1	33.5323	1.06267	0.357642	2.97132	0.00296518	0.0167961
NM_144856	Slc22a7	171.287	-0.794307	0.26732	-2.97137	0.00296476	0.0167961
NM_027315	Ube2q1	940.746	0.704361	0.237082	2.97096	0.00296871	0.0167973
NM_028611	2410091C18Rik	183.23	0.793315	0.26701	2.9711	0.00296734	0.0167973
NM_001101478	D3Ertd254e	226.53	0.779747	0.262494	2.97053	0.00297284	0.0168113
NM_145432	Heatr6	200.675	0.826417	0.278298	2.96954	0.00298243	0.0168561
NM_008036	Fosb	161.083	0.813779	0.274238	2.96742	0.00300313	0.0169637
NR_003270	Snhg3	1104	0.693966	0.233961	2.96616	0.00301542	0.0170236
NM_030715	Polh	83.0799	0.926353	0.312405	2.96523	0.00302454	0.0170656
NM_011527	Tal1	64.7385	0.947422	0.319549	2.96488	0.00302804	0.0170759
NR_033744	Cbwd1	413.337	0.727273	0.245366	2.96404	0.0030363	0.0171129
NM_173742	Rnasek	615.97	0.725353	0.244769	2.96342	0.00304242	0.0171284
NM_172512	Gabpb2	136.848	0.817609	0.2759	2.96343	0.00304232	0.0171284
NM_033573	Prcc	394.224	0.782449	0.26411	2.96259	0.00305065	0.0171652
NM_183017	Ttll12	149.861	0.816229	0.275585	2.9618	0.00305845	0.0171995
NM_001008421	Nol10	157.81	0.816122	0.275588	2.96139	0.00306257	0.0172132
NM_016805	Hnrnpu	2371.49	0.761124	0.257082	2.96062	0.00307016	0.0172463
NM_133746	Calhm2	294.862	0.845127	0.285539	2.95976	0.00307881	0.0172853
NM_181730	Polr1d	203.276	0.8109	0.274037	2.95909	0.00308545	0.017313
NM_025730	Lrrk2	81.4001	0.930184	0.31447	2.95795	0.00309697	0.017368
NR_029441	2810454H06Rik	872.69	0.748595	0.253122	2.95744	0.00310202	0.0173771
NM_021297	Tlr4	86.9278	0.889914	0.300893	2.95757	0.00310072	0.0173771
NM_013608	Naca	752.075	0.709018	0.2398	2.95671	0.00310944	0.0173923
NM_026664	Vps53	253.462	0.794784	0.268794	2.95685	0.00310801	0.0173923
NM_027013	Scnm1	239.056	0.797898	0.269864	2.95666	0.00310986	0.0173923
NM_001199330	AI987944	188.965	0.784164	0.265276	2.95603	0.00311623	0.0174182
NM_007631	Ccnd1	184.679	0.826976	0.279784	2.95577	0.00311888	0.0174235
NM_145586	Tmem159	86.0644	0.896974	0.303526	2.95518	0.00312488	0.0174322
NM_133854	Snapin	1550.35	0.69193	0.234147	2.95511	0.0031256	0.0174322
NM_029842	Jmjd5	88.1133	0.886732	0.300042	2.95536	0.00312307	0.0174322
NM_011434	Sod1	389.718	0.721612	0.244211	2.95488	0.00312795	0.0174357
NM_019921	Akap10	117.946	0.87673	0.296814	2.9538	0.00313885	0.0174869
NM_178654	Pkn2	400.735	0.777396	0.263239	2.9532	0.00314501	0.0175116
NM_011504	Stxbp3a	232.475	0.771824	0.261389	2.95277	0.00314933	0.017526
NM_001159908	Zfand2a	96.2512	0.887082	0.300469	2.95232	0.00315395	0.0175325
NM_172418	Mamstr	98.346	0.875579	0.296567	2.95238	0.00315335	0.0175325
NM_009127	Scd1	55.6196	1.05885	0.358724	2.9517	0.00316025	0.0175579
NM_134122	Nrm	50.2105	0.983784	0.333322	2.95145	0.00316288	0.0175629
NR_040407	Gm16845	39.8339	1.01995	0.345686	2.95051	0.00317254	0.0175973
NM_027445	Rnf167	836.634	0.692322	0.234638	2.95059	0.00317168	0.0175973
NM_001081043	Ptpn23	108.047	0.842589	0.285609	2.95015	0.00317623	0.0175985
NR_030716	5430417L22Rik	1516.71	0.717255	0.243112	2.95031	0.00317455	0.0175985
NM_001205236	Arhgap27	164.347	0.788385	0.267263	2.94985	0.00317926	0.0176057
NM_001163780	Ick	99.1966	0.902778	0.306195	2.94838	0.00319447	0.0176802
NM_172779	Ddx26b	52.3709	1.00545	0.341097	2.94769	0.00320156	0.0177099
NM_001168615	Tifab	168.564	0.805495	0.273333	2.94693	0.00320942	0.0177163
NM_133759	Zbtb3	156.475	0.842247	0.285795	2.94703	0.0032084	0.0177163
NM_029802	Arfip2	171.843	0.807461	0.27397	2.94726	0.00320607	0.0177163
NM_025862	Acad8	124.765	0.847134	0.287466	2.94691	0.00320971	0.0177163
NR_030695	B330016D10Rik	3624.52	0.674029	0.228761	2.94643	0.00321467	0.0177244
NM_025592	Rpl35	348.158	0.777297	0.263798	2.94656	0.00321335	0.0177244
NM_054042	Cd248	29.9149	1.09728	0.372438	2.94621	0.00321693	0.0177272
NM_026931	1810011O10Rik	462.778	0.845067	0.286891	2.94561	0.00322322	0.0177522
NM_020566	Dnajc4	94.9385	0.909484	0.308826	2.94497	0.00322986	0.0177791
NM_010110	Efnb1	408.611	0.809867	0.275116	2.94372	0.00324289	0.0178407
NM_029602	Znrd1as	154.981	0.802442	0.272609	2.94356	0.00324456	0.0178407
NM_145542	Ahcyl1	473.701	0.71471	0.24292	2.94217	0.00325924	0.0179117
NM_001093764	Myadm	172.684	0.799027	0.271615	2.94176	0.00326348	0.0179253
NM_182694	Ggn	63.9898	0.982742	0.334104	2.94142	0.00326709	0.0179354
NR_045055	3110056K07Rik	1402.79	0.764376	0.259965	2.94031	0.00327888	0.0179904
NM_144500	Osbpl2	719.049	0.707827	0.240754	2.94004	0.00328165	0.0179959
NM_178659	Jmjd4	67.0057	0.960822	0.326892	2.93927	0.00328988	0.0180313
NM_011343	Sec61g	57.4775	0.947723	0.322461	2.93903	0.00329239	0.0180353
NM_025331	Gng11	48.3382	1.0022	0.341093	2.9382	0.00330123	0.0180739
NM_025992	Herc6	195.538	0.843803	0.287248	2.93754	0.00330829	0.0181028
NM_025313	Atp5d	572.811	0.744331	0.253429	2.93704	0.00331366	0.0181224
NM_153420	Acpl2	98.1541	-0.899448	0.306268	-2.9368	0.00331622	0.0181266
NM_147778	Commd3	2368.07	0.752945	0.256412	2.93647	0.00331972	0.018136
NM_153399	Syne1	32.368	1.04993	0.357623	2.93586	0.0033262	0.0181519
NM_026001	Rnaseh2b	140.516	0.836153	0.284801	2.93592	0.00332563	0.0181519
NM_001160400	Megf8	74.1705	0.913496	0.311229	2.93513	0.00333408	0.0181851
NM_145625	Eif4b	375.616	0.736399	0.250935	2.93463	0.00333948	0.0182013
NM_028457	Dem1	133.197	0.827218	0.281892	2.93452	0.00334065	0.0182013
NM_011711	Fmnl3	88.2287	0.867835	0.295803	2.93383	0.00334808	0.018232
NM_007951	Erh	301.146	0.737305	0.251348	2.9334	0.0033527	0.0182474
NM_027297	Prpf4	389.066	0.720943	0.245788	2.93319	0.00335498	0.01825
NM_030731	Trim23	127.281	0.823922	0.280987	2.93224	0.00336525	0.018296
NM_011875	Psmd13	191.143	0.803004	0.273929	2.93143	0.00337408	0.0183342
NM_033373	Krt23	22.6496	-1.14396	0.390291	-2.93104	0.00337825	0.0183471
NM_011418	Smarcb1	451.692	0.828039	0.282752	2.9285	0.00340601	0.0184876
NM_011490	Stau1	495.628	0.739946	0.252699	2.92817	0.00340959	0.0184876
NM_028036	Tmco6	174.328	0.812445	0.277451	2.92824	0.00340884	0.0184876
NM_181854	Zfp828	179.395	0.899031	0.307127	2.92723	0.00341994	0.0185338
NM_008750	Nxn	33.193	1.05411	0.360129	2.92705	0.00342194	0.0185347
NM_001201391	Beta-s	22.5379	-1.11426	0.380776	-2.92629	0.00343032	0.0185702
NM_001142322	Myo9b	328.458	0.790981	0.270318	2.92612	0.00343222	0.0185706
NM_018736	Mre11a	186.104	0.811693	0.277516	2.92486	0.00344613	0.0186359
NR_030738	2410006H16Rik	205.763	0.859289	0.293807	2.92467	0.00344817	0.018637
NM_153119	Plekho2	399.359	0.733426	0.25093	2.92283	0.00346863	0.0187324
NR_045611	Irf3	4337.03	0.672689	0.230156	2.92275	0.00346951	0.0187324
NM_028769	Syvn1	185.501	0.798591	0.273277	2.92228	0.00347482	0.0187511
NM_009974	Csnk2a2	163.248	0.879894	0.301286	2.92046	0.00349514	0.0188507
NM_178759	Timd4	85.7225	0.921422	0.315553	2.92003	0.00350001	0.018867
NM_148929	Slc9a8	1062.15	0.683677	0.234257	2.91849	0.00351733	0.0189502
NM_138753	Hexim1	5928.57	0.705685	0.241826	2.91816	0.00352109	0.0189604
NM_145417	Rnpep	411.119	0.744426	0.255153	2.91756	0.00352777	0.0189706
NM_001163635	Tnks2	442.317	0.790351	0.270901	2.91749	0.00352858	0.0189706
NM_028790	Acot12	98.0399	-0.910609	0.312115	-2.91754	0.00352805	0.0189706
NM_172281	Rnf40	169.978	0.798777	0.273831	2.91705	0.00353363	0.0189877
NM_183020	Atxn2l	186.1	0.80938	0.277536	2.91631	0.00354201	0.019014
NM_173865	Slc41a1	209.109	0.795908	0.272949	2.91595	0.00354603	0.019014
NM_178745	Tmem229b	113.871	0.880476	0.301944	2.91602	0.00354527	0.019014
NM_001029842	Slc16a6	158.092	0.817049	0.280184	2.91611	0.00354424	0.019014
NM_176979	Topbp1	217.927	0.789028	0.27067	2.91509	0.00355587	0.0190567
NM_013870	Smtn	81.1066	0.92022	0.31575	2.9144	0.00356378	0.0190828
NM_025529	Nudt8	102.99	0.893407	0.306557	2.91433	0.00356451	0.0190828
NM_016740	S100a11	29.65	1.0623	0.364604	2.91359	0.00357302	0.0191147
NM_133749	2900064A13Rik	163.011	0.795745	0.273125	2.91348	0.00357424	0.0191147
NM_010175	Fadd	311.154	0.778928	0.267486	2.91203	0.00359087	0.0191632
NM_026776	Vps25	1011.66	0.717066	0.246211	2.9124	0.00358667	0.0191632
NM_019747	Zfp113	733.017	0.699785	0.240305	2.91208	0.00359034	0.0191632
NM_007609	Casp4	127.518	0.875822	0.30074	2.91222	0.00358868	0.0191632
NM_019949	Ube2l6	85.4994	0.90056	0.309273	2.91186	0.00359282	0.0191636
NM_026523	Nmb	136.987	0.820574	0.281853	2.91136	0.00359864	0.0191846
NM_145499	Cyp2c70	137.964	-0.817605	0.280946	-2.91019	0.00361212	0.0192463
NM_026391	Ppp2r2d	112.869	0.86674	0.297891	2.90959	0.00361902	0.019273
NM_007798	Ctsb	645.051	0.713663	0.245395	2.90823	0.00363485	0.0193471
NM_001111304	Tbc1d9	49.1769	0.961885	0.330829	2.9075	0.00364327	0.0193716
NM_178744	Zbtb1	296.709	0.817915	0.281306	2.90756	0.00364256	0.0193716
NM_133954	AA960436	244.795	0.760245	0.261519	2.90704	0.00364872	0.0193904
NM_030081	Zfyve20	120.941	0.830338	0.285659	2.90675	0.00365206	0.019398
NM_133671	U2af2	556.784	0.701897	0.241541	2.90591	0.00366188	0.0194095
NM_001007581	2810408M09Rik	574.656	0.701499	0.241401	2.90596	0.00366133	0.0194095
NM_009938	Copa	311.819	0.784535	0.269963	2.90608	0.00365982	0.0194095
NM_177920	Serpina7	30.6068	1.12538	0.387258	2.90602	0.00366053	0.0194095
NM_018786	Prpf40b	98.3811	0.845443	0.290959	2.90571	0.00366419	0.0194116
NM_001142920	Tcf7l2	2287.1	0.746834	0.257096	2.90488	0.00367389	0.0194528
NM_021606	Nek6	79.2041	0.894509	0.30796	2.90463	0.00367684	0.0194558
NM_022655	Ireb2	447.04	0.701975	0.241684	2.90451	0.00367829	0.0194558
NM_025859	Arl1	393.052	0.750498	0.258511	2.90316	0.00369422	0.0195299
NM_177250	Lingo4	64.7653	-0.916538	0.315761	-2.90263	0.00370043	0.0195525
NM_025907	Mettl6	945.098	0.669805	0.230773	2.90245	0.00370261	0.0195539
NM_145209	Oasl1	25.9307	1.10304	0.380076	2.90215	0.00370609	0.0195621
NM_008444	Kif3b	93.7501	0.866913	0.298766	2.90164	0.0037121	0.0195734
NM_010016	Cd55	122.72	0.827739	0.285255	2.90176	0.00371078	0.0195734
NM_170590	Cpne1	486.486	0.725304	0.250087	2.9002	0.00372922	0.0196535
NM_011914	Whsc2	318.087	0.740487	0.255374	2.89961	0.00373625	0.0196803
NM_001145958	Crocc	280.048	0.746788	0.257634	2.89863	0.00374791	0.0197315
NM_007652	Cd59a	72.3089	0.913198	0.315076	2.89835	0.00375136	0.0197394
NM_029011	Pyroxd2	192.248	0.804999	0.277775	2.89802	0.00375524	0.0197496
NM_176849	Arglu1	1000.5	0.706586	0.243838	2.89777	0.00375832	0.0197555
NM_009981	Pcyt1a	182.394	0.796994	0.275148	2.8966	0.00377233	0.0198189
NM_026826	Mrps18c	317.347	0.723259	0.249725	2.89622	0.00377683	0.0198323
NM_148930	Rbm5	382.268	0.714047	0.246578	2.89582	0.00378171	0.0198476
NM_134071	Ankrd32	223.169	0.797964	0.275614	2.89523	0.00378886	0.0198749
NM_001146309	Dbnl	127.524	0.842792	0.291119	2.89501	0.00379152	0.0198785
NM_009949	Cpt2	573.99	0.75985	0.262521	2.89444	0.00379839	0.0199043
NM_008695	Nid2	383.751	0.710369	0.245502	2.89354	0.00380928	0.0199288
NM_008348	Il10ra	155.498	0.792108	0.273775	2.89328	0.00381243	0.0199288
NM_025931	Ift27	42.422	0.982467	0.339518	2.89371	0.00380717	0.0199288
NM_019734	Asah1	144.289	0.796486	0.27527	2.89347	0.00381005	0.0199288
NM_016665	Stra13	297.51	0.767908	0.265414	2.89324	0.00381288	0.0199288
NM_019411	Ppp2ca	376.549	0.720911	0.249206	2.89283	0.00381785	0.0199445
NM_001081360	Camsap2	382.925	0.732569	0.253254	2.89262	0.00382038	0.0199474
NM_001163718	0610007P22Rik	70.2694	0.918218	0.317475	2.89225	0.00382495	0.0199525
NM_025886	Rassf7	53.0096	-0.952067	0.329182	-2.89222	0.0038253	0.0199525
NM_145353	Yipf3	426.48	0.749677	0.259254	2.89167	0.00383196	0.019977
NM_021451	Pmaip1	336.313	0.742958	0.256956	2.89139	0.00383546	0.019985
NM_138748	Ppp2r4	247.527	0.827284	0.286229	2.89029	0.0038489	0.0200447
NM_145445	Eif2b2	89.8105	0.868533	0.300592	2.8894	0.00385972	0.0200907
NM_001001152	Zfp458	96.3867	0.899409	0.311395	2.88833	0.00387297	0.0201494
NM_001126182	Naip2	38.6325	1.00629	0.348634	2.88637	0.00389714	0.0202647
NM_009582	Map3k12	47.4929	0.98088	0.339875	2.886	0.0039017	0.020278
NM_144874	Cox15	420.18	0.784562	0.271877	2.88573	0.00390511	0.0202854
NM_028262	Setd3	84.9559	0.860998	0.298454	2.88486	0.00391584	0.0203203
NM_010591	Jun	1230.09	0.788368	0.273264	2.88501	0.00391406	0.0203203
NM_178878	Hadha	191.516	0.800594	0.277535	2.88466	0.0039184	0.0203232
NM_026890	Ngdn	218.842	0.801329	0.277899	2.88353	0.00393249	0.0203858
NM_145402	Tmem51	58.8288	0.969089	0.336126	2.88311	0.00393765	0.0203915
NM_001199940	Serpina3i	20.9823	1.10529	0.383345	2.88327	0.0039357	0.0203915
NM_144858	Dus3l	72.2564	0.888687	0.308272	2.8828	0.00394162	0.0203915
NM_009351	Tep1	319.37	0.745713	0.258671	2.88287	0.00394073	0.0203915
NM_130454	Recql5	159.641	0.782748	0.271654	2.88142	0.00395892	0.0204197
NM_177214	Snrnp200	282.529	0.740185	0.256863	2.88163	0.00395622	0.0204197
NM_011354	Serf2	491.161	0.711686	0.247006	2.88125	0.00396107	0.0204197
NM_029701	Spcs3	450.466	0.713897	0.247774	2.88124	0.00396115	0.0204197
NM_001081260	Tnks1bp1	40.1686	1.02661	0.356198	2.88215	0.00394972	0.0204197
NM_001002929	Nup85	220.413	0.750688	0.260512	2.88158	0.00395683	0.0204197
NM_026029	Glod4	72.23	0.931024	0.32307	2.8818	0.00395405	0.0204197
NM_030004	Cryl1	69.8331	0.90039	0.312519	2.88107	0.0039633	0.0204204
NM_022433	Sirt3	238.928	0.777372	0.269838	2.88088	0.00396561	0.0204219
NM_026741	Zfp579	154.941	0.780419	0.270917	2.88066	0.00396846	0.0204262
NM_008956	Ptbp1	610.035	0.702211	0.243805	2.88021	0.00397409	0.0204448
NM_146152	Ipo13	337.449	0.736894	0.255893	2.8797	0.00398057	0.0204678
NM_175180	Wdr44	207.577	0.769038	0.267151	2.87867	0.00399359	0.0205243
NR_028589	Gm14005	42.5034	0.987345	0.343043	2.8782	0.00399954	0.0205445
NM_009811	Casp6	523.969	0.71475	0.248367	2.8778	0.00400464	0.0205603
NM_146253	Zbtb6	508.951	0.742539	0.258112	2.87681	0.00401721	0.0206144
NM_008740	Nsf	1106.59	0.737638	0.256542	2.87531	0.00403626	0.0207016
NM_009086	Polr1b	199.735	0.758838	0.264004	2.87434	0.00404869	0.020728
NM_183172	Ric8b	118.585	0.807952	0.281059	2.87467	0.0040445	0.020728
NM_008084	Gapdh	822.81	0.750414	0.261059	2.87449	0.00404675	0.020728
NM_145371	Eif2b1	195.793	0.756779	0.263294	2.87427	0.00404956	0.020728
NM_009166	Sorbs1	476.219	0.703748	0.244976	2.87272	0.00406956	0.0208198
NM_025510	2310004I24Rik	461.09	0.697612	0.242938	2.87156	0.00408446	0.0208855
NM_008043	Frat1	152.239	0.844885	0.294268	2.87114	0.00408997	0.0208926
NM_011149	Ppib	1025.48	0.738558	0.257229	2.87121	0.00408907	0.0208926
NM_021714	Wbp11	1263.46	0.672069	0.23411	2.87073	0.00409519	0.0209088
NM_153592	Erlin2	536.774	0.714156	0.248788	2.87054	0.00409768	0.020911
NM_026603	Denr	713.904	0.69137	0.240895	2.87001	0.00410458	0.0209356
NM_001001881	2510009E07Rik	897.931	0.718429	0.250373	2.86944	0.00411204	0.0209632
NM_026055	Rpl39	285.215	0.806091	0.281135	2.86727	0.00414027	0.0210768
NM_009499	Vasp	429.376	0.774024	0.269981	2.86696	0.00414437	0.0210768
NM_025301	Mrpl17	258.069	0.743602	0.259338	2.86731	0.00413974	0.0210768
NR_045700	1700028E10Rik	290.948	0.745685	0.260099	2.86693	0.00414472	0.0210768
NM_001045520	Clint1	390.418	0.722262	0.251922	2.86701	0.00414365	0.0210768
NM_001001184	Ccdc111	270.895	0.740198	0.2582	2.86676	0.004147	0.0210778
NM_029730	Mospd2	263.44	0.756144	0.263851	2.8658	0.00415957	0.02111
NM_030057	Trappc6b	214.762	0.773346	0.269847	2.86586	0.00415874	0.02111
NM_029485	Spata24	52.4672	0.951484	0.331994	2.86597	0.00415735	0.02111
[truncated: 9,274 more rows]
