# Supplementary material for: Nascent RNA sequencing analysis provides insights into enhancer-mediated gene regulation
Source: BMC Genomics. 2018 Aug 23;19:633. doi: 10.1186/s12864-018-5016-z (PMC6107967; doi:10.1186/s12864-018-5016-z)
Supplement: Supplementary file 7 — Table S3. Identified enhancers using Hdac3 WT and KO PRO-seq data derived from the mouse liver. (XLSX 381 kb) [file 12864_2018_5016_MOESM7_ESM.xlsx]

## Sheet: Table-S3 enhancers in mouse liv
Enhancer_ID	chr	start	end	center	FANTOM5	associated_gene-FANTOM5	associated_gene-50kb	associated_gene-4DGenome	Cell/Tissue	Detection_method	PMID	closest_gene	distance
483	chr12	16632431	16634786	16633447	N	NA	Lpin1	Ptprn2,Greb1,Pola1,Ehbp1,Trib2,Lpin1,Ntsr2,E2f6,Hpcal1,Map3k9,Map3k4,4732491K20Rik,Camk4,Nubpl,Daam1	Th1	Hi-C	24067610	Lpin1	42661
1334	chr2	31445103	31462584	31459818,31453685,31455570	N,N,N	NA;NA;NA	Ass1	Rad51l1,Capn7,Atp6v1e1,Slc25a18,Nup93,Abl1,Exosc2,Prrc2b,Col5a1,Ass1,Nqo1,Scrt1,Gtf2ird2,Rps3a,Fah,Ano6,Cript,Pigf,Arsa,Rassf1,Kif21b,Gapdh,Klf11,Snhg8,Stub1,Nbeal2,Nradd,1700105P06Rik,AI846148,Cox6b2,Herpud2,Ifrd2,Mbd3,Rps14,Rras2,4930549G23Rik,Cep192,Psmd11,Ggta1,Mllt6,Slc13a3,Ercc1,Lamc3,Med12l,Nrxn3	Th1,ESC	Hi-C,ChIA-PET	24067610,24213634	Ass1	7686
680	chr13	62906512	62909814	62908296	Y	NA	Fbp1	2010111I01Rik,Fancc,Ptpdc1,Zfp367,1110018J18Rik,Polk,Col4a3bp,Ptch1,2210408I21Rik,Hdac8,Polr3gl,2210016F16Rik,Hnrnpk,Limk2,Cdkal1,Fbp1,Ppwd1,Pde4d,1700084F23Rik,Cdc14b,Foxc1,Erap1,Papd4,Fam19a4	Th1	Hi-C	24067610	Fbp1	18276
1881	chr6	97260990	97266564	97262559,97265428	N,Y	NA;NA	NA	Arl6ip5,Hoxa5,Mira,2700086A05Rik,Hoxa3,Ccdc37,A130022J15Rik,Tmf1,Frmd4b,Lmod3,Cntn4,Creld1,Il17rc,Prkar2a,Mitf	Th1	Hi-C	24067610	Arl6ip5	50198
1586	chr4	150779808	150791114	150781508,150785051,150787117	N,N,N	NA;NA;NA	NA	Eps15,Eno1,Mfsd11,Wnt9a,Atrnl1,Per3,Uts2,Pde4b,Rere,B930041F14Rik,Kcnq1,Spsb1,Pde11a,Clspn,Gm572,Ccnd2,Hspa8	Th1,ESC	Hi-C,ChIA-PET	24067610,24213634	Errfi1	63977
1665	chr5	123190833	123206574	123191309,123196590,123196762,123201729	N,N,Y,N	NA;NA;NA;NA	Hpd,Psmd9	Psmd9,Hpd,Lemd2,D130017N08Rik,Pbx3,P2rx4,Rreb1,Ccdc62,Slc7a5,BC048644,Slbp,Atxn2,Kdm2b,Mei1,Bcl7a,Foxk1,Tmem214,Mapre3,Rnf34,Upk3b,Dtx2,Tnik,B4galnt2,Pigg,Ift81,Tmem120b,Arhgef3,D5Ertd605e,Pan3,B3galtl,Caln1,Mlxip,Clpb,Srsf11,Mad1l1	Th1	Hi-C	24067610	Hpd	8147
321	chr10	95658199	95662644	95659934	N	NA	NA	Vmn2r83,Nr2c1,Fgd6,1700017N19Rik,Ccdc149,Sod3,Fyn,Arid3a,Bend4,4932415G12Rik,Lims1,Tspan15,Eea1,Trpm3,Sobp,Slc26a10,Dtx3,Arhgef25,Gm10754,Rab27b	Th1	Hi-C	24067610	Nudt4	94032
656	chr13	52152249	52156899	52153786,52156067	N,N	NA;NA	NA	Fam120a,Gadd45g,4921525O09Rik,Fam193b,Ddx41,Sema4d,Fgfr4,Atg10,Dhfr,Hivep1,Lrp1,Nol11,5430437J10Rik,Gfra1,Acsf2,Thada,Zmynd11,Secisbp2,Tollip,Hivep2,Ccdc127,Lrrc14b,Ythdf2,Tgfbr3	Th1	Hi-C	24067610	Gadd45g	305574
1886	chr7	101084517	101086854	101085987	N	NA	Fchsd2	Katnal1,Umodl1,Atg16l2,Arhgef17,Gm525,Fchsd2,Igf2bp1,Spnb3,Fbxl19,Ins2,Nr1i3,Vmn2r80,Tdrd12,Pde8a,Nebl,Slco2b1,Cul3,Auts2,Lama4,1700081L11Rik,Arap1,Nupr1,Neu2,Cpne1,Erc1,Fam168a,Mcmbp,Chid1,Clpb,Gm15698,2210409E12Rik,Rnf121,Ptpre,St6galnac6,St3gal5,Stard10,Rbm6,Prx,Hipk4	Th1	Hi-C	24067610	Fchsd2	21921
79	chr1	172650571	172667793	172651582	N	NA	Dusp23,Crp	Dars,Sdccag8,Hmga2-ps1,1700016C15Rik,Cr2,Ankrd26,Pid1,Pbx1,Kif26b,Pou2f1,Olfr16,Cacna1c,Dusp23,Trove2,Uchl5,Rgl1,Fam78b,Ccdc19,Fcrl6,Spna1,Vsig8,Apcs,Zp3r,Xpr1,4933439K11Rik,Olfr414,Cd34,Gm16897,Plekhh2,R3hdm1,Dnm3,Slamf9,Zfp697,Hnrnpa1,Cbx5,Nos1ap,Rps6kc1,Hdac4,Fmn2,Rgs7,Cep170,Smyd3,Ush2a,Kcnh1,Hhat,Syne2,Ptpn21,Snd1,Stx6	Th1,ESC	Hi-C,ChIA-PET	24067610,24213634	Dusp23	17597
1206	chr2	103850747	103851588	103851456	N	NA	NA	Caprin1	Th1	Hi-C	24067610	Caprin1	53107
1616	chr4	57781505	57818111	57783077	N	NA	Akap2	Mdn1,Palm2,Fggy,1810013L24Rik,Sept6,Apoc1,Nfkb2,Lyn,Ikbkap,BC026590,1110054O05Rik,Anxa2,Ccnjl,LOC622167,Akap2,Txndc8,Dnajc25,Fam26e,Bet3l,Zfp618,Dmrtb1,Fam43b,Musk,Ncoa1,Cdk5rap2,Acer2,Bckdha,Atp5sl,B3gnt8,Ddx58,E130308A19Rik,Camta1,Lemd1,Txn1,Dync1i2,Zcchc7,1700009N14Rik,4930552N02Rik,Fam71d,2210408I21Rik,Cap1,Pappa,Gtl3,Cpa6,Nr4a3,Svep1,Spata6,Lpar1,Wwox,Zbtb40,Prdm2,Kdm4a,Ulk4	Th1,ESC	Hi-C,ChIA-PET	24067610,24213634	Akap2	27137
1585	chr4	150744154	150746992	150746266	N	NA	NA	Dgkb,Rere,Tada3,Ptpro,Hivep3,Gm5431,Gm12185,Tbc1d22b,Tmem217,Plch2,Slfn8,Camta1,Prdm16,Sema4d,1700045H11Rik,Eng,Trfr2,Actl6b,Fpgs,Csgalnact1,BB031773,Insl5,Efhd2,2510039O18Rik,Raver2,Osbpl9,Spen,Kif1b,Akap1,Lrp8,Mapk1,Tnfrsf9,Smpd3,Fcgr1,Errfi1,Strbp,Rabgap1,Kdm2b,Gng10	Th1	Hi-C	24067610	Errfi1	108099
1271	chr2	167564055	167566707	167565625	N	NA	Snai1	Nek7,Rnf114,Barhl1,1700025C18Rik,Ptplad1,2010321M09Rik,Mafb,Smad7	Th1,ESC	Hi-C,ChIA-PET	24067610,24213634	Snai1	25828
1792	chr6	142537444	142539709	142538711	Y	NA	Kcnj8	Kcnj8,Abcc9	Th1	Hi-C	24067610	Kcnj8	31647
1583	chr4	150704616	150709177	150707033	N	NA	NA	Zfp735,E2f3,1700045H11Rik,Casz1,Slc25a33,Rere,Slc45a1,Nol6,Kif1b,Errfi1,Camta1,Zfp668,Cpt2,Scmh1,Ppm1h	Th1	Hi-C	24067610	Errfi1	145914
1582	chr4	150683459	150687282	150686300	N	NA	NA	Slc45a1,Tie1,Rere,Btbd9,4930522H14Rik,Nphp4,Mical3,Rap1gds1,Csrp2bp,Nfatc4,Rpl8,Hsp90ab1,Ikbip,Apaf1,Xylt1,Zfp592,Aurkb,Yap1,Itgb1,Blmh,Mrps18c,Helq,Zc3h4,Prmt3,Cdc34,Nop2,Ift140,Cramp1l,Eef1a1,2010111I01Rik,Nampt,Fam129b,Tex14,Ipmk,Ubxn7,Ppm1m,Rpl18,Sphk2,Twsg1,Igdcc4,Plekhg3,Mir5135,Smad7,Snapc2,Pgp,Tfrc,Fbxl21,Plin3,Vps13b,Eml5,Hist2h2ac,Hist2h2ab,Hist2h2be,Cstf2,Sesn2,Pcmtd1,Hist1h2bp,Polr2a,…	Th1,ESC	Hi-C,ChIA-PET	24067610,24213634	Errfi1	167809
1090	chr18	46643415	46646643	46644754	Y	NA	Tmed7,Eif1a	Cd86,Scgb3a2,Trim36,Ppara,Ppp2r2b,Commd10,Psmb2,Bivm,Kdelc1,Fhod3,Kcnn2,Mapkapk5,Rab27b,Pdgfc,Epc2,Stk38l,Plekha2,4833403I15Rik,Isoc1,Cul2,Snd1,Vmn1r206,4930474G06Rik,Gm949	Th1	Hi-C	24067610	Eif1a	45711
2189	chr9	42270341	42281048	42271984,42279881	N,Y	NA;NA	Sc5d	Paox,Sorl1,Pik3c2a,Snx19,Ube2j2,Sc5d,Grik4,Senp8,Myo9a,Tyk2,9030425E11Rik,4930546K05Rik,Stac,Tecta,Tpm1,Slc6a20a,Tbcel,Tcf12,St3gal4,Pou2f3,Tmem136,Kirrel3,Scn3b,Dscaml1,Arhgef12,Ccdc33,Bbs9,Ubash3b,Zfyve16,Stt3a	Th1	Hi-C	24067610	Sc5d	6041
1875	chr6	90505071	90516292	90507046,90515088,90509258	Y,N,N	NA;NA;NA	Klf15,Aldh1l1	Nrxn3,Vmn1r40,Trhde,Gm101,Plxna4,B230378P21Rik,Vmn1r11,Prickle2,Cftr,Mir468,Exoc6b,Cnnm1,Adamts9,1700011F03Rik,Ccdc48,9530026P05Rik,Jazf1,Vmn1r54,Eefsec,Tmem74,Adra2a,Nup210,Zxdc,Nr2c2,Bms1,Aldh1l1,Iqsec1,Clasp1,2900060B14Rik,Vmn1r6,Sfi1,Syn2,4930590J08Rik,Zfp827,Creb5,BC048671,Skap2	Th1,ESC	Hi-C,ChIA-PET	24067610,24213634	Aldh1l1	34556
1677	chr5	142925754	142934660	142926548,142929264,142931956	Y,Y,N	NA;NA;NA	Fbxl18,Actb,Fscn1	Fbrsl1,Sppl3,Zfp113,Mafk,Tmem184a,Nf2,Cyth3,Slc9a9,Stap1,Spata1,Tnrc18,Tex14,Srpk1,Fscn1,Clrn2,Qdpr,Actb,Pfdn2,Klhdc9,Gss,Acss2,Foxk1,Fbxl18,Spice1,Kcnk3,Fam193a,Sfxn3,Pdzd7,Ccdc164,Heatr2,1700084E18Rik,Lrrc8a,Galnt9,Dtx2,Galnt10,Magi2,Uso1,Elfn1,Gpr179,Rnf216,Pan3,Ccdc64,Rac1,Daglb,Dync1li2,Plekhj1,Sf3a2,Pdk1,Cox11,Stxbp4,Chchd2,Rabgef1,Gm2a,Olfr311	Th1,NSC,ESC,NPC	Hi-C,ChIA-PET	24067610,24213634	Actb	19030
1173	chr19	38357126	38373588	38372618	Y	NA	Tmem20	Hivep2,Cpeb3,Lgi1,Tm9sf3,9930023K05Rik,Kdelr1,5730455O13Rik,Pde6c,Noc3l,Emx2os,Wnt7b,Hells,AA387883,Mex3a,Mir1905,Rab25,Fam76b,Fam134b,Gnaq,Myof,Vti1a,Crtac1,Il2ra	Th1	Hi-C	24067610	Tmem20	22392
450	chr11	86865307	86873371	86870374,86872024	N,Y	NA;NA	NA	Vmp1,Gdpd1,Prr11,4921508A21Rik,Slc36a1,Inpp4b,Kif15,Tmem42,Dhx40,Cltc,Ypel2,Ugp2,Ywhae,Ap2b1,Tanc2,Msi2,Mapk8ip3,Med13,Ift140,Tmem204,Hormad2,Rph3al,Nle1,Unc45b,Bahcc1	Th1,ESC	Hi-C,ChIA-PET	24067610,24213634	Dhx40	57647
435	chr11	79280095	79282736	79281565	N	NA	Wsb1	Nf1,Maml3,Tnfaip1,Ift20,Ksr1,Hnf1b,Nsd1,Malat1,Dnajb8,Ppp6r3,Kctd10,LOC432562,Spire2,Wsb1,Ccdc117,Phlpp1,Lgals9,Srrm2,Tceb2	Th1,NSC	Hi-C,ChIA-PET	24067610,24213634	Wsb1	25400
1280	chr2	167826232	167869905	167828527,167827146,167841421,167847848,167844727,167851832,167856745,167860701,167864548	N,N,N,N,Y,N,N,Y,Y	NA;NA;NA;NA;NA;NA;NA;NA;NA	NA	0610008F07Rik,Ano6,Tcea2,Rgs19,9830001H06Rik,Znfx1,1500012F01Rik,Wnt2b,Slc9a8,Gm2447,Rassf2,Tmem189,Phf21a,Fmn1,Ppm1h,Pard6b,Adnp,Ankrd22,Ptpn1,Fam65c,Rbm39,Prex1,Ccdc46,Hs6st2,Klhl23,Rtf1,Cebpb,Ntsr1,C530008M17Rik,Pcf11,Fmn2,Nhlh1,Dlgap1,Rae1,Ehmt1,Cyp20a1,Ptgis,Zfp217,Dnajc5,Cir1,Scrn3,Srsf10	Th1,ESC	Hi-C,ChIA-PET	24067610,24213634	Ptpn1	62422
673	chr13	60468146	60482051	60480340	Y	NA	NA	Cdc14b,Gm12830,Zcchc6,Etohd2,Isca1,Dapk1,1700100L14Rik,Hecw1,Nlrp4f,Mctp1,Ctla2a,Tpbpa,Atg10,Kif13a,Ror2,Agtpbp1,BC018507,Spock1,Klhl3,Ctsr	Th1	Hi-C	24067610	Dapk1	119896
296	chr10	8084939	8090483	8086859,8089270	N,N	NA;NA	NA	Nkain2,Trdn,Tusc3,B230208H11Rik,Chst11,Nrbp1,Cep135,Oprm1,Ipcef1,Ppil4,Tab2,9130014G24Rik,Lect1,Igsf3,Prep,Pbld2,Ust,Rasa1,Syne1,Zc3h12d,Ndufb4,Cttnbp2,Hivep2,BC048602,Osr2,Pex7,Jmjd1c,Sash1,Ksr1	Th1	Hi-C	24067610	Tab2	128816
242	chr10	3630321	3632161	3631004	Y	NA	NA	Plekhg1,4930401C15Rik,H60c,Plch1,Cwf19l2,Chat	Th1	Hi-C	24067610	Iyd	90042
1218	chr2	12032497	12035074	12033771	Y	NA	NA	Sfmbt2,Celf2,Fam188a,Nebl,Cacnb2,Kcnh7,Cubn,Rsu1,Ate1,Arhgef3,Itga8	Th1	Hi-C	24067610	Ankrd16	254744
2148	chr9	122020185	122024644	122020528,122023069	N,Y	NA;NA	C85492	Lyzl4,4930596M17Rik,1700048O20Rik,Atxn7l1,Gm9524,Cdcp1,Ubp1,Vipr1,Snrk,Ulk4,Olfm2,Aagab,Ccbp2,Zfp846	Th1	Hi-C	24067610	C85492	24159
1155	chr19	23060301	23073417	23065779,23068744,23061337	N,N,N	NA;NA;NA	NA	Klf9,Anxa6,4931440J10Rik,Trpm6,Ptar1,Tbx2,Mamdc2,Rfx3,Gldc,Prkg1,Krt80,Nudcd1,Sorcs3,Senp5,Ubap2l,1500015L24Rik,Pax2,Olfr1497,Cyp2c68,Atrnl1,Plce1	Th1,ESC	Hi-C,ChIA-PET	24067610,24213634	Klf9	67809
541	chr12	7862220	7921398	7920142	Y	NA	NA	Slc8a3,Lrrc49,Pip5k1b,Fbxl13,Tbc1d2,Txnrd1,Aspg,Npas3,7420701I03Rik,Slit3,Magi2,Synj2bp,Cys1,Dock4,Dgkb,Tmem18,Ttll5,Ncoa1,Klf9,Klhl29,Lrfn5,1110057K04Rik,Adarb2,Vldlr,Apob,Adam5,Mipol1,Cog5,1110031I02Rik,Add1,G2e3,Agr2,Gm889,Rtn1,Impdh2,Qrich1,Nrxn3,Lamb1,Rgs6	Th1,ESC	Hi-C,ChIA-PET	24067610,24213634	Apob	56279
1874	chr6	90434315	90437060	90435941	N	NA	Klf15	Frmd4b,Xpc,Lsm3,Gfod1,Tspan4,Snx14,Ralgapb,1110051M20Rik,Anp32e,Cst3,Zfp346,Rpl30	Th1,ESC	Hi-C,ChIA-PET	24067610,24213634	Klf15	25566
1251	chr2	163594334	163598148	163596202,163596115	Y,Y	NA;NA	Hnf4a,Ttpal,Serinc3	NA	NA	NA	NA	Ttpal	4166
2048	chr8	126773390	126776119	126775063	N	NA	NA	4930402H24Rik,Kdm5b,4931440L10Rik,2210010C17Rik,Jag2,Slc25a42,Pcnxl2,Slc35f3,Olfr477,Tmco7,Adamts18,Zc3h18,Pacs2,Mina,1700022E09Rik,Txndc9,Eif5b,Ermn,Pkd1l3,Gm505,Exoc8,Tomm20,Inpp4b,Chac1,Clec18a,Wdr59,Crispld2,Nrp1,Gm16675,Irf2,Arhgap10	Th1	Hi-C	24067610	Tomm20	169802
944	chr16	90196742	90199838	90197608	Y	NA	Sod1	Gm10789,Dscr3,Fchsd2,Tfb2m,Cnst,Rarb,1810013L24Rik,Tiam1,Ptcd3,Scel,Snap29,Col8a1,Scaf4,Arid1a,Srrm3,Sod1,Hist1h4f,Lrrc56,Hras1,Slc25a36,Dpy19l4,Chd2,Sik1,Hn1,Ifnar2,Kdm4d,Cwc15,Zc3h7b,Tex14,Krcc1,Gcfc1	Th1,ESC,Ter119	Hi-C,ChIA-PET,Capture-C	24067610,24213634,24413732	Sod1	20904
1321	chr2	27620729	27627331	27622488,27625918	N,N	NA;NA	Rxra	Nav3,Scfd1,Arhgap15,Bend7,Nudt5,Abca2,Fut7,Brd3,Ralgapa2,Frmd5,Col5a1,Arhgef12	Th1	Hi-C	24067610	Rxra	49870
2270	chrX	38472982	38474770	38473703	Y	NA	Lamp2	Lamp2,Arx,P2ry4,Slc6a14,Mcts1,Esx1,Eif1,Polr2a,Gm5129,Dnajb6,Fam72a,Srgap2,Gmeb2,Agfg1	Th1,NSC,ESC	Hi-C,ChIA-PET	24067610,24213634	Lamp2	16527
1587	chr4	150797371	150801422	150799292	N	NA	NA	Angptl7,Mtor,Rere,Alpl,Zc3hav1,Ubr4,Aim1,Per3,1700045H11Rik,Abcb1b	Th1,ESC	Hi-C,ChIA-PET	24067610,24213634	Errfi1	53669
208	chr10	121485602	121499627	121486525,121489535,121494090	N,N,Y	NA;NA;NA	Rassf3	BC067068,Rassf3,Srgap1,Ppm1h,Xrcc6bp1,R3hdm2,Dgka,Pmel,Slc39a6,Pds5b,Rtkn,2810021J22Rik,Epas1,Cdk17,Tbc1d30,Gns,Tbk1,Helb,Rab36,Rtdr1,Sytl2,Irak3,Tmbim4,Gli1,Prdm1,Tub,1110038B12Rik,Ckap4,Scand1,4921517L17Rik,Xpot,D630037F22Rik,Pcdh15	Th1,ESC,NSC	Hi-C,ChIA-PET	24067610,24213634	Rassf3	9352
25	chr1	133927957	133955521	133933524,133954111,133951798	N,N,Y	NA;NA;NA	Prelp	Zc3h11a,Mcm6,Gm19461,Plekha6,Optc,Prelp,Cacna1s,Rap1gap2,Nfu1,Rad54l2,Btrc,Lrrfip1,Mgat5,Acmsd,Dstyk,Btg2,Klhl12,Ppp1r12b,Camsap2,Vopp1,Upk3b,Dtx2,Slc24a1,Unc80,R3hdm1,Adora1,Syt2,Rab40c,Mllt3,Kdm5b,Layn	Th1	Hi-C	24067610	Prelp	6556
1262	chr2	165981455	165984092	165983214	Y	NA	Ncoa3	Myo18b,Ncoa3,Sulf2,Tecrl,Snhg8,Slc48a1,Pex7,Rpn2,4922505G16Rik,Mrps18b,Ppp1r10,Tubb4b,Prpf40a,Arl6ip6,Psmd8,Etfa,Hmga1,Sars,Txnl1,Rpl21,Mob4,Gna12,Zzz3,Rnh1,Ints6,4931440J10Rik,Hps3,Fam129b,Madcam1,Fads1,Dhcr24	Th1,ESC	Hi-C,ChIA-PET	24067610,24213634	Ncoa3	8545
1853	chr6	72255401	72273614	72270283,72265874,72271906	N,N,N	NA;NA;NA	Atoh8	Tas2r143,Tas2r135,St3gal5,Cdk13,Mxd1,Foxp1,Atoh8,Suclg1,Casq2,Snx27,Pip5k1a,Chmp3,Vamp8,Vtcn1,Immt,Usp39,Sftpb,Mark1,Zpbp,E130112N10Rik,Vamp1,Tapbpl,Tuba3a,Nav1,Plxna4,D630045J12Rik,Ubn2,Tbxas1,1700025N23Rik,9130221F21Rik,Sfxn1,Lrrc61,Rarres2,Slc6a6,Nr2c2,Myl6,Myl6b,Ptcd3,Polr1a,Chd4,Nans,Trim14,Ptn,Srgap3,Mmrn1,Cul1,Dlg1,Kdm3a,Tcf7l1,Elmod3,Retsat,Osbpl3,Dyrk1a,Atp6v1e2,Klrb1a,Arhgap25,Grb7,Cep2…	Th1,ESC	Hi-C,ChIA-PET	24067610,24213634	Atoh8	19824
1028	chr17	83271628	83279434	83274181,83276950	N,N	NA;NA	NA	Spdya,Trmt61b,Lrpprc,1700106N22Rik,Plcl2,Eml4,Rbms3,P2rx7,Ppp1r12a,Rpl26,Lbh,Dync2li1,Tapt1,Gm15441,Txnip,C80913,Cdkl4,Ttc7,Msh2,Mex3c,Rad23b,Plec	Th1,ESC	Hi-C,ChIA-PET	24067610,24213634	Pkdcc	56345
1517	chr4	101681889	101687482	101682964	N	NA	Leprot,Lepr	Alpk1,Raver2,Dach1,Agbl4,Rap1gap,Usp48,Dab1,Jak1,1700106N22Rik,Gm13178	Th1	Hi-C	24067610	Lepr	29925
1787	chr6	136463059	136475355	136468643,136464068,136470945,136466334	Y,Y,Y,N	NA;NA;NA;NA	Atf7ip	Gsg1,Gabarapl2,C030030A07Rik,BC049715,Ccdc91,Hdac11,4933434E20Rik,Top2b,Hexim1,Snrnp35,Lmbr1,Plbd1,Hist4h4,H2afj,Ptms,Mlf2,Clec1b,Clec9a,Atf7ip,Abcc9,Cdh23,4632428N05Rik,Htt,Specc1l,Net1,Ocln,Sec16a,Stt3b,Calu,Ptma,Lin9,Mixl1,1700034O15Rik,Kel,Dgkd,E330021D16Rik,Lrmp,Ipo8,Slc39a12	Th1,ESC,Ter119,NSC	Hi-C,ChIA-PET,Capture-C	24067610,24213634,24413732	Atf7ip	43496
1485	chr3	60166864	60170650	60169318	N	NA	NA	Acin1,Cpne4,Dclk1,Gm9696,Bcl2l15,Mbnl1,Mme,Prr9,4930473A06Rik,Alyref,Npb,Anapc11,Tnik,Rnf13,Gm8298,Otop3,Ncald	Th1	Hi-C	24067610	Aadac	135076
1089	chr18	46634404	46639104	46635961	N	NA	Tmed7,Eif1a	Cd86,Scgb3a2,Trim36,Ppara,Ppp2r2b,Commd10,Psmb2,Bivm,Kdelc1,Fhod3,Kcnn2,Mapkapk5	Th1	Hi-C	24067610	Eif1a	36700
1952	chr7	37211012	37216104	37214905	N	NA	NA	Sipa1l3,Ccdc123,Luzp2,Det1,Sfi1,Aoah	Th1	Hi-C	24067610	Tshz3	512894
405	chr11	53762496	53765204	53763555	Y	NA	Irf1	Gm12216,Srf,Pm20d1,Gdi2,Cdk17,Ppp1ca,Tbc1d10c	ESC	ChIA-PET	24213634	Irf1	4810
1689	chr5	148976136	148996574	148995038,148977725	N,Y	NA;NA	Katnal1,Gm15408	Mapkap1,Kcnab1,Helq,Rufy3,Uso1,Zbtb46,Tnrc18,Gm15408,Aak1,Mmp17,Trpv4,Katnal1,8430423G03Rik,Ggt6,Mybbp1a,Vcl,Clstn2,Pds5b,Sorcs2,Mov10l1,Eln,4930568K20Rik,Pprc1,Ldb1	Th1	Hi-C	24067610	Gm15408	10388
1490	chr3	65973496	65976143	65974806	Y	NA	Ccnl1	Polr3c,Lekr1,Ccnl1,Chsy1,Dnpep,Fam53b,Vax2,Vax2os2,Zbtb37,Snx29,Sh3d19,Clasp1,Ppm1l,Usp26,Qrfpr,Alpk2,Ahcyl1,Pfdn2,Nit1,Dedd,Ccna2,Bbs7,Kcnab1,Pfkm,Senp1,Cct3,0610031J06Rik,1810064F22Rik,Pogk,Dgkd,Elf3,Napepld,Hhat,Hist1h4a,Atp6v0c,Pank2,Rtel1,2410089E03Rik,Rfxap,Atp5b,Poldip3,Rnu12,Snhg5,Alyref2,Sec63,Tax1bp1,Gatad2a,H2afx,Fam100b,Cgn,Shisa4,Fbxo11,Tusc5,Zfp322a,BC003965,1810013D10Rik,Cenpa,Tmem…	Th1,NSC,ESC,NPC	Hi-C,ChIA-PET	24067610,24213634	Ccnl1	15271
1048	chr17	87457945	87475788	87459304,87474140,87470926	N,N,N	NA;NA;NA	Calm2	Tmem57,Prkce,Calm2,Ncam2,Mcfd2,Taok3,Ino80e,Doc2a,Rsrc1,Kdm4b,1700011E24Rik,Epcam,Kank3,Alk,Foxn2,Tcf7,Xdh,Opa3,1700016D06Rik,Kiss1r,C030046I01Rik,1700122O11Rik,Tbc1d5,Rps6ka2,4833418N02Rik,Klraq1,Depdc7,Cbx5,Hnrnpa1,Slit2,Lrpprc,Deptor,Ttc7,Cacnb2,March8,Shf,Fam123a,Ace,H2-Q4,D6Wsu116e	Th1,NSC,ESC	Hi-C,ChIA-PET	24067610,24213634	Calm2	11010
603	chr13	34461333	34466618	34463647,34465986	N,N	NA;NA	NA	Slit3,Ero1lb,Trappc9,Rhbdl2,Fam13c,Rbfox3,Dgkb,Phactr1,Gtf2h2,Pou6f2,4933416M06Rik,5930438M14,Galnt14,Mettl15,E330023G01,Alkbh5,0610007P08Rik,Pcdh18,4930519D14Rik	Th1	Hi-C	24067610	Slc22a23	116151
2026	chr8	120357374	120368017	120364307	N	NA	NA	Phf21a,Myo16,1190005I06Rik,Hsdl1,Mbtps1,Mpp1,Mmd2,Tnfaip8l3,Srgap2,Rbm15,D230025D16Rik,Zfp90,Gse1,6430548M08Rik,Irf8,Pgbd5,Gfod1,Gins2,Urb2	Th1	Hi-C	24067610	Gse1	120849
1	chr1	105114058	105117101	105115055	N	NA	NA	Pign,Clybl,Erbb4,Bard1	Th1	Hi-C	24067610	Rnf152	239609
2	chr1	105177838	105179892	105178950	N	NA	NA	Tnr,Nckap5,Asb18,Cdh20,Rbfox3,Thsd7b	Th1	Hi-C	24067610	Rnf152	176818
7	chr1	119172316	119174237	119173575	N	NA	NA	Rhbdd1,Cdh20,Abca5	IPSC,Pre-IPSC,Th1	4C,Hi-C	24035354,24067610	Inhbb	248011
12	chr1	119246383	119250419	119248968	N	NA	NA	Rhbdd1,3110009E18Rik,B230209K01Rik,Kif26b,Gli2,Rnf39,Ppp1r11,Ccdc150,Epb4.1l5,C1ql2,Erbb4,Nfasc,Lamc1,Dpp10,Astn1,Scg2,Gin1,Actr3,Nckap5,B3galnt2	IPSC,Pre-IPSC,Th1	4C,Hi-C	24035354,24067610	Inhbb	171829
13	chr1	119288390	119296602	119290313,119293978,119295293	N,N,N	NA;NA;NA	NA	Rhbdd1,Satb2,Gli2,Clasp1,Nckap5,Camta1,Cxcr7,Tagln2,Ncoa2,Pbx1	IPSC,Pre-IPSC,Th1	4C,Hi-C	24035354,24067610	Inhbb	125646
16	chr1	121348248	121353805	121349069	N	NA	Insig2	Lypd1,Nckap5,Wdr75,Pdcd1,Slc26a9,4921528O07Rik,Ahctf1,Plch1,Htr5b,Ccdc93,Fam78b,Pppde1,Xrcc5,Insig2,Ddr2,Col5a2,Sf3b1,Agap1,1700025G04Rik,Mark1,Irs1,Kcnd2	Th1	Hi-C	24067610	Insig2	15668
37	chr1	136658052	136671248	136658503,136670112,136662107	N,N,N	NA;NA;NA	Zfp281,Gm19705,Gm16880	Kif14,Asph,Camsap2,Ptprc,Ilf3,B3galt6,Sdf4,Ysk4,Ddx59,Gm16880,Spag16,Dgkd,Gm19461,Plekha6,Fam83c,Nedd4,Rnpep,Cacna1s,Coro6,Ankrd13b,Pck2,Fam65c,Wdr59,Glrp1,Klhl20,Tiprl,Gm6484,Dock6,Man1c1,Ankrd44,Tmsb10,Dstn,Dcbld2,Ccdc34,Dars,Nek2,Cep250,Nmur1	ESC,Th1	ChIA-PET,Hi-C	21685913,24213634,24067610	Gm19705	12148
61	chr1	155063141	155065902	155064332	N	NA	Ier5	NA	NA	NA	NA	Ier5	33734
91	chr1	181251494	181259006	181257686	Y	NA	Wdr26	Dcaf5,Wdr26,Rfx3,Aff3,Smg7,Ephx1,Enah,Camkk2,Serpine2,Ccdc19,Eya3,Rpl23,Ehd4,Tsen54,Caskin2,Cdyl2,Stx2,Rps6ka1,Mnt,Txndc17,Nmnat2,Ikbke,Pycr2,9130409I23Rik,Accn1,Erc1,Ndufa10,Zbtb25,Lama1,Rnf121,Tpp2,Xkr4,Dgkd,Mapkapk2,Aim2,A930006I01Rik,Slc45a3,Itpkb,Calm2,Atp8b2,Akap12,2410006H16Rik,Ccnb1,Eapp,Ino80b,Wbp1	Th1,ESC	Hi-C,ChIA-PET	24067610,24213634	Wdr26	39516
95	chr1	183377984	183379680	183378697	N	NA	Mia3,Taf1a	NA	NA	NA	NA	Mia3	8419
96	chr1	183381416	183383397	183382850	N	NA	Mia3,Taf1a	NA	NA	NA	NA	Taf1a	5488
125	chr1	31017972	31021078	31019498	N	NA	NA	Sema4d,Unc80,Palld,Ptp4a1,Shpk,Khdrbs2	Th1	Hi-C	24067610	Ptp4a1	68217
130	chr1	37024960	37032348	37026121,37029103	N,N	NA;NA	NA	Aff3,Nck2,Stat4,Tmem131,Bcl2,Airn,Cep97,Inpp4b,Epas1,Cnnm4,Zfhx4,Zap70,Rptor,Lgr6,Uggt1,Nav1,Cdh10,Efna5,Gm19589	Th1	Hi-C	24067610	Tmem131	85433
131	chr1	37040350	37042307	37041274	N	NA	NA	Cnnm4,Zfhx4,Zap70,Tmem131,Rptor,Lgr6,Uggt1,Nav1,Cdh10,Efna5,Gm19589,Tsga10,Foxp2,March4,Fam20b,Setd3,Aff3,Dnahc7b	Th1	Hi-C	24067610	Tmem131	100823
134	chr1	40155053	40158701	40156268	N	NA	NA	Il1rl2,Rbfox1,Kcnb2,Slc9a4,Pgap1,Adipor1,Khdrbs2,Aff3,Il1rl1,Slc9a2,Tapt1,Fank1,Rora,Tmem131,Il1r2,Gm16894,Ngef	Th1	Hi-C	24067610	Il1r1	66379
135	chr1	40162028	40164946	40163546	Y	NA	NA	Khdrbs2,Aff3,Il1rl1,Slc9a2,Tapt1,Fank1,Rora,Tmem131,Il1r2,Gm16894,Ngef,Ap1ar,Crygb,Tmprss13,Map4k4,Slamf7,Il18rap,Rhbdd1,Cnga3,Rfx8,Thsd4,Pkhd1,Npas2,Il1r1,Osbpl5,Cpe	Th1	Hi-C	24067610	Il1r1	60134
136	chr1	40175063	40177066	40176018	N	NA	Il1r1	Pdcl3,Kcnb2,Rab7l1,Il1r1,Hecw2,Ino80,Rere,Eif5b,Mir196a-1,Gm53,Hoxb9,Dock10,Sh3bp4,Epb4.1l5	Th1	Hi-C	24067610	Il1r1	48014
148	chr1	60641106	60642039	60641724	N	NA	NA	Cd84,Kcnq5,Mgat4a,9330175M20Rik,Ppfia2,Nrp2,Carf,Raph1,Stk17b,Cyp20a1,Slc29a3,Rnf152,Parg,Icos,Mlph,AI314180	Th1	Hi-C	24067610	Raph1	74341
149	chr1	60651607	60653403	60652820	N	NA	NA	Nrp2,Ilkap,Nmnat2,Raph1,Cab39,Hdac4,Foxj3	Th1	Hi-C	24067610	Raph1	84842
164	chr1	67108754	67118812	67116704,67117980,67113681	N,Y,Y	NA;NA;NA	Cps1	Erbb4,Spag16,9330175M20Rik,Mtap2,Cntnap5a,Srsf1	Th1,ESC	Hi-C,ChIA-PET	24067610,24213634	Cps1	4254
170	chr1	72762324	72775095	72772959	N	NA	Igfbp2	Baz2b,Satb2,Akr1cl,Smarcal1,Ankar,Olfr391-ps,A830018L16Rik,Gpr45,1110028C15Rik,Xrcc5,Agap1,Zfp42,Kif14	Th1,ESC	Hi-C,ChIA-PET	24067610,24213634	Igfbp2	49385
172	chr1	72808605	72812270	72809531	N	NA	Igfbp2	Xrcc5,Gpr39,Nckap5,Col4a4,Cpa6,Rp1,Ankar,Igfbp2,Gigyf2	Th1,ESC	Hi-C,ChIA-PET	24067610,24213634	Igfbp2	12210
184	chr1	88635189	88636671	88635818	N	NA	NA	Armc9,Inpp5d,Gm19589,Enthd1,Sult6b1,Cspp1,Prkag3,Cyp27a1,Lipc,Mcm3,Prim2,Hecw2,Nmur1	Th1	Hi-C	24067610	Arl4c	65520
186	chr1	93127305	93129355	93128334	N	NA	Agxt	Lactb2,Ankrd44,Twist2,Agxt,Osbpl3,Fbrsl1,Pkhd1,4930486I03Rik,Aqp12,Sned1,Rad52	Th1	Hi-C	24067610	Agxt	5921
188	chr10	108443852	108448102	108446132	N	NA	NA	Ano4,Pawr,Syt1,Ppp1r12a,Nav3,Lin7a,Sdr9c7,Rdh7,Man1a,Utp20,Pcsk6,Vmn2r66,Psmg4,Chka	Th1,ESC	Hi-C,ChIA-PET	24067610,24213634	Pawr	111663
189	chr10	110706533	110708738	110707580	N	NA	E2f7	Asph,Cacna1c,Mgat4c,Casp14,Ctnna2,E2f7,Vta1,Psph,Grip1,Ctnna3	Th1	Hi-C	24067610	E2f7	36727
204	chr10	118749304	118750815	118749940	N	NA	NA	Grip1,Ppm1h,Nmral1,Hmox2,Trhde,Cand1,A930015D03Rik,H2-T24,Nrxn1,Irak3	Th1	Hi-C	24067610	Dyrk2	118088
211	chr10	123846053	123848019	123846855	N	NA	NA	Tph2,Fam19a2,Hmgxb3,Faf1,LOC627800,Gm13023,Pkd2,Tmprss11c	Th1	Hi-C	24067610	Usp15	649130
217	chr10	127132945	127152012	127135714,127138943,127150694	Y,N,Y	NA;NA;NA	Os9,B4galnt1,Slc26a10,Arhgef25,F420014N23Rik,Dtx3	Il22,Arhgef25,Slc26a10,Naca,Ube2b,Cdkn2aipnl,Cyp27b1,Mettl1,LOC100504608,Inhbc,Hsd17b6,Rbms2,Slc41a2,Elk3,B4galnt1,Hmha1,Os9,Rhebl1,F420014N23Rik,Dtx3,Rnf41,3300005D01Rik,Pgap2,Rhog,Arhgap9,Gli1,Cdc25b,Prpf6,Samd10,Znf512b,Taok3,Ctnnb1,Ulk4,1110049F12Rik	Th1,ESC,NPC	Hi-C,ChIA-PET	24067610,24213634,21685913	Os9	11785
219	chr10	127948651	127952377	127949752,127951560	N,N	NA;NA	NA	Lrp1,Ccnb1,Clec16a,Snap23,Rdh16,Csnk1g2,Tsfm,LOC100504608,Arhgap9,Hsd17b6,Prim1,Naca,Col6a1,Rad54l2,Tmem194,BC089597,Ccdc6	Th1	Hi-C	24067610	Hsd17b6	55131
220	chr10	127965471	127967839	127966704	N	NA	Hsd17b6,Prim1	Tac2	ESC	ChIA-PET	21685913	Hsd17b6	39669
232	chr10	21440222	21445963	21441453,21444488	N,N	NA;NA	NA	Prkdc,Utrn,Wdr73,Aldh8a1,Trdn,Phactr2,Myb,Raet1a,Xpo4,Nfix,Tbpl1,Lama4,Stag1,E030030I06Rik,Mtap7,Dse,4930455C13Rik,Hbs1l,1700020N01Rik	Th1	Hi-C	24067610	Aldh8a1	62922
237	chr10	23710506	23712477	23711584	N	NA	NA	Gabrg3,Fat3,Grm1,Lama2,9130014G24Rik,Sephs1,Ctnna3,D630013N20Rik,Gm10754,Abca3,Olfr1015,Olfr1014,Eya4,Nkain2,Npas3	Th1	Hi-C	24067610	Rps12	74732
276	chr10	66907723	66911303	66910520	N	NA	NA	Enpp1,Polr3b,Msra,H2-Eb1,Rasal2,Traf3ip2,E130307A14Rik,Akap10,Jmjd1c,Btbd11,Hal,2310039L15Rik,Reps1,Sirt1,Herc4,Nrbf2,Reep3,Fbxo9,Ick,Gm9766,Hk1,Lss,Map3k5,Micu1,Arid5b,Adarb1,Slc25a16,Dna2	Th1,ESC	Hi-C,ChIA-PET	24067610,24213634	Reep3	185685
278	chr10	66928047	66929634	66928713	N	NA	NA	Reep3,1700040L02Rik,Ccdc53,Zfp365,Mcm9,Pdxk,Stx18,Jmjd1c,Hivep2,Gstt1,Nt5dc3,Ctnna3,Vil1	Th1	Hi-C	24067610	Reep3	167354
279	chr10	67290555	67291561	67291290	N	NA	Nrbf2	Bves,Phlda1,Gpr126,Mthfd1l,Nrbf2,Otogl,Trappc10	Th1	Hi-C	24067610	Nrbf2	5274
282	chr10	68350858	68355423	68352169	N	NA	NA	Arid5b,Syn3,Timp3,Nt5m,Pou2f1,4930545H06Rik,Btbd11,Rbfox3,Hs6st3,4930452B06Rik,Ctnna3,1700040L02Rik	Th1	Hi-C	24067610	Arid5b	72132
284	chr10	69150572	69174676	69151238,69165991	N,N	NA;NA	Rhobtb1	1700025K23Rik,Dip2b,Grik2,Hsf2,4930467K11Rik,Cyp4a30b-ps,Nkain2,Aldh1l2,Lrrtm3,Ctnna3,Arid5b,Cxx1a,2310015B20Rik,Rtkn2,Bicc1,Hmga2,Mterfd3,AI597468,Tmem18	Th1,ESC	Hi-C,ChIA-PET	24067610,24213634	Rhobtb1	33876
288	chr10	7297504	7299472	7298545	N	NA	NA	Phactr2,Ddit4,Ttc23,Plekhg1,Epb4.1l2,Ptprk,Ust,Stk32b,Cnksr3,Nrp1,Grm1,Hs3st5,Syn3,Esr1	Th1	Hi-C	24067610	Cnksr3	85267
292	chr10	80437485	80440009	80438192	N	NA	Mex3d,Mbd3,Uqcr11,Tcf3	NA	NA	NA	NA	Tcf3	3832
307	chr10	85189355	85191593	85190230	N	NA	Cry1	Ascc1,Syn3	Th1	Hi-C	24067610	Cry1	4301
310	chr10	87709909	87714463	87711950	N	NA	NA	Ank3,Trhde,G630055G22Rik,S100b,Klhl32,Spic,Igf1	Th1	Hi-C	24067610	Igf1	144593
313	chr10	93068505	93081747	93072824,93070021,93072945	Y,N,Y	NA;NA;NA	NA	Herc4,Cdk17,Elk3,Lta4h,Ppp1r12a,AA474331,Col18a1,4930503O07Rik,1700028I16Rik,Dph5,Hivep2,Lin54,Nup107	Th1,ESC	Hi-C,ChIA-PET	24067610,24213634	Cdk17	79129
320	chr10	95623991	95626303	95625559	N	NA	NA	Hace1,Prtn3,BC005764,Pla2g12b,Csrp2,Nudt4,Gpr125,Hydin,Gm10754,Zfp1	Th1	Hi-C	24067610	Nudt4	59824
323	chr10	95680084	95689614	95681181,95683171	Y,N	NA;NA	NA	Lama4,Cabin1,Plxnc1,Bptf,Rasa4,Dram1,Nudt4,Sntg1,Gng7,Ube2n,Cdkl5,Tmem167,Xrcc4,1810013D10Rik,Hmga1,1700012D14Rik,Dock3,Manf,Utrn,Sgk1,Rtkn2,Eea1,Dnase1l3,Hivep2,Tmtc3,Cyp4a29-ps,Smpdl3a,Pcyox1	Th1,ESC,NSC	Hi-C,ChIA-PET	24067610,24213634	Nudt4	115917
324	chr10	95757244	95761446	95758297,95760564	N,N	NA;NA	NA	Gpr137,Bad,Plod1,Slc24a2,Iqce,Senp2,Tmcc3,Eea1,Sv2b,Ric8b,D10Wsu52e,Bpifc,Acot9,Nob1	Th1	Hi-C	24067610	Eea1	179217
326	chr10	95770864	95775175	95773750	N	NA	NA	Ccdc41,Ascl4,Ntn4,Poc1b	Th1	Hi-C	24067610	Eea1	165488
329	chr10	95835507	95844574	95836831,95840134,95842230	Y,N,N	NA;NA;NA	NA	Atp2b1,Cep70,Pcdh15,Ppfia2,Gm13939,Saal1,Themis,Ank3,Stxbp5	Th1,ESC	Hi-C,ChIA-PET	24067610,24213634	Eea1	96089
336	chr10	96686236	96689013	96686632	N	NA	NA	Eif4ebp2	Th1	Hi-C	24067610	Btg1	69235
342	chr10	99232060	99257083	99233030,99233810	N,N	NA;NA	Dusp6	Dusp6,4931430N09Rik,Cacna1c,Poc1b,Otogl,Slc45a4,Gm239,Exoc2	Th1	Hi-C	24067610	Dusp6	6148
344	chr11	100306212	100316834	100313682,100311987,100315656	N,N,N	NA;NA;NA	Eif1,Hap1	Dnajc7,Myl4,Gm884,Ghr,Ctnnd1,Eif1,Brca1,Prkdc,Gm11595,Krtap4-8,Krt16,Krt17,Tcf19,Pou5f1,Kcnip1,Tom1l2,Rhot1,Gm11426,Syt13,Gip	Th1,ESC	Hi-C,ChIA-PET	24067610,21685913	Eif1	3162
345	chr11	101360839	101364252	101362495	Y	NA	Psme3,Aoc2,G6pc	NA	NA	NA	NA	G6pc	3478
346	chr11	101711991	101715161	101713041	N	NA	Arl4d,Dhx8	Dhx8,Gpatch8,Rad51c,Sost,Dusp3,2610035D17Rik,4732490B19Rik,Ppm1e,Rptor,Anapc5,Alox12b,Krtap4-7,Etv4,Mapt,Atf1,Efcab5,Socs7,Cnot4,2410003L11Rik,Arl4d,Ift140,Tmem204,Wdpcp,Mdh1,Gm884,Slit3,Bcas3,Sp3,Nf2,Stat3,Itga2b	Th1	Hi-C	24067610	Dhx8	17795
347	chr11	101728371	101730279	101729580	N	NA	Dhx8	Lrch4-sap25	ESC	ChIA-PET	24213634	Dhx8	2677
350	chr11	102749177	102750430	102749890	N	NA	NA	Sipa1l1,Myh3,Krt24,Gjc1,Nsf,Dab2,Itga2b,Fam171a2,Nufip2,Cryba1,2810433D01Rik,Gas7,Meox1,Gm1564,Ccdc43,Adam11,Ccdc46,Srebf2,Abca17,Hsf2bp,Fat2,Ppp1r9a,Mfsd11,Atxn1,Gm11627,Eftud2,Cd300e,Gosr2	Th1	Hi-C	24067610	Ccdc43	51452
351	chr11	102753742	102755620	102754902	N	NA	NA	Itga2b,Fam171a2,Nsf,Nufip2,Cryba1,2810433D01Rik,Gas7,Meox1,Gm1564,Ccdc43,Adam11,Ccdc46,Srebf2,Abca17,Hsf2bp,Fat2,Ppp1r9a,Mfsd11,Atxn1,Gm11627,Eftud2,Cd300e,Gosr2	Th1	Hi-C	24067610	Ccdc43	56017
359	chr11	114829156	114831116	114830281	Y	NA	Gprc5c	Apoh,Plxnb2,Fam116b,Zfp62,Accn1,Pitpnc1,Cd300a,BC026590,Ikbkap,Gtsf1l,9530080O11Rik,Hook1,Top2a,Zzz3,Mtor,Wdr1,Nsd1,Taf13,Zfp930,Efs,Raly,Txndc12	Th1,ESC	Hi-C,ChIA-PET	24067610,24213634	Gprc5c	20416
365	chr11	16741552	16743411	16742544	N	NA	Egfr	Tbc1d9b,3010026O09Rik,Sec61g,Egfr	Th1	Hi-C	24067610	Egfr	8792
367	chr11	19918886	19920832	19920342	Y	NA	Spred2	Col23a1,D930032P07Rik,Ppp3r1,Rab1,Cep68,Clec16a,Dexi,Arhgap21,Gm13375,Eif2ak1,Zfp706,Tpd52l2,Btg2,Hist1h4d,Zmynd19,Asph,Mxi1,Atf4,Kdm3a,Rpl7l1,Kank3,5830418K08Rik	Th1,ESC,NSC	Hi-C,ChIA-PET	24067610,24213634	Spred2	3610
377	chr11	21424421	21428796	21425803,21427570	N,N	NA;NA	NA	Vps54,Kcnip1,Fabp6,Lipg,Gm11992,Thnsl2,Snai3,LOC319574,Ugp2,Slc1a4,1700012B07Rik,Wdpcp,BC005537,Sec14l4,Wwox,Cyp2d13,Dnajc16,Agmat	Th1	Hi-C	24067610	Ugp2	53542
392	chr11	31837971	31839499	31838676	N	NA	Cpeb4	Dock2,4933409G03Rik,Noa1,Sost,4930417O22Rik,Slit3,Cpeb4,Dhx33,Akt2,Bod1,Ubtd2,Fbxw11,Fam196b,Pcdh7,4930524B15Rik,Kalrn,Nsg2,Alox12b,Kif1c,Plxdc2,Sh3pxd2b,Fam161b	Th1,NPC,NSC	Hi-C,ChIA-PET	24067610,24213634	Cpeb4	32712
400	chr11	45200360	45202247	45201202	N	NA	NA	Odz2,Myo1d,Mid1,Usp34,Rnf145,Slc22a21	Th1	Hi-C	24067610	Clint1	649717
406	chr11	53903304	53908562	53904420	N	NA	Gm12216,Slc22a5	Aff4,Sowaha,Rnf187,Butr1,Il5,Fnip1,Plekha6,Prkx,Ccdc46,Rapgef6,Slc47a2,Slc22a5,Acsl6,Krt33a,Akap17b	Th1,ESC	Hi-C,ChIA-PET	24067610,24213634	Slc22a5	11601
407	chr11	5484875	5504650	5485893,5499434,5502638	N,N,N	NA;NA;NA	Znrf3,Xbp1,Ccdc117	Znrf3,Acer2,Sec14l2,Ankrd36,Hck,Gm15800,Cdk5rap2,Xbp1,H13,Ugp2,Rab3gap1,Usp34,Gal3st1,Tubg2,Ogdh,Nacad,Ccm2,Ehd3,Hc,Enpp1,Osm,Tex14,Gck,Ewsr1,Rhbdd3,Urgcp,Dpp6,Gtpbp1,Tcf7l2,Git2,Gigyf1,Gnb2,Cbfb,Anapc5,Hinfp,Mrpl43,Peo1,Wdr90,Dcaf8,Egr1	Th1,ESC,NSC	Hi-C,ChIA-PET	24067610,24213634	Xbp1	16317
410	chr11	57983404	57987723	57984180,57986552	N,N	NA;NA	Larp1	Galnt10,Ctnna1,Gpx3,Tnip1,Sap30l,Hdlbp,Sept2,Entpd4,Larp1,Capg,Anln,Igtp,Gm12070,Ccdc69,Olfr323,Pigl,Gdpd1,Cpsf4l,Itgb2l,Rad50,G3bp1,Shpk	Th1	Hi-C	24067610	Larp1	21341
411	chr11	57996490	58000032	57999122	Y	NA	Larp1	Sesn1,Larp1,Tekt3,Nufip2,Cryba1,4930504O13Rik,Gm12253,Pafah1b1,Eif3b,Sox6,Sap30l,Ppm1d,Skap1,Commd1,Hand1,Gemin5,Tom1l2,Mmgt2,Spag9,Lrrc3b,Cox10	Th1	Hi-C	24067610	Larp1	9032
412	chr11	5846110	5847698	5846760	N	NA	Polm,Pold2	Ap1b1,Camk2b,Urgcp,Polm,Cd7,Cnot6,Npc1l1,Ogdh,Smarcc1	Th1	Hi-C	24067610	Polm	8094
414	chr11	60824639	60826154	60825354	N	NA	Top3a,Smcr8,Shmt1,Dhrs7b	Gm12070,Dhrs7b,Tmem11,Thsd4,Rufy1	Th1	Hi-C	24067610	Dhrs7b	4477
438	chr11	79752557	79758691	79753268	N	NA	NA	Obscn,Efnb3,Wrap53,Abr,Prr24,Ccdc9,Crlf3,Cacng2,Cldn15,Zfp51,Dock2,Fam196b,4930404A10Rik,Slc13a5,Cpd,Nf1,Mir365-2,Pitpnc1,Agk,Ntn1,Zfp207,Fstl4,Ccm2,Nacad,Per1,Dbil5,Gemin4,Suz12,Gck,Utp6,P2rx7	Th1	Hi-C	24067610	Utp6	203696
439	chr11	79771013	79772456	79771694	N	NA	NA	Smg6,Nxn,Mir144,Mir451,Eral1,Poldip2,Tmem199,Rptor,Bcas3,Gpr98,Slc22a17,Pabpn1,Vps53,4933439C10Rik,Fbxo47,Ccne2,Ints8,Ust,Pipox,Slc13a2,Evi2b,Nf1,Snx6,Camta2,Inca1,Pigs,Unc119,Nlk,Msi2,Btg1,Dock2,Nefh,Akap10,Thsd4,Chd3,Mgat5b,Lima1,Mcm6	Th1	Hi-C	24067610	Utp6	189931
440	chr11	79787591	79790986	79788570,79790356	N,Y	NA;NA	NA	Zzef1,Adk,Atp10b,Ncor1,Lgals9,Suz12,Hnf1b,Cdk12,Spnb2,Nf1,Utp6	Th1	Hi-C	24067610	Utp6	171401
456	chr11	94164911	94167259	94165917	N	NA	Tob1	5730455P16Rik,Acsf2,Arhgef3,Adprhl1,Luc7l3,Lhfpl3,4933430M04Rik,Nsf,Tmem92,Atg10,Spag9,Tob1,Srms,Ptk6,Arntl,Tom1l2,Csnk1g1,2810417H13Rik,Trip4,Fxr2,Mir467f,Usp32,Abcc3,Spop	Th1	Hi-C	24067610	Tob1	44195
472	chr12	110229037	110233581	110230938	Y	NA	Dio3os	Serpina9,Ttc7b,Wdr25,Begain,Papln,Adck1,Sostdc1,Mir668,Mirg,Mir485,Nrxn3,Kcnk10,4921509O07Rik,Ankrd46,Srp54a,2700097O09Rik,Rtn1,Gm4736,Zfp617	Th1	Hi-C	24067610	Dio3os	44487
490	chr12	21425823	21427172	21426709	N	NA	Ywhaq	Nbas,Cpsf3,Itgb1bp1,Ywhaq,Gpr33,Cul4b,Iqcj-schip1,Pik3r5,Ston2,Kif3c,Acsl3,Nmt2	Th1,NSC,ESC	Hi-C,ChIA-PET	24067610,24213634	Ywhaq	8387
498	chr12	25234128	25236154	25234843	N	NA	NA	Rab10,Coq4,Slc27a4,Pdia4,Zfp786,Ttc15,Ap2a1,Pitpnc1,Gm17746,Kidins220,Id2,1700064M15Rik,Wwp1,Uvrag	Th1	Hi-C	24067610	Id2	138036
503	chr12	28898848	28930031	28900499	N	NA	NA	Vsnl1,Myt1l,Sntg2,Ankmy2,Akap6,Tpo,Ttc15,Tssc1,Stxbp6,Adam17,Pxdn,4930534B04Rik,D4Ertd22e,Ispd,Dock4,Scfd1,Hdac9	Th1	Hi-C	24067610	Tssc1	147020
506	chr12	32681181	32683351	32682155	N	NA	NA	Atad2b,Plekhg3,Pik3cg,Nell2,Neu3,Zfp277,Slc25a32,Noto	Th1	Hi-C	24067610	Nampt	136984
507	chr12	32744276	32770267	32768633,32766040	N,Y	NA;NA	NA	Vsnl1,Sntg2,Mtmr2,Rock2,Atxn7l1,F730043M19Rik,Odc1,Baz1a,St3gal1,Adra2a,Alox5ap,Strn3,Nedd9,Alms1,Nampt,Rbm25,Rbmx,Slc20a2,Myt1l,Foxn3,Immp2l,Gm10421,Ptprn2,Ap4s1,Greb1,Gm20187,Taf2,Egfr,Msgn1,Dad1,Abhd4,B930007M17Rik,Tpk1,9430018G01Rik,C230081A13Rik,Sypl,Fam164b,Sfi1,4930441O14Rik,Zfp609,Oaz2-ps,C130039O16Rik,Sh3rf3,Hdac9,Vsx2,Kat2b,Sgol1,Fam189a1,Trak1,Cog5,Cpsf2,1700031P21Rik,Tspan13,C130060C0…	Th1	Hi-C	24067610	Nampt	50068
512	chr12	39950127	39951614	39950538	N	NA	NA	Kcnh5	Th1	Hi-C	24067610	Arl4a	86373
517	chr12	52395810	52397099	52396630	N	NA	NA	Nubpl,Akap6,2700049A03Rik,Rgs6,Clca6,Serpina4-ps1,Ralgapa1,Immp2l,1700095A21Rik,Gm13247,Strn3,Ap4s1,Dtd1,Sash1,Cdc42se2,Cherp,1700020O03Rik	Th1,ESC	Hi-C,ChIA-PET	24067610,24213634	Arhgap5	118978
535	chr12	70712926	70714732	70713893	N	NA	NA	Frmd6,Ttyh2,Cdkl3,Klhdc1,Dact1,Fut8,Nek9,Fam164c,Trim9,Sipa1l1,4930534B04Rik,Rev3l,Dtnb,Serpina3c,Spata13,Tusc3,Prpf39,Rps29,Lrrc9,Ttc7b	Th1	Hi-C	24067610	Frmd6	110782
536	chr12	71354083	71364113	71355393	N	NA	Dact1	Mboat2,1110002B05Rik,Mipol1,Dio2,Dact1,4930403N07Rik,Syt16,Ano2,4930404H11Rik,Syne2,B3galt4,Rps18,Hist1h2bn,Hist1h2ak	Th1,ESC	Hi-C,ChIA-PET	24067610,24213634	Dact1	44199
542	chr12	7947830	7951234	7950209	N	NA	Apob	Sox11,Sema3a,7420701I03Rik,Npas3,1110057K04Rik,Nrxn3,Dlgap2	Th1	Hi-C	24067610	Apob	26443
547	chr12	80071634	80085832	80080104,80084140	N,Y	NA;NA	Zfp36l1,2310015A10Rik	Zfp36l1,Pcnx,Dnahc8,Ttll5,2310008H04Rik,Ctbp1,Rad51l1,2310015A10Rik,Npas3,Slc25a12,Exd2,Opcml,Ptk7	Th1,ESC	Hi-C,ChIA-PET	24067610,24213634	Zfp36l1	27181
549	chr12	80974782	80977391	80976001	N	NA	Srsf5,Slc10a1,Smoc1	NA	NA	NA	NA	Slc10a1	6703
561	chr12	86800562	86802947	86801573	Y	NA	NA	Cdca4,Zdhhc22,Snrpd3,Prox2,Mlh3,Batf,2810422J05Rik,Ankrd13c,Zfp295,Cnpy2,Rnu12,Poldip3,Foxo1,Cdk13,Topbp1,Orc3,Rars2,Hist2h4,Ube2f,Alg6,Dusp1,Cpne1,Bcl3,Npcd,Trim45,Fkbp4,Gm10069,Tex14	Th1,ESC,NSC	Hi-C,ChIA-PET	24067610,24213634	6430527G18Rik	81867
563	chr12	86814119	86818386	86817228	N	NA	NA	Snw1,1810035L17Rik,Casp8,Vrk1,Tmed8,Olfr1383,Dock4,Iqcf5,Hira,Uba3,Aldh6a1,Lin52,Ccdc85c,6430527G18Rik,Med15,Gm20604,Slc10a1,4933437F05Rik,Sptlc2,Ifitm3,Ifitm6,Zfyve1,Clk1	Th1	Hi-C	24067610	6430527G18Rik	66428
565	chr12	86835815	86837158	86836886	N	NA	6430527G18Rik	Akap6,Ttc7b,Epb4.1l2,Itsn2,Lin52,AI182371,4831426I19Rik,Srrm1,Hif3a,Ppp5c	Th1	Hi-C	24067610	6430527G18Rik	47656
566	chr12	86887089	86900712	86892641,86888877,86894467,86897387,86899969	N,Y,Y,Y,Y	NA;NA;NA;NA;NA	6430527G18Rik,2310044G17Rik	Gtf3c6,Dock9,Fasn,Topbp1,1810026J23Rik,Yipf2,Ttll5,Ube2v2,Gnb2l1,Sept11,Spsb4,Clic1,Gm10033,Gapdh,Slc1a5,1700123M08Rik,Pdp1,Ggt5,Cdc42se2,Eapp,Adam17,Ttc39b,Mkln1,Tuba1b,Dnmt3a,Tex14,Hnrnpab,B4galt6,Mcm2,2210016L21Rik,Hnrnph1,Grlf1,Snora33,Rps12,6430527G18Rik,Vps37b,Tmem116,Erp29,Taok1,2310044G17Rik,Rusc2,Tmem38a,9130011J15Rik,Rdh14,Pdlim7,Cdk1,Rgs12,Ttc14,Arl3,Sfxn2,Kazald1,Cyb5r1,Larp4b,Tcf15,H…	ESC,Th1,NSC	ChIA-PET,Hi-C	24213634,24067610	6430527G18Rik	2275
568	chr12	8830179	8833127	8831238	N	NA	NA	Rdh14,BC051142,Usp13,Pum2,Sdc1,Eif5,Mboat2,Immp2l,Itpk1,Nbas,Wdr35,Lsm14a	Th1	Hi-C	24067610	Sdc1	58783
569	chr12	99097055	99098216	99097489	N	NA	NA	2310035C23Rik,Foxn3,Fhit,Nrap,Zc3h14,Vkorc1,Prss53,2610021K21Rik,Kcnk13,Dicer1,Cited1,Myo7a,Eml5,4930474N09Rik,Ttc7b,Rin3,Spata7,Celf2	Th1	Hi-C	24067610	Zc3h14	350087
585	chr13	111935725	111937489	111936236	Y	NA	NA	Map3k1,Pam,Mapkap1,Dnahc10,S100a16,4933425L06Rik,Il6st,Fam151b,Zfyve16,Nkain1,Fam185a,Gm15441,Txnip,5031439G07Rik	Th1,ESC	Hi-C,ChIA-PET	24067610,24213634	Map3k1	126742
604	chr13	34733782	34735828	34734813	N	NA	NA	Ptpn4,Mast4,3110015C05Rik	Th1	Hi-C	24067610	1300014I06Rik	81101
605	chr13	35013654	35024727	35019033,35023971	N,N	NA;NA	Eci2	1300014I06Rik,Slc22a23,Phactr1,Kif13a,Pter,C1ql3,Cdyl,1700026J04Rik,4933417A18Rik,Eci3,Pde4d,Gmds,Pm20d2,Slc9a9,Gm10007,Gfra1,Col4a1,Gcnt2,Spock1,Gm10782,Actn2,9330111N05Rik,Prpf4b,Fars2	Th1	Hi-C	24067610	Eci2	19510
617	chr13	37624897	37627107	37626029	N	NA	NA	Bcl2,Mak,Pinx1,Coro7,Kcnab2	Th1,ESC	Hi-C,ChIA-PET	24067610,24213634	Rreb1	199805
618	chr13	37631423	37633438	37633064	N	NA	NA	Rreb1,Ptprk,Yipf5,Muted,Fcho2,Fam134a,1810031K17Rik,Skap1,4933426D04Rik,Prkag2,Gm1082,Prodh2	Th1	Hi-C	24067610	Rreb1	193474
620	chr13	37714069	37716568	37715432	N	NA	NA	Ly86,H2afy,Lyg2,Ttc7b,Bdp1,Lman2,Trim38,Ssr1,Bhmt2,Bcl3,Cryba1,Nufip2,Elmo1,Fars2,Rreb1,Jarid2,Sema4d,Cmah,Cdyl,Snrnp48,Tesk2,Zfp46,Bloc1s3,Trappc6a,Gmpr,Eef1e1,Bphl,Ripk1,Nedd9,Cltb,Trim54,Pcnxl2,F13a1,Taar3,Taar2,BB123696,Slc25a35	Th1	Hi-C	24067610	Rreb1	110344
621	chr13	37731712	37733322	37732458	N	NA	NA	F13a1,Dicer1,Rgnef,N28178,Bcmo1,Ubash3b,Rasal1,Gmnn,Serpinb6a,Nqo2,Mylip,Atxn1,Kdm1b,Nup160,Plb1	Th1	Hi-C	24067610	Rreb1	93590
622	chr13	37760512	37763219	37761742	N	NA	NA	Fars2,Actn2,Pde4d,Plb1,Rreb1,Ddx46,Susd3,Fam169a,F13a1,Muted,Fam120a,A930001N09Rik,Lrrc41,Lhfpl2,Rab1b,Cnih2	Th1	Hi-C	24067610	Rreb1	63693
627	chr13	4047932	4051970	4048893	N	NA	Akr1c14	Net1,Akr1c21	Th1	Hi-C	24067610	Akr1c14	7621
639	chr13	44064940	44067056	44065884	N	NA	NA	Pigl,Gmds,Atxn1,Fam120a,5830411N06Rik,Trib2,Nr3c1,Jarid2,Klhl7,Bbs4,Cap2,Gtf2h2,Txndc12,Abcf2,Chpf2,Hddc3,Unc45a,2010321M09Rik,Ripk1,Bphl,Iars,Hnrpll,9330179D12Rik,Nedd9,Ranbp9,A330076C08Rik,Ptdss1,Cdkal1	Th1	Hi-C	24067610	Cd83	279833
644	chr13	46018405	46021040	46019684,46020400	N,N	NA;NA	NA	Pigt,Atxn1,Mtap1b,Zfml,Cdh13,Kif13a,Prkg1,1110015O18Rik,Atxn2	ESC,Th1	ChIA-PET,Hi-C	24213634,24067610	Atxn1	53414
648	chr13	51070919	51072267	51071801	N	NA	9430083A17Rik,Spin1	S1pr3,Glrp1,Syk	Th1	Hi-C	24067610	9430083A17Rik	28460
657	chr13	52179111	52197356	52180133	N	NA	NA	Auh,Faf2,Sema4d,Polq,Shc3,Diras2,Mios,4921525O09Rik,Skiv2l2,Dhx29,Gpr34,Cask,Parm1,Mylk4,Nedd9,BB123696,Ankrd29,Bcat2,0610005C13Rik,A530099J19Rik,Syk,Gadd45g,Bicd2,Zfand3,Copg,Pou5f1	Th1,ESC,NPC	Hi-C,ChIA-PET,4C	24067610,24213634,23747203	Gadd45g	332436
671	chr13	59831419	59833781	59832630	Y	NA	Zcchc6	Papd4,Dip2c,Zcchc6,Cdhr2,Uqcrb,Gm10767,Gm5087	Th1	Hi-C	24067610	Zcchc6	8272
677	chr13	60573134	60575083	60574152	N	NA	Dapk1	Dapk1,Nav2	Th1	Hi-C	24067610	Dapk1	26864
682	chr13	64385467	64386861	64386218	N	NA	Ctsl,Cdk20	Fam135a,1110058L19Rik,Vps41,1110018J18Rik,4921509O07Rik,Ssbp2,S1pr3,Ctsl,1190003K10Rik	Th1	Hi-C	24067610	Ctsl	15161
694	chr13	9056948	9065044	9064364	N	NA	Larp4b	Ryr2,Cap2,Pms2,Gabrb1,Parp8,4933412O06Rik,Dcdc2a,Wdr37,Dip2c	Th1	Hi-C	24067610	Larp4b	28861
699	chr13	93538829	93540736	93539504	N	NA	Jmy	Col18a1,2610307P16Rik,Zfyve16,Ptpn1,Homer1,Edaradd,Atg10,Jmy,Kif2a,Sytl4,Diras2,Elovl7,Dmgdh,AW495222	Th1,NPC	Hi-C,ChIA-PET	24067610,24213634	Jmy	39021
701	chr13	97299671	97301096	97300394	Y	NA	NA	Klhl3,Zswim6,Tnpo1,Xrcc4,Tmem167	Th1	Hi-C	24067610	Enc1	58566
704	chr13	97452440	97454433	97453259	N	NA	NA	Col1a1,Arl15,Sv2c,Gfm2,Gm5086,Kif26b,Rgnef,4921509O07Rik,Adarb2,Pex7,Arsk,Ttc9c,Hnrnpul2,Mast4,Nnt,Ctif,Tanc1,Tcf12	Th1	Hi-C	24067610	Enc1	211335
710	chr14	100167914	100232251	100228307,100231463,100200247	N,N,N	NA;NA;NA	Klf12	Klf12,Fzd3,Hecw2,Hecw1,Cpd,Hist1h2ae,Hist1h2bg,Kcnma1,Ednrb,Itgbl1,Cacna2d3,Gpc6,Ube2e2,Slc35f4,Zmym5,Slc12a6,Stag1,Ebf2,Pibf1,Dct,Ttll11,Prkacb,Fam190a,Gbf1,Tmtc4,Bmpr1a,Larp1b,Dis3,Arhgef38,Pcdh9	Th1,NSC	Hi-C,ChIA-PET	24067610,24213634	Klf12	18118
783	chr14	75792051	75795435	75793415,75795128	N,N	NA;NA	Cog3,Slc25a30,Gm4285,Tpt1	Ppap2a,Ube2e1,Nkiras1,Camk2g,Slc25a30,Hs6st3,Nfatc1,Elp3,5031414D18Rik	Th1	Hi-C	24067610	Slc25a30	5014
785	chr14	75801988	75804142	75803171	N	NA	Cog3,Slc25a30,Gm4285,Tpt1	Lrch1,Cog3,Nav2,Ghdc,Hcrt,Strn3,Gzma,Phyhip,Mta2,Eml3,Ptgr1,Dazap1	Th1,ESC	Hi-C,ChIA-PET	24067610,24213634	Slc25a30	14951
786	chr14	75807482	75808779	75808076	N	NA	Slc25a30,Gm4285,Tpt1	Ghdc,Hcrt,Strn3,Gzma,Phyhip,Cog3,Mta2,Eml3,Ptgr1,Atp8a2,4930564B18Rik,Dscam,Mtmr9,Gtf2f2,Poll,Dpcd,Arl3,Eefsec,Ndufs2,Adamts4,Lrrc63,Lcp1,Slc25a30,Pgcp,Pip5k1b,Myst4,Nrg3,Htr2a,Lrch1,Tgfbr3	Th1	Hi-C	24067610	Slc25a30	20445
787	chr14	76796848	76799384	76797738	N	NA	NA	4930564B18Rik,Mycbp2,4930444M15Rik,1700108F19Rik,Tsc22d1	Th1	Hi-C	24067610	9030625A04Rik	237233
789	chr14	76827275	76830295	76829089	N	NA	NA	1700112E06Rik,Actr8,Chmp7,Klf12,Mir1971,Tbc1d4,Enox1,Dnase1l3,Tspyl3,Serp2	Th1	Hi-C	24067610	9030625A04Rik	206322
795	chr15	101104759	101106602	101105941	N	NA	Acvrl1	Scn8a,Fignl2,4930578M01Rik,Crocc,Qars,Qrich1,Ankrd33,Acvrl1,Nckap5l,Nos1ap,1700015E13Rik,Fmnl3,Klhl36	Th1,ESC	Hi-C,ChIA-PET	24067610,24213634	Acvrl1	21935
800	chr15	25484778	25490691	25485569	N	NA	NA	4930503E24Rik,Myo10,Dnahc5,Slc17a8,Ttc23l,Gm5468,Zfp622	Th1	Hi-C	24067610	Basp1	71014
801	chr15	27444527	27445483	27445097	N	NA	Ank	Dnahc5,Itsn2,Pde1b,Gpr20,Lin28b,Ank,Cntn1,Mir297-1,Matn2,Trps1,March11,Samd12	Th1	Hi-C	24067610	Ank	21194
805	chr15	3235301	3237926	3236560	N	NA	Sepp1	Tnn,Ghr,Trio,5430437J10Rik,Fam83a,Oxct1,C6,Fam135b,Nipbl,Mrc1,Pla2g2c,Bend7	Th1	Hi-C	24067610	Sepp1	32841
807	chr15	3250255	3253003	3251207	Y	NA	Sepp1	Ccdc152,Ghr,Lipm,Axin2,Tnfrsf21	Th1	Hi-C	24067610	Sepp1	17764
811	chr15	36831553	36832436	36831890	N	NA	NA	Fbxo32	Th1	Hi-C	24067610	Zfp706	174966
830	chr15	62327283	62330015	62328502	Y	NA	NA	Pvt1,Lass5,Rsbn1l,BC048602,Slc38a1,Agmo,Nsmce2,Slc4a10,Slc47a1,Cacna1i,Sbk2,Gm1078,Tox3,1700065D16Rik,Atr	Th1	Hi-C	24067610	Pvt1	289296
843	chr15	75212600	75223912	75216300	N	NA	NA	Ncald,6720468P15Rik,Skp2,1110020G09Rik,Oxr1,9030619P08Rik,4933432B09Rik,Cadm2,Iqgap2,Prkce,Efcab6	Th1	Hi-C	24067610	9030619P08Rik	207917
844	chr15	75308595	75310685	75309358	N	NA	NA	Pisd-ps1,Sfi1,Oxr1,Cntn1,Gm4371,2610037D02Rik,Kcnh1,Eif3h,Atf7,Csf2rb2,Cyp2d22,Ly6f	Th1	Hi-C	24067610	9030619P08Rik	121144
851	chr15	77854672	77859012	77857924,77855547	Y,Y	NA;NA	Myh9	Palm,9130017N09Rik,C330013F16Rik,Stxbp5l,Tlk1,Klhl7,2410066E13Rik,Ttll5,Myh9,Pcbp2,Map3k12,Ttc39d,Adrbk1,Gm16039,Acvr1b,Tob2,Rangrf,Eif4b,Tenc1,Slc25a44,Pmf1,Dpysl5,Jazf1,Plec,Carkd,Pten,Slc1a5,Mtmr12,Hist1h1c,Vegfa,Trim26,Tubg1,Fam134c,5730408K05Rik,1810009A15Rik,Ccdc77,Kdm5a,Irf6,Eed,Ubb,Thoc1,Hist1h2ae,Hist1h2bg,Acap2,Ly6g5c,Rara,Sec62,Inca1,Kif1c,Kcnk5,Snx10,Elmod3,Retsat,1700040I03Rik,Cct7,N…	Th1,ESC	Hi-C,ChIA-PET	24067610,24213634	Myh9	12557
871	chr15	87325200	87327289	87326511	N	NA	NA	Csmd3,Col22a1,Ncam1,Gm3238,Filip1l,2610528E23Rik,Efcab6	Th1	Hi-C	24067610	Tbc1d22a	1110741
878	chr15	96741415	96744310	96742784	N	NA	Slc38a2	Wdr70,Slc38a1,Hdac7,Prkce,Ncoa3,Zfp827,Erap1,Fam83h,Lrrfip1	Th1	Hi-C	24067610	Slc38a2	41717
880	chr15	96857331	96858897	96857935	N	NA	NA	Gast,Cntn1,Slc38a2,Fam113b,Fcnb,Dpp10,1700052I22Rik,1700112E06Rik,Sh2b2,Cdh10,Brd3,Hnf1b,Slc38a4	Th1	Hi-C	24067610	Slc38a2	157633
889	chr16	13204500	13206943	13206016	N	NA	Mkl2	Kalrn,Trpc4,Svil,Cntnap2,Tprg,Ptar1,App,Arid2,Lsamp,Snx29,Mkl2,Snai2,Nr1i2,Gm684,Shisa9,Kcnh6,Gbe1,Lamp2,Grin2a,Ntm,Cpd,AU016765,Khdrbs2,Syne1,Mipol1	Th1,NSC	Hi-C,ChIA-PET	24067610,24213634	Mkl2	49538
902	chr16	23036192	23041129	23037541,23039363	N,Y	NA;NA	Kng2,Kng1	Pi4ka,Kalrn,1700003L19Rik,Ece2,Psmd2,Chrd,Kng1,Osbpl11,Mapk1,3110021N24Rik,Tmod1	Th1	Hi-C	24067610	Kng2	7091
909	chr16	24227653	24230384	24229242	N	NA	NA	Dlgap4,Gm14169,Kif2a,Pi4ka,Tmem191c,Lpp,Hepacam2,Rtp1,Tprg,Sh3pxd2a,Rapgef4,Snd1	Th1	Hi-C	24067610	Lpp	162966
912	chr16	26752621	26756188	26755580	N	NA	NA	NA	NA	NA	NA	Il1rap	170916
924	chr16	44049135	44063745	44061557,44063314	N,N	NA;NA	Gramd1c	Msi2,Dnahc11,Cdca7l,Zbtb20,Qtrtd1,2610015P09Rik,Gramd1c,Parn,Klhl22,Runx1,Hira,4930435E12Rik,Atp6v1a,Phldb2,Morc3,Ube3c,Tab2	Th1,ESC	Hi-C,ChIA-PET	24067610,24213634	Gramd1c	21190
928	chr16	4810951	4830393	4829397	N	NA	5730403B10Rik,Fam100a	Nudt16l1,Gm16861,Mgrn1,Glyr1,Rogdi,Trp63,Sept12,Ahdc1,Pdxdc1,Ntan1,Tmem191c,B4galt5,Rad51l1,Coro7,Hmox2,Pi4ka,4930562C15Rik,Anks3,Eif2s2,Ambra1,Crebbp	Th1	Hi-C	24067610	5730403B10Rik	21016
983	chr17	31038341	31040764	31038592,31040276	Y,N	NA;NA	Abcg1	Ubash3a,Zfp799,Dennd2d,2010016I18Rik,Galnt9,Cacna1s,Chst10,Abcg1,Brd4,Prkce,Arap3,Fchsd1,Hipk2	Th1	Hi-C	24067610	Abcg1	16930
985	chr17	31860164	31863263	31862267	N	NA	Sik1	Myo1f,Trerf1	Th1	Hi-C	24067610	Sik1	4372
987	chr17	31901355	31905388	31901662	Y	NA	Sik1	Abr,Timm22,Notch3,Ctnnb1,Arih1,Zfp410,Rnf139,Tatdn1,Akap8,Usp48,Tfrc,Snx4,Dnahc8,Hnrnpm,Ubash3a,Hsf2bp,Btrc,Xpo5	Th1	Hi-C	24067610	Sik1	45563
988	chr17	31906483	31910214	31909160	N	NA	NA	Zfp410,Rnf139,Tatdn1,Akap8,Usp48,Tfrc,Snx4,Dnahc8,Hnrnpm,Ubash3a,Hsf2bp,Btrc,Xpo5,Tlk2,Ccnd3,Neurl1a,Grm8,Dpp8	Th1	Hi-C	24067610	Sik1	50691
999	chr17	47058872	47060997	47060127	N	NA	Ubr2	Vars2,Trerf1,March5,BC048355,Cul9,Tfeb,Ptk7,AI661453,1700001C19Rik,Kcnip4	Th1	Hi-C	24067610	Ubr2	48340
1020	chr17	79916858	79919885	79918641	Y	NA	Atl2	Srsf7,Adipor1,Fbxl17,Galm,Atl2	Th1,NPC	Hi-C,ChIA-PET	24067610,24213634	Atl2	20735
1021	chr17	79937824	79939314	79938394	N	NA	Atl2	Zfp161,Erc1,Arhgef33,Obscn,Csnk2a2,C2cd4c,Olfr107,Ankrd12,Cmc1,BC048403,Kcnip1,Heatr5b,Emr1,Prkd3,Fam82a1,Six3os1,Atp6v0c,Amdhd2,Map4k3,Ttc7,Doxl2,Neil1	Th1,ESC	Hi-C,ChIA-PET	24067610,24213634	Atl2	41701
1022	chr17	80094958	80097802	80096205	Y	NA	Hnrpll,Galm	Gxylt1,Thpo,Chrd,Hnrpll,Galm,Zfp804b,B4galnt3,Usp49,Gm11110,Tnfsf9,Gemin6	ESC,Th1	ChIA-PET,Hi-C	24213634,24067610	Galm	29669
1023	chr17	80773951	80776157	80775119	N	NA	Map4k3	A330050F15Rik,Alk,Map4k3,Cyyr1,Kif6,Slc8a1,Fam82a1,Galr2,Srp68,Ranbp17,Thumpd2,Anks1,Ankrd12,Msh2,4933400B14Rik,Rab31,Ltbp1,Srsf7,Actr3b,Ank3,Rpl22,Chd5	Th1	Hi-C	24067610	Map4k3	45858
1042	chr17	84872029	84875333	84873800	N	NA	NA	1700106N22Rik,Prkce,Msh2,Camta1,Zfp57,Ppm1b	Th1	Hi-C	24067610	Lrpprc	81243
1045	chr17	86704150	86712956	86710634,86712229	N,N	NA;NA	Epas1	Npas2,Rab11fip2,4931408A02Rik,Prepl,Slc3a1,Tanc1,Epas1,Prkce,Kcnq1ot1,Kcnq1,Runx2,Srbd1,Dennd4b,Crtc2	Th1	Hi-C	24067610	Epas1	40908
1080	chr18	38778628	38780087	38779974	N	NA	NA	Unc5b,Pcdh1,Arhgap26,Spry4,Prelid2,Gm19784,Haus1,Traf2,Thoc5,Cep164,Ndfip1,Glyat,Fchsd1,Arap3	Th1	Hi-C	24067610	Fgf1	138612
1091	chr18	46647727	46652132	46648781,46650717	N,N	NA;NA	NA	Ppara,Ppp2r2b,Commd10,Psmb2,Bivm,Kdelc1,Fhod3,Kcnn2,Mapkapk5,Rab27b,Pdgfc,Epc2,Stk38l,Plekha2,4833403I15Rik,Isoc1,Cul2,Snd1,Vmn1r206,4930474G06Rik,Gm949,Celf4,Ap3s1,Prr16	Th1	Hi-C	24067610	Eif1a	50023
1105	chr18	60726507	60765593	60731724,60727615,60747904,60729379,60744747	N,N,N,N,N	NA;NA;NA;NA;NA	Ndst1,Rps14,Cd74	Dctn4,Slc12a2,G630071F17,Ppargc1b,Mycbp2,Wdr7,Sub1,1700011I03Rik,Fbn2,Camk2a,LOC545261,Mir145,E330013P06,Rps14,Riok3,Sap130,Wdr33,1700020G17Rik,Cables1,Rnf125,Hdhd2,Ier3ip1,1110008F13Rik,Sla2,Mtap6,Gm4951,Ndst1,Ube2d2,Dnajc18,Tcof1,Rnmt,4933403F05Rik,Dok6,Synpo,Cep192,Myo7b,Tnfrsf21,Cadm4,Ate1,Hist1h1d,Hist1h3a,Hist1h1a,Fam59a,Slc44a5,2510003E04Rik,Dpysl3,March3,Aff3,Il17b,Ctdp1,Spry4,Pde6a,Tbc1d…	Th1,ESC,NSC	Hi-C,ChIA-PET	24067610,24213634,21685913	Rps14	9003
1106	chr18	61437252	61439252	61438137	N	NA	Ppargc1b	C8g,Fbxw5	Th1	Hi-C	24067610	Ppargc1b	36821
1111	chr18	65241308	65243692	65241939	N	NA	NA	NA	NA	NA	NA	Malt1	187305
1116	chr18	74088708	74090393	74089382	N	NA	NA	Spats2,4930503L19Rik,Dok6,Mapk4	Th1	Hi-C	24067610	Ska1	117425
1128	chr18	84902348	84904221	84903475,84903275	Y,N	NA;NA	1700034H14Rik	NA	NA	NA	NA	1700034H14Rik	47303
1129	chr18	84905470	84911307	84906488,84909712	N,N	NA;NA	1700034H14Rik	Cradd,Fbxo15,Synpo,Xrn1,Cyb5,Tnpo3,Ica1,Otud7a,Ube2cbp,Zfp516,4930592I03Rik,4930402H24Rik,Dym,Ccdc11,Mbd1,Setbp1,Cd226,Dok6,Gga2	Th1	Hi-C	24067610	1700034H14Rik	40217
1130	chr18	84914669	84917881	84916381	N	NA	1700034H14Rik	Cyb5,Tnpo3,Ica1,Otud7a,Ube2cbp,Zfp516,4930592I03Rik,Fbxo15,4930402H24Rik,Dym,Ccdc11,Mbd1,Setbp1,Cd226,Dok6,Gga2,Dtna,Lars,Napg,Mbd2,Tnni3k	Th1	Hi-C	24067610	1700034H14Rik	33643
1132	chr18	8934605	8936387	8935701	N	NA	NA	A930012L18Rik,Mcc,Fam38b,Pcdh10,Il16,Rbbp8,Gabbr2,Grin2b,Greb1l,Ranbp17,Gjd4,Celf4,Pcdha4-g,Colec12,Setbp1,Erbb4	Th1	Hi-C	24067610	Fzd8	276469
1134	chr19	10120981	10123402	10122451	N	NA	Fads2	Fignl1,Tmem206,Nenf,Serhl,Fads2,Lrp5,Zfp423,Cd200r2,Ccdc86,Tjp2,Fads3,1700017D01Rik,Gnaq,Vps13a,Naaladl1,Snx15,Sac3d1,Slc22a26,Me3,Ngfr,Brf1	Th1	Hi-C	24067610	Fads2	19478
1142	chr19	21329434	21330439	21330062	N	NA	NA	Trpm3,Lhfp,AU016765,Prune2,Aldh1a7,Tmc1,Klf9,Prkg1,Fhod3,Gda,Palld,0610012H03Rik,Zfand5	Th1,NPC	Hi-C,ChIA-PET	24067610,24213634	Zfand5	57156
1152	chr19	23037868	23039449	23038608	N	NA	NA	Smc5,Trpm3,D19Ertd386e,Crtac1,Zhx3,Kcnj6,Wdr7,Fads2,Pip5k1b,Chrm3,Ndufs4,Klf9,1700028P14Rik,Ptprr,Mamdc2,Tll2	Th1,ESC	Hi-C,ChIA-PET	24067610,24213634	Klf9	101777
1158	chr19	30194105	30195544	30195134	N	NA	Gldc,Mbl2	Pip5k1b,Pdcd1lg2,Ermp1,Papss2	Th1	Hi-C	24067610	Gldc	18687
1159	chr19	30201666	30203594	30202395	N	NA	Gldc,Mbl2	Pip5k1b,Pdcd1lg2,Ermp1,Papss2,Gldc,Htr7,Cyp2c29	Th1	Hi-C	24067610	Gldc	26248
1161	chr19	32541821	32563611	32551743,32543114	N,N	NA;NA	Papss2	Prkg1,Minpp1,Ifit2,Shoc2,Bbip1,Mapt,Gm6642,Ppm1d,Chst9,Papss2,Atad1,Myof,Pten,Asah2,Rnls,Ankrd22,Lipm,Btrc,Ranbp6,9930021J03Rik,Spnb3,Sgms1,Slc16a12	Th1	Hi-C	24067610	Papss2	32104
1169	chr19	36799099	36803838	36803628,36800021	N,N	NA;NA	Tnks2	Trpm3,Tnks2,1500017E21Rik,Cyp2c69,Strbp,Rnls,Slc16a12,Cyp26c1,Cyp26a1,Cpeb3,Arhgap19,Ppp1r3c,Mical3	Th1	Hi-C	24067610	Tnks2	30394
1171	chr19	3690802	3696995	3695304,3692191	N,N	NA;NA	Lrp5,1810055G02Rik	Cdc25c,Fam53c,Cd5,Zscan22,Ppp6r3,Lrp5,Ms4a18,Rab3d,Tmem205,Speer5-ps1,Smg6,1700055N04Rik,Anapc7,Cacna2d1,Kremen1,Atat1,1810055G02Rik,Suv420h1,Tbc1d10c,Carns1,Gbf1,Aldh4a1,Wnt5b,Tmco7,Faim,Pde7b,A330049M08Rik	Th1	Hi-C	24067610	Lrp5	4238
1181	chr19	42509698	42510949	42510465	N	NA	D19Ertd386e	Kalrn,Zfyve27,Crtac1,D19Ertd386e,Gm17019,Rheb	Th1	Hi-C	24067610	D19Ertd386e	7856
1201	chr19	9924334	9925488	9924728	N	NA	Incenp	Car10,Flnb,Fads3,Tcf7l2,Nle1,Fndc8,Gldc,Crkl,Naa50,Cabp2,Rbm20,Nrap,Ccdc146,Fgl2,Zfp286,Myof,Cep55,Fnip2,Best1,Dagla,Gm98,Lipm,Fen1,1810006K21Rik,Mms19,Phf21a	Th1	Hi-C	24067610	Incenp	24801
1225	chr2	126531503	126547727	126546574	N	NA	Slc27a2	Sfmbt2,Ivd,Jmjd7,Pla2g4b,Duox1,Secisbp2l,Atp8b4,Arhgap15,Phyh,Epb4.2,Gabpb1,2010106G01Rik,Rnf24,Pank2,Mir5128,Elp4,Adal,Zscan29,Cops2,Fam98b,Mertk,Dynlrb1,Alx4	Th1	Hi-C	24067610	Slc27a2	5297
1240	chr2	153591807	153594310	153593025	N	NA	Commd7	8430427H17Rik,Scml4,Snrpd3,Spg11,Foxs1,Zfp641,Bpifa6,Cbfa2t2,Agbl2,Dnmt3b,Ppp1r16b,Rnf169	Th1,ESC	Hi-C,ChIA-PET	24067610,24213634	Commd7	38471
1270	chr2	167415596	167416911	167416349	Y	NA	Slc9a8	Kcnb1,B4galt5,Sulf2,Bptf,Snai1,Tgfbr3	Th1	Hi-C	24067610	Slc9a8	4810
1274	chr2	167758503	167762790	167760125,167761876	Y,Y	NA;NA	NA	Snai1,Gm14005,Cdc25a,Kcnj10,Foxa2,Dhx35,Acta2,Stambpl1,Ralgapa2,Mettl8,Ncoa3,Ptpn1,Trpv4,Rnf114,1700029I15Rik,Mapk8ip1,Dip2b,Defb21,E130018N17Rik	Th1	Hi-C	24067610	A530013C23Rik	67295
1275	chr2	167764148	167788227	167765307,167769977,167775507,167777752	Y,Y,Y,N	NA;NA;NA;NA	NA	Ralgapa2,Mettl8,Ncoa3,Ptpn1,Trpv4,Gm14005,Rnf114,1700029I15Rik,Mapk8ip1,Dip2b,Defb21,E130018N17Rik,Trpm7,Brca2,Rc3h2,Dscr3,Gm10804,Cd82,Arfgef2,A530013C23Rik,Cebpb,Nkx2-4,Slc9a8,Gabrr2,Spata2,Camk2d,Snai1,Tmem189,Ppil1,BC004004,Cd2bp2,Kcnu1,Ash2l,BC051226,Daxx,Ptms,Cdr2,4933427G17Rik,Tmem107,Hist1h3h,Hist1h2bl,Hmgn2,Ccz1,Magi3,Rrn3,Prpf6,Ppfibp1	Th1,ESC,NPC,NSC	Hi-C,ChIA-PET	24067610,24213634	A530013C23Rik	72940
1279	chr2	167822641	167824839	167823668	Y	NA	NA	Fmn1,Ppp1r16b,Pcif1,Zfp335,B4galt5,Brd4,Fam65c,Hook3,Phf21a,Sult3a1,4930578M01Rik,0610008F07Rik,Ano6,Tcea2,Rgs19,9830001H06Rik,Znfx1,1500012F01Rik,Wnt2b,Slc9a8,Gm2447,Rassf2,Tmem189	Th1	Hi-C	24067610	Ptpn1	107488
1317	chr2	27559153	27562835	27560925	Y	NA	Wdr5	Vav2,Pla2g4e,Olfm1,Acvr1c,Tmem39b,Mob3b	Th1	Hi-C	24067610	Wdr5	44006
1319	chr2	27569868	27584831	27571088,27573683,27576575,27583170	Y,N,N,Y	NA;NA;NA;NA	NA	Pola2,Slc22a20,Fbn1,Ctcfl,Col5a1,Eng,Fkbp6,Entpd8,Brd3,Dnahc2,Lrp1b,Rapgef4,Fam38a,Setx,Snap23,Rbms1,Pgm2l1,Zbtb16,Gtf3c6,Nr6a1,1700001C02Rik,Otof,Sfmbt1,Usp16,Rxra,Arhgef17,Hspa8,Vav2,Acsl6,Mast4,Ldb1,Tsc1,4933404M02Rik,1500002O10Rik,Fam69b,Mapkap1,Pafah1b2,Arid1b,Sardh,Fmnl3,Chmp4b,Med27,Pde11a,Bach2,Sdk1,Gm884,Gtf3c5,Ak8	Th1,ESC	Hi-C,ChIA-PET	24067610,24213634	Wdr5	54721
1320	chr2	27592034	27601398	27593512,27596451,27600022	N,Y,N	NA;NA;NA	NA	Sardh,Nipbl,Atp6v0e,Rxra,Camk1d,8430427H17Rik,Gdpd5,Fig4,Gtf3c5,Ndufb7,Ogfrl1,Sfmbt2,Brd3,Fmnl2	Th1,ESC	Hi-C,ChIA-PET	24067610,24213634	Rxra	75803
1342	chr2	32526996	32528717	32527763	N	NA	Fam102a,Dpm2	Prrx2,Grap2,Fam102a,Col5a1,Fnip1,Ttc28,Dnm1,Slc25a25,Naif1,Trp53,Rela,Srgap3,Zfp407,Pip5kl1,Dpm2	Th1	Hi-C	24067610	Fam102a	6642
1345	chr2	3623108	3625366	3624127	Y	NA	NA	A830007P12Rik,Cobra1,Dab2ip,Rapgef4,Pgm5,4930568D16Rik,Fam107b,Cdnf,Slc22a3,Sephs1,Pygo1,Dclre1c,Suv39h2,Gm13483,Sqrdl,Plxdc2,Usp6nl,Nat15,Strbp,Frmd4a,Gm1631,Drosha,6030458C11Rik,Prkcq,Fam188a,Dennd1a	Th1	Hi-C	24067610	Fam107b	88092
1346	chr2	3703666	3710924	3704748	N	NA	Fam107b	Mettl15,Fam107b,Dnahc6,St8sia6,Pdk1,Spata5,Syncrip,Fam171a1,March3,Abi1,Ggta1,Celf2,Ubn1	Th1	Hi-C	24067610	Fam107b	2534
1368	chr2	67880969	67884119	67881988	N	NA	NA	Nfia	IPSC	4C	24035354	B3galt1	233594
1370	chr2	68844487	68845402	68844751	N	NA	Lass6	Alx4,Lass6,B230118H07Rik,Rag2,4932414N04Rik,Atf2,Slamf6,Etl4,Foxo3,Chn1,Dennd1a,4933409G03Rik,Gm20110,Gm18409	Th1	Hi-C	24067610	Lass6	16155
1371	chr2	70940000	70942799	70941005	N	NA	NA	Celf2,4930525F21Rik,Fgf7,Slc25a12,Metap1d,Mtx2,Ppme1	Th1	Hi-C	24067610	Mettl8	112807
1384	chr2	84510290	84530892	84519895,84511276,84530595,84528839	Y,N,N,N	NA;NA;NA;NA	Tfpi	B230120H23Rik,Slc25a32,Pigu,Clp1,Ube2l6,Smtnl1,Smg6,Kif5c,Pde11a,Dnajc10,Tfpi,Tcam1,Cstf3,Nup160,Zc3h15,Zswim2,Pax6os1,Tmem87a,Parvg,Parvb,Gm13629,Slc43a3,Vgf,Gtdc1,Lgr4,Gm13939,Ssrp1,Tnks1bp1,Olfr1136,G530011O06Rik,Mid1,Trp53bp1,Gm13718,2700094K13Rik,Rtn4rl2,Lrrc55,Itgav,Spon2,Nfatc2	Th1,ESC	Hi-C,ChIA-PET	24067610,24213634	Tfpi	36116
1386	chr2	85094986	85099679	85096284,85099196	N,N	NA;NA	Tnks1bp1	4930443O20Rik,Cwc22,Sqrdl,1110034G24Rik,Neurod1,Zdhhc5,Clp1,Prg3,0610012H03Rik,Fmn1,D2Ertd750e	Th1	Hi-C	24067610	Tnks1bp1	44526
1388	chr2	90931100	90932987	90932072	N	NA	Ndufs3,Kbtbd4,Ptpmt1,Celf1	NA	NA	NA	NA	Celf1	7410
1392	chr2	93134496	93136709	93135446	N	NA	NA	Ttc21b,Fmn1,Fbn1,Tspan18,Phf21a,Slc30a4,Ext2,Prdm11,Snx32,Cd82,Alx4,Wt1,Itgav,P2rx3,1700101E01Rik,1700026D11Rik,Gm10804	Th1	Hi-C	24067610	Trp53i11	50875
1393	chr2	93141908	93143977	93142822	N	NA	Trp53i11	Prdm11,Snx32,Cd82,Alx4,Wt1,Fmn1,Itgav,P2rx3,1700101E01Rik,1700026D11Rik,Gm10804,Ralgps1,Ckap5,2210408I21Rik,H13,4933406I18Rik,Zeb2,Hsd17b12,Nr6a1,Secisbp2l,Sall4,Lrp1b,Tlk1,Phf21a,D930015M05Rik,Cry2,Trat1,Trpm7,Aqp11	Th1	Hi-C	24067610	Trp53i11	43607
1400	chr3	101512686	101518533	101514011,101517196	N,N	NA;NA	NA	Gm884,Wdr47,Mab21l3,Atp1a1,Pdlim5,4932438A13Rik,Slc22a15,Csde1	Th1	Hi-C	24067610	Atp1a1	86174
1403	chr3	102676488	102680154	102677174,102678627	N,N	NA;NA	NA	D0H4S114,Gm10549,Btbd9,Fam102b,Rxfp1,Pde4dip,Caln1,Ctnna3,Iqcj-schip1,Pcdh10,Nup37,Tshb,Tspan2,Synpo2,Casq2,A230001M10Rik,2410007B07Rik,Serpini1,Fam46c,Spag17,4930564K09Rik,Lrat,Ccdc46,Synpo2l,Dennd2c,Bcas2,Vav3,Adh1,Pafah1b2,Exosc9	Th1	Hi-C	24067610	Tspan2	54616
1404	chr3	104359520	104360993	104360433	Y	NA	NA	Ppp2r5e,Tnni3k,Ddx19b,Aars,Nbea,Bcl2l15,Atxn1,Capza1,Ralgps1,Cnot4,Magi3	Th1	Hi-C	24067610	Magi3	139114
1406	chr3	104540422	104542361	104541076	Y	NA	Lrig2	Spata17,1700007P06Rik,Lrig2,Zfat,Rab40c,Pi4kb,Slc16a1,Chchd5	Th1,NSC,ESC	Hi-C,ChIA-PET	24067610,24213634	Lrig2	28566
1407	chr3	104571122	104573009	104572118	N	NA	NA	Ptbp2,Pex13,Mrps27,Dnahc5,Lmf1,2810468N07Rik,Slc16a1,4930564D02Rik,Hmcn1,Krt7,Capza1,Cttnbp2nl,Lrig2,Manba,Spata1,Arnt,Pdhx,Hipk1,Them5	Th1	Hi-C	24067610	Lrig2	59266
1413	chr3	115792820	115794214	115793690	N	NA	NA	NA	NA	NA	NA	S1pr1	77765
1418	chr3	118477713	118479292	118478217	N	NA	NA	Zdhhc15,Col11a1,Ndst4,Dpyd,Col24a1,4833424O15Rik,Otol1,Ntng1,Klf9,Tram1l1,Lrrc7,Clstn2,Cypt12,Zfp618,4930406D18Rik,Vmn1r197,Sec24d,Gdap2	Th1	Hi-C	24067610	Dpyd	82886
1422	chr3	121851400	121857284	121852300,121854000	N,N	NA;NA	Abcd3	Abcd3,Arhgap29,Gria2,Gucy1a3,D030025E07Rik,Kcnd3,Lrrc39,Tmem56,Slc44a3,Cenpe,Tcf7l1,Gm15401,Tgoln1,Kirrel,Gclm,Alpk1,Tnni3k,Frem2,Ddah1,Fubp1,Nexn,Eml4	Th1	Hi-C	24067610	Abcd3	36185
1423	chr3	121866515	121868362	121867518	N	NA	NA	Ddah1,Fubp1,Nexn,Eml4,Asb17,2510003D18Rik,Pgrmc2,Spag17,Dpyd,Lmo4,Epn2,Riiad1,Celf3	Th1	Hi-C	24067610	Abcd3	51300
1424	chr3	121874267	121875910	121875243	N	NA	NA	Ric8b,Obscn,Ddah1,Lor,Mrps28,Arhgap29	Th1	Hi-C	24067610	Abcd3	59052
1427	chr3	121902396	121908969	121906841,121902980	N,N	NA;NA	Arhgap29	F3,Nrxn3,Pkn2,Rod1,Kcnmb2,Rsrc1,Abca4,Veph1,Arhgap29,Col25a1,Grm1,Spast	Th1	Hi-C	24067610	Arhgap29	44357
1429	chr3	122201302	122207395	122206525	N	NA	Gclm	2210039B01Rik,Tmem30b,Rasal2,Abca4,Bcar3,Sec24d,Nhedc2,Rfx5	ESC,Th1	ChIA-PET,Hi-C	24213634,24067610	Gclm	38197
1437	chr3	131483876	131497697	131490499,131493317,131488785	N,N,N	NA;NA;NA	NA	Camk2d,Dnajb4,Ttll7,Reg4,Adrbk2,Ddx1,Rpl32,5430416N02Rik,Cep110,Cttnbp2nl,Ank2,Hadh,Tet2,Unc5c,Notch2	Th1,ESC	Hi-C,ChIA-PET	24067610,24213634	Papss1	67071
1453	chr3	21931400	21933274	21932199	N	NA	NA	Med12l,P2ry14,2410057H14Rik,Tspan2,Nlgn1,Pxn,Pde7a,2810407C02Rik	Th1	Hi-C	24067610	Tbl1xr1	143378
1455	chr3	21985347	21988606	21987334	N	NA	NA	Gyg,Hspbap1,Tbl1xr1,Auh,Trim45,Ttf2,Exoc4,Fabp12,Spata16,Gm5567	Th1	Hi-C	24067610	Tbl1xr1	88046
1458	chr3	27904699	27906217	27905231	N	NA	Pld1	Fndc3b,Cdc14a,Pld1,Kcnab1	Th1	Hi-C	24067610	Pld1	32463
1477	chr3	52526057	52529295	52527279	N	NA	NA	Naa15,Foxo1,Prkce,Mbnl1,Dap3,Nhedc1,C2cd4d,Tnik,4932438A13Rik,Maml3,Nell1,Gm2447,Man1a2,Dnajc25,Dapk2,Pi4ka,Ints3,Fabp9,Pmp2,Adad1,Bzw1	Th1,ESC	Hi-C,ChIA-PET	24067610,21685913	Foxo1	257720
1480	chr3	52621933	52626534	52622708	N	NA	NA	Mtap7	Th1	Hi-C	24067610	Foxo1	353596
1495	chr3	83001761	83004015	83003090	N	NA	Fgg,Fga,Fgb	Nbea,Veph1,Fgb,Plrg1,Fbxw7,Skint6,March8	Th1	Hi-C	24067610	Fgg	3881
1497	chr3	84229397	84260776	84259660,84234862,84258051,84231088	N,N,N,N	NA;NA;NA;NA	Trim2	D930015E06Rik,Trim2,Arfip1,Wdr3,Gdap2,Hs2st1,Rsrc1,Gipc2,Pitx2,Fgb,Plrg1,Kcnmb2,C030019I05Rik,Cyfip2,Cd5l,Papss1,Mme,Gbp2,Lrba,Cgn	Th1	Hi-C	24067610	Trim2	8520
1514	chr3	98586736	98588950	98587943	N	NA	NA	NA	NA	NA	NA	Hsd3b2	135593
1518	chr4	102636844	102638424	102637640	N	NA	NA	Pde4b,Sgip1,Wdr78,Mier1,Chd7,Plaa,Farp1,Slco1a6,Ssbp2,LOC622167,Susd1,Slc35d1,Ppap2b,Eps15,Flt1,Hpcal4,Tmem131,Ambra1,Insl5,Calb1,Ak5	Th1	Hi-C	24067610	Pde4b	381905
1529	chr4	108125635	108128090	108126592	Y	NA	Scp2,Echdc2	Scp2,Zyg11a,Zbtb40,Tmem48,Slc1a7,Pik3r3,Ace2,Sgip1,Podn	Th1	Hi-C	24067610	Scp2	7088
1534	chr4	11101688	11104988	11102904	N	NA	2310030N02Rik	Cd99l2,Mdn1,Trp53inp1,Ccne2,Arhgef10l,2310030N02Rik,Pdp1,Chd7,Stx17,Vmn2r95,Asap3,Trim55,Slc25a25,Naif1,Epha2,Casp8ap2,Cga	Th1,ESC	Hi-C,ChIA-PET	24067610,24213634	2310030N02Rik	25484
1540	chr4	11852657	11855134	11854020	N	NA	NA	Cpne3,Lhfpl3,Cdh17,Slc26a7,Hdac4,Necab1,Nphp4,Fam92a,Rbm12b,Mup4,Gm4926,Bach2,Ubap1,Pax5,Coro2a,Tmeff1,Murc,Rad54b,Rgs17,Ralgapa2,Abca1,Cyp4x1,Tmem67,Ube2r2,Ubap2,Fam154a,BC057079	Th1	Hi-C	24067610	Pdp1	111316
1541	chr4	11865291	11871010	11868331,11869981	N,N	NA;NA	NA	1700123O12Rik,4930404A05Rik,Fam92a,Slc26a7,Trp53bp1,Fbxl17,Trpm3,Eif4g3,Rad54b,Cdh17,Decr1	Th1	Hi-C	24067610	Pdp1	95440
1549	chr4	129250651	129252888	129251327	Y	NA	C77080	Fndc3b,C77080	ESC	ChIA-PET	24213634	C77080	2208
1575	chr4	141278785	141280679	141279635	N	NA	Arhgef19,Epha2	2700094K13Rik,Rad50,Gart,Son,Dgcr2,Gtf3c6,Tex14,Mavs,Adamts1,Exoc2,Iars2,Rab3gap2,Eef1a1,Padi4,Dnajc16,Rad54l,1810035I16Rik,Ctrc,Lpar1	ESC,Th1	ChIA-PET,Hi-C	24213634,24067610	Epha2	20542
1578	chr4	149789584	149803413	149790784,149792441,149796999,149800284	Y,Y,N,N	NA;NA;NA;NA	Slc25a33	Scp2,Slc25a33,Rhbdf2,Pax7,Nmnat1,Pbrm1,Nhp2l1,Atxn10,Spsb1,Rere,Fam125b,Kif1b,Vamp3,Psmd4,Pik3cd,Clstn1,4930552P12Rik,H6pd,Wdr78,Gpr157,Pgd,Lzic,Tasp1,Neurog3,Cadm2,Cyb5r1,Ctnnbip1,Rdm1,Rnaseh2a,Casz1,Mmp23,Cdk11b,Mib2,Unc5b,Ppp1r15b,Slc45a1,Prpf19,Ski,Fggy	Th1,ESC	Hi-C,ChIA-PET	24067610,24213634	Slc25a33	15317
1584	chr4	150722712	150727834	150725014	Y	NA	NA	1700045H11Rik,Ski,Rere,Pex10,Nudt2,Clcn6,Mthfr,Git1	Th1	Hi-C	24067610	Errfi1	127257
1592	chr4	156092902	156094410	156093962	N	NA	9430015G10Rik	R3hdm2,Svs2,Plekho1,Gm9054,Gm572,Sdf4,Tnfrsf4,Ttll10,Dlg1,Cyb5rl,Acer2,BC052040,Mxra8,Aurkaip1,AU040320,Zmym4,A730011L01Rik,Olfr49,9430015G10Rik,Agrn,Isg15,AW011738	Th1	Hi-C	24067610	9430015G10Rik	15588
1608	chr4	49557116	49561449	49558291,49560257	Y,N	NA;NA	Mrpl50,Zfp189,Aldob	Aldob,Mup21,1110018J18Rik	Th1	Hi-C	24067610	Aldob	7633
1613	chr4	55604410	55605573	55605093	N	NA	NA	Lingo2,Rere,Lrrc69	Th1	Hi-C	24067610	Klf4	71935
1620	chr4	59557836	59559485	59558496	N	NA	Rod1,Hsdl2	Mbnl1,Hsdl2,Mll3,Smc2,Sgk1,Susd1,Ubr5,Osbpl9,Bach2,Raver2	Th1	Hi-C	24067610	Rod1	8472
1624	chr4	73046833	73048829	73047994	N	NA	NA	Unc13b,Rtn1,Klf17,Rasef,Adamtsl1,Gm5567,Camta1	Th1	Hi-C	24067610	C630043F03Rik	845589
1625	chr4	73050475	73052520	73051730	N	NA	NA	Unc13b,Rtn1,Klf17,Rasef,Adamtsl1,Gm5567,Camta1	Th1	Hi-C	24067610	C630043F03Rik	849231
1626	chr4	81504353	81506101	81505359	N	NA	NA	Zmym4,Gm16287	Th1	Hi-C	24067610	D4Bwg0951e	593667
1647	chr5	108453786	108456336	108454308	N	NA	Atp5k,Pcgf3	NA	NA	NA	NA	Pcgf3	4996
1652	chr5	113171097	113221185	113197663,113180324,113209853,113220675,113218722	N,N,N,Y,N	NA;NA;NA;NA;NA	2900026A02Rik	2900026A02Rik,Ube3c,Hist1h2bf,Hist1h2ad,Hist1h3d,Kif21b,Tspan13,Scara5,Scfd2,Pcdh17,Afap1,Clcc1,Ficd,Lama3,Crybb3,Tmem132b,Klhdc5,Tmpo,Tmem211,Hist1h4b,Zfp36l1,Topbp1,Gtf2a2,Ina,Nt5c2,Prdm16,Enoph1,5930412G12Rik,Fzd10,Fry,Myoz3,Rbm22,Sez6l,1700034G24Rik,Sgsm1,4933432G23Rik,Dnajb6,Cux2,Amtn,Tlcd1,Mcl1,Adrbk2,Srrm4,2410137F16Rik,Pisd,Lsm3,Xpc,Hist1h1d,Rsbn1,Pcbp1,1600020E01Rik,Grb2,Tgif1,Ptplb	Th1,ESC	Hi-C,ChIA-PET	24067610,24213634,21685913	2900026A02Rik	7784
1655	chr5	114557717	114559456	114558367	N	NA	BC057022	Myo1h,BC057022,Sppl3,Rnf216,Mtap4,Ptpn12,Atp6v0a2,Actl6b,Elfn1,Abca3,D330041H03Rik,Oas1g,Oas1h,Nipal1	Th1	Hi-C	24067610	BC057022	8795
1659	chr5	115774818	115776368	115775589	N	NA	NA	Cit,Slc25a25,Rxfp1,Plekhh2,Camk2a,Rnft2,2410131K14Rik,Reln,Rhoh,Lin54,Sorcs2	Th1	Hi-C	24067610	Cit	69288
1674	chr5	142362833	142369180	142367465	Y	NA	Foxk1	Sdk1,Pms2,Polr2b,Igfbp7,Gtf2ird1,Cldn4,Baz1a,Foxk1,C330006K01Rik,Rnf216,Ep400,Solh,Ankrd11,Sumf2,Pias4,Camk2g,Zfp286,Zfp454,Pkm2,1700019D03Rik,Yeats4,Calm1,Rab40c,Zfp36l1,Rnu12,Poldip3,Metap1,Clcn3,Odc1,Tpd52,Zc3h13,Sub1,Kank3,Iqcd,Tpcn1,Cyth3,2410006H16Rik,Ctnna1,Arhgdia,Tmem97,Hist1h4d,H2afx,Fnta,5430402O13Rik,Cycs,Slc25a3,Me2,Troap,Adi1,Hist1h4a,Nploc4,4921531C22Rik,Taf4a,Bmpr1a,Cpsf3l,Gltpd1,…	Th1,ESC,NSC,Ter119	Hi-C,ChIA-PET,Capture-C	24067610,24213634,24413732	Foxk1	32317
1681	chr5	146020501	146025758	146021287	N	NA	Cyp3a25	Tmem132b,Wasf3,Rgs20,Dock10,Auts2,Pds5b,Rimbp2,Cyp3a16,Limch1,Vmn2r11,Cdk8,Rxfp2,4930467D21Rik	Th1	Hi-C	24067610	Cyp3a25	10883
1683	chr5	146669498	146689221	146687352,146676710	N,N	NA;NA	NA	Flt1,Polr1d,Flt3,F8,Cnot6l,Chfr,Gm15787,Lnx2,Rasgef1b,Prkar1b,Prkg1,Mtus2,Aox3l1,Cdx2,Pan3,Usp12,2210019I11Rik,Pdx1,Frmd4b	Th1	Hi-C	24067610	Usp12	105735
1696	chr5	150911631	150913586	150912845	N	NA	NA	Tmem132d,Auts2,Flt1,Fry,Stard13,Vmn2r18	Th1	Hi-C	24067610	Pds5b	237804
1701	chr5	22586626	22590619	22587755,22589759	N,Y	NA;NA	Orc5	Magi2,Ptpn12,Lhfpl3,Apbb2,1700007G11Rik	Th1	Hi-C	24067610	Orc5	36295
1712	chr5	51287116	51289070	51288538	N	NA	NA	8030423F21Rik,Lrrtm3,Ctnna3,Prkar1b,Pcdh7,Csmd1	Th1	Hi-C	24067610	Ppargc1a	264851
1713	chr5	51390660	51392223	51391451	N	NA	NA	Ppp2r2c,Dgkb,Sdk1,Kctd8,Afap1,Ppp6r3,Pdpn,Magi2,Reln,Dpp6,Fbxl5,Slc10a6,Tmem132c,Ppargc1a,Ahcyl2,Fam40b	Th1	Hi-C	24067610	Ppargc1a	161698
1717	chr5	53956687	53958022	53957573	N	NA	Stim2	Magi2,Wsb2,Rfc5,Stim2,Slc1a5,Kcnmb1,Kcnip1,Slc4a4,Stk32b,Hpse,3110047P20Rik,0610040J01Rik,Scfd2,Fam69a	Th1	Hi-C	24067610	Stim2	40501
1741	chr5	89276910	89278639	89277751	N	NA	NA	Pdcl2,Morc1,Slc4a4,Fbxw8,Tesc,Fam184b,Dyrk1a,Npffr2	Th1	Hi-C	24067610	Gc	179259
1742	chr5	9032010	9036837	9034082	N	NA	Crot	Samsn1,Dmtf1,Kit,Slc25a40,Abcb4,4933426M11Rik,Fastk,Slc4a2,Arap2	Th1	Hi-C	24067610	Crot	34864
1747	chr5	90446209	90452238	90447741,90450230	Y,Y	NA;NA	Alb,Afp	5830473C10Rik,Ccdc64,Afm,Ccdc158,Rell1,Lphn3,Fbxo21,Rbm19,Gm10390,Afp,Fras1,Pdcd10,Prol1,Nrl,Tpcn1,Tmem132c,Prr5l,Wdtc1,Mob1b,Wbscr17,Alb,A930011G23Rik,Ankrd17,Hs6st3,Ric8b,Zfx	Th1	Hi-C	24067610	Alb	8651
1751	chr5	91292300	91294600	91293318	Y	NA	NA	Epgn,Cux1,Tceb2,Srrm2,Mtus2,Sept11,Gm17359,Fryl,Gm19619,Btc,Parm1,Prkce,Galnt9,Cdkl2,Scarb2,Naa11,4930467D21Rik,Bod1l,Cwh43,Ereg,Diap3,G3bp2,Wdfy3,Gm15997,Wdr95,Katnal1	Th1	Hi-C	24067610	Cxcl2	388401
1755	chr5	92524371	92526426	92524969	N	NA	Scarb2	Stau1,Cse1l,Ociad1,Art3,Fam47e,Afp,Daam2,Rfc3,Ccdc158,Shroom3,Mob1b,Rchy1,Nup54,Suds3,Mfsd8,Sdad1,Tmem132d,Wdr95,Scarb2,Khdrbs2,Scfd2,Btc,G3bp2	Th1	Hi-C	24067610	Scarb2	18763
1769	chr6	117291831	117299009	117298165	N	NA	NA	Gm5150,Grm7,Grin2b,Iqsec1,Slc6a13,Rimklb,Vmn2r107,Ano2	Th1	Hi-C	24067610	Cxcl12	123296
1789	chr6	141610213	141612192	141610938	N	NA	Slco1b2	Pde3a,Gm6614,Dlgap2,Eps8	Th1	Hi-C	24067610	Slco1b2	17326
1790	chr6	141614141	141616025	141615453	N	NA	Slco1b2	Pde3a,Gm6614,Dlgap2,Eps8	Th1	Hi-C	24067610	Slco1b2	13493
1791	chr6	141866846	141875645	141868883,141872149	Y,N	NA;NA	Slco1a4	1700034J05Rik,Ppfibp1,Rergl,Clec4d,Slco1a6,Tas2r113,Dusp16,Macrod2,Pik3c2g,Gm6614,Sox5,Ush2a,Oxtr,Slco1c1,Cdh13,Vmn1r14,Oxgr1,Etv6,Slco1a1	Th1	Hi-C	24067610	Slco1a4	10675
1803	chr6	145345660	145349025	145347286	N	NA	NA	2310043L19Rik,Casc1,Itpr2,Eps8,Lyrm5,Kras,Serinc5,Memo1,1700073E17Rik	Th1	Hi-C	24067610	Kras	95429
1816	chr6	29512773	29514967	29513502	N	NA	Atp6v1f,Gm9047,Irf5	NA	NA	NA	NA	Irf5	11658
1824	chr6	37595505	37598419	37597263	N	NA	NA	NA	NA	NA	NA	Akr1d1	65332
1825	chr6	37600621	37601975	37601240	N	NA	NA	Capza2,Trim24,Ndufb2,Braf,9130019P16Rik,Chn2	Th1	Hi-C	24067610	Akr1d1	70448
1828	chr6	3979152	3989782	3988954	N	NA	Tfpi2,Gng11	Trib2,Col1a2,Tfpi2,Plxna4,9430076C15Rik	Th1	Hi-C	24067610	Tfpi2	10798
1836	chr6	51678902	51686675	51682025,51683707,51680433	Y,N,N	NA;NA;NA	NA	Ugt1a10,Cpa1,Camk2d,Wipf3,Skap2,Jazf1,Ggct,Hipk2,Ggcx,Mat2a,4930414L22Rik,Creb5	Th1	Hi-C	24067610	Snx10	154999
1841	chr6	54035008	54036243	54035805	N	NA	Chn2	NA	NA	NA	NA	Chn2	3689
1855	chr6	72288798	72291400	72289674	N	NA	NA	Atoh8,Shq1,Csrp3,St3gal5,Usp39	Th1	Hi-C	24067610	Atoh8	53221
1876	chr6	90539262	90545956	90540729,90544666	N,N	NA;NA	Aldh1l1	Oxr1,Grm7,Magi1,Grm8,Podxl2,Ano2,Klra22,Klra18,Klra12,Ptpro,1700026D11Rik,Wasl,Plxna4,9530026P05Rik,Klf15,A430107O13Rik,Tgfa,Atp2b2,Cand2,Fbxl5	Th1,NSC	Hi-C,ChIA-PET	24067610,24213634	Aldh1l1	4892
1882	chr6	98402036	98403770	98402754	Y	NA	NA	NA	NA	NA	NA	Mitf	594978
1896	chr7	112184572	112186795	112185430	N	NA	Mical2	Micalcl,Gtf3c1,Inpp5a,Mical2,Tmc7,Sox6,Acss1,2310001A20Rik,Fam160a2,Tmem159	Th1	Hi-C	24067610	Mical2	39041
1912	chr7	128056428	128057947	128057108	Y	NA	NA	Myom3,Stx4a,Rbfox3,Csad,Itgam,Ethe1,Phldb3,Copb1,Inpp5f	Th1	Hi-C	24067610	Pycard	62561
1916	chr7	138918201	138920749	138919624	Y	NA	Bnip3	Stk33,Mki67,Mgmt,Inpp5a,Pik3c2a,Ppp2r2d,Bnip3,Glrx3,Jakmip3,Tmem132b,Cacng3,Cd86,Tmc5,Gmds,Nsmce4a,Ccdc81,Sox6,Abca15,Prkcb,Mcmbp,Nap1l1,2610008E11Rik,Hcfc2,Eapp,Odz4,Cdr2,Mapk1ip1,Btbd10,Tacc2,Dock1,Olfr768,Me3	Th1,ESC	Hi-C,ChIA-PET	24067610,24213634	Bnip3	8695
1928	chr7	145042826	145047404	145043623	N	NA	NA	Osbpl5,Gabrg3,Shank2,Mrgprf,Nup98,Ptprn2,Gm10421,Adrbk2,Gm15800,Rrm1,Nkx6-2,Bcas3,Cbx5,1700044K03Rik,Nav2,Hipk2,Ano1	Th1	Hi-C	24067610	Ccnd1	102901
1945	chr7	35144684	35148013	35146550	N	NA	Cebpa	Pepd,Helb,Zfp521,Rbm22,Cebpa,Ccdc123,Slc7a10,Zfp658,Rfpl4,Rasl2-9-ps	Th1	Hi-C	24067610	Cebpa	25391
1947	chr7	35166617	35179715	35168142,35169549	N,N	NA;NA	Cebpa,Lrp3	Poln,4930557J02Rik,Chst8,Ccdc123,Zfp536,Mef2a,Lsm14a,Il16,Pepd,Abca14,Saal1,Ptprf,Sycp1-ps1,Psg19,Pvr,Rhpn2,Zfp719,St8sia5,St5,Slc7a10,Lrp3	Th1	Hi-C	24067610	Lrp3	35630
1988	chr7	79254668	79260753	79256827,79259254	Y,Y	NA;NA	Abhd2	Pnmal2,Zfp536,Mfge8,Sec23ip,Mcmbp,Abhd2,AI854517,Rhcg,Unc13b,Lef1,Grlf1,Farp1,Kcnq1,Ttc23,Ntrk3,Churc1,Trim21,Zfp865,Zfp524,Fiz1,Greb1l,Fchsd2	Th1	Hi-C	24067610	Abhd2	12513
1990	chr7	80129541	80130590	80130440	Y	NA	Idh2	Ggps1,Arid4b,Galc,Iffo2,Tmc5,Lrp6,Hist2h2bb,Dtl,Ints7,Eif5b,Txndc9,Eapp,Ranbp17,Suv420h1,Epb4.1l4a,Gm527,2210018M11Rik,Slc25a1,Ppia,Plk2,Dnajc10,Scd2,Slc4a7,Rnf2,Tube1,1700025K23Rik,Cltc,Myl6,Myl6b,Trim24,Bcas3,1110020G09Rik,Adal,Lcmt2,Tial1,Top2a,Nrtn,Agbl5	ESC	ChIA-PET	24213634	Idh2	14191
2012	chr8	10933620	10938264	10935532,10936879	N,Y	NA;NA	3930402G23Rik	NA	NA	NA	NA	3930402G23Rik	5163
2013	chr8	10964673	10966956	10965529	N	NA	3930402G23Rik,Irs2	Pepd,Myo16,Col4a1,Pex11c,1700019B03Rik,3930402G23Rik,9530052E02Rik,B930025P03Rik,Ash2l	Th1	Hi-C	24067610	3930402G23Rik	36216
2014	chr8	109971539	109973745	109973103	N	NA	Tat	Hydin	Th1	Hi-C	24067610	Tat	16691
2015	chr8	109981525	109985369	109984364,109982705	N,N	NA;NA	Tat	Dhodh	Th1	Hi-C	24067610	Tat	5067
2018	chr8	11168448	11172857	11169569,11171679	N,N	NA;NA	NA	Myo16,9530052E02Rik,Itfg1,Mrps31,3930402G23Rik,Slc20a2,Galnt7,Prkaca	Th1	Hi-C	24067610	Col4a1	139969
2032	chr8	123161585	123163999	123162931	N	NA	Chmp1a	NA	NA	NA	NA	Chmp1a	48789
2033	chr8	123180682	123182776	123181654	N	NA	Chmp1a,Cdk10	NA	NA	NA	NA	Chmp1a	30012
2041	chr8	126513769	126525245	126514761,126517285,126524969	N,Y,N	NA;NA;NA	Gm17296	1700006A11Rik,Dus2l,Pard3,Sipa1l2,Erbb2ip,Cdh16,Zcchc14,Rbm34,Tomm20,Kcnab1,A730090N16Rik,Gm17296,Irf2bp2	Th1,NPC	Hi-C,ChIA-PET	24067610,24213634	Gm17296	38704
2043	chr8	126608794	126611605	126610078	N	NA	Irf2bp2	Rc3h1,Hsd17b2,Tomm20,D130017N08Rik,Pacs2,Grid2ip,Cdh13,Eif4g1,Pard3,Rasa3,Cd97,Irf2bp2,Ntm,Cask,Sorcs3,Pam,Capn9,Rnaseh2a,Prdx2	Th1	Hi-C	24067610	Irf2bp2	15358
2045	chr8	126648683	126668030	126657004,126660976,126667870,126663327	N,N,N,N	NA;NA;NA;NA	NA	Irf2bp2,Ssbp2,Ccdc111,Ubr3,Pkd1l2,Gcsh,Banp,Ppp1r13b,Podnl1,Cc2d1a,Ltf,Galntl6,Pard3,Ankle1,5430437P03Rik,Mast2,Gbf1,Prkca,Tbc1d1,C920006O11Rik,Inpp4b,Fam92b,Naa35,Setbp1	Th1,NPC,NSC,ESC	Hi-C,ChIA-PET	24067610,24213634	Irf2bp2	55247
2046	chr8	126733435	126739082	126737031,126735959	Y,N	NA;NA	NA	Ndrg2,Rnase13,Tppp2,Pard3,Gnb1,Slc35f3,Chrnb4,Inpp4b,Glg1,Dock9,Irf2bp2,Gm17296,Tomm20	Th1,NPC	Hi-C,ChIA-PET	24067610,24213634	Irf2bp2	139999
2049	chr8	126803059	126811207	126803906,126805794,126808605	Y,N,N	NA;NA;NA	NA	Emp3,Tmem143,Aqr,Fto,Snrk,Rere,Aebp2,Nfat5,Celf5	Th1	Hi-C	24067610	Tomm20	134714
2050	chr8	126819363	126835820	126824932,126829778,126833250	Y,N,N	NA;NA;NA	NA	Gm17296,Pde4b,Ttc28,Cdyl2,Tcf25,Spire2,Irf2bp2,Pibf1,Slc22a2,Myom1,Tomm20,Ankrd45,4930469G21Rik,Fut4,Slc5a7,Atp5a1,Haus1,Pcnxl2,Otop2,Otop3,Mudeng,Otud4,Uap1,Apobec3,D730005E14Rik,Atp6v1b1,Hist2h2be,Rybp,Atp2b4,Klb,Zfp511,Tubgcp2,Nfat5	Th1,ESC	Hi-C,ChIA-PET	24067610,24213634	Tomm20	110101
2051	chr8	126836811	126840380	126839085	N	NA	NA	Hist2h2be,Rybp,Atp2b4,Klb,Zfp511,Tubgcp2,Nfat5,Irf2bp2,Fbxo25,Gm16880	Th1,ESC	Hi-C,ChIA-PET	24067610,24213634	Tomm20	105541
2065	chr8	33985519	33997355	33985857,33987789,33993110,33990104	N,N,Y,N	NA;NA;NA;NA	NA	Arhgef10,Wrn,Siah1a,Gm10638,Myd88,Acaa1a,B930018H19,Pcm1,Snx25,AW046200,Palld,Mpzl1,Spna1,Wdr13,Slc25a4,Nop56,Piwil4,Pigz,Ptprn2,Gm5441,Eapp,AW549877,A630020A06,Ncl,C130036L24Rik,Lmf1,Rad54l,Clasp1,2900060B14Rik,Tex14,Fubp1,Dnajb4,Tti2,Ptp4a2,Rbpms,Tmem66,Prkaca,Nlrc5,Tpte,Rnft1,Dhx40,Psd3,Fam45a,Fus,Rnf219,Itpr1,Pnpla6,Mcoln1,Cx3cl1,Lass6,Tmem132d,Trpm1,Ppp2r5a,Arhgef7,Cdh1,Ttc13,Leprotl1,Swap70…	Th1,ESC	Hi-C,ChIA-PET	24067610,24213634	Rbpms	55678
2070	chr8	35210667	35214693	35211951,35213737	N,N	NA;NA	NA	Arhgef10,Fam149b,Ecd,D8Ertd82e,Ncoa2,Tnks	Th1	Hi-C	24067610	Ppp1r3b	161048
2071	chr8	35414536	35422838	35417924,35415586	N,Y	NA;NA	Ppp1r3b	Dctn6,Clcn3,Gpt2,Rnf220,Papola,D8Ertd82e,Mtus1,Gpm6a,Rbpms,Smchd1	Th1	Hi-C	24067610	Ppp1r3b	38795
2073	chr8	40651784	40661601	40653802,40654889,40659848	Y,N,N	NA;NA;NA	NA	Ccdc150,Dlgap2,6430573F11Rik,Sgcz,Pdgfrl,Cox7b2,Enpp1,Pax2,Csmd1,Mtmr7,Cdh13,Adam24,Sh3rf1	Th1	Hi-C	24067610	Vps37a	140001
2074	chr8	41149913	41151472	41150689	N	NA	Mtus1	Pdgfrl,Mtus1,Pcm1,Ces1g,Poteg	Th1	Hi-C	24067610	Mtus1	16187
2075	chr8	41154404	41164769	41155265	N	NA	Mtus1	Mtus1,Zfat,Atxn10,Stox2,Nr3c2,Gm6213	Th1	Hi-C	24067610	Mtus1	20678
2083	chr8	46384557	46392804	46386043	N	NA	NA	Gm10649,Pibf1,1700029J07Rik,Myom2,Sgcz,Acsl1,Dpf1,Dlgap2,Pag1,Unc5d,Myo18b,2810404M03Rik,Gpr158,Snx25,Enpp6,Stox2,Wwc2,1810029B16Rik	Th1,ESC	Hi-C,ChIA-PET	24067610,21685913	Acsl1	78238
2084	chr8	46403203	46404971	46404388	N	NA	NA	Odz3,4933434I20Rik,Nfix,Csmd1	Th1	Hi-C	24067610	Acsl1	66071
2085	chr8	46408382	46410589	46409486	N	NA	NA	Csmd1,Sorbs2,Rorb,Cyp4v3,Acsl1	Th1	Hi-C	24067610	Acsl1	60453
2089	chr8	46874971	46876908	46876223	N	NA	NA	Calr,Rad23a,Pink1,Kif1b,Ccdc111,Mlf1ip,Irf2,Cd300a,Gpr128,Izumo2,Myo16,Tnfsf13b,Rbpms,Gramd3	Th1	Hi-C	24067610	Irf2	135226
2099	chr8	4838101	4842846	4839240	Y	NA	NA	Sfi1,Ank1,Sfrp1,Zmat4,Gm2694	Th1	Hi-C	24067610	Zfp958	224931
2106	chr8	68953074	68955421	68954227,68954294	Y,N	NA;NA	NA	Agbl4,Csgalnact1,Cdh13,Ncan,Cpa6,Slc18a1,1700011L22Rik,Spag16,Esrrg,Clcn3,Shroom3,D130040H23Rik,Rnf150	Th1	Hi-C	24067610	Lpl	72519
2119	chr8	85602943	85610442	85604441	N	NA	Dnaja2	Pde11a,Il4ra	Th1	Hi-C	24067610	Dnaja2	47672
2120	chr8	86617047	86618782	86618045	N	NA	Lonp2	Mier3,N4bp1,1700008O03Rik,Odz4,Itfg1,Lonp2,Man2b1,Wdr83,BC056474	Th1	Hi-C	24067610	Lonp2	5261
2122	chr8	88856312	88863960	88857440,88863181	N,Y	NA;NA	NA	Dlgap2,Large,Papd5,Hydin,Sall1,Camsap2,Nkd1,Ddx60	Th1	Hi-C	24067610	Cyld	159284
2123	chr8	88868528	88870685	88869457	N	NA	NA	Spock3,Tbc1d9,Gm2694,Pkd1l2,Mmp15,Insr,Cacna1a,Spata7,Cdh13	Th1	Hi-C	24067610	Cyld	171500
2124	chr8	89271578	89287678	89272660,89279627,89285031	N,N,N	NA;NA;NA	NA	Neurog3,Ces5a,Irx6,Gpr179,Shank3,Acr,Dlc1,Synpr,Kcnmb2,Glra3,Cdh13,Ces1e,Hmgcl,Nat2,Dach1,Fam155a,Itch,Csmd1,Cyld,Nr3c2	Th1,ESC	Hi-C,ChIA-PET	24067610,24213634	Sall1	227416
2135	chr9	106262102	106264634	106263572	N	NA	Tlr9,Alas1,Poc1a	Alas1,Vprbp,Iqcf3,Col6a4,Rora,Filip1,Tfdp2,Setd2,Poc1a,Prss42,Txlng,Mrc1,Art1,Trpc2,Art5,Qrich1	Th1,ESC	Hi-C,ChIA-PET	24067610,24213634	Alas1	14148
2136	chr9	106265792	106268014	106267137	N	NA	Tlr9,Alas1,Poc1a	Col6a4,Alas1,Rora,Filip1,Tfdp2,Vprbp,Setd2,Poc1a,Prss42,Txlng,Mrc1,Art1,Trpc2,Art5,Qrich1,Akap6,Fyco1,Wdr82,Ppm1m,Elmo1,Rpl29,Rad54l2,Rbm6,Dusp7,Nos1,Zdhhc4,E130309D02Rik,Iqcf3,Myo5a	Th1	Hi-C	24067610	Poc1a	13047
2137	chr9	106269445	106271808	106270930	Y	NA	Tlr9,Alas1,Poc1a	Col6a4,Alas1,Rora,Filip1,Tfdp2,Vprbp,Setd2,Poc1a,Prss42,Txlng,Mrc1,Art1,Trpc2,Art5,Qrich1,Akap6,Fyco1,Wdr82,Ppm1m,Elmo1,Rpl29,Rad54l2,Rbm6,Dusp7,Nos1,Zdhhc4,E130309D02Rik,Iqcf3,Myo5a	Th1	Hi-C	24067610	Poc1a	9253
2143	chr9	120601702	120603372	120602050	N	NA	Rpl14	Depdc5,Aaas,Trak1,Hhatl,Kbtbd5,Ctnnb1,Map2k2	Th1,NSC,ESC	Hi-C,ChIA-PET	24067610,24213634	Rpl14	30185
2200	chr9	48266538	48268269	48267335	Y	NA	NA	Opcml,Spa17,1700110K17Rik,Gramd1b,Fam55b,Pde10a,Clstn2,Myo6,Rab39,Tln2,St5,Kirrel3,D630033O11Rik,Acat1,Slc35f2,BC052040	Th1	Hi-C	24067610	Fam55b	72629
2202	chr9	48611755	48613751	48612756	N	NA	NA	Rexo2,Htr3b,Myo5a	Th1	Hi-C	24067610	Rbm7	116425
2220	chr9	74330968	74332961	74332465	N	NA	NA	Kirrel3,Casp4,Casp1,Wdr72,Fbxw13	Th1	Hi-C	24067610	Gm16551	515476
2221	chr9	74519412	74529971	74528787	N	NA	NA	Tnfaip8l3,Elovl4,Stac,Ntm,1810046K07Rik,Irf9,Rnf31,Fam172a	Th1	Hi-C	24067610	Gm16551	318466
2223	chr9	74929098	74931078	74930177	N	NA	BC031353	Cadm1,Myo5a,Phip,Dscaml1,Exph5,Tln2,BC031353,Myo5c,Col12a1,Nt5e,Arpp19,4930509E16Rik,Setd2,Cpne4,BB014433,Gramd1b	Th1	Hi-C	24067610	BC031353	21975
2230	chr9	78512796	78515598	78513929	N	NA	Eef1a1	Chek1,E330016A19Rik,Mto1,Eef1a1,Senp6,Impg1,Ooep,Tmem100,Gbe1	Th1	Hi-C	24067610	Eef1a1	31072
2236	chr9	94376961	94378567	94377733	N	NA	NA	Fkbp6,Phf14,Heatr5b,Rora,Kcnj3,Tfdp2	Th1	Hi-C	24067610	1190002N15Rik	159514
2251	chrX	12249689	12254831	12252446	N	NA	NA	Bcor,Vdac2,Gm16853,Qtrt1,Gm14635,Bcorl1,Habp4	Th1,ESC	Hi-C,ChIA-PET	24067610,24213634	Bcor	89334
2253	chrX	12448872	12450714	12449914	N	NA	NA	Pdk3,Polq	Th1	Hi-C	24067610	Atp6ap2	137045
500	chr12	25266459	25270029	25267444	N	NA	NA	Tubb4b	ESC	ChIA-PET	24213634	Id2	170367
613	chr13	37505714	37507580	37506311	N	NA	NA	Rreb1,Bicd2,Gadd45g,Dach1,Cmah,2210408F21Rik,Gm5122,Fstl4,BC016423,Fars2,F13a1,Atxn1,Tcf12	Th1	Hi-C	24067610	Ly86	160369
366	chr11	19849192	19850507	19849689	N	NA	NA	Spred2,Slc1a4,2210407C18Rik,Akap4,F830045P16Rik,Vwc2,Ppp3r1,Commd1,Ehbp1,Kcnip1,Ramp3,Gm11978,Cacna1c,Dcp1b,Ftl1,Ddx42,Ccdc47,Baiap2,Smurf2,Rpl19,Mapk3,Stub1,Cobl,Actr2,Apbb1ip,Fstl4,Gsr,Cdkal1	Th1,ESC	Hi-C,ChIA-PET	24067610,24213634	Spred2	73935
1122	chr18	80554363	80556389	80555207	Y	NA	NA	Cenpe,Fam13b,Nfatc1,Wdr67,Lypd6b,Lax1,Angel2,Ptprn2,5033411D12Rik,Gart,Kcng2,Maml3,Atp9b,Ctif	Th1	Hi-C	24067610	Ctdp1	84696
455	chr11	94146379	94162659	94159108,94161942	Y,N	NA;NA	Tob1	Yrdc,1110065P20Rik,Spag9,Abcc3,Prkg1,Exoc4,Adam17,Tob1,Ubtd2,Mbtd1,Nme1,Timp2,Luc7l3,Mycbpap,As3mt,2010012O05Rik,Myo6,Cacng5,Aff3,Ccnd3,Hist1h2bg,Hist1h2ae,Fmr1,Gm10474,Senp5,Immt,Depdc1a,Snhg6,Ube2r2,Zfp326,Ube2g1,Arhgap26,4930473A02Rik,Mrps26,Ptpra,Elac2,Arhgap44,Snx7,Acot8,Zswim3,Opcml,Eny2,Nudcd1,Tecpr1,Eapp,Sfrp1,5730455P16Rik,Acsf2,Arhgef3,Adprhl1,Lhfpl3,Plxnb1,4933430M04Rik,Nsf,Tmem92,Atg1…	ESC,Th1,NSC,NPC	ChIA-PET,Hi-C	24213634,24067610	Tob1	48795
1056	chr18	20929391	20933151	20929793,20931788	N,N	NA;NA	Trappc8,Rnf125	A230046K03Rik,Rnf125,A830018L16Rik,Trappc8,Prelid2,Wac,Eif2c3,Dtna,Fam59a,Stk32a,Pus1,Ulk1,Nadsyn1	ESC,Th1	ChIA-PET,Hi-C	24213634,24067610	Rnf125	11474
1451	chr3	19066895	19068260	19067552	N	NA	NA	Agtr1b,Nr6a1,Ispd,Mtfr1,Slc2a2	Th1	Hi-C	24067610	Armc1	94805
1943	chr7	35085250	35087133	35086491	N	NA	Cebpg,Cebpa	Csmd1	Th1	Hi-C	24067610	Cebpg	28684
1611	chr4	53277577	53278868	53278204	Y	NA	NA	Runx1t1,Klhl32,5033411D12Rik,Grin2b,Slc2a12,Slc44a1,Dock7,Abca1,Rnf220,Lama2	Th1,NPC	Hi-C,ChIA-PET	24067610,24213634	Abca1	117682
1745	chr5	90429313	90434259	90431225,90433644	Y,N	NA;NA	Alb	Parm1,Tmprss11c,Sept14,0610040J01Rik,Zfp804b,Spef2,Tbx3,Rassf6,Cxcl2,Sgce,1110003E01Rik,4930572K03Rik,Gpr133,Afm,Ankrd17,5830473C10Rik,Mthfd2l,Htt,Rxfp2,Afp,Rufy3,Tmem132c	Th1	Hi-C	24067610	Alb	26630
772	chr14	67188229	67189100	67188530	Y	NA	NA	Prkca,Cdhr1,2610528A11Rik,Ptger2,Flnb,Lrch1,Mipol1,Gm10782,Gdf10,Xpo4,Adra1a,Ebf2,4930438E09Rik,Olfr171,Ppp2r2a,Xpo7,Dok2,Ercc6,Sox7,Acox2,Arntl2,Gm6878,Dock5,6820431F20Rik,Cited2	Th1,NSC,ESC	Hi-C,ChIA-PET	24067610,24213634	Ppp2r2a	115758
981	chr17	29431272	29443443	29435584,29437216,29442191	N,Y,Y	NA;NA;NA	Pim1	Gm5086,Pim1,Ubap2l,Axin1,Nsd1,Fgd2,H2-Eb1,Btnl6,D330023K18Rik,Gpr107,Ttc21a,Dock11,Ppil1,BC004004,Zfand3,2700023E23Rik,Stat3,Rrp1b,Rab40c,Nol10,B130034C11Rik,Cct8,1700037H04Rik,Gtpbp5,Btbd9,Mtmr4,Hsf5,Ergic1,Tbc1d22b,Ftl1,Fntb,Prkce,Fam193a,Tex2,Wdr45l,Arhgap39,Pnldc1	Th1,ESC	Hi-C,ChIA-PET	24067610,24213634	Pim1	47602
1726	chr5	64860880	64862660	64861825	N	NA	NA	Htt,Tbc1d1,Klf3,Tlr6,Klb,Apbb2,Dock3,C030018K13Rik,Srd5a2,Socs1,Mob4,Rnu11,Crygn,Bzw1,Tapt1,Btg2	Th1,ESC	Hi-C,ChIA-PET	24067610,24213634	Klf3	57357
1739	chr5	87356786	87376694	87376295,87373358	N,N	NA;NA	Ugt2a3	Gnrhr,Ugt2b37,Lsamp,Ugt2a1,Cenpc1,Tmprss11e,Ugt2b38,Mir3969,Sult1e1,Auts2,Prkag2,Ugt2b35,Mapk10,Arap2,Ugt2b36,Odz2,Trim43b,Sdk1,Csn2,Adamts3,Ugt2a3,Lphn3,Tmem132d	Th1	Hi-C	24067610	Ugt2a3	19591
2215	chr9	64773675	64775232	64774645	Y	NA	Rab11a,Dennd4a	Thrap3,1700029G01Rik,Dennd4a,Pml,Myo9a,Megf11,Btbd9,Rusc2,AI118078,Tesc,Smad3,Aagab,Map3k1,Rad54l2	Th1	Hi-C	24067610	Dennd4a	35779
1732	chr5	74791709	74793296	74792433	Y	NA	NA	Lnx1,Btrc,Arhgef18,Chic2,Yipf7,1700023E05Rik,Dcun1d4,Scfd2,Rarb,Sdk1,Pawr,Smarcc1,Thap1	Th1,ESC,NSC	Hi-C,ChIA-PET	24067610,24213634	Chic2	251330
982	chr17	29454787	29460492	29459599	N	NA	Pim1	Cpne5,BC004004,Tbc1d22b,Tmem217,1110021J02Rik,Mid1,G530011O06Rik,Fbxo27,Snrpc,Stk38,Lasp1,Col11a2,H2-Eb2,H2-Eb1,Slain2,Slc6a9,Nedd4,Fam189a1,Snord104,Atf2,Entpd7,Eprs	Th1,ESC	Hi-C,ChIA-PET	24067610,24213634	Pim1	30553
1221	chr2	124689334	124691648	124690486	N	NA	NA	NA	NA	NA	NA	Sema6d	79038
1843	chr6	67101935	67103583	67102603	N	NA	NA	Fstl5,Alox5ap	Th1	Hi-C	24067610	Gadd45a	64528
1744	chr5	90412879	90416047	90414494	Y	NA	Ankrd17,Gm9958,Alb	Tmprss11c,Alb,5830473C10Rik,Rassf6,Gm1045,Sepsecs,Nrxn3,Aacs,Slc7a1,Mrpl1,Cfdp1,1700066N21Rik,4931407G18Rik,Pdgfd,Slc2a1,Sorcs2,Spata18,Ankrd17,Gm9958,Ccdc60,4930572K03Rik	Th1	Hi-C	24067610	Alb	44842
1727	chr5	64864522	64866211	64865119	N	NA	NA	Htt,Tbc1d1,Klf3,Tlr6,Klb,Apbb2,Dock3,C030018K13Rik,Srd5a2,Arsg,Klhl5,Cep120,Gm19466,1700027F09Rik,Ube2k,Tlr1,Wdr19,Mpz,Rnf157,Fam114a1,Rfc1,N4bp2,Ppp1r13l,Cd3eap,Kank3,2310035C23Rik,Pign,Alyref2	Th1,ESC	Hi-C,ChIA-PET	24067610,24213634	Klf3	60999
2053	chr8	126871042	126877968	126872809,126876797	Y,N	NA;NA	NA	Cdh1,Zfpm1,Pkd1l3,Lclat1,Rbm34,Nrg4,Nutf2,Edc4,Btnl2,Pard3,Pgpep1,Tecr,Ndufb7,Lcp1,Lrrc63,Tomm20	Th1	Hi-C	24067610	Tomm20	67953
2100	chr8	61199799	61201454	61200815	N	NA	Sh3rf1	1700001D01Rik,Sh3rf1,Tas2r143,Hgsnat,Zfhx3,Palld,Tom1	Th1	Hi-C	24067610	Sh3rf1	22717
839	chr15	73503723	73505197	73504300	N	NA	Dennd3	Ptk2,Slc45a4,4930592I03Rik,Zfp516,Sepp1,Gm628,Fbxo43,Dnahc5,Trappc9,Smagp	Th1	Hi-C	24067610	Dennd3	7363
1878	chr6	91658979	91661318	91659852	N	NA	Slc6a6	Slc6a6,Foxp1,Krcc1,Podxl2,Rgs9,Spg11,Zfp384,Cntnap5b,Cald1,Lsm3,Klra22,4930590J08Rik,Magi1,Igf2bp3,Sfxn5,Mir680-1,Klrc1	Th1	Hi-C	24067610	Slc6a6	22749
892	chr16	18686341	18687849	18687140	Y	NA	NA	Limk2,Pik3ip1,Prkdc,Gnb1l,Hira,Nit2,Tbc1d23,Echs1,AI480653,Camsap3,D16H22S680E,Ufd1l,2510002D24Rik,Txnrd2,Comt,March1,Tmtc2,Trmt2a,Dgcr8,Cdc45,Cldn5,Mrpl40,Pax7,9030224M15Rik,Prodh,Cd80,Lipi,Rbm11,Dock3,Trat1,Sh3bgr	Th1	Hi-C	24067610	Cldn5	88998
1748	chr5	9046858	9049419	9047457	N	NA	Crot	Rnf14,Pcdh12,Lhfpl3,Rundc3b,Abcb1a,Slc25a40,Myo18b	Th1	Hi-C	24067610	Crot	49712
1862	chr6	82029306	82031014	82030078	N	NA	Fam176a	Fam176a,Tgfa,Snca	Th1	Hi-C	24067610	Fam176a	10614
2193	chr9	44536760	44541186	44537928	Y	NA	Bcl9l,Cxcr5	Cxcr5,Smcr7l,Prkag2,Thsd7b,Anln,Upk2,Golga4,Usp2,Mfsd5,Safb2,Lars2,Ddx6,Fam129b,Zfp846,Runx1,2600006L11Rik,Wdr19,Nlrx1,Camk2g,Ccnt1,4930402H24Rik,Ssbp3,Abcg4,Vps11,Hexim1,Arid1b	Th1	Hi-C	24067610	Cxcr5	10339
518	chr12	52444735	52451467	52446256,52448621	N,N	NA;NA	NA	Prkd1,Nubpl,Npas3,Gphn,Mir1895,Cxxc4,Scfd1,Hectd1,Ap4s1,Akap6,Mboat2,Mylk,Klhl29,Zdhhc22	Th1	Hi-C	24067610	Arhgap5	64610
611	chr13	37458666	37461601	37460301	N	NA	NA	Hmga2,Fars2,Ext1	Th1	Hi-C	24067610	Ly86	113321
2246	chrX	10238848	10240707	10239756	N	NA	Otc	Lin52,Clcn5,Srpx,Tcf7l2,Rpgr	Th1	Hi-C	24067610	Otc	11652
58	chr1	154149443	154151467	154150424	N	NA	NA	Cacna1e,Rasal2,Spag16,Cntnap5a,Slc2a9,Hunk,Hmcn1,Gm5531,Col5a2,Dpp10,Teddm1,Glul,Ralgps2,Angptl1,Actr3b,Lamc2,Plcl1,Pappa2,Alk	Th1	Hi-C	24067610	Glul	249498
1419	chr3	121173745	121176870	121174945	N	NA	Rwdd3	NA	NA	NA	NA	Rwdd3	2050
481	chr12	15652807	15654747	15653549	N	NA	NA	Eea1,Nrxn3,Trib2,Greb1,4930542C21Rik,Gm20187	Th1	Hi-C	24067610	Trib2	162038
1375	chr2	72907817	72909493	72908439	N	NA	NA	Slc25a12,Myst4,1700011J10Rik,Mtx2,Mcph1	Th1	Hi-C	24067610	1700011J10Rik	69939
934	chr16	76223394	76226195	76224853	N	NA	NA	NA	NA	NA	NA	Nrip1	146854
1798	chr6	144737404	144760282	144753912,144759673,144741437	Y,N,N	NA;NA;NA	NA	1700030F04Rik,Sox5,Ppp2r2b,Pparg,4933425H06Rik,Pou2af1,Gcc1,Fscn3,Arf5,Etnk1,4930534B04Rik,Atp2b2,Bcat1	Th1	Hi-C	24067610	Lrmp	361457
819	chr15	54961914	54974956	54963207	Y	NA	Enpp2	Zhx2,Tmem117,Prlr,B230214G05,Cntn1,Enpp2,Deptor,Rims2,Setbp1,Flnb,A630019I02Rik,Cmya5,Ext1,Mrpl13,Adcy8,Mageb18,Pgcp,Ghr,Apol10b,Celsr1,Dscc1,Lrrc8c,Ctnnd2,Eif2c2,Gabrb2,Col14a1,Mtbp,Khdrbs3	Th1	Hi-C	24067610	Enpp2	41768
1593	chr4	19925377	19927412	19926073	N	NA	NA	Bcap29,Pgcp	Th1	Hi-C	24067610	Ttpa	81016
915	chr16	31411902	31413174	31412477	N	NA	Bdh1	AI480653,Bdh1,Slc12a8,Cd200r4,4931408A02Rik,Crebbp,Tyro3,Zfp90,Acy3,Aldh3b2,Gm16861,Mgrn1,Ripk1,Bphl,Hes1,Polq,Il10rb,Greb1l,Agmo,2610002D18Rik	Th1,ESC	Hi-C,ChIA-PET	24067610,24213634	Bdh1	9123
1387	chr2	85249358	85253975	85252762,85250323	N,N	NA;NA	NA	Lrp1b,Kcnh7,Zfp385b,Macrod2,Ptprj,Ptprt,Meis2,Olfr1009,AI314831,Hsd17b12	Th1	Hi-C	24067610	Tnks1bp1	198898
262	chr10	4603998	4605696	4604823	N	NA	Esr1	NA	NA	NA	NA	Esr1	6350
1535	chr4	11122955	11124482	11123750	N	NA	2310030N02Rik,Trp53inp1	1700123O12Rik,Fam166b,Rusc2,Chd7,2310030N02Rik,Rpap3,Esrp1,Rngtt,Ints8	Th1	Hi-C	24067610	Trp53inp1	31959
749	chr14	41197016	41199769	41198463	N	NA	Mbl1	Nrg3,Fgf14,Rp1l1,Scara5,Pcdh9,Grin2a	Th1	Hi-C	24067610	Mbl1	45560
1617	chr4	59243940	59246595	59244721	N	NA	NA	Svep1,Setbp1,Tmem57,Rhd,Coro7,Dnaja3,Hsdl2	Th1	Hi-C	24067610	Ugcg	54390
69	chr1	161268014	161269927	161269244	N	NA	Prdx6	Mrps18a,Rabgap1l,Cenpl,Prdx6,Tnfsf4,Mpzl1,Sdccag8,Fbxl7,Dock10,Ankrd45,4930469G21Rik,Cacna1e	Th1	Hi-C	24067610	Prdx6	16848
1511	chr3	98258589	98264032	98262541	N	NA	Hmgcs2	Fam40a,Plk4,Mfsd8,Papss1,Mab21l3,D930015E06Rik,Notch2,Dclk2,Pde4dip,Sec22b,Oxct1	Th1	Hi-C	24067610	Hmgcs2	16399
1856	chr6	72292370	72294878	72293225	N	NA	NA	Atoh8,Shq1,Csrp3,St3gal5,Usp39	Th1	Hi-C	24067610	Usp39	50297
2060	chr8	24449913	24451584	24450439	N	NA	1810011O10Rik	Csmd1,Wwc2,Spock3,Zfp423	Th1	Hi-C	24067610	1810011O10Rik	10967
907	chr16	24198500	24201048	24199790	N	NA	NA	Kalrn,Pold1,Kng1,Lpp,Pmm2,Carhsp1,Med12l,P2ry14,Gnb1l,Ikzf2,Ttc7b	Th1	Hi-C	24067610	Lpp	192302
1753	chr5	92096148	92099089	92098784	N	NA	G3bp2,Uso1	Grk4,Gabrb1,Ythdc1,G3bp2,Fry,Anapc4,Med13l,Sept11,Mrpl1,Scarb2,Ulk4,Efha2,Zfp771,Pag1	Th1,ESC	Hi-C,ChIA-PET	24067610,24213634	G3bp2	12413
1891	chr7	106236102	106237398	106236946	Y	NA	NA	Ampd3,Ptpre,Xylt1,Zfp710,Gm5134	Th1	Hi-C	24067610	Mrpl17	425015
2224	chr9	77717756	77721993	77719727	N	NA	Gclc	Lrrc1,Col6a6,Mlh1,Gclc,Senp6,Ppm1l,Blk,Myo6,Adamts18,C230081A13Rik,Hcrtr2,Gadl1,Smurf1,Tecta,Dmxl2,Lrp1,Mrpl3,Olfr959,Slc17a5	Th1	Hi-C	24067610	Gclc	32542
592	chr13	112759103	112761710	112760589	Y	NA	Ppap2a	Ppap2a	Th1	Hi-C	24067610	Ppap2a	39082
1919	chr7	140745438	140750797	140748826	N	NA	Cyp2e1	1700012D14Rik,Cyp2e1,Rab30,9230107M04Rik,Tubgcp2,Olfr525,Nlrp6,Kcnq1ot1,Kcnq1,Grm5,Olfr61,Trdmt1,Spon1,Cpxm2,Sprn,Olfr522,5830411N06Rik,Olfr541,Zfp954,Dlg2	Th1	Hi-C	24067610	Cyp2e1	13035
1160	chr19	32475119	32478059	32476968	N	NA	Minpp1	Prkg1,Asah2,St18,Minpp1,Skint6	Th1,ESC	Hi-C,ChIA-PET	24067610,21685913	Minpp1	7710
1399	chr3	101504787	101508748	101507261	N	NA	NA	Vangl1,Sycp1,Nr1h5,Fnbp1l,Ptgfrn,Tex22,Gbp5,Nup210l,Igsf3,Atp1a1,Mab21l3,Gm884,Wdr47,Pdlim5,4932438A13Rik	Th1	Hi-C	24067610	Atp1a1	95959
1771	chr6	121143456	121151245	121143898	N	NA	Pex26	Rasgef1a,Mical3,Slc6a13,Ppfibp1,Kdm5a,Phactr2,Slc6a12,Iqsec3,Cecr2,M6pr,Styk1,Lrrc36,9430076C15Rik,Sfxn5,Bid,Immp2l,4933403F05Rik,Rnmt,Chchd3,D630045J12Rik,Pex26,Usp18,Elmo1	Th1	Hi-C	24067610	Pex26	32422
1770	chr6	120538988	120540766	120539467	N	NA	Cecr5	Traf3,Cecr2,Mettl9,B4galnt3,Grin2b,Zc3hav1,Zc3hav1l,Frmd4b,Cecr5,Slc25a18,Atp6v1e1,Bcl2l13,Agfg2,Kdm5a,Tuba8,1700072O05Rik,Dnahc6,Klhdc10,Rmnd5a,9630033F20Rik,Sspn,Bcl7c,Ctf1,Casz1,Snord104,Rpl22l1,BC031781,Yes1	Th1,ESC	Hi-C,ChIA-PET	24067610,24213634	Cecr5	7689
107	chr1	190039567	190045824	190043274	N	NA	NA	Gm4788,Phactr3,Wdr64,Lbr,Kcnk2,Cdh4,Prox1,Hhat,Camta1,Rbms3,Park2,4922501L14Rik,Ush2a,Astn1,Fam19a2	Th1	Hi-C	24067610	Smyd2	117279
1156	chr19	23125193	23126507	23125805	N	NA	Klf9	Trpm3,Cyp2c39,Shoc2,Qrfpr,Col1a2,Sfi1,Tle4,Klf9,Prkg1,Adam32,Slit3,Syt7,Pip5k1b,D19Ertd386e,Hpse2,Mlh1	Th1	Hi-C	24067610	Klf9	14719
1942	chr7	35079698	35082471	35080963	N	NA	Cebpg,Cebpa	NA	NA	NA	NA	Cebpg	23132
266	chr10	53381896	53383890	53383088	N	NA	Gm9766	NA	NA	NA	NA	Gm9766	2045
1671	chr5	138075575	138077051	138076189	N	NA	Zkscan1,Zscan21	NA	NA	NA	NA	Zkscan1	8033
1764	chr6	100143074	100144984	100143920	N	NA	NA	Supt3h,Magi1,Atp8a1,Rybp,Cacna1c,Cecr2,Jhdm1d,Zfhx4,Vmn2r26	Th1	Hi-C	24067610	Rybp	142374
676	chr13	60496932	60500809	60498050	N	NA	NA	Jarid2,Zcchc6,A530065N20	Th1	Hi-C	24067610	Dapk1	101138
1557	chr4	132958399	132962262	132959609	Y	NA	Fam76a,Fgr,Ahdc1	Fgr,Usp48,Pum1,Fam76a,Tsc22d4,Rnf185,Pcbp2,Map3k12,Ahdc1,Wasf2,Gm7534,4930473A06Rik,Dus4l,Cog5,Stx12,Sbno1,Wdtc1,Slc9a1,1810019J16Rik,Ece1,Runx3,Ppp1r12a,Haus4,Hmgn2,Mtss1,Fam64a,Cct4,Zfp148,1700007L15Rik,Agxt2l2,Tti2	Th1,NSC,ESC,NPC	Hi-C,ChIA-PET	24067610,24213634	Fgr	11833
1024	chr17	80785626	80787475	80786794	N	NA	NA	Dlg2,Alk,Map4k3,Fshr,Zfp160,Tulp4,Ltbp1,Strn	Th1	Hi-C	24067610	Map4k3	57533
1448	chr3	151297821	151299853	151298450	N	NA	NA	Lrrc7,Ppp3ca,Atat1,Mrps18b,Syne1,9330178D15Rik,Bnc2,Tbck,Lpar3,Lphn2,9130011E15Rik,Eltd1,Hmgcll1	Th1	Hi-C	24067610	Eltd1	138029
2016	chr8	11147817	11150480	11149157	N	NA	NA	Myo16,Sgcz,Plaur,Itsn2,Col4a1,Col4a2,Arhgef10	Th1	Hi-C	24067610	Irs2	139387
166	chr1	71723132	71725675	71723835	N	NA	NA	Spag16,Sema3c,Satb2,Pard3b,Sulf1,Pdzd7,Lzts2,Ambra1,Gm8883,Aff3	Th1	Hi-C	24067610	Fn1	69961
602	chr13	31529988	31532270	31531531	N	NA	Foxq1	4930519D14Rik,Exoc2,Mast4,Cdyl,Runx3,Tox,Foxq1,Dusp22,1700018A04Rik,Plekha2,Cdkal1,1110046J04Rik,Serpinb6a	Th1	Hi-C	24067610	Foxq1	25900
616	chr13	37618797	37621771	37620504	N	NA	NA	Ppp3r1,Elmo1,Kif2a,AI118078,Myo9a,Bcl2,Mak,Pinx1,Coro7	Th1	Hi-C	24067610	Rreb1	205141
1478	chr3	52599683	52609977	52600926	N	NA	NA	Kidins220,Lrig2,Ano10,Traf2,4932438A13Rik,Med12l,Gpr171,Ccny,Scn8a,Mbnl1,Dph5,Naa15,Pcgf6,Trim33,Maml3,Tmem38a,Dyrk1a,Taf4b,Dscaml1	Th1	Hi-C	24067610	Foxo1	331346
2037	chr8	125385160	125387008	125385803	N	NA	NA	Melk,Dpy19l3,Ntpcr,Ccdc7,Uchl1	Th1,ESC	Hi-C,ChIA-PET	24067610,24213634	Sipa1l2	105702
176	chr1	75343765	75346369	75344665	N	NA	Dnpep,Des	1110058L19Rik,Med30,Des,Speg,Gm15179,Stk11ip,Ncoa2,Stk36,Chpf,Accn4,Add1,Hist1h2ak,Hist1h2bn,Mrpl1,Smurf1,Dnpep,Acbd7,Esyt1,Tex14,Baz2a,Cops8,Mrps18b,Ppp1r10,Erlec1,Asb3,Cacna1a,Dlg5	Th1,ESC	Hi-C,ChIA-PET	24067610,24213634	Des	13975
1131	chr18	8719421	8721625	8720150	N	NA	NA	Dsc1,Greb1l,Colec12,Zfp521,Samd12	Th1	Hi-C	24067610	Fzd8	491231
198	chr10	117898878	117904337	117899791	N	NA	NA	Rap1b,Usp48,Ankrd11,Lgr5,Myo5c,Cand1,Psen2,Arhgap10,Dnajb12,Mdm1,Cradd,Mdm2,Ggt5,Irak3,Fabp7	Th1	Hi-C	24067610	Rap1b	52904
1699	chr5	17923361	17924996	17924581	N	NA	Cd36	NA	NA	NA	NA	Cd36	34402
1839	chr6	52085646	52087257	52086474	Y	NA	NA	Hoxa4,Hoxa3,Olfr960,Skap2,Myb,Asb14,Ccdc33,2210408F21Rik,Jazf1,Pot1a,Olfr54,Cog5,AI480653,Pde1c,Herc6,Grid2,Hdac1,Tmem209,Enox1,2510049J12Rik	Th1	Hi-C	24067610	Skap2	73097
965	chr17	10358108	10359868	10359575	Y	NA	Qk,1700110C19Rik	Pacrg,Cntnap5c,Qk,1700110C19Rik,Park2,Mep1a,Tcp10a,Pde10a,Kcnj5,Asap1,D17Ertd648e,Ptprm,Rbm10,1700015F17Rik	Th1	Hi-C	24067610	1700110C19Rik	33506
378	chr11	22436768	22439722	22438224	N	NA	NA	4932414J04Rik,Aspa,Wdpcp,Tmem17,Cct4,Ehbp1,Commd1,Adamts2,Rad21,Ccdc85a,Ptprt,Efemp1,Spnb2,Hnrnph1,Ntrk3,Ugp2,Prdx6	Th1	Hi-C	24067610	Ehbp1	149973
2111	chr8	79614591	79617043	79616054	N	NA	Otud4	Sox5,Wwox,Fto,Nebl,Zfp827,4933400L20Rik,Adcy7,Acot7,Neil3,Abhd2,Dlc1,Hhip,Tbc1d9,B4galt1,Tll1,Ednra,2010111I01Rik,Rorb	Th1	Hi-C	24067610	Otud4	22633
848	chr15	77322788	77340374	77329912,77336709,77338476	N,Y,N	NA;NA;NA	Rbfox2	Rbfox2,Cacng2,Adamts13,Fam49b,Fbxl7,Casc5,Cdc42bpb,Actn1,Ctnnd2,Apol7a,Dmc1,Pla2g4f,Apol6,Mb,Eif4e,Olfr287,Brd3,Stk3,Slc39a4,Tmem107,Cdk19,Mcart1,Bad,Suv420h1,Hist1h2bf,Hist1h2ad,Hist1h3d,Plxdc1,Atf1,Txnip,Gm15441,Suv39h1,Tmem19,Rap1gds1,Hist1h1d,Ncoa7,Sox2ot,Wwp1,Mex3d,Ptk2,Myh9,March1,Artn,Ylpm1,2410006H16Rik,Anapc5,Exoc3,Orc2,Ino80,Foxk2,Hist1h2bg,Hist1h2ae,Usp32,Tex14,Rab5a,Ints12,Gstcd,Pigx,…	Th1,ESC	Hi-C,ChIA-PET	24067610,24213634	Rbfox2	15735
163	chr1	67101774	67104343	67103878	N	NA	Cps1	Erbb4	Th1	Hi-C	24067610	Cps1	18723
1369	chr2	68795726	68797152	68796509	Y	NA	NA	Lass6,Scn1a,Stk39	Th1	Hi-C	24067610	Lass6	64405
702	chr13	97340919	97342130	97341593	N	NA	NA	Enc1,Kcnk13,4930503E24Rik,Edar,Cdhr2,Tgfbi,Rgnef,Neb,Vps13d,Fbrsl1,Mtap6,Dlg1	Th1	Hi-C	24067610	Enc1	99814
1476	chr3	52501843	52503723	52502676	N	NA	NA	Nceh1,Uhrf1,Slc22a15,Tmeff2,Foxo1,4933411K20Rik,Mgst2,Tnip1,Gpx3,Gm2447,Tgfbr3	Th1	Hi-C	24067610	Foxo1	233506
1098	chr18	54845975	54847922	54846909	N	NA	NA	Sncaip,Zfp608,Olfr986,Mep1b,Tmem67	Th1	Hi-C	24067610	Zfp608	142258
711	chr14	100255582	100288678	100285989,100282834	Y,N	NA;NA	NA	Klf12,Immp1l,Gpc6,Itgbl1,Irg1,Parg,Syt16,Itga9,Il12rb2,Lmo7,Slc35f4,Adra1a,Slain1,Nrg3,Uggt2,Gm3219,Glud1,Mapkapk2,Tmco7,Fzd3,Higd1a,Tex14,Canx,Prmt1,Gm15545,Rps6ka1,Srsf10,Hist1h3i,Hist1h1b,Ezr,Tuba1b,Ttc27,Rbm39,Hes1,Hist1h3b,Rpl7a,Med22,Susd4,Ddx19b,Aars,Rbfox2,Gtf3c6,Fam108a,Il6st,Tob1,Kif5a,Dbf4,Slc25a40,Hist4h4,Lin54,4931440J10Rik,Ints6,Aasdh,Ccdc101,Hook3,Rnf170,Lrrc58,Ino80,Tmc4,Fam13b,Th…	Th1,ESC,NSC	Hi-C,ChIA-PET	24067610,21685913,24213634	Klf12	105786
820	chr15	55276106	55281445	55280613	N	NA	Col14a1	Col14a1,Mrpl13,Kcnq3,Aim1l,Deptor,Prorsd1,Samd12,Dscc1,Gtsf1,Sntb1,Zfat,Atxn10,Hivep3,Zfp568	Th1,ESC	Hi-C,ChIA-PET	24067610,24213634	Col14a1	26305
742	chr14	27181411	27204068	27182282,27186924	N,Y	NA;NA	Arhgef3	Adk,Il17rd,Arhgef3,D14Abb1e,Ccdc66,Cacna2d3,Kpna3,Epb4.9,1700112E06Rik,Myo3a,Zmiz1,Sox7,Pbrm1,Dnajc15,Mapk1ip1l,Gm10863,Commd6,Akap13,Ccdc25,Kif13b,Lrch1,Mir1945,Gspt1,Kcnk5,Ppp3cb,Appl1,Ttc27,Diap3,Ap3m1,Erc2,Mtrf1,Naa16	Th1	Hi-C	24067610	Arhgef3	33971
1842	chr6	5508829	5510265	5509665	N	NA	Pdk4	Ehmt1,Ppp1r9a,Kcnd2,Slc25a13,Dpp6,Slit3,Rorb,Olfr1454,Gxylt2,2610203C20Rik,Dync1i1,Sall1	Th1	Hi-C	24067610	Pdk4	12551
1996	chr7	89390174	89392907	89392397	N	NA	Fzd4	Timm50,Mef2a,Tmem135,C2cd3,l7Rn6,Atp10a,Fam189a1,Inpp5a,Olfr642,Tmc7,Dmbt1,Me3,D930014E17Rik	Th1	Hi-C	24067610	Fzd4	11459
112	chr1	191414882	191427719	191421778	N	NA	Ppp2r5a	Dnm3,Sccpdh,Ppp2r5a,Brf1,Angel1,Gm6772,Spag16,Zbtb41,Fmn2,Tmem206,Capza1,Uck2,St8sia1,Cdc42bpa,Dtl,Zzz3,Usp33,Tsga10,2310030A07Rik,Ralgps2,Atp1a2,Syde2,Fanca,Zfp276,Ptma,2900056M20Rik,Exoc5,Rabgap1l,Wnk1,Kcnj10,Rapsn,Ambra1,Ccdc72,Atrip	Th1,ESC	Hi-C,ChIA-PET	24067610,24213634	Ppp2r5a	17841
303	chr10	82773348	82779932	82778038	N	NA	Nfyb	AU041133,Pkib,Tdg,1190007I07Rik,Hcfc2,Nfyb,Prkch,Usf1,Arhgap30,Tstd1,Elf1,Aqr,Sra1,Rb1cc1,Tfam,Lman1,Jazf1,A230046K03Rik,Pim3	Th1,ESC	Hi-C,ChIA-PET	24067610,24213634	Nfyb	9207
240	chr10	24947221	24952941	24948353,24952099	N,N	NA;NA	Arg1	Taar3,Akap7,Cdk13,Fyn,Ispd,Ms4a10,Ms4a15,Ier2,Alx1,Hint3,Enpp3,Arg1,Ptprk,Sim1	Th1,ESC	Hi-C,ChIA-PET	24067610,24213634	Arg1	19751
1254	chr2	164866305	164870111	164867203	N	NA	Zswim1,Spata25,Ctsa,Neurl2,Pltp,Pcif1,Zfp335	Pltp,Poldip3,Rnu12	ESC	ChIA-PET	24213634	Pltp	8597
771	chr14	65888882	65891461	65890197	N	NA	NA	NA	NA	NA	NA	Ccdc25	51580
1849	chr6	71445592	71447336	71446431	N	NA	Rmnd5a,Rnf103	Olfr360,Rmnd5a,Tmc7	Th1	Hi-C	24067610	Rmnd5a	4955
1494	chr3	81981433	81991500	81982753,81990326	N,N	NA;NA	Ctso,Tdo2	NA	NA	NA	NA	Tdo2	5705
2023	chr8	117675468	117678582	117676919	N	NA	Sdr42e1,Hsd17b2	Vac14,Ppp6r2,Itfg1,Nkain3,Gm15880,Crtc3,Sdr42e1,Cdh13,Cmtm4,Wwox,Ogdh,Hsd17b2,Acsf3	Th1	Hi-C	24067610	Sdr42e1	3953
726	chr14	120831416	120832845	120832312	N	NA	NA	Tbc1d4,Farp1,Dock9,Stk24,Slc15a1,Ecd,Gpc5,Ipo5,Ero1l,1200011I18Rik,Nufip1,Diap3,Gab1,Nek11,Aste1,Rg9mtd1	Th1,NPC,ESC	Hi-C,ChIA-PET	24067610,24213634	Ipo5	78349
480	chr12	12810259	12811383	12810777	Y	NA	NA	Mycn,Greb1,Tmem200a,Vsnl1,AI480653,Tcf4,Ptprn2,Atxn7l1,Mbip,Nrxn3,Msrb3,Poldip3,Tbx15,Mif4gd,Calm1	Th1,ESC	Hi-C,ChIA-PET	24067610,24213634	Ddx1	437791
626	chr13	39439567	39442450	39440752	N	NA	NA	Ryr2,Actn2,Cdyl,4931414P19Rik,Odz2,Pou6f2,Sgpp1,Tfap2a,Ntm,Gpr98	Th1	Hi-C	24067610	Slc35b3	478692
615	chr13	37591702	37599297	37592292,37598051	N,N	NA;NA	NA	Epas1,Lpxn,Ssr1,Crhbp,Sphkap,Prss21,Dcpp1,Cdyl,Lyrm4,Dsp,Tbce,B3galnt2,Zswim6,Slc35b3,Btbd9,Rreb1,Bmp6,Txndc5,Ndrg3,F2r,Rab3gap1,F13a1,Parp8,Hivep1,Sema4d	Th1	Hi-C	24067610	Rreb1	227615
1481	chr3	57342548	57345269	57344799	N	NA	Tm4sf1	Sohlh2,4930593A02Rik,Nbea,Tm4sf1,Pabpc1,Iqcj-schip1	Th1	Hi-C	24067610	Tm4sf1	40629
1838	chr6	51719775	51721788	51721043	N	NA	NA	Chn2,Lemd1,Phf5a,Aco2,Mug2,9130019P16Rik,Prr15,Snd1,Cpvl,2700086A05Rik,Mira,Hoxa5,Hoxa3,Vopp1	Th1	Hi-C	24067610	Snx10	195872
572	chr13	102624979	102626307	102625466	N	NA	NA	Mast4,4833420G17Rik,Paip1,4930486L24Rik,Hecw1,Rasgrf2,Slc35d2,4933416M06Rik,Mrps30,Pnpla5,Tmprss15,Gpr98	Th1	Hi-C	24067610	Cd180	67251
1441	chr3	149088310	149089247	149089100	N	NA	NA	Dnajc7,Emcn,Myoz2,Clca4,Eltd1,B930007M17Rik,Ccnb1,Lphn2,Dnajb4,Pld1,Hspb7	Th1,ESC	Hi-C,ChIA-PET	24067610,24213634	Lphn2	133675
1579	chr4	150011097	150014212	150013659	N	NA	H6pd	NA	NA	NA	NA	H6pd	2074
2062	chr8	25239949	25257298	25240492,25252975,25242515,25256285	N,Y,Y,N	NA;NA;NA;NA	Tacc1	Myo16,Bcas3,Myo7b,Igf1r,Tacc1,5730494M16Rik,Ddhd2,Arhgef18,Pex11c,Agpat6,Adam5,Adora1,Plat,Plekha2,1700011L22Rik,Ino80c,Fgfr1,Mast2,Mcph1,Angpt2,Gins4,Npas3,Rbpms,Nop56,Ptprg,Wdr86,Adam32,Inpp4b,Epb4.1l1,Whsc1l1,Col4a2,Letm2,Habp4,Kcnu1,Dirc2,Hspbap1,Tnrc6c,Hist1h4f,Itfg1	Th1,ESC	Hi-C,ChIA-PET	24067610,24213634	Tacc1	38500
113	chr1	191443233	191447101	191445847	N	NA	Ppp2r5a	Slamf9,Igsf9,Dtl,Gbp7,Pde4dip,Abl2,Pvrl4,Slamf7,Ppp2r5a,Tnni1,Rfwd2,4930555B11Rik,BB557941,Uhmk1,Nek2,Dapl1,A730085K08Rik	Th1,ESC	Hi-C,ChIA-PET	24067610,24213634	Ppp2r5a	46192
341	chr10	99227640	99230169	99229290	N	NA	Dusp6	Cpped1,Gm9961,Prnp,Dusp6,4931430N09Rik,Cacna1c,Poc1b,Otogl	Th1,ESC	Hi-C,ChIA-PET	24067610,24213634	Dusp6	33062
1313	chr2	26506360	26511439	26507396	N	NA	Notch1	Atxn10,Maz,Vcan,Tnnc1,Nisch,Zfp511,Tubgcp2,Ing1,Stxbp1	ESC,Th1	ChIA-PET,Hi-C	24213634,24067610	Notch1	2538
1697	chr5	151232586	151235209	151233716	N	NA	Stard13	Sdk1,Stard13,Nrxn1	Th1	Hi-C	24067610	Stard13	42393
1817	chr6	29657266	29680066	29659867	N	NA	Tnpo3,Tspan33	Gm9047,Atp6v1f,Slc38a9,Ccdc136,Tnpo3,Smo,Flnc,Irf5,Calu,Exoc4,Ahcyl2,Tsga14,Fam40b,Dennd3,Tspan33,AI854703,Zfp775,Eif4e3,Fam107a,Plxna4,Aknad1,Cep110,Klhdc10,Copg2,Mkln1,Gm13845,Hibadh	Th1	Hi-C	24067610	Tspan33	14190
1151	chr19	23032516	23036557	23035626,23033315	N,N	NA;NA	NA	Trpm3,Tjp2,1700028P14Rik,Dmrt1,Smc5,D19Ertd386e,Crtac1	Th1	Hi-C	24067610	Klf9	104669
1897	chr7	114290602	114293783	114292187	N	NA	Copb1,Psma1	Rras2,Pde3b,Neil1,Mthfd1l	Th1,ESC,NSC	Hi-C,ChIA-PET	24067610,24213634	Psma1	14486
1390	chr2	92741906	92743757	92742644	N	NA	NA	Boc,Slc1a2,Epb4.1l1,Fahd2a,Ryk,Phf21a,Ambra1,Ext2,Camk1d,Myo3b,Kcng2,Alx4,Ndufa8,Morn5,B230120H23Rik,Ralgapa2	Th1,ESC	Hi-C,ChIA-PET	24067610,24213634	Slc35c1	281388
630	chr13	41231394	41233928	41232652	N	NA	Elovl2,BC024659	Nedd9,Txndc5,Bmp6,Ofcc1,Gcnt2,Elovl2,BC024659,Bphl,Ripk1,Ankrd44,Abi1,Pdss1,Gcm2,Zcchc6,Isca1,Etohd2,Dip2c,Nid1	Th1	Hi-C	24067610	Elovl2	10991
2081	chr8	46362685	46365881	46363517	N	NA	NA	Adat1	Th1	Hi-C	24067610	Acsl1	105161
784	chr14	75796988	75798544	75798161	N	NA	Cog3,Slc25a30,Gm4285,Tpt1	Ppap2a,Ube2e1,Nkiras1,Camk2g,Slc25a30,Hs6st3,Nfatc1,Elp3,5031414D18Rik,Lrch1,Cog3,Nav2,Ghdc,Hcrt,Strn3,Gzma,Phyhip,Mta2,Eml3,Ptgr1	Th1	Hi-C	24067610	Slc25a30	9951
747	chr14	34660928	34663377	34662196	N	NA	Wapal	Wapal,Samd4,Ccdc127,Sdha,Atg5,Mfsd7c,Obfc2a,Zbtb34,Twist2,Tcn2,Tph1,Chchd6	Th1,ESC	Hi-C,ChIA-PET	24067610,24213634	Wapal	10551
1026	chr17	81175241	81178261	81175822	N	NA	NA	1700067P10Rik,Adamts12,Park2,Arhgef33,Slc8a1,Zmat4,Nck2,Rcan2,Ptprm,Map4k3,Kcnk18,Ttc27,Vit,Qpct	IPSC,Th1	4C,Hi-C	24035354,24067610	Thumpd2	110156
1167	chr19	36704668	36706700	36705558	N	NA	Ppp1r3c	Prune2,Htr7,Pi4k2a,Morn4,Cdh23,Glyat,Gm4952,1810009J06Rik,4930405D11Rik,1500017E21Rik,Ppp1r3c,Tnks2,Mbip	Th1,NSC,NPC	Hi-C,ChIA-PET	24067610,24213634	Ppp1r3c	29904
2090	chr8	46882329	46884149	46883197	N	NA	NA	Tnfsf13b,Rbpms,Gramd3,Ccdc111,Mlf1ip,Irf2,Fbxo6,Fbxo44,Homer3,Ostc,Otop2,Otop3,Abhd13,Lig4,Fbxo31,Cdc16,Plcg2,Stox2	Th1	Hi-C	24067610	Irf2	142584
1154	chr19	23055597	23058632	23057286	N	NA	NA	Kcnip1,Tmem2,Cnnm1,Trpm3,Klf9,Atrnl1,Rims1,Smc5,Mamdc2,Pip5k1b,Anxa6,1810019D21Rik,Esrp2,Snx19,Ppp2r5a,Rpl8,Il1rapl1,Eed,Hsp90b1,BC030307,Wbp2,Pknox2,Rdm1,Ints6,4931440J10Rik,Hyou1,Eef1g,Trpm6,Ptar1,Tbx2,Rfx3,Gldc,Prkg1,Poldip3,Rnu12,BC003266,Phactr3	Th1,ESC	Hi-C,ChIA-PET	24067610,24213634	Klf9	82594
118	chr1	194481881	194483322	194482544	N	NA	NA	Dppa2,Mosc2,Plxna2,4930500F04Rik,Kcnh1,Spna1,Hcn1,Rps6kc1	IPSC,Th1	4C,Hi-C	24035354,24067610	Plxna2	136507
239	chr10	24534024	24535955	24535273	N	NA	NA	Pak4,Trmt11,Ncoa7,Stx7,Pdss2,Vmn2r82	Th1	Hi-C	24067610	Ctgf	59487
2147	chr9	121889582	121892064	121890571	N	NA	Higd1a,Ccbp2,Cyp8b1,1700048O20Rik	NA	NA	NA	NA	Ccbp2	6400
2222	chr9	74920024	74924417	74921139,74923706	N,N	NA;NA	BC031353	Cadm1,Myo5a,Phip,Dscaml1,Exph5,Tln2,BC031353,Myo5c,Col12a1,Nt5e,Arpp19	Th1	Hi-C	24067610	BC031353	28636
1378	chr2	75606597	75614002	75608104,75613303,75609723	Y,Y,Y	NA;NA;NA	Hnrnpa3	Stau1,Nfe2l2,Agps,Ttc30a1,Ttc30a2,Pde11a,Cdk11b,Mmp23,Cacnb4,Stk39,Mtrf1,Acsbg2,Apc,Gm10548,Glyctk,4930402F06Rik,Ggta1,Ttc21b,Creb3l1,Rbms1,Zfand2a,Hnrnpa3,Mir130a,Rap1b,Scai,Camk4,Asxl1,Ppard,Slc20a1,5031425F14Rik	Th1,ESC,NPC	Hi-C,ChIA-PET	24067610,24213634	Hnrnpa3	45257
38	chr1	136965815	136968264	136966619	N	NA	Nr5a2	Tgfbrap1,Cntnap5b	Th1	Hi-C	24067610	Nr5a2	5367
903	chr16	23191498	23207409	23192024,23196516	N,N	NA;NA	St6gal1	Sept9,Ifrd2,Sema3b,Hrg,Abcg1,4921517L17Rik,Snx30,B3gnt5,St6gal1,Rtp1,Fam43a,Cd200r3,Adcy9,Ciz1,Catsperg1,Gcnt3,Eif4a2,Adipoq,Kpna1,Tle4,Lpp,Gm805,Igf2bp2,Isoc2a,Yars2,Cdc123,BC049352,Tmprss4	Th1	Hi-C	24067610	St6gal1	17331
905	chr16	24056255	24058687	24057096	N	NA	NA	Lpp,1600021P15Rik,Strn,Nedd4l,Dgkg,4732471D19Rik,Pmm2,Carhsp1	Th1	Hi-C	24067610	Bcl6	67643
2125	chr8	89316457	89318238	89317897	N	NA	NA	Cyld,Slc2a13,Fam190a,Tbc1d9,March1	Th1	Hi-C	24067610	Sall1	272295
958	chr16	94535529	94538455	94537383	Y	NA	Dscr3,Dyrk1a	Parn,Stxbp5l,Crybg3,Ttc3,Prr5l,Dyrk1a,Atp10a,Cldn14,Zhx3,Armc6,Sugp2	Th1,ESC	Hi-C,ChIA-PET	24067610,24213634	Dscr3	8900
1610	chr4	53216909	53218721	53217954	N	NA	NA	Fam49a,Cachd1,Zcchc17,4930522O17Rik,Coq3,Tgs1,Trit1,AI427809,Slc44a1,Abca1,Acap2,Lrrc42,Rnf20,Ptprf,Ptprd,Ube2w,4921539E11Rik,Snx30,BC057079	Th1,NPC	Hi-C,ChIA-PET	24067610,24213634	Abca1	57014
110	chr1	191223873	191251179	191224787	N	NA	Atf3	Thoc2,Alg14,Lamc2,1700022P22Rik,Rnf2,Sp1,Slamf6,Rps6kc1,Mfsd7b,Tmem206,Actr3,Nme7,Ppm1h,Atf3,Ubac2,Gtf2h4,Vars2,Npw,Rchy1,Thap6,Ip6k1,Osbpl8,Papolg,Napepld,Lix1l,Taf4a,4921531C22Rik,Sec13,Nudt8,Anxa11,Kndc1,Lrrc1,Apoe,Socs2,5730420D15Rik,Cux2,Dos,Cdc42se2,Nsl1,Acads,Uspl1,5730422E09Rik,Vash2,Angel2,Ppp2r5a,Cd46,Camk1g,Morn1,Fn1,Lpgat1,Gm13242,Gpa33,Gins1,Abhd12,Pou2f1,Fam71a,Gmeb2,Ncstn,4930473A0…	Th1,ESC,NSC	Hi-C,ChIA-PET	24067610,24213634,21685913	Atf3	40540
1189	chr19	56277424	56279268	56278417	N	NA	Habp2	Sorcs3,L1td1,Inadl,Habp2,Casp7,D19Ertd737e,Odz4,Csrnp1	Th1	Hi-C	24067610	Habp2	8670
1515	chr3	98915598	98918099	98917446	N	NA	Hao2	Caln1	Th1	Hi-C	24067610	Hao2	22368
1522	chr4	105327604	105329678	105328657	N	NA	NA	St3gal3,Prkaa2	Th1	Hi-C	24067610	Ppap2b	170257
1638	chr4	99183284	99187455	99184980,99186954	N,Y	NA;NA	Atg4c	Clvs1,Dock7,Ak4,Zdhhc21,Specc1,Spata6,Gm12824	Th1	Hi-C	24067610	Atg4c	6479
647	chr13	48548972	48553315	48552520	Y	NA	Zfp169	Faf2,Gm10782,Ankrd32,2210408I21Rik,Phf2,Srl,Rad9,Ptpdc1,Rpl7,Rdh10,Tex14,Myl6,Myl6b	Th1,ESC,NSC	Hi-C,ChIA-PET	24067610,24213634	Zfp169	35536
1946	chr7	35148819	35151333	35149879	N	NA	Cebpa	Pepd,Helb,Zfp521,Rbm22,Cebpa,Ccdc123,Slc7a10,Zfp658,Rfpl4,Rasl2-9-ps,Cebpg	Th1	Hi-C	24067610	Cebpa	29526
1512	chr3	98265988	98268776	98267707	N	NA	Hmgcs2	Fam40a,Plk4,Mfsd8,Papss1,Mab21l3,D930015E06Rik,Notch2,Dclk2,Pde4dip,Sec22b,Oxct1,Fbl,Zfp697,Arpm1,Mynn,Acp6,Tspan5,Pigk,Hmgcs2,Plekhm3,Hltf,Ahcyl1,Map3k1,Vav3	Th1	Hi-C	24067610	Hmgcs2	11655
1281	chr2	167886536	167889982	167888387	N	NA	Ptpn1	Zfp788,2010109A12Rik,Ccni	ESC	ChIA-PET	24213634	Ptpn1	42345
476	chr12	112558664	112561149	112560098	N	NA	Inf2	Syne2,Itpr2,Yy1,A530016L24Rik,Adssl1,Tdrd9,Gm960,Rce1,Pcx,Ncoa1,Gm805,Kcnk13,Itpk1,Ppp1r13b,Pacs2,Clic6,Cfl2,Synj2bp	Th1	Hi-C	24067610	Inf2	27635
1603	chr4	44103296	44105858	44104057	N	NA	Gne	NA	NA	NA	NA	Gne	19119
64	chr1	157012554	157014876	157013201	N	NA	NA	Foxd1,Ear6,1700057K13Rik,Clasp1,Xpr1,Glul,Cd247,Mndal,Pard3b	Th1	Hi-C	24067610	Ralgps2	72928
1157	chr19	23133100	23138901	23135407	N	NA	Klf9	5430416N02Rik,Hnrpdl,Enoph1,Dyrk2,Dcun1d3,Lyrm1,Ran,Klf9,Dcbld2,Blcap,Brd4,Slc33a1,Pmf1,Slc25a44,2810422J05Rik,Gak,Tmem175,Napepld,Pcyt1a,Hist1h3g,Ptdss2,Btbd3,Plxna1,L1td1,Afg3l1,Naa50,Atp6v1a,Calm1,Sin3b,Rnu11,Wdr62,Jkamp,2810055F11Rik,2810454H06Rik,Gpr19,Hyls1,Tbcb,Polr2i,Tdgf1,Arhgap12,Il6ra,F11r,Lman2l,Hist2h4,Hist1h4a,Hnrnpc,Hist1h4f,Cinp,Tecpr2,Hist1h4h,Ube2q2,Zfand1,Cdk13,Hist1h1d,Rpl19,S…	ESC	ChIA-PET	24213634	Klf9	2325
2166	chr9	24511704	24513547	24512464	N	NA	Dpy19l1	NA	NA	NA	NA	Dpy19l1	8564
2031	chr8	122710777	122725364	122711935,122721137	Y,N	NA;NA	Cbfa2t3	Tmco7,Fbxo31,Cbfa2t3,Tubb3,Zc3h18,Il17c,Cdh15,Spire2,Camk1d,Patl1,B4galt5,Mtap6,Nrp1,Sipa1l2,Mlkl,Acsf3,Tmem9,Rnf166,Fam38a,Ctu2,Dhh,4933407C03Rik,Afg3l1	Th1	Hi-C	24067610	Cbfa2t3	11668
124	chr1	31014862	31017217	31015845	N	NA	NA	Sema4d	Th1	Hi-C	24067610	Ptp4a1	65107
778	chr14	73121118	73125289	73123815	N	NA	Rcbtb2	1700012I11Rik,Ebf2,Mapk1,Cysltr2,Itm2b,Hmbox1,Gm973,Ndfip2,Aqp9	Th1	Hi-C	24067610	Rcbtb2	17221
1420	chr3	121269270	121277987	121276965	N	NA	Tmem56,Alg14	Pcnx,Slc44a3,Pde4dip,Tmem56,Alg14,Bcar3,Abtb2,Ntng1,Camk2d,Alpk1,Gm17660,Veph1,Rbm15,Bdh2,Pdlim5,Vkorc1l1,Zbtb44	Th1	Hi-C	24067610	Tmem56	5954
421	chr11	63860641	63863210	63861768	N	NA	NA	Cox10,Dnahc9,Unc5d	Th1	Hi-C	24067610	Hs3st3b1	59074
1654	chr5	114551760	114553266	114552426	N	NA	BC057022	Myo1h,BC057022,Sppl3,Rnf216,Mtap4,Ptpn12,Atp6v0a2,Actl6b,Elfn1,Abca3,D330041H03Rik,Oas1g,Oas1h,Nipal1	Th1	Hi-C	24067610	BC057022	14985
1016	chr17	72903160	72905001	72904135	N	NA	Lbh	Ndc80,Lclat1,Capn13,Ehd3,Hnrnpm,Ypel5,Lbh,Galnt14,Haao,Ptk7,Lnpep,Galm	Th1	Hi-C	24067610	Lbh	13304
1017	chr17	73033930	73036220	73034856	N	NA	NA	Myl12a,Lclat1,Erlin1,Lbh,Rpgr,Ift80	Th1	Hi-C	24067610	Lclat1	71765
1463	chr3	37757851	37759762	37758770	N	NA	Gm5148	Ube2g1,Ankfy1,Junb,LOC626410,1500010J02Rik,Tax1bp1,Ppp1r2	Th1,NSC,ESC	Hi-C,ChIA-PET	24067610,24213634	Gm5148	33491
1435	chr3	129338187	129339545	129338669	N	NA	NA	Enpep,Rad50,Itgb1bp1,Cpsf3,Elovl6,Egf	Th1	Hi-C	24067610	Elovl6	192841
1860	chr6	73231491	73233879	73231896	N	NA	Suclg1	AI597468,Fhl4,Tmem160	ESC	ChIA-PET	24213634	Suclg1	14626
194	chr10	117392485	117414932	117413188,117393406,117411340	N,Y,N	NA;NA;NA	Cpsf6	Cpsf6,Specc1l,Mtap2,Frs2,Il22,Irak3,D630029K05Rik,4933412E12Rik,Grm1,Gm239,Slc39a11,Enpp3,Pmel,Dgka,Ppef1,Krr1,Klrb1b,Fam26e,Bet3l,Smc4,Slc24a4,Cdh10,Il21r,Gtf3c1,Cpm,Pi4ka,BC030307,Hsp90b1,Phactr4,9530003J23Rik,Rfx4,Ube2v1,Depdc5,Mir130b,2610318N02Rik,Ptprr,Rab3ip,Ankrd52,Coq10a,Slc26a9,Mgat4c,Dnm3,Sos2,Ubn1,Ppl,Emid2,Osbpl8,Btbd11,Arid4a,Ndufs4,Ncald,Cpne8,Mettl10,Slc22a20,Camta1,Lzts2,Ubac2,Co…	Th1,ESC	Hi-C,ChIA-PET	24067610,24213634	Cpsf6	15512
695	chr13	9074990	9077394	9076388	N	NA	Larp4b	Chrm3,Defb21,Defb19,Heatr1,5033411D12Rik,Gpr87,Med12l	Th1	Hi-C	24067610	Larp4b	16511
1449	chr3	151424124	151425715	151424815	N	NA	Eltd1	Tnni3k,Ergic2,4732416N19Rik,Lrrc7,Sec24b,Kcnip3	Th1,ESC	Hi-C,ChIA-PET	24067610,24213634	Eltd1	12167
1663	chr5	122523940	122528569	122524931,122527518	N,N	NA;NA	Atp2a2	Evi5,Pitpnm2,Nrf1,P2rx7,Rilpl2,Ddit3,Mbd6	Th1,ESC,NSC	Hi-C,ChIA-PET	24067610,24213634	Atp2a2	21715
1078	chr18	38667667	38671919	38670595	N	NA	NA	Mocos,Spry4,Nedd4l,Dip2b,Zfp608,Gm10536,Ier3ip1,Hdhd2,1700019B03Rik,Kctd16,Slc14a2,4930558K02Rik,Rnf14,Stxbp3a,Lpp,Ablim3,Baz2a,Jag2,4933424G05Rik,Kctd1,Stk32a,Celf4,Arhgap26,Myo5b,Zbtb7c,Ppp2r2b,Slc26a3	Th1	Hi-C	24067610	Spry4	66399
1468	chr3	51155481	51157734	51156189	N	NA	NA	Kcnab1,Odz2,Ppp3ca,Arhgef26,Ap2a2,Eaf2,Prune,Aplp1,Mis12,Derl2	Th1,ESC,NSC	Hi-C,ChIA-PET	24067610,24213634	Ccrn4l	66713
1623	chr4	7143166	7145295	7144148	N	NA	NA	NA	NA	NA	NA	Tox	152443
788	chr14	76810967	76821653	76818201,76820086	N,N	NA;NA	NA	1700112E06Rik,Gm1587,Akap11,Gtf2f2	Th1,NSC	Hi-C,ChIA-PET	24067610,24213634	9030625A04Rik	214964
1000	chr17	47841716	47843551	47842796	N	NA	Mdfi	NA	NA	NA	NA	Mdfi	7025
1456	chr3	24782740	24784417	24783372	N	NA	NA	4930433B08Rik	Th1	Hi-C	24067610	Ect2	2369461
1433	chr3	127122022	127125351	127124036	N	NA	NA	Abca4,B930007M17Rik,Gm6602,Negr1,Lrrc7,Fcrl1,Cd5l,Abcd3,Nrk,Spata16,Adprhl2	Th1,ESC	Hi-C,ChIA-PET	24067610,24213634	Larp7	427998
1581	chr4	150214033	150221947	150221135	N	NA	Eno1	5031425F14Rik,H6pd,Car6,Eno1,Rere,Dad1,Plod1,Slc2a5,Slc2a7,Icmt,Hes3,Paqr7,2610002D18Rik,Suv420h1,Usp21,2410002F23Rik,C130036L24Rik,Ncl,3230401D17Rik,Kif3b,Pgap1,Pik3cd,9930013L23Rik	Th1,ESC	Hi-C,ChIA-PET	24067610,24213634	Eno1	15250
1635	chr4	95160196	95162723	95161481	N	NA	NA	Sf3a3,Fggy,Ndufb6,Ipo7,Jun,Polr2a,Phf17,Zfand2a,Ezr,4930417G10Rik,Zfp146,Gm5113,Rbx1,Lrrc2,Tlcd1,Hif1a,Polr1a,Ptcd3,Dnmt1,Nlrp12,Mir5133,BC031781,Tmem107	Th1,ESC,NPC	Hi-C,ChIA-PET	24067610,24213634	Jun	107974
3	chr1	105900272	105902146	105900810	N	NA	NA	Phlpp1,Kazn,Bok,Ikzf2,Tom1l1,Zcchc2,Clasp1,Smyd3,Zfp451,Thada,Pikfyve,Xrcc5,Tpr,Fam117b,Ppp1r7,Ano7,Nmnat2,2310014F07Rik,1600029D21Rik,Als2cr11	Th1	Hi-C	24067610	Zcchc2	88260
1235	chr2	144197622	144199584	144198803	N	NA	NA	Rps6kc1,C130080G10Rik,Actc1,Ralgapb,Sumf1,Bfsp1	Th1	Hi-C	24067610	Snx5	71318
2237	chr9	94454593	94456981	94456034	N	NA	NA	Pknox2,Tfdp2,Gbp1,Gbp2,Slc9a9,Fhit,Ryk	Th1	Hi-C	24067610	1190002N15Rik	81100
652	chr13	52023747	52026562	52025296	N	NA	NA	Zfp457,4921525O09Rik,Sorcs1,Sorcs2,Ulk4,1700011B04Rik,Skap1,Dtnbp1,Syk,Gnat1,Ntm	Th1	Hi-C	24067610	Gadd45g	177072
117	chr1	191943164	191962069	191956734	N	NA	Slc30a1,1700034H15Rik	Ints7,Rd3,Hhat,Tmem131,Tmem107,Snx2,Hist1h4h,Tfap4,Zfp51,A4galt,Asph,Zbtb37,Gas5,Zfp62,Ubr4,1700022P22Rik,Rcor3,1110008L16Rik,2210408I21Rik,Slc17a9,Tmem206,Ppargc1b	Th1,ESC	Hi-C,ChIA-PET	24067610,24213634	1700034H15Rik	35637
683	chr13	64399878	64403800	64400953	N	NA	Ctsl,Cdk20	Ctsl,Nlrp4f,Fam172a,Cdc14b,Ror1,Snrnp48,1110018J18Rik,Gpr1,Zfp385b	Th1	Hi-C	24067610	Cdk20	28753
4	chr1	105924962	105926700	105925404	N	NA	NA	2310035C23Rik,Scn9a,Dnahc7a,Dgkd,Pm20d1,Serpinb12,Pign,Zcchc2,Nr5a2,Rcsd1,Fcamr,Fbxo11,Pld1,Phlpp1,Serpinb5,Runx2,Supt3h,Med12l	Th1	Hi-C	24067610	Zcchc2	63706
1546	chr4	128982564	128985411	128984325	N	NA	Adc,Ak2	Rnf19b,B4galt1,Cyp2j9,Ino80,S100pbp,Clic4,Mtap7d1	Th1	Hi-C	24067610	Ak2	7903
2235	chr9	90302459	90304224	90303291	N	NA	Tbc1d2b	Tbc1d2b,Cacna2d2,Napg,St3gal4,4930581F22Rik,Golga3,Galntl6,Npsr1,Ccdc33,Tmod3,Slc9a9	Th1	Hi-C	24067610	Tbc1d2b	31690
606	chr13	36576430	36585641	36578585	Y	NA	NA	Fars2,Scgn,Rreb1,Atxn1,Ube2e2,Megf11,Esr1,Sfi1,Pou6f2,Aoah,Slc22a23,Gli3,9530008L14Rik,BC018507,Phf2,F13a1,Bmp6,Hivep1,Cast,Haus4,Fermt2,Tob1,Myo5a,Fnip2,Slc25a39,Sap18,Ap3b1,Gm9776,4933432G23Rik,Ssr1,Rnf144b,Sardh,Ankrd50,Klhl29,Inhba,Prl2b1,Olfr167,Gm6225,Lrp1b	Th1,ESC	Hi-C,ChIA-PET	24067610,24213634	Nrn1	148813
798	chr15	102388990	102401128	102395616,102393714,102399741	N,Y,Y	NA;NA;NA	Aaas,Sp1,Amhr2	Scn8a,Sp1,2410089E03Rik,Atad2b,Csrnp2,Letmd1,Acvrl1,D930007P13Rik,Pcgf5,Tuba1a,Vav3,Gng2,Csad,Atf7,BC090627,Tox4,Rab2b,1110028F18Rik,Rac2,Cars,Mettl6,Eaf1,Mex3c,1700003D09Rik,Stard3,Snhg4,Cyp2s1,Mycbp,Ubxn11,Gabpb1,Gse1,Hist1h3e,Ssna1,Anapc2,Vdac3,Prrc2b,Acvr2b,Ppp1ca,Tbc1d10c,Ldlr,Gm2a,Mkrn3,Ccdc45,Ddx5,Lmnb1,Ppp3ca,Zfp382,Ncapg2,D430020J02Rik,Fermt2,Pcbp2,Arhgef37,Urgcp,2210015D19Rik,Esyt2,Ppp1…	Th1,ESC	Hi-C,ChIA-PET	24067610,24213634	Sp1	5188
1694	chr5	149312766	149323411	149320674,149313651,149322729	Y,N,N	NA;NA;NA	Alox5ap	Rabgap1l,Baiap2l1,2210417A02Rik,Alox5ap,Napepld,Tpp2,Dgkq,Ubr2,6330406I15Rik,Hsph1,Cth,Zfp11	Th1	Hi-C	24067610	Alox5ap	47708
129	chr1	35925533	35927084	35926722	N	NA	NA	Krt13,Smyd3,6030407O03Rik,Uggt1,Mfsd9,9130227L01Rik,Bai3,Gria1,Ankar	Pre-IPSC,Th1	4C,Hi-C	24035354,24067610	Hs6st1	141316
986	chr17	31869613	31883616	31871141,31874048	Y,N	NA;NA	Sik1	Myo1f,Trerf1,Gm16897,Cd34,Mettl7a1,Hsf2bp,Pdxk-ps,Ide,Cttnbp2nl,BC048562,Pdzd2,BC017647,Brd4,Zfp870,Tlk1	Th1	Hi-C	24067610	Sik1	13821
973	chr17	24006838	24008251	24007136	Y	NA	NA	Ghr,Flywch2,Prss27,Gng13,Tead3,Flywch1,March2,Hcfc1r1,Cldn6,Tnfrsf12a,Thoc6,Ccdc64b,Prss22,Srrm2,Lix1,Dpp9,Rnf43,Ift140,Spats1,C330011F03,Gm20098,Ptprs,Fbxo11,Tulp4	Th1	Hi-C	24067610	Kctd5	65234
867	chr15	85640475	85669171	85646055,85653757,85658185	N,Y,N	NA;NA;NA	NA	Mkl1,Wnt7b,Tekt5,Nhlrc2,Scn4a,Cd79b,Ptpn4,Krt85,Pkdrej,Ctnnd2,Znhit1,Cldn15,Hmgcr,Mtss1,Tsta3,Pycrl,6030446N20Rik,Ppara,Cox8a,Rnf123,Mst1,Lrrc8c,2610507B11Rik,Wdr67,Atf1,Dip2b,Mirlet7b,Mirlet7c-2,Ttc38,Celsr1,Mical3,1700025G04Rik,Slc26a6,Nudt4,Armc1,Dnajc22,Cd72,Ascc3,Atxn10,Gramd4,Pdzrn4,Skint5,Ptprs,Vps35,Orc6,Rsrc2,Kntc1,Shf,Srsf2,Mfsd11,Eif4g3,Tex14,4931440J10Rik,Ints6,Hemk1,Zfp386,Arhgap39,5…	Th1,NSC,ESC	Hi-C,ChIA-PET	24067610,24213634	Ppara	66393
1629	chr4	86688579	86692014	86689901	N	NA	Plin2	Slc31a1,Nfyc,Mllt3,Jak1,Sdcbp,Car8,4930473A06Rik,Ralgps1,Abca1,Fam5b,Fam154a,Nom1,Adamtsl1,Haus6,Slc24a2,Plin2,Ppt1,Dennd4c,Ifna4,Ifna5,D4Ertd22e	Th1	Hi-C	24067610	Plin2	18520
1039	chr17	84135928	84138662	84136868	Y	NA	Zfp36l2	Alk,Trim69,Patl2,Tax1bp1,Jazf1,Tubb5,Flot1,L3mbtl4,Myom1,Arhgef33,Rspry1,Fam98a,Mta3,Pou2f3,Arl4d,Ube2w,Sp2,Lclat1,Thada,Rgmb,Lbh,Kifc1,Cd2ap,Traf1,Smyd3,Ptprs,Sesn1,D17Wsu104e,Dpp9,Stk4	Th1	Hi-C	24067610	Zfp36l2	49285
337	chr10	96689795	96692079	96690704	N	NA	NA	Eif4ebp2,Rassf3,Fgd6,Btg1	Th1,NPC	Hi-C,ChIA-PET	24067610,24213634	Btg1	72794
1227	chr2	129329510	129332502	129330368	N	NA	Ckap2l,Il1a,Il1b	Il1a,Il1b,Gm14047,4921508D12Rik,Ovol2,Tead1	Th1	Hi-C	24067610	Il1a	19538
72	chr1	165716975	165719481	165718409	N	NA	Rcsd1,Creg1	Rabgap1l,Rcsd1,Lamb3,Donson,Cryzl1,Gm10785,Mbnl1,Pou2f1,Capn2,5430435G22Rik,Mrps14,Cd247,Dusp27,Kif1b,Trap1,Tor1aip2,F5,Adcy10,Usp32,Wdr95,Mospd2,Fancb	Th1	Hi-C	24067610	Rcsd1	8881
409	chr11	57972650	57975187	57973479	N	NA	Larp1	Sh3bp5l,Ccl8,Hcn1,Wnt8a,Tln2,Plek,Gemin5,Cnot8,Ebf1,Rnf185,Larp1,Rprd2,Ubtd2,Spnb2,Dock2,Sec14l3,Flot2,Kidins220,Morn1,Imp3,C1qtnf2,Gm12253,Galnt10,Ccm2,P4ha2,Fat2,Sgsm2,Ctnna1	Th1	Hi-C	24067610	Larp1	33877
910	chr16	24253715	24255686	24255215	N	NA	NA	Mtap4,Lpp,Ccnl1,Nubp1,Ccdc141,Sucnr1	Th1	Hi-C	24067610	Lpp	137664
803	chr15	28158373	28159960	28159333	Y	NA	NA	Rbfox2,5430402O13Rik,Cycs,Dnahc5,Kcnv1,Trio,Pkhd1l1,2410075B13Rik,Zfp707	Th1,NSC	Hi-C,ChIA-PET	24067610,24213634	Trio	132525
949	chr16	91451413	91453571	91452270	N	NA	Il10rb,Ifnar1	NA	NA	NA	NA	Ifnar1	31644
2203	chr9	48617015	48619275	48618731	N	NA	NA	Rexo2,Htr3b,Myo5a,Nnmt,Ppp1r7,Gm8884,Zbtb16,Cgnl1	Th1	Hi-C	24067610	Rbm7	121685
1536	chr4	116654477	116657337	116655731	N	NA	Nasp,Akr1a1,Prdx1	Pdzk1ip1,Nasp,Akr1a1,Wdr35,Matn3,Sncg,Gramd4,E2f2,Abca4,Dmbx1,Gpbp1l1,Tesk2,AU040320,Kif1b,Nol9,Krit1	Th1	Hi-C	24067610	Akr1a1	2803
2036	chr8	124133657	124153342	124150730,124152492	N,N	NA;NA	NA	Phkb,Dock2,Galnt2,Irx5,4933436C20Rik,Psma8,Pgbd5,Nkd1,Nek1,Trim67,Jph3,Slc7a5,Banp,Gab1,Gmds,Urb2,Rbfox3,G3bp1,Sorcs3,Vav2,4933417D19Rik,1300018I17Rik,Nup133,Agmo,Sorbs1,Lcn11,Lcn3,1190005I06Rik	Th1,ESC	Hi-C,ChIA-PET	24067610,24213634	Galnt2	78052
804	chr15	3226206	3233900	3226849,3228726,3231230	N,N,N	NA;NA;NA	Sepp1	Ext1,Ccdc152,Oxct1,Sepp1,Nebl,Rgs12,Adamts12,Fam49b,Ghr,C7,Fam162a,Mark2,Fbxo4,Crkl,Tnn,Trio,5430437J10Rik,Fam83a,Sec14l4,C6,Fam135b,Nipbl,Mrc1,Pla2g2c,Bend7	Th1,ESC	Hi-C,ChIA-PET	24067610,24213634	Sepp1	36867
545	chr12	79969172	79970994	79970515	N	NA	NA	Traf3,4933426M11Rik,Ttll5,Btn1a1,Ccdc164,Jun	Th1,NSC	Hi-C,ChIA-PET	24067610,24213634	Zfp36l1	142019
1431	chr3	127004712	127007758	127005790	N	NA	NA	Ank2,Gm6289,Vav3,Alg14	Th1	Hi-C	24067610	Camk2d	407739
1797	chr6	143749335	143752149	143751430	Y	NA	NA	1700060C16Rik,Olfr286,Sox5,Cacna1c,Eps8,Pik3c2g,D6Ertd474e,Nrg3,Socs5,Myo1b,Cdk6,Grin2b,4922502N22Rik,Gm5607,Vwf,Klrk1,Slco1a4,Plekha5,Itpr2,Hivep1,Dysf	Th1	Hi-C	24067610	Sox5	457419
875	chr15	93824611	93826106	93825113	N	NA	NA	Zfpm2,Syt10,Pphln1,4930422G04Rik,Nol11,Ext1,Scel,E330033B04Rik,Zfp654,Phlpp1,Col19a1	Th1	Hi-C	24067610	Prickle1	228720
1702	chr5	28030263	28057956	28032485,28038296,28053180	N,N,N	NA;NA;NA	Insig1	Insig1,Fam126a,Ciita,Vmn1r5,Cdk14,Paxip1,Shisa9,Akap13,Dpp6,Lmbr1,BC049635,Zfp644,Lcorl,Ncapg,Gpbp1,9530036O11Rik,Ube3c,Shh,Fndc3b,Mll3,Rbm33,Sorcs2,C530008M17Rik,4930511M11Rik,Card11,Rfpl4,Rasl2-9-ps,Cnpy1,Htr5a,Poln,9330182L06Rik,Afap1,Alg9	Th1,NSC,NPC,ESC	Hi-C,ChIA-PET	24067610,24213634,21685913	Insig1	13456
306	chr10	85044314	85045562	85044783	N	NA	NA	Grid1,Frs2,Rfx4,Ric8b,Cgnl1,Col6a2,Trhde,Th1l,Polr3b,Syt1,Gldc	Th1,ESC,NPC	Hi-C,ChIA-PET	24067610,24213634	Fhl4	56933
1302	chr2	178609621	178611826	178611177	N	NA	NA	Cdh26,Rbm38,Dnajc6,Tspan18,Ptprt	Th1	Hi-C	24067610	9030418K01Rik	195087
84	chr1	178366167	178374637	178369053	Y	NA	Fam36a,Hnrnpu	Npl,Efcab2,Hhat,Mageb18,Fam129a,Agbl1,Aspm,Gm16432,Hnrnpu,Slc25a37,Synb,Rad18,Epb4.1l5,Dmtf1,4930420K17Rik,Agap1,Rfwd3,Bcl2l11,Fam36a,Slc38a7,Akap12,2410006H16Rik,Gm5464,Dpysl2,Flt1,Malat1,Rnpc3,Cab39,Fcamr,Fcgr2b,Olfr414,Ahctf1,Rgs7,Pppde1,Kif26b,Smyd3,Cnst,Tfb2m,Phf1,Tor1aip2,Hist1h4i,Thra,Ivd,1700025G04Rik,4930558K02Rik	Th1,ESC,NPC,NSC	Hi-C,ChIA-PET	24067610,24213634,21685913	Hnrnpu	28383
1310	chr2	25109889	25112472	25111382	Y	NA	Entpd8	Ehmt1,Tmem203,Tprn,Ndor1,Myo3b,Olfr157,Lztfl1,Pnpla7,Nelf,Nrarp,Ccdc73,Rpl7a,Surf2,Med22,Surf1	Th1	Hi-C	24067610	Entpd8	29566
1192	chr19	5809430	5811244	5810098	N	NA	Scyl1,Malat1,Neat1	Men1,Sowaha,Ltbp3,Neat1,Frmd8,Slc25a45,Tigd3,Dpf2,Rtn3,Gdf5,Dnajc13,Kank2,Scamp2,Mpi,Map3k8,Adrb2,Cir1,Scrn3,Hist1h4i,Hist1h2bj,Shank3,Znfx1,1500012F01Rik,Kat5,Rnaseh2c,Sae1,Casp9,Fzd5,Ulk1,Ly6g6d,Ly6g6e,Krcc1,Zbed3,Ppp1r12c,Cdc34,Cd97,Sephs2,Gtf3c6,Obfc2a,Rybp,Aptx,Nlrp12,Rai12,Ctdnep1,Ttl,Myo5a,Snhg10,Glrx5,E330009J07Rik,Klf2,Agl,Pomgnt1,Nup210,Edf1,Mllt10,Mt2	Th1,ESC	Hi-C,ChIA-PET	24067610,24213634	Malat1	6759
1889	chr7	101616435	101625903	101617121	N	NA	Art2b,Clpb	Reck,1500011H22Rik,Vps29,Zfp710,Gm6578,Fchsd2,Atg16l2,Agxt2,3200002M19Rik,Ptov1,Arap1,Atp4a,Coro6,Ssh2,2400001E08Rik,Tomt,Plin1,Xrra1,Clpb,Folr1,Ckap5,F2,0610010O12Rik,2700081O15Rik,Pi4kb,Mrpl48,Arhgef17,Zfp956,P4ha3,Pgm2l1,Art2b,Numa1,Lrrc28,Ntng1,Pde2a,Zfp81,Stim1,Lrrc51,Stard10,Echs1	Th1	Hi-C	24067610	Art2b	35274
1609	chr4	53195843	53201157	53196217	Y	NA	Abca1	Map3k7,Abca1,AI427809,Slc44a1,Svep1,Shb,Fsd1l,Gm12888,Tmem143,Emp3,Large,Galnt1,Ptpn3,Prpf4,Decr1,Adamts3,Lyn,Wdr65,Plbd2,Txndc12,Btf3l4,Pcsk2,Olfr273,Musk,Icam1,Tmem68,Itgb3bp,Ptprf,Gabbr2,BC057079,1700007G11Rik,Fam76b	Th1,ESC	Hi-C,ChIA-PET	24067610,24213634	Abca1	35948
391	chr11	31769854	31771803	31770804	N	NA	NA	Wdr45l,Adcy1,Bod1,Cpeb4	Th1,Ter119	Hi-C,Capture-C	24067610,24413732	Bod1	97992
403	chr11	51870876	51877705	51876644	N	NA	Phf15	Sec24a,Ube2b,Vdac1,Fars2,Sidt1,Trcg1,Phf15,Prdm15,Cdkn2aipnl,Cdkl3,Hormad2,Sar1b,Slc25a30,Rnf130,Ebf1,Otx1,Olfr224,Lhfpl3,Tcf7,Cldn7,Rai12,Clnk,Kdm6b,Rabep1,Upf2,Bptf,Kif3a,1200014J11Rik,Itgae,1300010F03Rik,Lpp,Ict1,Cdr2l,Alkbh5,Frmpd4,Golga4,Tmem194b,Rgs20,Wiz,Tlk2,1700052K11Rik,Acox1,2310004N24Rik,Btbd9,Zfp644,Olfr1348,Enox1,Fchsd2	Th1,ESC	Hi-C,ChIA-PET	24067610,24213634	Phf15	13395
70	chr1	161377752	161382196	161379750	N	NA	NA	Nckap5,Sgpp2,AI848100,Avpr1b,Pappa2,Sv2c,4632411B12Rik,Dyrk3,Tnfsf4,Ankrd45,Etv3,Klhdc4	Th1	Hi-C	24067610	Prdx6	126586
139	chr1	45863627	45870301	45865140,45868860	N,N	NA;NA	NA	Pard3b,1110012J17Rik,Lactb2,Rims1,Mfsd6,Rbbp5,Tmem81,Cntn2,Rfx1,Wdr69,Fank1,Olfm4,Iqca,Ccdc150,Cryba2,Mir375,Ccdc108	Th1	Hi-C	24067610	Slc40a1	55293
947	chr16	91361429	91363979	91363153	N	NA	Ifnar2,Il10rb	Snx4,Synj1,Ifnar1,Ctif,Btbd7,Il10rb,Dyrk1a,Gbe1,Mrap,Gcfc1,Ifnar2,Dscam,4933406M09Rik,Grlf1,D16Ertd472e,Cryzl1,Gm10785,Sel1l,Rcan1,Mov10	Th1	Hi-C	24067610	Ifnar2	8804
1995	chr7	84200303	84202772	84201359	Y	NA	Fam108c	Adamtsl3,Fam189a1,Vwa3a,BC030336,Sytl2,Ldhc,Isg20,Ppme1,Arnt2,Tmem135,Atf7ip,Nav2,Eid2b,BC089491,Htatip2,1700026D08Rik,Pth,Igf1r,Sox6,Acsm2,3100003L05Rik	Th1	Hi-C	24067610	Fam108c	48410
2040	chr8	126496869	126499122	126498201	N	NA	Gm17296	Ap3b1,Pard3,Gm17296,Nrp1,Necab2,Osgin1,Ptpn13,Nup93,Gpr56,Sgk3,Irf2bp2	Th1,NSC	Hi-C,ChIA-PET	24067610,24213634	Gm17296	21804
1795	chr6	142731942	142734515	142733045	N	NA	Abcc9,Cmas	Abcc9,5730419I09Rik,Slco1a5,Btbd11,Aldh1l1,Pde3a,Ik,Tmco6,Ndufa2,Exoc6,Cmas,Etnk1,Plekha5	Th1	Hi-C	24067610	Cmas	22171
516	chr12	51843697	51845813	51844587	N	NA	Hectd1	Heatr5a,Arid4a,Dip2c,Grm8,Haus6,Rtn4,Dock4,Strn3,Ap4s1,Hectd1,Egln3,Pole2,Pomt2,Unc5b,Cdhr3,Klhdc1,Prkch,4930583H14Rik,2700023E23Rik,G630016D24Rik,Zfp219,Alg5,Exosc8,Alg6,Tex14,Ncl,C130036L24Rik,Cd80,Nubpl,Tra2b	Th1,ESC	Hi-C,ChIA-PET	24067610,24213634	Hectd1	14161
1984	chr7	73587408	73590187	73589273	N	NA	Chd2	Vmn2r78,Scrn2,Sp6,Neb,Zfp768,E430016F16Rik	Th1	Hi-C	24067610	Chd2	45662
2210	chr9	61812459	61813999	61813009	N	NA	NA	Exph5,Kremen1,Sh3bgrl2,Xrn1,Gm10684,Scn4b,Rtn3,Rora	Th1	Hi-C	24067610	Kif23	132800
751	chr14	45982139	45984375	45982989	N	NA	NA	Erc2,Gm1821,Samd4	Th1	Hi-C	24067610	Ddhd1	323996
128	chr1	35836443	35837988	35837199	N	NA	NA	Krt13,Kcnq5,Fam129a,Ptp4a1,Serpinb5	Pre-IPSC,Th1	4C,Hi-C	24035354,24067610	Hs6st1	230412
1108	chr18	61609149	61610661	61609909	Y	NA	LOC545261	NA	NA	NA	NA	LOC545261	28992
471	chr12	110213758	110222065	110220171	N	NA	NA	Ptprn2,Adck1,3200001D21Rik,Kcnk10,Atxn7l1,Hdac9,Nrcam,Lrfn5,Ngb,Shpk,Serpina11,Rian,Ttc15	Th1	Hi-C	24067610	Dio3os	56003
667	chr13	5801748	5805541	5803634	Y	NA	NA	Adarb2,Wdr37,Lyrm4,Shc3,Cnnm2,1700016G22Rik,Klf6,Prpf3,Cyp11a1,Mthfd1l,Serinc5,Lgi1,Pde4d,Ryr2,Fam65b,Crebbp,Enpp1,Ccdc38,Cand1,Wdr96	Th1,ESC	Hi-C,ChIA-PET	24067610,24213634	Klf6	55948
1267	chr2	167253600	167255254	167254067	N	NA	NA	Eya2,Cse1l,Ptgis,Trpm1,Dcaf17,Kcnb1,Tcfl5,Calcrl	Th1	Hi-C	24067610	Kcnb1	64782
218	chr10	127935297	127938112	127936608	N	NA	Rdh7	Inhbc,Smarcc2,Etf1,Stat6,Rbms2,Olfr808,Nbl1	Th1	Hi-C	24067610	Rdh7	46564
790	chr14	76834038	76838394	76837264	N	NA	NA	Wdhd1,4930452B06Rik,Tsc22d1,Enox1,Rcbtb1,Nefm,4930444M15Rik,Serp2,Gm11762,Ube2e1,Cryl1,Zfp334	Th1	Hi-C	24067610	9030625A04Rik	198223
796	chr15	102011684	102018981	102017463,102012551	N,N	NA;NA	Krt8,Krt18	Npas2,Tmprss12,Amhr2,Krt4,Krt76,Zfp251,Shb,Pppde2	Th1	Hi-C	24067610	Krt8	7342
994	chr17	45766058	45768391	45767098	N	NA	NA	Aadac,Clcn7,Lmf1,1600014C23Rik,Tomm6,Gm14872,Frs3,Gabbr2,Ppan,Angptl6,Diap3,Mrps18a,Rsph9,Srbd1,Arid1b,Grik5,Hn1,A430110N23Rik,Nat14,Vwf,AV051173,Prdx1,Hist1h4a,Nudt19	Th1,ESC,NSC	Hi-C,ChIA-PET	24067610,24213634	Mrpl14	79686
712	chr14	100457819	100460547	100458607	N	NA	NA	Klf12,Runx2,LOC626082,4930509J09Rik,Gtf3c6,6330549D23Rik,Rbm8a,Sf3b4,Pibf1	Th1,NSC	Hi-C,ChIA-PET	24067610,24213634	Klf12	308023
519	chr12	52473624	52475398	52474302	N	NA	Arhgap5	3110039M20Rik,Heatr5a,Npas3,Oxr1,Fsd1l,Fktn,Vsnl1,Nrcam,Nubpl,Tdrd9,Akap6,Defb30,Dach1,S100b,Sar1b,1700108M19Rik,Serpina4-ps1,Bmpr2	Th1	Hi-C	24067610	Arhgap5	40679
182	chr1	88286743	88290920	88287723	N	NA	Hjurp	Hjurp	Th1	Hi-C	24067610	Hjurp	9164
1062	chr18	34116053	34119462	34118551	N	NA	NA	Rap1gap2,Gm10548,Apc,Ube2d2,Tcf4,Tmem57,Rhd,Cdnf,Hspa14,Pi4k2a,Polr2a,Ubtf,Pik3r2,2010320M18Rik	Th1,ESC	Hi-C,ChIA-PET	24067610,24213634	Apc	101522
462	chr11	98293681	98303898	98296660	N	NA	NA	Spop,Npepps,Erbb2,Tex14,Cdk12,Acly,Neurod2,Sbf1,Adm2,Fbxl20,Tcap,Stard3,Ccr7,2610020H08Rik,Dnahc2,Brca1,N4bp2,Ucp2,Sox15,Mir1934,Cd68,Mpdu1,Uchl3,Setd5,Gt(ROSA)26Sor,Lrrc34,Lrriq4,Tfap2a,Ier5l	Th1,ESC	Hi-C,ChIA-PET	24067610,24213634	Stard3	54470
581	chr13	108448623	108450459	108449114	N	NA	NA	Pde4d,Dst,Ipo11,Depdc1b,Pak1,Rgs7bp,Ndufs4,Parp8,Mctp1,Ror2,Ahrr	Th1	Hi-C	24067610	Ercc8	289885
335	chr10	96652500	96655712	96653750	N	NA	Btg1	Vps26a,Reep3,Copb1,4930547N16Rik,Nup37,Poc1b,Pcsk5,Dip2a,Fstl4,Cblb,Map2k2	Th1	Hi-C	24067610	Btg1	35499
1661	chr5	119327891	119332976	119332156	N	NA	NA	2410131K14Rik,Ankrd17,Fras1,Jph3,Adam22,4930467D21Rik,Auts2,Hspb8,LOC433944,Tbx3,Rundc3b,4933438B17Rik,4930557J02Rik,Poln,Pole,Slc4a4,Shroom3,G630008E18,Crybb1,Kdelr2,Flt3	Th1	Hi-C	24067610	AW549542	247382
1459	chr3	32395427	32409574	32397037,32400142	N,N	NA;NA	Zmat3,Pik3ca	4930429B21Rik,Zmat3,Cd101,Kcnmb3,Mecom,Rapgef2,Epha3,Supt3h,Gnb4,Zfhx4,Slc26a6,Ftl1,Grina,Gtpbp5,Rab3ip,4933412E12Rik,Orc1,Prpf38a,Klhdc8b,Ccdc71,4930558J18Rik,1700066M21Rik,Pex19,Topbp1,Zc3h11a,Rps3a,Insig1,Chchd10,Prdx1,AV051173,B230208H17Rik,4921530D09Rik,Dpp6,Jup,Clock,Ube2v2,Pnpla8,2410042D21Rik,Nmb,Mphosph9,2810006K23Rik,Polr2a,Opa1,Glmn,Rpap2,Zzz3,Sertad3,Fbf1,Parp12,4930599N23Rik,Malat1,P…	Th1,ESC,NSC,NPC	Hi-C,ChIA-PET	24067610,24213634	Pik3ca	26577
770	chr14	65342709	65345471	65343941,65345249	Y,N	NA;NA	Zfp395	Fdft1,Zfp395,Nubpl,Dido1,1700028M03Rik,Ninj2,Tmem107,Ctps,Grk6,Dhodh,Arl8b,Slc24a3,Gm15800,Rfx3,Shc1,Nmt2,Pisd-ps1,Rsl1d1,2610020C07Rik,Hnrnpul1,H3f3b,Ube2ql1,2810454H06Rik,Gpr19,Bcat1,2310044G17Rik,Coq10a,Sept10,Sowahc,Zfpm1,Gpx4,Ezh2,Nrcam,Zfp280d,Gm9776,Ap3b1,Snhg8,Sema4b,Srsf7,AU019990,Fgf4,Cdc20,Pgam1,Ddit4,Sh3pxd2a,Pde4dip,Elp3,5031425E22Rik,Mll5,Smad7,Lmbr1,Slc35e1,Akap13,6330578E17Rik,Unc…	ESC,NSC,NPC	ChIA-PET	24213634	Zfp395	13205
277	chr10	66919282	66923346	66920824	N	NA	NA	Reep3,Map3k5,Micu1,Jmjd1c,Arid5b,Adarb1,Slc25a16,Dna2,Chchd10,Vpreb3,Ntn4,Mypn,1700040L02Rik,Ccdc53,Zfp365,Mcm9,0610030E20Rik,6430704M03Rik,Rnu11,Cry1,Rabggta,Hnrnpa3,Ccdc104,Pdxk,Stx18,Gm15441,Txnip,Pdia5,Rrp15	Th1,NPC,ESC	Hi-C,ChIA-PET	24067610,24213634	Reep3	173642
832	chr15	62741815	62745065	62743538	N	NA	NA	Pvt1,Khdrbs3,A830052D11Rik,Bin1,Smc3,Dcaf13,Nr2c2,Prkch,Kcnj12,Ubl4b,Msra,Pdzd2,6030458C11Rik,Drosha	Th1	Hi-C	24067610	Pvt1	703828
601	chr13	31178160	31181449	31180017	N	NA	NA	Cdkal1,Mboat1,1700018A04Rik,Srd5a1,4833422C13Rik,Ssbp2,Mylk4,Tgfbi,Nmnat3,Chrm3,Nid1,Exoc2,Pde4d,Adcy2	Th1	Hi-C	24067610	Exoc2	204113
979	chr17	28509667	28519879	28510620,28513544,28518579	Y,N,Y	NA;NA;NA	Fkbp5	Atxn1,4931414P19Rik,Tmem90a,Trp53bp1,Grip2,Zp1,Prpf19,Cartpt,Fkbp5,Msh2,Mctp2,Pak2,Helz,Neo1,Ankrd13d,Fam173b,Cct5,Acad12,Dhcr7,Nadsyn1,Ctnnbip1,Ass1,Dhx40,Cog5,Anks1,Pi16,Inpp4b	Th1,ESC	Hi-C,ChIA-PET	24067610,24213634	Fkbp5	23555
2069	chr8	35204258	35208442	35205832	N	NA	NA	Dynlt1a,Tnfaip8,Wwox,Taf1c,Lrrc50,Rbpms,Tnks,Ipo11,Mfhas1,D8Ertd82e,Efha2,Tpm4,Arhgef10,Fam149b,Ecd	Th1	Hi-C	24067610	Ppp1r3b	167299
327	chr10	95777590	95782834	95779452	N	NA	NA	Slc19a1	Th1	Hi-C	24067610	Eea1	157829
470	chr12	110017647	110027885	110022787	N	NA	NA	Stk35,4932416H05Rik,Acsl4,Ttc8,Spag6,Slc25a47,Dio3os,Cdc42bpb,Ccdc53,Dlk1,Npas3,Fbln5,D430019H16Rik,Mir882,Rgs6,Zfyve1	IPSC,Th1	4C,Hi-C	24035354,24067610	Dio3os	250183
426	chr11	72581297	72589646	72582794	N	NA	Ube2g1	Elp2,Rab11a,4933406G16Rik,Wscd1,Pitpnm3,Ube2g1,Ankfy1,Smyd4,Serpinf1,Lig3,Prkg1,Gm12216,Trpv2,Cyb5d2,Zzef1,P2rx1,Camkk1,Churc1,Dgkd,Spns3,Stat3,Nckap1,Cdkn2aipnl,Rbm42,Larp1	Th1	Hi-C	24067610	Ube2g1	17615
1030	chr17	83322043	83324187	83323450	N	NA	Eml4	Ust,A330050F15Rik,Eml4,Slc10a7,Riok2,Rftn1,C330011F03,Ppm1b,Fbxo11,Polr3f,Rbbp9,Gramd1c,Zfp341,Zc3h13,Cpb2,Arhgef33,1700106N22Rik,Sorcs3,Lclat1,Ttc27,Strn	Th1	Hi-C	24067610	Eml4	26744
404	chr11	51915036	51928311	51916736,51927415,51921601,51918349	Y,N,Y,Y	NA;NA;NA;NA	Cdkn2aipnl	Ube2b,Nhp2,Rmnd5b,2810002N01Rik,Klc1,Tex22,Grap2,Sec14l2,Fstl4,Tmf1,Zpbp,Sec24a,Phf15,Rapgef6,Lyrm7,Pde4d,Cdkl3,Pam,Sertad2,Clint1,Cdkn2aipnl,Glt1d1,Skp1a,Mapkap1,Kif1c,Lcp2,Rnf145,Slc22a21,Mkln1,Trf,B3gnt2,Znrf3,Ccdc73,Aco1,Cdk14,Pemt,Myh10,Tcf7,Krt28,Mir10a,Hoxb3,Hoxb4,Heatr3,Bbs4,Tmem98	Th1,ESC	Hi-C,ChIA-PET	24067610,24213634	Cdkn2aipnl	39320
1710	chr5	43354322	43356043	43355356	Y	NA	NA	Hist1h3d,Hist1h2bf,Zfp748,Smarcc1,Gm7854,Cpeb2	NSC,ESC	ChIA-PET	24213634	Gm7854	118968
2068	chr8	34441454	34464614	34455595,34442454	N,N	NA;NA	NA	Ccdc111,Dusp4,Ppp2cb,Dlx4,A730090H04Rik,Tnks,Kcnh5,Xab2,Stxbp2,2900053A13Rik,Pcp2,Pmel,Dgka,6430573F11Rik	Th1	Hi-C	24067610	Tmem66	286891
1443	chr3	149219003	149222402	149220014	N	NA	NA	2500003M10Rik	ESC	ChIA-PET	24213634	Lphn2	264368
1323	chr2	30631386	30637752	30636953	N	NA	Cstad	Zer1,Asb6,Eif2b3,Gbgt1,Ppp2r4,Plg,Ly75,Tbc1d24,Khdrbs1,Set,Pkn3,Map3k5,Sv2c,Mir3089,Pdk1,Ext2	Th1,ESC	Hi-C,ChIA-PET	24067610,21685913	Cstad	36342
2138	chr9	108782991	108792036	108784084	N	NA	Ip6k2,Nckipsd	Qrich1,Arih2,Prkar2a,Parn,Nckipsd,Ip6k2,Pfkfb4,Ntm,Timp2,Ulk4,Lrch3,Scn11a,5830411N06Rik,Rbm6,Mst1r,Mon1a,Sesn3,Dapk2,Slc25a20,Gls,Tex14,a,Srcin1,Atg4d,Kri1,Kndc1,Hist1h1c,Phf17,Plk2	Th1,ESC	Hi-C,ChIA-PET	24067610,24213634	Ip6k2	3958
814	chr15	37129325	37136244	37135588	N	NA	NA	Otogl,Cmya5,Wisp1,Celsr1,Vps13b,Grhl2,Rhpn1,Ncald,Pgcp,Nckap1l,Lpp,Etf1,Ctnnd2,4930447A16Rik,Tnrc6b,Cthrc1,Rims2,Khdrbs3,Extl3,Incenp,Pik3r1,Lta4h,Gabpb2,Hist1h2bn,Hist1h4k,Klf7,Nfkbiz,Dgki	Th1,ESC	Hi-C,ChIA-PET	24067610,21685913,24213634	Zfp706	121923
672	chr13	59834803	59836785	59835681	N	NA	Zcchc6	Papd4,Dip2c,Zcchc6,Cdhr2,Uqcrb,Gm10767,Gm5087,Rgs6,Actn2,Naa35,A230056J06Rik,Tpbpb,Ctla2b,Stk3,Wdr33	Th1	Hi-C	24067610	Zcchc6	11656
1516	chr4	101288805	101294573	101292717	N	NA	Jak1	Jak1,Cntn1,Alk,Stil,Dusp22,Pde4b,Foxj3,Maneal,Yrdc,Kazn,Trp73,Gabbr2,Raver2,Rnf11,D630039A03Rik,Slc1a2,St6galnac3,1500001M20Rik,Ift74,Lrrc19,E130102H24Rik,Oma1,Vps13d,Fbxo10,Polr1e,Larp7,0610043K17Rik,Fam83d,Ppp1r16b,1700102H20Rik,Tfb1m,Mrps10,E230029C05Rik,Nav2,Ggta1	Th1,NPC	Hi-C,ChIA-PET	24067610,24213634	Jak1	23523
1277	chr2	167804026	167806763	167805454	N	NA	NA	Rae1,Rbm38	Th1	Hi-C	24067610	A530013C23Rik	112818
2054	chr8	126885274	126887820	126886895	N	NA	NA	Dlgap3,Nt5e	Th1	Hi-C	24067610	Tomm20	58101
1880	chr6	94998398	95000062	94999229	N	NA	NA	Vmn2r26,Alms1,Magi1,Rassf4,Fam19a1	Th1	Hi-C	24067610	Kbtbd8	117844
1454	chr3	21961667	21963329	21961877	N	NA	NA	Tbl1xr1,Pogz,Tchp,Git2,Shq1,Mnat1,Tspan5,Spata5,Lekr1,Hltf	Th1	Hi-C	24067610	Tbl1xr1	113323
552	chr12	83918672	83923380	83921320,83922027,83922734	N,N,N	NA;NA;NA	2410016O06Rik	Sipa1l1,Dcaf4,Zfyve1,Ralgapa1,Dlst,Dgat2,Fkbp1b,Tsnaxip1,Ttll5,2210408F21Rik,Rad51l1,Luc7l2,Hist1h3d,Hist1h2ad,Hist1h2bf,Gm17660,Kif16b,Hist1h2bb,Hist1h3c,C530028O21Rik,Ppp6r3,Egr1,Asb16,Ube2n,Slc25a5,Arid5a,Itga1,Itsn2,Papln,Adam21,Foxn3,Acot2,Ylpm1,Rnf115	Th1,ESC,NSC	Hi-C,ChIA-PET	24067610,24213634	2410016O06Rik	27228
127	chr1	31093271	31096824	31095891	N	NA	NA	Trpa1,Vwc2l,St18	Th1	Hi-C	24067610	Ptp4a1	143516
1044	chr17	85897147	85929373	85927993	N	NA	NA	Alk,1700106N22Rik,Nrxn1,Srbd1,Csmd3,Tmem131,Fert2,Ppm1b,C330024C12Rik,Ttc7,Bcas3,Dync2li1,Tln2,Mta3,Six3,Epas1,Zfp608,Gpr176,Ntan1,Pdxdc1,Gm19689,Mettl4,Runx2,Tbc1d5,Plekhh2,2700099C18Rik,Gm1976,Slc8a1,Macrod2,Pex14,Tbc1d9	Th1,ESC	Hi-C,ChIA-PET	24067610,24213634	Srbd1	215802
1236	chr2	145232727	145235227	145233713	N	NA	NA	Macrod2,8430406I07Rik,Ttc39c,Hivep3,6330439K17Rik,2410042D21Rik,Tmem85,Sel1l2,Dusp15,Camk1d,Plk1s1,Srsf6,L3mbtl1,Cntnap2,BC052040,Zfp217,Sycp2,Nbas,Prex1,Lrp2,Tspan18	Th1	Hi-C	24067610	BC039771	465968
628	chr13	40850637	40856311	40854757	Y	NA	Gcnt2	BC024659,9530008L14Rik,Phactr1,Rg9mtd3,Tfap2a,Gcnt2,Bcl11b,Elovl2,1700080E11Rik,Card10,Malat1,Helb,Snx9,Mettl13,U05342	Th1,ESC	Hi-C,ChIA-PET	24067610,24213634	Gcnt2	3457
1043	chr17	84876505	84880332	84878742	N	NA	NA	Ppm1b,Ipo9,Cacna1h,Tcp11,Ddr1,Slc8a1,1700106N22Rik,Srbd1,1700090G07Rik,Hoxd11,Hoxd12	Th1	Hi-C	24067610	Ppm1b	76409
1359	chr2	58740880	58745464	58742920	N	NA	Upp2	Upp2,Ccdc148,Pkp4,Glis3	Th1	Hi-C	24067610	Upp2	9721
1118	chr18	76663272	76665455	76663737	N	NA	NA	4930534B04Rik,Necab1,Ccbe1,Slc9a1,Commd10,Zbtb7c,Loxhd1,Hdhd2,Cbln4	Th1	Hi-C	24067610	Ier3ip1	264572
1253	chr2	164454111	164458305	164456559	N	NA	Sdc4,Sys1,Dbndd2,Pigt	Nedd4,BC029214,Ptgds,Gm14164,Nrsn2,Wfdc15b,Rbpjl,Sdc4,Spint3,Wfdc6a,Slc8a2,Kptn,Ralgps1,Dbndd2	Th1	Hi-C	24067610	Sys1	2666
1539	chr4	117786533	117795315	117787905	N	NA	Slc6a9	Eri3,Cnot8,Gemin5,Slc6a9,Skint9,Rnf220,2610028E06Rik,Camta1,Kcnc4,Epb4.1,Zfp462,Rap1gap,Tal1,Mast2,St3gal3,Inpp5b,Gm12633,Nomo1,Glyr1,Ubn1,Rps12,Snora33,Foxn3,Eps8l2,Nipsnap3b,5830433M19Rik,9530002B09Rik	Th1,ESC	Hi-C,ChIA-PET	24067610,24213634	Slc6a9	39943
757	chr14	51941673	51944734	51942408	N	NA	Slc39a2,Ndrg2,Arhgef40	Dscaml1	Th1	Hi-C	24067610	Ndrg2	28185
1482	chr3	57382911	57386500	57386006	N	NA	Tm4sf4	Hcn1,Pfn2,Pclo,Hiat1,Mcoln2,Tsc22d2	Th1	Hi-C	24067610	Tm4sf4	38910
908	chr16	24220584	24224395	24222889	N	NA	NA	Snx29,Zfp148,Tomm70a,Dlgap4,Gm14169,Kif2a,Pi4ka,Tmem191c,Lpp,Hepacam2	Th1	Hi-C	24067610	Lpp	168955
707	chr13	99091691	99092307	99091776	N	NA	NA	Aoah,Slc9a3	Th1	Hi-C	24067610	Zfp366	92516
71	chr1	164897849	164900234	164899042	Y	NA	NA	Sft2d2,Akt3,Prrx1,Dlk2,F5,Dpt,LOC433374,Mrpl52,Mmp14,Pde5a,4930447N08Rik,Dcaf6,Tbx19,Nme7,Zkscan6,Fnbp1l,Pde4dip	Th1	Hi-C	24067610	Sft2d2	294199
917	chr16	33168985	33178455	33170420	N	NA	Osbpl11	Pak2,Iqcg,Osbpl11,Dym,Atp13a5,Ppp1r2,Lmln,Rpl35a,Itgb5,Gm933,1700021K19Rik,Abca3,Itih5,D930028M14Rik,Acap2,Lrch3,Eya3,Abhd5,Dedd	Th1,ESC	Hi-C,ChIA-PET	24067610,24213634	Osbpl11	6616
1479	chr3	52616784	52620116	52618307	N	NA	NA	NA	NA	NA	NA	Foxo1	348447
2168	chr9	31995707	31998229	31997419	N	NA	NA	Cd80,Adprh,Kcnj5,Tmod2,Tmco7,Daam2	Th1	Hi-C	24067610	Arhgap32	117907
881	chr15	97163724	97165961	97164872	N	NA	NA	Tmem184b,1810041L15Rik,Syce3,Slc38a4,Fam113b,Col2a1,Tmem106c,Pfkm,Fmo4,Olfr284,Elfn2,Atp10a,Calcoco1,Slc30a8,Slc45a4,Tbc1d22a,Bcas3,Endou,Banp,Tfdp2,Tfcp2l1,1700016M24Rik,Slc13a4,Smarcd1,Accn2,Sdc4,Tmem117,Lemd3,Gng2,Samd12,Arid2,Olfr288,Spats2,Phldb1	Th1,ESC	Hi-C,ChIA-PET	24067610,24213634	Fam113b	81146
1837	chr6	51695469	51713249	51698632,51702116	N,N	NA;NA	NA	C530044C16Rik,Snca,Cntnap2,Jazf1,Pax5,Hoxa1,Wipf3,Thsd7a,Skap2,Nphp3,Add2,Chn2,Lemd1,Phf5a,Aco2,Mug2,9130019P16Rik,Prr15	Th1	Hi-C	24067610	Snx10	171566
1165	chr19	33100114	33102945	33101219	N	NA	NA	Ppara,2210021J22Rik,D19Bwg1357e,Pten,Rnls,Gm10432,Nln,Siah3,Pdcd1lg2,Mak16	Th1,ESC	Hi-C,ChIA-PET	24067610,24213634	Pten	342537
1743	chr5	9038519	9046303	9040136,9044125	N,N	NA;NA	Crot	Slc25a40,Abcb4,4933426M11Rik,Fastk,Slc4a2,Arap2,Rnf14,Pcdh12,Lhfpl3,Rundc3b,Abcb1a,Myo18b	Th1	Hi-C	24067610	Crot	41373
1911	chr7	127656334	127667389	127666910	N	NA	Zfp629,Bcl7c,Ctf1	Mest,Zg16,Eif4g3,Spon1,Fbxl19,Orai3,Setd1a,Iqgap1,Cbfa2t2,Pik3c2a,Ctf2,Ctf1,Rasa2,Itgam,Swap70,Tufm,Atxn2l,Gm16516,Bcl7c,Bckdk,Vkorc1,Prss36,Dnm1,Nup98,Stim1,Naa35,Inpp5f,Acadsb,Mir762,Snhg6,Tex14,Arl5b,Nsun6,Phkg2,Klf13,Syngr4,Tmem143,Poldip3,Rnu12,Gtf2f2,Zfp526,9130221H12Rik,Dedd2	Th1,ESC	Hi-C,ChIA-PET	24067610,24213634	Bcl7c	41377
1450	chr3	18623304	18626376	18624833	N	NA	NA	Celf2,Cyp7b1,Xylt1,Fgd4,Ndst4,Gm3143,Lpar4,4930433B08Rik,Dnajc5b,Kcnab1,Dhx36,Hells,U2af2,Egfem1,Fam19a5,Hltf	Th1,ESC	Hi-C,ChIA-PET	24067610,24213634	Armc1	536689
779	chr14	73130083	73138206	73131468	N	NA	Rcbtb2	Aqp9,Dusp27,Rcbtb2,Tbl1xr1,Fam116a,Dlgap5,Atp8a2,Rb1,Rpgrip1,Ablim2,Stk24,Entpd4,Ppp3cc,Piwil2,Znrf2	Th1	Hi-C	24067610	Rcbtb2	4304
1470	chr3	51200162	51203819	51201809	N	NA	Ccrn4l	Arrdc3,Prkag2	ESC	ChIA-PET	24213634	Ccrn4l	20628
1006	chr17	4945669	4948225	4946837	N	NA	Arid1b	Zdhhc14,Itk,Ext1,Zfp598,Tmem151b,Nfkbie,C030034I22Rik,T2,Tbrg1,Panx3,Arid1b,Tbc1d5,5730437N04Rik,Dtx4,Mpeg1,Sept2,Hdlbp,Polr2a,Adam19	Th1,ESC	Hi-C,ChIA-PET	24067610,24213634	Arid1b	46849
2058	chr8	24395532	24398624	24396367	Y	NA	1810011O10Rik	Rassf6,Kcnd2,Enpp6,Gpm6a,Pcm1,Tll1,Psd3,Tpte,Prkdc,Adam5	Th1	Hi-C	24067610	1810011O10Rik	40322
252	chr10	40163314	40165633	40164801	N	NA	Slc16a10	Taar5,Ccdc162,4632428N05Rik,Cdh23,Cdk19,Slc16a10	Th1,Ter119	Hi-C,Capture-C	24067610,24413732	Slc16a10	21060
1556	chr4	132943202	132948026	132945961	N	NA	Fam76a,Fgr	Ttll5,Fgr,1700007G11Rik,Tmem183a,Dab1,Ahdc1,Slc9a1,Pnrc2,Srsf10,Frrs1,Pank3,Ankfy1,Cyp4f16,Hist1h2be,Zfp428,Yars,S100pbp,Fam76a,Abr,Ube2r2	Th1,NSC,ESC	Hi-C,ChIA-PET	24067610,24213634	Fam76a	20651
995	chr17	45884011	45896105	45885116,45885806	N,N	NA;NA	NA	Atxn10,Vegfa,Mkx,Rps6ka2,Fert2,Gm19689,Gabbr2,Csnk2a2,Slc17a2,Xpo5,Ptk7,Trerf1,Pde7b	Th1	Hi-C	24067610	Vegfa	136272
1670	chr5	137075374	137077472	137076648	N	NA	Ap1s1,Serpine1,Trim56	NA	NA	NA	NA	Serpine1	3102
1720	chr5	64504793	64506664	64505513	Y	NA	NA	Arap2,Lrrc8d,Cdk6,Tbc1d1,Spink2,Tnrc6b,Rpl23,Klf3	Th1,ESC,Ter119	Hi-C,ChIA-PET,Capture-C	24067610,24213634,24413732	Klf3	296859
1315	chr2	26570372	26572990	26571250	N	NA	Egfl7,Agpat2	4932418E24Rik,Gpsm1,Sec16a,Inpp5e,Ucp2,Kat5	Th1,ESC	Hi-C,ChIA-PET	24067610,24213634	Egfl7	8066
1168	chr19	36788040	36798300	36796322	N	NA	Tnks2	Hectd2,Ppp1r3c,Tnks2,Btaf1,Sycp1-ps1,Apba1,Trpm3,1500017E21Rik,Cyp2c69,Strbp,Rnls,Slc16a12,Cyp26c1,Cyp26a1,Cpeb3,Arhgap19	Th1	Hi-C	24067610	Tnks2	35932
193	chr10	111364708	111366032	111365239	N	NA	NA	R3hdm2,Themis,Lims1,Ppfia2,Acss3,Avpr1a,Itga7,Zcchc11,Trhde,Ccdc41,Tmco7,Osbpl8,Chic2,Anks1b	Th1	Hi-C	24067610	Bbs10	66029
2213	chr9	63089943	63092986	63092303	Y	NA	NA	Map2k5,Smad3,1700065D16Rik,Atr,Pias1,Aagab,C230081A13Rik,Ccdc46,Ulk4,Usp6nl,Megf11,Tmem108,Helz,Inpp5k,L2hgdh,Poc5,Dync2h1,Cln6,Gm10653,Tmed8,Zdhhc20,Ntm,Hexim1	Th1,NSC	Hi-C,ChIA-PET	24067610,24213634	Pias1	109064
1499	chr3	84323493	84324878	84324277	N	NA	NA	Sfrp2,D930015E06Rik,Mnd1,E430016F16Rik,Fam102b,Arfip1	Th1	Hi-C	24067610	Trim2	102616
2149	chr9	122026061	122029524	122027805	N	NA	C85492	Lyzl4,4930596M17Rik,1700048O20Rik,Atxn7l1,Gm9524,Cdcp1,Ubp1,Vipr1,Snrk,Ulk4,Olfm2,Aagab,Ccbp2,Zfp846	Th1	Hi-C	24067610	C85492	30035
123	chr1	24106969	24109293	24107737	N	NA	Fam135a	Fam135a,Bai3	Th1	Hi-C	24067610	Fam135a	6628
1411	chr3	115640698	115643461	115642503	N	NA	NA	4930443G12Rik,Vav3,Slc2a12,Hiat1,Slc39a8,Pdlim5,Wwox,Pde4dip,Olfm3,Slc30a7,Rtcd1,Utp6,A930005H10Rik,Dph5,Snhg8,Extl2,Rap1gds1,Lrriq3,Mynn,Arpm1,St6galnac5,Pdgfc,S1pr1,Gapdh	Th1,ESC	Hi-C,ChIA-PET	24067610,24213634	S1pr1	71594
877	chr15	96708389	96711635	96709760	Y	NA	Slc38a2	Ankmy2,Asap1,Nfam1,Slc38a2,Ddx39b,Ankrd11,Dnm2,Csnk1g1,1700029P11Rik,Eif4g3,Epha7,Uck2,4930515L03Rik,Plekhf1,Sesn2,Zfp57,Trim6,Lcmt2,Adal,Cenpn,2310061C15Rik,Sall1,Thap1,Adi1,Sephs2,Ubqln1,Snn,Snx5,8430406I07Rik,Vmp1,Ptrh2,Fam134a,1810031K17Rik,Eprs,1700045H11Rik,Errfi1,Gabpb2,Aff4,Taf11,Anks1,G3bp1,Iqcj-schip1,Nr2c2,Efhc1,Zfp628,Agbl5,Snhg1,Slc3a2,Pold3,Actr2,Gldc,Calm2,0610007C21Rik,Slc5a6,Eif2…	Th1,ESC,NSC,NPC	Hi-C,ChIA-PET	24067610,24213634	Slc38a2	8691
1379	chr2	75773359	75774359	75773714	N	NA	NA	Dcaf17,Prcc	Th1	Hi-C	24067610	Agps	57818
1402	chr3	102382062	102383527	102382982	N	NA	NA	Casq2,A230001M10Rik,Spag17,Naip2,Npy2r,Pex5l,4930419G24Rik	Th1	Hi-C	24067610	Ngf	86401
2052	chr8	126846545	126854534	126853215,126849871	Y,N	NA;NA	NA	Pard3,Otud4,Gramd3,Gins2,Chtf8,Has3,Cfdp1,Pcyt1a,Fto	Th1	Hi-C	24067610	Tomm20	91387
1971	chr7	70624236	70625855	70624991	N	NA	NA	Syt9,Agbl1,Gabra5,B930007M17Rik,Nlrp14,Odz4,9930013L23Rik,Ube2d1	Th1,ESC	Hi-C,ChIA-PET	24067610,24213634	Nr2f2	257490
1793	chr6	142710384	142713602	142711556	N	NA	Abcc9,Cmas	Oxtr,Slco1a6,Slco1a5,Gys2,Ldhb,Abcc9,Cmas,5730419I09Rik,Slco1c1,St8sia1,Gm7457,Etnk1,Lrmp,Adamts7	Th1	Hi-C	24067610	Abcc9	8110
2247	chrX	11085942	11087220	11086436	Y	NA	NA	Dlg2,Tmem132d,Crx	Th1	Hi-C	24067610	Mid1ip1	368577
888	chr16	13188644	13190447	13189478	N	NA	NA	Mkl2,Nde1,Kalrn,Parn,Rrn3,Abi3bp,Ercc4,Drd3,ORF63,Pds5b,Rph3al,Shisa9,Pdxdc1	Th1	Hi-C	24067610	Mkl2	66034
1802	chr6	145339463	145342192	145340435	Y	NA	NA	Gpr19,Arhgdib,Erp27,Lrmp,Casc1,Prkca,Cbx5,Tbxas1,Parp12,2310043L19Rik,Rap1b,Kras,Gm15706,Rcor1,Gnb2l1,Hist1h1c,Cenpe,Pdzrn4,Rfc4,Ppat,Paics,Cks2,Znfx1,1500012F01Rik,Suz12,Cdh1,Naa50,Atp6v1a,Dnajc24,Hipk1,Guk1,Rps6kc1,Myo5a,E130307A14Rik,Rev3l,Tmem143,Syngr4,Lyrm5,Mrps18b,Ppp1r10,Akr1e1,Dhdh,Fth1,Gtf3c6,1700007B14Rik,Sepsecs,Trmt61b,Ascc1,Anapc16,Zswim6,1810021B22Rik,Trabd,Atp2a2,Sumo2,Kank1,Gls,T…	Th1,ESC,NSC	Hi-C,ChIA-PET	24067610,24213634	Kras	89232
368	chr11	20448501	20463369	20454839,20462339	N,N	NA;NA	NA	Aftph,Kcnk5,Sertad2,Wdpcp,Slc1a4,Vps54,Cep68,Gjc1,Ugp2,Mprip,Rpe,Panx2,2310061I04Rik,Actr2,Emid1,Luzp2,Fzd2,Nxn,Adarb2,Setdb2,Cab39l,Clk2,Hist1h2be,Ubtf,Ebf1,4933403F05Rik,Rnmt,Efha2,Rab1	Th1,Ter119,ESC,NPC,NSC	Hi-C,Capture-C,ChIA-PET	24067610,24413732,24213634	Sertad2	79884
8	chr1	119188457	119198808	119190401,119192827	N,N	NA;NA	NA	Rhbdd1,Gli2,Ptpn4,Smyd3,E130307A14Rik,Rev3l,Epb4.1l5,Nckap5,Lamc2,Nmnat2	IPSC,Pre-IPSC,Th1,ESC	4C,Hi-C,ChIA-PET	24035354,24067610,24213634	Inhbb	223440
1910	chr7	127644661	127649514	127647093	N	NA	Zfp629	Camkk2,Stx1b,Sept1,Car12,Zbtb42,Akt1,Ctf2,Ctf1,Rab27a,1700008J07Rik,Setd1a,Zfp668,Igsf9b,Zswim3,Acot8,Zfp689,Phkg2,Gm166,Ctif,Ash1l,Fam149b,Tead2,Ccdc155,Dkkl1,Ttc23,Selp,Nup210l,Pycard,Itgam,Trrap,Mir762,Bcl7c,Cd7,Vezf1,B3gat3,Ganab,Prss53,Zfp646,Mef2a,Mest,Zg16,Eif4g3	Th1	Hi-C	24067610	Zfp629	30228
2140	chr9	113114706	113145798	113123466	Y	NA	NA	Unc13c,2900079G21Rik,Opcml,Mmp3,Gm6406,AU023762,Grm8,Abhd14b,Abhd14a,Pcbp4,Myo5a,Sycp2,Arpp21,Olfr1218,Trank1,Stac,Ephb1,Rbms3,Clstn2,Col6a6,Bmpr1b,Cdh13,Tmem196,Cldn18,Cntn5,Cyp2c39,Olfr960,Palld,Arhgap28,Gm19782,Poc1a,Dock3,Dync2h1,Mei4	Th1	Hi-C	24067610	Pdcd6ip	562461
946	chr16	91351753	91359400	91355576,91358699	N,N	NA;NA	Ifnar2,Il10rb	4932438H23Rik,Ube2l3,Prkdc,Tmem50b,Gart,Son,Atp5o,Scn8a,4931408A02Rik,Dnajc10,Ifnar2,Snx4,Synj1,Ifnar1,Ctif,Btbd7,Il10rb,Dyrk1a,Gbe1,Mrap,Gcfc1,Dscam	Th1,Ter119	Hi-C,Capture-C	24067610,24413732	Ifnar2	13383
1100	chr18	56400402	56402236	56401205	N	NA	Gramd3	D18Ertd653e,Gramd3,March3,Rnf165,Ttll11,Tmem65,Zfp608,Lmnb1,Zfp407,Zdhhc1	Th1	Hi-C	24067610	Gramd3	29896
1075	chr18	38519513	38521433	38520617	N	NA	NA	Srsf1,Snx6,Ankhd1,Fgf1,Dpy19l3,Zfp35,Ndfip1,Pabpc2,2310002L13Rik,Pcdh1,Epcam,Rad9b,Arhgap26,Pcgf3	Th1	Hi-C	24067610	Spry4	79835
2167	chr9	31252522	31254480	31253512	N	NA	Aplp2	NA	NA	NA	NA	Aplp2	40707
152	chr1	60667844	60669253	60668082	N	NA	NA	Raph1,Vta1,G3bp1,Gm5475,Slc11a2,Galns	Th1	Hi-C	24067610	Raph1	101079
436	chr11	79285544	79287375	79286542	Y	NA	Wsb1	LOC432562,Nf1,Spire2,Ccdc117,Phlpp1,Lgals9,Srrm2,Tceb2,Nlk,Zbtb40,Malat1,Ksr1,Ppp1r14a	Th1,ESC	Hi-C,ChIA-PET	24067610,24213634	Wsb1	30849
486	chr12	16875072	16876641	16875683	N	NA	Rock2	2410004P03Rik,Kidins220,Xpnpep1,Rock2,Cnnm1,Svep1,4930546K05Rik,Tex2,Pisd-ps1,Sfi1,Atp6v1c2,Nrxn3,Zfp191,Wdr35,Xkr5,Chd9,Ulk4	Th1	Hi-C	24067610	Rock2	18337
743	chr14	31929853	31931236	31930616	Y	NA	NA	Kpna3,Ebf2,Lpin2,Adarb1,Tcp11l2,Rmnd5b,Nhp2,Lrrc16a,Itih1,Itih3,Pbrm1,Kcnma1,Ankrd28,Enox1,Wdtc1,Hs6st3,Fam167a	Th1	Hi-C	24067610	Ankrd28	99438
47	chr1	151166653	151168736	151167463	Y	NA	C730036E19Rik	Steap3,1200016B10Rik,Rnf2,Rgl1,Epha4	Th1	Hi-C	24067610	C730036E19Rik	28619
693	chr13	9012419	9017939	9013484,9017343	N,Y	NA;NA	Gtpbp4	Gli3,Cdkal1,Adarb2,Wdr37,Chrm3,Olfr1359,Pus10,BC016423,Elmo1,Tiam2,Rnf144b,Larp4b,Vmn1r193,Ankrd32,Fam178b,Cox5b,Mmp25,D630045J12Rik,Actn2,Pigm	Th1,ESC	Hi-C,ChIA-PET	24067610,24213634	Gtpbp4	16407
1851	chr6	72054708	72061125	72059852	N	NA	St3gal5	Polr1a,Tcf7l1,Olfr1255,St7,9130221F21Rik,St3gal5,Snd1,Map3k1,H1foo,Cecr5	Th1	Hi-C	24067610	St3gal5	36488
625	chr13	38310282	38312235	38311365	N	NA	NA	Catsper3,Dcdc2a,Bmp6,Gmds,Tfec,4930534B04Rik,Ryr2,Rnf180,Mctp1	Th1	Hi-C	24067610	Snrnp48	105343
484	chr12	16864854	16866286	16865998	N	NA	Rock2	E2f6,Rock2,Cog5,Lpin1,Dock4,Ncoa1,Greb1,Scfd1,Atad2b	Th1	Hi-C	24067610	Rock2	28692
245	chr10	3701567	3703335	3702037	N	NA	Plekhg1	Lama2,Ppp1r14c,Lamb1	Th1	Hi-C	24067610	Plekhg1	37042
1331	chr2	30710476	30718659	30712169,30716740	Y,N	NA;NA	NA	Mtap1a,Ambra1,Prrx2,Iqgap1,Pepd,Cstad,Ier5l,Etfdh,4930579G24Rik,Rbm7,Gm5617,Tmco4,Egr1,Hmbs,Brip1,Xkr6,Ubb,Mbd6,Ddit3,Zfp36l1,Adar,5730494N06Rik,Gss	Th1,ESC,NSC,NPC	Hi-C,ChIA-PET	24067610,24213634	Mettl11a	89318
655	chr13	52061371	52062277	52062094	N	NA	NA	4921525O09Rik,Gpc5,Secisbp2,Syk,Sema4d,BB123696,Ccdc88a,Ttll12,Zfp295,Nfil3,Cdk6	Th1	Hi-C	24067610	Gadd45g	214696
178	chr1	86471466	86473391	86472545	N	NA	NA	Armc9,Plxnc1,Pde6d,1700019O17Rik,Arpc5,Idh3a,Acsbg1,2410017P09Rik,Cenpo,Hells,Bfsp2,5830418P13Rik,Kank1,Srsf11,Ptma,Gatsl2,Abi1,Smek1,D130020L05Rik,Atp5g1,Zbtb37,Gas5,Ppp6r3,Gtl3,1810031K17Rik,Fam134a,Ralgps1,Cntnap2,Anp32a,Rpl13a,Snord35a,Rps11,Snord34,Pou5f1,0610010O12Rik,Hmox1,Cmtm4,Ksr2,2310004N24Rik,Acox1,B4galnt4,Ncl,C130036L24Rik,Ttc32,Wdr41,Evl,Gm16596,Mex3c,Srsf2,Mfsd11,Zmiz1,Ercc6,Arhge…	Th1,ESC,Ter119	Hi-C,ChIA-PET,Capture-C	24067610,24213634,24413732	Ptma	53345
539	chr12	77059928	77061076	77060207	Y	NA	NA	Dppa3,Kidins220,Fut8,Efcab10,Rev3l,Prkch,Syne2,Rab15,Fntb,Max,Mcoln2,Etv1,2310002D06Rik,Exd2,Msh3,Dhfr,Rilpl1,Dctpp1,Apex2,Pfkfb1,Sdk2,Papola,Padi6	ESC,Th1	4C,Hi-C,ChIA-PET	24035354,24067610,24213634	Max	97680
861	chr15	82693025	82695420	82693432	N	NA	Cyp2d37-ps	Dpf3,Pgcp,Rbfox2,Cacng2,Klhl32,Zan,Stk3,Srebf2,Tcf20,Brd1	Th1	Hi-C	24067610	Cyp2d37-ps	2967
9	chr1	119218900	119220888	119219808	N	NA	NA	Rhbdd1,Nfasc,Exo1,Tshz2,Erbb4,Epb4.1l5,Ptpn4,Gm101,Dcaf6,Rab3gap2,A830018L16Rik,Lypd1,Nckap5,Gli2,Fam5c	IPSC,Pre-IPSC,Th1	4C,Hi-C	24035354,24067610	Inhbb	201360
1951	chr7	37132300	37140700	37140412	Y	NA	NA	Gas2,Bnc1,Arfrp1,Rtel1,Zfp536,Cyp2b9,Zfp936	Th1	Hi-C	24067610	Tshz3	434182
2145	chr9	120772545	120779603	120778076	N	NA	NA	Hmgn5,5730416F02Rik,Mtus2,Bfsp2,5830418P13Rik	Th1	Hi-C	24067610	Ctnnb1	153797
309	chr10	87044943	87046142	87045515	N	NA	Stab2	Bicc1,Kcnc2,Anks1b,Stab2	Th1	Hi-C	24067610	Stab2	37001
651	chr13	51991691	51993316	51993030	N	NA	NA	Ern1,Epdr1,4921525O09Rik,Rasgrf2,Wdr13,Gm4636,Sema4d,Spred1,AI846148,1700105P06Rik,Gm10782,Hecw1,Phf2,Uqcc,Zfp169,Ror2,Hnrnpa0,Ssbp2	Th1	Hi-C	24067610	Gadd45g	145016
2214	chr9	63097746	63110688	63098888,63109022	N,N	NA;NA	NA	Pias1,Aagab,Smad3,C230081A13Rik,Ccdc46,Ulk4,Usp6nl,Megf11,Tmem108,Helz,Inpp5k,L2hgdh,Poc5,Dync2h1,Cln6,Gm10653,Tmed8,Zdhhc20,Ntm,Uggt1,Fem1b,Zfp879,Etfa,Btaf1	Th1,NSC	Hi-C,ChIA-PET	24067610,24213634	Pias1	116867
2227	chr9	78004653	78006328	78005216	N	NA	NA	NA	NA	NA	NA	Elovl5	87288
1501	chr3	85194677	85202501	85195287	N	NA	NA	Tnik,Fbxw7,Pet112l,Rgs20,Trpc3,Arfip1,Tmem154,Sgsm3,Prss48,Kirrel,A930001N09Rik,Dear1,Fam46c,Egf,1700036G14Rik	Th1,ESC	Hi-C,ChIA-PET	24067610,24213634	Pet112l	371628
1092	chr18	4920643	4984566	4922322,4934956	Y,N	NA;NA	NA	Arhgap18,Mtpap,Gm12253,4930504O13Rik,Fam13b,Dtwd2,Svil,Zbtb7c,4933424G05Rik,Kctd1,1700007K13Rik,Ppp1r26,9430020K01Rik,Eapp,Esco1,Nrg2,Zfp438,Kif5b,Nfatc1,Pim3,Ptms,Calm2,Ttc39c,Zfp521,Alpk2,Zfp407,Epc1,Myo5b,Wac,Actr1a,Tmem180,Mob3b,Tox,2410089E03Rik,Cul2,5430411K18Rik,Dis3l2,Ccdc48,Vnn1,Sfi1,Crem,Zdhhc14,Mapk4,Cadps,Gm6225,6030446N20Rik,Myof,Gm10556,4930455D15Rik,Gm10125,Fbn2,Mpp7,Pcyox1l,Il17b,…	Th1,ESC	Hi-C,ChIA-PET	24067610,24213634	Svil	62023
1207	chr2	110315800	110317125	110316563	N	NA	Bbox1	Ano3,AU019990,Lrp2,Bbox1,Galnt13	Th1	Hi-C	24067610	Bbox1	10075
1245	chr2	160240113	160269236	160248213,160268102	N,N	NA;NA	NA	Ptprt,Cdc14a,Macrod2,Ninl,4930470P17Rik,Pan3,Cdh4,Scg5,Kif16b,Cstl1,Ppp1r16b,Arap3,Fmn1,Cdk12,Chd6,Bmp7,Olfr230-ps1,R3hdml,0610008F07Rik,0610012H03Rik,Cst8,Vstm2l,Ano3,Snap25,Dhx35,Slit2,Phactr3,Edem3,Gpr176,Plcb4,9130015L21Rik,Rap2a,2010011I20Rik,Aurka,P2rx4,Slco1a1,Nkx2-2,Nkx2-2as	Th1	Hi-C	24067610	Gm826	58258
1884	chr7	101065728	101066853	101066760	Y	NA	Fchsd2	Folr1,Relt,Fchsd2,Rasa4,Polr2j,St6galnac3,Depdc5,Acer3,Fam168a,C2cd3	Th1	Hi-C	24067610	Fchsd2	41922
154	chr1	60861972	60864784	60863136	Y	NA	NA	Ankrd13b,Git1,Setdb2,Cab39l,Ctla4,Tns1,Raph1,Pard3b,1700016L21Rik,Cd28,Abi2	Th1	Hi-C	24067610	Icos	113130
1682	chr5	146064137	146070013	146068675	Y	NA	Cyp3a59	Cyp3a57	Th1	Hi-C	24067610	Cyp3a59	9245
700	chr13	96981324	96985647	96983737	Y	NA	NA	Ccdc6,Ryr2,Nedd9,Poc5,Gcnt4,2700078E11Rik,Usp34,Zfand3,A530046M15,Pde4d,Itga9,Acot2,Col4a3bp,Mctp1,1700029F12Rik,Hpca	Th1	Hi-C	24067610	Gcnt4	56635
2044	chr8	126614743	126616747	126616089	Y	NA	Irf2bp2	D130017N08Rik,Pacs2,Grid2ip,Cdh13,Eif4g1,Pard3,Rasa3,Cd97,Irf2bp2,Tomm20,Ntm,Cask,Sorcs3,Pam,Capn9,Rnaseh2a,Prdx2,Trim29,Lmod1,Adcy7,Mcmbp,Inpp5f,Itsn1	Th1	Hi-C	24067610	Irf2bp2	21307
1088	chr18	46408580	46410396	46409866	N	NA	NA	Sult3a1,Ccdc112,Rpia,Pde4a,A330093E20Rik,Ticam2,Cdo1,Ctif,Rnf138,Wac,Lnp,Gm10754,Mcc,Eif1a,4930503L19Rik,Mbd2,C230079O03,Psd2,Dcp2,Agap1	Th1	Hi-C	24067610	Fem1c	115575
2006	chr7	99359194	99360922	99360365	Y	NA	Serpinh1,Gdpd5	Arnt2,Rnf13,Snap23,Wasf2,Klf4,Zfp295,Zmym2,Serpinh1,Hist1h1c,Ppp2ca,Med22,Rpl7a,Ubl4,Hmga1,G630016D24Rik,Zfp219	NSC,ESC	ChIA-PET	24213634	Serpinh1	5955
474	chr12	111034795	111036272	111035468	N	NA	Rcor1	Pcif1,Wsb2,Cnot8,Dtnbp1	ESC	ChIA-PET	24213634	Rcor1	3526
116	chr1	191660585	191661976	191661400	N	NA	NA	Dnm3,Nsl1,Fmnl3,Bsdc1,Slc36a1,Arhgef17,P2ry6,Dtl,Plxna2,Dip2b,Wasf2	Th1	Hi-C	24067610	Lpgat1	56048
1799	chr6	144761541	144785507	144781747	N	NA	NA	Atp2b2,Bcat1,Camk2d,Srgap3,Lrp6,Slco1a6,Sox5,4933425H06Rik,Jund,Ucp2,Id3,Tex14	Th1,ESC,NSC	Hi-C,ChIA-PET	24067610,24213634	Lrmp	336232
231	chr10	21425639	21427519	21426669	N	NA	Aldh8a1	Utrn,Sgk1	Th1	Hi-C	24067610	Aldh8a1	48339
1293	chr2	170268213	170269446	170268595	N	NA	NA	Gpcpd1,Tox2,Il16,Esf1,Psmf1,Tshz2,Zfp217,Cstf1,1700010B08Rik,Tmc2,Bcas1,1700040N02Rik,Negr1,Tfb2m,Gm11595,Krtap4-8,Krtap4-9,Serpina11,Stk3,Lypd6,Map4k1,Eif3k	Th1,ESC	Hi-C,ChIA-PET	24067610,24213634	Zfp217	125538
967	chr17	13658965	13659809	13659325	N	NA	NA	NA	NA	NA	NA	Mllt4	100732
1426	chr3	121893021	121901526	121900636	N	NA	NA	Abcd3,Abca4,Ddit4l,Arhgef9,F3,Nrxn3,Pkn2,Rod1,Kcnmb2,Rsrc1,Veph1,Arhgap29,Col25a1	Th1	Hi-C	24067610	Arhgap29	51800
1746	chr5	90439901	90442838	90441328	N	NA	Alb,Afp	0610040J01Rik,Zfp804b,Spef2,Tbx3,Rassf6,Cxcl2,Sgce,1110003E01Rik,4930572K03Rik,Gpr133,Afm,Ankrd17,5830473C10Rik,Mthfd2l,Htt,Rxfp2,Afp,Rufy3,Tmem132c,Atp8a1,Slc4a4,Auts2,Shroom3,Ccdc158,Ccdc64,Rell1,Lphn3,Fbxo21,Rbm19,Gm10390,Fras1	Th1	Hi-C	24067610	Alb	18051
2259	chrX	140504963	140507594	140505963	Y	NA	NA	Sh3kbp1,Prps1,Rbm10	Th1	Hi-C	24067610	Tsc22d3	92928
1510	chr3	97617394	97619179	97618065	N	NA	Chd1l,Fmo5,Prkab2	Lrig2,Pde4dip,Smad9,Fmo5,Slc25a24,Notch2,Txndc11	Th1,ESC	Hi-C,ChIA-PET	24067610,21685913	Chd1l	7204
1850	chr6	71487744	71488958	71488386	N	NA	Rmnd5a,Rnf103	NA	NA	NA	NA	Rnf103	4936
1408	chr3	104599070	104601138	104599913	N	NA	Slc16a1	Ptgfrn,Slc16a1,Magi3,Rsbn1,Slc25a21,Lrig2,Col13a1,Dscam,Fam189a2,Gpc5,Adamtsl4,Adam30,Vtcn1,Il12rb2,Ccnl1	Th1	Hi-C	24067610	Slc16a1	37530
1087	chr18	46405111	46406462	46406203	N	NA	NA	2010010A06Rik,Dym,Ap3s1,Spata1,Sult3a1,Ccdc112,Rpia,Pde4a,A330093E20Rik,Ticam2,Cdo1,Ctif,Rnf138,Wac,Lnp,Gm10754,Mcc,Eif1a,4930503L19Rik,Mbd2,C230079O03	Th1	Hi-C	24067610	Fem1c	119509
1687	chr5	147758070	147759187	147758624	N	NA	Flt1	Tmem132b,Flt1,Mtus2,Ubl3	Th1	Hi-C	24067610	Flt1	32082
1193	chr19	61137467	61141797	61140886	N	NA	NA	Hist1h4f,Wtip,Pabpn1,Jmjd5,Cdv3,2310061I04Rik,Tex14,Pnn,Ehmt1,Sik1,Zfp280b,Dhcr7,Dolpp1,Slc6a8,5430402O13Rik,Cycs,Snapc2,Ppp2r2a,Tmpo,Caprin2,Gm4925,Arl1,Abhd5,Gm4013,Rbm27,Abcc1,Akap8l,Stx4a	ESC,NSC	ChIA-PET	24213634	Csf2ra	86621
583	chr13	111817295	111823142	111818697	N	NA	Map3k1	Mast4,Map3k1,Ankrd55,Il31ra,Uimc1,Dna2,Sulf2,Col6a6,Kif2a,3830408C21Rik,Snx4,BB123696,Nsun6	Th1	Hi-C	24067610	Map3k1	8312
1597	chr4	32237196	32283117	32239027,32251185,32243671,32263833	N,N,N,N	NA;NA;NA;NA	NA	Bach2,Wwp1,Airn,Igf2r,Map3k7,Vcl,Fkbp3,Fancm,Sept6,Malat1,Rngtt,Slc22a23,Arrdc2,Chn2,D19Ertd737e,Scai,Ppil4,Fbxo42,BC024582,Ugcg,Slc12a8,Serinc2,Aco1,Reck,Ly6e,AV051173,Prdx1,Arhgef18,Padi2,Ddi2,Nosip,Rcn3,1810074P20Rik,Rbms3,Jak1,Mast2,Zbtb8a,Rnf111,Ttc3,Ubr1,Camsap1,1300010F03Rik,Tex10,Kdm1a,Stx17,Srsf12,Pnrc1,Tmprss5,Tktl1,Pxk,Ankrd6,Col15a1,Fut9,Casp8ap2,Erp44,D630039A03Rik,1700123M08Rik,Pdp1…	Th1,ESC,NPC	Hi-C,ChIA-PET	24067610,24213634	Bach2	134318
780	chr14	73387942	73389429	73388905	N	NA	Itm2b	NA	NA	NA	NA	Itm2b	2671
398	chr11	43863334	43901622	43901201	N	NA	Adra1b	Ebf1,Smek2,Gabrb2,Dnahc9,Gpr75,Il12b,Sgcd,Gria1,Il2ra,Dcdc2a,Eml6,Adam19,Gas7,Lpcat2,Ccdc6,Chit1,Bcat2,0610005C13Rik,Fam18b,Hhat,4930405D11Rik	Th1,ESC	Hi-C,ChIA-PET	24067610,24213634	Adra1b	27002
1496	chr3	83861723	83863857	83863191	Y	NA	Tlr2	S100a13,S100a1,Mnd1,Stmn2,Dclk2,Cyp7b1,Maml3,Obscn,Cdx1,Man1a2,A230001M10Rik,Npnt,Kirrel,Skil,D930015E06Rik,Lrba,Ints3,Sh3d19,Ache	Th1	Hi-C	24067610	Tlr2	20115
1724	chr5	64701249	64702684	64701922	Y	NA	NA	Tex14,Igfbp3,Klf6,Hist1h3a,Hist1h4a,Hist1h1a,Tmem206,Klf3	NSC	ChIA-PET	24213634	Klf3	100839
551	chr12	83911866	83917737	83917212	N	NA	2410016O06Rik	Dock4,Eapp,Raly,Blm,Rgs6,Acot1,Lin52,Aldh6a1,Sipa1l1,Dcaf4,Zfyve1,Ralgapa1,Dlst,Dgat2,Fkbp1b,Tsnaxip1	Th1	Hi-C	24067610	2410016O06Rik	32871
442	chr11	82006210	82007480	82006964	Y	NA	Ccl2,Ccl7	Nme2,Mbtd1,4930405D11Rik,Arhgap44,Accn1,Grb10,Sost,4930417O22Rik,Rad51l3,Fndc8,Nle1	Th1	Hi-C	24067610	Ccl2	28097
674	chr13	60486695	60489558	60488546	N	NA	NA	NA	NA	NA	NA	Dapk1	112389
873	chr15	88854011	88856230	88854413	N	NA	Alg12,Creld2,Pim3	NA	NA	NA	NA	Pim3	5964
806	chr15	3243905	3246486	3245302	N	NA	Sepp1	NA	NA	NA	NA	Sepp1	24281
126	chr1	31031020	31033101	31031620	N	NA	NA	Exoc6,Apol7d,Grin2a,Spag16,Odz3,Rapgef1,Hs3st2,4930503E14Rik,Pard3b	Th1	Hi-C	24067610	Ptp4a1	81265
1311	chr2	25162013	25165018	25163582	Y	NA	Nrarp,A830007P12Rik,Cobra1	Sulf2,Trdmt1,Ehmt1,Pnpla7,D730039F16Rik,Ambra1,Snhg7,Snora43,Wdr5,Traf1,Naa16,Fam166a,Slc34a3,Tubb4b,Tmem219,2810433D01Rik,1500031L02Rik,Pigx,Nrarp,Nkain1,Slc9a3r1	Th1,ESC	Hi-C,ChIA-PET	24067610,24213634	Nrarp	15740
142	chr1	51497943	51509392	51509305	N	NA	Obfc2a	Pkhd1,9330175M20Rik,Obfc2a,Klf7,Mycbp2,Psmd1,Lrrfip1,Lypd6b,Arfgef1,Ncoa2,Zp3r,Hecw2,Ankrd44,Idh1,Il18r1,Tmeff2,Als2,Sdpr,Tagln2,Parg,Sf3b1,Mgat4a,A630095N17Rik,Tuba4a,Stk16	Th1	Hi-C	24067610	Obfc2a	19544
1059	chr18	32146940	32148243	32147887	N	NA	Proc,Map3k2	Map3k2,Myo5b,1700120E14Rik,Wdr33,Proc,Ptrf,Rnpep,Myo7b,Adsl	Th1,ESC	Hi-C,ChIA-PET	24067610,24213634	Proc	7370
584	chr13	111933317	111934404	111933734	Y	NA	NA	Ndufaf2,E2f4,Elmo3,Exoc3l,Dhh,Map3k1,Pam,Mapkap1,Dnahc10,S100a16,4933425L06Rik,Il6st	Th1	Hi-C	24067610	Map3k1	124334
1830	chr6	4488292	4489697	4489102	N	NA	Col1a2	Mnat1,Six4,Casd1,Cntnap2,Ppp1r3a,Wnt2,Tas2r118,Ppp1r9a	Th1	Hi-C	24067610	Col1a2	16000
114	chr1	191469390	191471525	191470350	Y	NA	NA	Nmnat2,Tor1aip1,Tmem206,Ppp2r5a	Th1	Hi-C	24067610	Ppp2r5a	72349
776	chr14	69829859	69832380	69832300,69830939	N,Y	NA;NA	Rhobtb2	BC048562,Ccdc36,Chst3,Daam1,Sfpq,Wdhd1,Socs4,Med4,Nudt15,Gdpd3,Zc3h7b,Zfp36l1,Ier2,Smarcc2,2310022A10Rik,Pld3	Th1,ESC	Hi-C,ChIA-PET	24067610,24213634	Rhobtb2	24314
2103	chr8	68015806	68062951	68062371	N	NA	Psd3	2810404M03Rik,8030462N17Rik,Ints10,March1,Ednra,Sh2d4a,Csgalnact1,Pard3,Tbck,Nkx6-3,Stox2,Sc4mol,Psd3,Cdh8,1700125H03Rik,Pparg,Cmtm4,Lzts1,Gabbr2,Nrp1,Ncoa1,Hydin,Nup93,Ddx60,Ddx1,Mphosph6,H2-Eb2,H2-Eb1,Wwox,Cdh11,Il15,Btbd11,Kars,Fto,Slc35f2,Vgll4,Nek1,Dnajc3,Nat3,Sf3b3,Palld,Heatr5a,Kcnj10,Med26,Nr3c2,Csmd1,Cpe,Ttc29,Inpp4b,Atrnl1,Hspb1	Th1,ESC	Hi-C,ChIA-PET	24067610,24213634	Psd3	41232
2226	chr9	77748889	77752239	77750801	Y	NA	Gclc	Eapp,Rbm7,Gm5617,Itga1,Fkbp9,Gclc,Ick,Fbxo9,Lbp,Ggh,Hhat,Nsd1,Sfxn4,Fam69b,Hist1h2bj,Hist1h4i,Rnd2,Vat1,Zfp36,Chst12,Rrm2,Lrrc1,Tardbp,Neat1,Erc1,3110021A11Rik,Klf10	ESC,NSC,Ter119	ChIA-PET,Capture-C	24213634,24413732	Gclc	2296
698	chr13	93239986	93241965	93240915	N	NA	Papd4	Cmya5,Papd4,Ubr4,Rbfox3	Th1	Hi-C	24067610	Papd4	47703
2152	chr9	122083426	122087381	122085323,122086120	Y,N	NA;NA	Snrk	Cog7,Hhatl,Kbtbd5,Ano10,Zdhhc3,Ulk4,Ntm,Iqch,Nptn,Snrk,Rsrc1,Alk	Th1	Hi-C	24067610	Snrk	29885
332	chr10	96227704	96232729	96230600	N	NA	NA	Cdk17,Zfc3h1,Cap1,Ppt1,Zfp112	Th1,ESC	Hi-C,ChIA-PET	24067610,24213634	Eea1	287041
705	chr13	98957289	98958623	98957922	N	NA	Tnpo1	Iars,2310020H05Rik,Fdft1,Fcho2,Gtf2h2,Ndufs4,Magi2,Exph5,Erbb2ip,Iqcj-schip1,Lrguk	Th1	Hi-C	24067610	Tnpo1	30905
322	chr10	95677194	95679090	95678063	N	NA	NA	Rspo3,Ank3,Itgb2,Ube2n,Nudt4,Akap13,Lama4,Cabin1,Plxnc1,Bptf,Rasa4,Dram1,Sntg1,Mrps18b,Ppp1r10,a,Galc	Th1,ESC	Hi-C,ChIA-PET	24067610,24213634	Nudt4	113027
1291	chr2	170204417	170207151	170205763	N	NA	NA	Pou5f1,Zfp217,Hdac7,Ptpmt1,Ndufs3,Kbtbd4,Gpcpd1,Cass4,Nadk,B230120H23Rik,Zbtb46,Hist1h2bj,Hist1h4i,Cfl1,Mus81,Slc25a4,Ermp1,Usp34,1810009A15Rik,Nupl1,Rab23,Csde1,Adnp2,Mllt6,Npcd,Nfatc3,Ifngr1,Pik3cd,Ushbp1,Spint2,Pkp4,Ccdc148,Med30,Mtif2,Txnl4a,Rps7,Ankle2	ESC,Th1	4C,Hi-C,ChIA-PET	23747203,24067610,24213634	Zfp217	61742
2260	chrX	140509878	140510676	140510350	N	NA	NA	Prps1,Rbm10	Th1	Hi-C	24067610	Tsc22d3	89846
1135	chr19	10169549	10171261	10170730	N	NA	Fads1,Fen1,1810006K21Rik	Fads1,Rfx3,Aig1,Dagla,Psat1,Trpm3,Myo18b,Tnks,Alkbh8,Fads2,Ms4a13,Abtb2,Dennd4a	Th1	Hi-C	24067610	Fads1	11627
55	chr1	154036369	154037885	154036941	N	NA	NA	Gm4788,Upk3b,Dtx2,Acbd6,Gm5531,Vamp4,Prg4,Cramp1l,Agap1	Th1	Hi-C	24067610	Glul	136424
179	chr1	86486249	86488952	86487673	N	NA	Ptma	Armc9,Mtap2,Atp5g2,Mir688,Pde6d,Dgkd,Obfc2a,Fam117b,Gigyf2,Ecel1,Skil,Bach2,BC024582,Chchd3,Map2k1,Gys1,Ruvbl2,Gnai2,Fam38a,Lpcat2,Malat1,Zfp605,Gtpbp6,Gorab,Pcbp4,U2af2,Cdc25c,Csrnp2,Mrps25,Serac1,Gtf2h5,Eif4a2,Camsap3,Hist1h4h,Fbxo27,Atrnl1,Rgnef,Cblb,Ddx17,Cyhr1,Nfatc4,Dhx37,D930020B18Rik,Ptma,Trappc10,Snhg8,Msh6,Zcwpw1,Mepce,Trim37,Cic,Scn3b,Fdft1,Myst2,Med26,Zbtb37,Gas5,Ctnnb1,G3bp1,Zfp963,2…	Th1,ESC,NSC,NPC	Hi-C,ChIA-PET	24067610,24213634	Ptma	37784
1191	chr19	5806864	5808496	5807935	N	NA	Scyl1,Malat1,Neat1	Klhl18,Kif9,Tcf15,Men1,Sowaha,Ltbp3,Neat1,Frmd8,Slc25a45,Tigd3,Dpf2,Rtn3,Gdf5,Dnajc13,Kank2,Scamp2,Mpi,4732471D19Rik,Trim26,Ctnna1,Erh,Slc39a9,Pink1,Canx,Map3k8,Gm10033	ESC,Th1	ChIA-PET,Hi-C	24213634,24067610	Malat1	4193
1336	chr2	32136703	32138807	32137977	Y	NA	Prrc2b	Txndc11,Tcf7l2,Prrc2b,Pomt1,Lrsam1,Rnf216,Ampd3,Idh2,Klhl28,Fam179b,Dnajc1,Chtf18,Rpusd1,Hexim1,Emg1,Phb2,Wdr82,Htra1,Rasl11b,Abl1,Hist1h4a,Ccdc85c,Herpud1,Csnk1g2,Phospho1,Grhl1,Ipo7,Tomm20,Calm1,Smad7,Hyou1,Car11,Dbp,Dnm1l,2610019E17Rik,Traf7,Rev3l,E130307A14Rik,Gadd45a,E230016M11Rik,Pold2,Camkv,Rexo4,Gm711,Rapgef2,Ckap5	Th1,ESC,NPC,NSC	Hi-C,ChIA-PET	24067610,24213634	Prrc2b	12341
1182	chr19	44266409	44268261	44267143	Y	NA	Scd2	Neurl1a,Scd2,Src,Bms1,Rel,1110038D17Rik,Snrpd3,Hist1h1a,Hist1h3a,Smndc1,Tmem221,Cep57,Fam76b,Ctif,Smg1,4930583K01Rik,Acsl5,Mbtps1,Usp45,Pkm2,Cd164,Trrap,Fbxo5,Thrap3,Cd81,R74862,Acer3,Ipo8,Zfyve1,Atp2b1,Gtf2f1,Slc37a4,Dusp6,Cldn14,Rps6,Pum1,Arid4a,3110056K07Rik,9430038I01Rik,Dcp2,Rg9mtd2,Mttp,Clic4,Zdhhc13,Dcbld2,Dctn1,Rdm1,Cast,Lrrc16a,Zfp318,Dpy19l3,Mlc1,Timm9,2700049A03Rik,Slc25a39,Zfyve16,Tub…	Th1,ESC,NSC,NPC	Hi-C,ChIA-PET	24067610,24213634	Scd2	25415
2082	chr8	46370244	46378690	46373522	N	NA	NA	Adat1,Fam149a,Fto,Csgalnact1,4933436C20Rik	Th1	Hi-C	24067610	Acsl1	92352
1914	chr7	132346287	132348445	132347596	N	NA	Gm10584,Chst15	Tacc2,Lhpp,2610020H08Rik,Dmbt1,Cpxm2,Gm10584,Chst15,Mettl10,Fam53b,Abhd2,Vmn2r87	Th1	Hi-C	24067610	Chst15	29132
151	chr1	60660734	60663159	60662484	Y	NA	NA	Raph1,Cab39,Hdac4,Foxj3,Rftn2,2010107E04Rik,Zfp704,Olfr699,Spred3,Rasgrp4,Fam98c,Hmcn1,Vta1,G3bp1,Gm5475,Slc11a2,Galns	Th1	Hi-C	24067610	Raph1	93969
1981	chr7	71704366	71706617	71705649	N	NA	NA	A230057D06Rik,St8sia2,Odz4,Oca2,Kdm4b	Th1	Hi-C	24067610	Mctp2	599978
608	chr13	36682756	36684761	36683846	N	NA	Nrn1	Cdyl,Lyrm4,F13a1,Ncbp2,Senp5,Fars2,Mak,4921517D22Rik,Ralgapb,Tyk2	Th1	Hi-C	24067610	Nrn1	49693
2255	chrX	13344421	13348607	13347173,13344824	N,Y	NA;NA	NA	Med14,Gm14634,2010308F09Rik,Pten,Malat1,Blcap,1700028E10Rik,Kat2b,Srsf11,Lrrc40,Ccdc142,Psma3,Tex14,Pnrc1,Rai1,Hist1h3a,Hist1h1a,1110036E04Rik,AA465934,Anubl1,Ubb,Gnb1l,Atg3,Slc35a5,Tollip,Rpl23,Slx1b,Bola2,Smurf2,Cask	Th1,ESC,NSC	Hi-C,ChIA-PET	24067610,24213634	Ddx3x	63399
1868	chr6	87875547	87877163	87876443	Y	NA	Isy1,Cnbp,Copg,8430410A17Rik	Cnbp,Ccdc48,Anxa4,Zc3h12c,1110001J03Rik,Antxr1,Wdr91,Habp4,Cdc14b,Mchr1,8430410A17Rik,Copg,Lrig1,Gng4,Smyd5,Arhgap25,Prokr1,Chchd6,Atp10d,Rsf1,1810020D17Rik,Snhg10,Glrx5,Lcmt2,Adal,Isy1,Zfand5,Baz2a,Fgf4,Tti2,Rars2,Orc3	Th1,ESC	Hi-C,ChIA-PET	24067610,24213634	Copg	10777
374	chr11	20858735	20865649	20859541	Y	NA	1110067D22Rik	Wdpcp,Gm20187,1110035M17Rik,4930545L23Rik,Plcb1,Opa3,1110067D22Rik,H2afv,Zfp672,Rpl28,Hsp90b1,BC030307,Alyref2,Ngly1,A930011G23Rik,Cep68,Col15a1,4932414J04Rik	Th1,NSC,NPC,ESC	Hi-C,ChIA-PET	24067610,24213634	1110067D22Rik	27627
555	chr12	85444127	85445701	85444964	Y	NA	Fos	Mboat2,Npc2,Ttll5	Th1	Hi-C	24067610	Fos	28200
325	chr10	95762648	95765560	95763531	N	NA	NA	Ric8b,D10Wsu52e,Bpifc,Acot9,Nob1,Ccdc41,Ascl4,Ntn4	Th1	Hi-C	24067610	Eea1	175103
1781	chr6	127265343	127267258	127266274	N	NA	NA	Xpnpep3,Parp11,Prmt8,Dusp16,4933427D06Rik,Erc1,Kcna6,9330179D12Rik,Kpnb1,Fgf6,Nrip2,Lrp6,Dus2l,Mgll,Nup210,Sh3bp4,Ccnd2,Med13,Dysf	Th1,NSC	Hi-C,ChIA-PET	24067610,24213634	Ccnd2	114295
2205	chr9	58554168	58555874	58555106	N	NA	Nptn	Nptn,Kif23,2410076I21Rik,Neo1,Abhd11,Hist1h1c,Lmtk3,Cbx7	Th1,ESC	Hi-C,ChIA-PET	24067610,24213634	Nptn	26366
936	chr16	78264424	78266099	78265581	N	NA	Cxadr	4932412D23Rik,Bbx,Gabpa,Il1rap	Th1	Hi-C	24067610	Cxadr	35592
1040	chr17	84139955	84143196	84141413	N	NA	Zfp36l2	Arl4d,Ube2w,Sp2,Lclat1,Arhgef33,Thada,Rgmb,Lbh,Kifc1,Cd2ap,Traf1,Smyd3,Ptprs,Sesn1,D17Wsu104e,Dpp9,Stk4,Eif2c2,Hnrnpm,March2,Pard3,Banp,Fam53b,Hephl1	Th1,ESC	Hi-C,ChIA-PET	24067610,24213634	Zfp36l2	44751
2232	chr9	83924069	83931843	83925065,83926521	N,N	NA;NA	NA	Ets1,Klhl18,Elovl4,Ube2cbp,Gm14873,Frs3,Sfrp4,Zfp518a,Tle4,Wipf3,Neat1,Mesp2,Trim71,Tmpo,Taf6l,Gm2518,1700112E06Rik,Zbtb38	Th1,ESC	Hi-C,ChIA-PET	24067610,24213634	Sh3bgrl2	375731
874	chr15	90342414	90345573	90344073	Y	NA	NA	Zfpm2,Lrrk2,Kcnq3	Th1	Hi-C	24067610	Alg10b	118103
1867	chr6	87423223	87425331	87424442	N	NA	Bmp10	NA	NA	NA	NA	Bmp10	3671
1576	chr4	141733519	141737320	141735014	Y	NA	Ddi2,Agmat	Epb4.1,Agmat,Zswim5,Pink1,Casp9,Cela2a,Hes2,Slc1a7,Ccdc30,Igsf21,Ddi2,Fhad1,LOC545691,Mos,Tnfsf8,Glis1,Sgpl1,Epb4.1l4a,Agbl4,Topors,2010003O02Rik,Dolk,Nup188,A630020A06,AW549877,Fbxl22,Vps52,Rps18,Hist1h1c,Zdhhc18	Th1,ESC	Hi-C,ChIA-PET	24067610,24213634	Agmat	9355
1489	chr3	65658363	65660058	65659204	Y	NA	NA	Lrriq4,Lrrc34,Lhfp,Cdc14a,Gmcl1,Gpr160,Cirbp,Ube2m,Chmp2a,Zc3h10,Rpl41,Tiparp,4931440P22Rik,Pwp2,Irak4,Pus7l,Ipmk,Nek6,Fundc2,Hist1h2ag,Hist1h4i,Hist1h2bj,Stk4,Hist1h4a,Hist4h4,H3f3b,Nop2,Zfp397,Tbk1,Bag6,Pgp,Ei24,Mcart1,Klf4,Rhbdd1,5730422E09Rik,Uspl1,Srsf6,Rbm14,Dscr3,Nfasc,Snhg3,Larp4,2310068J16Rik	Th1,ESC,NPC	Hi-C,ChIA-PET	24067610,24213634	4931440P22Rik	128949
355	chr11	109735272	109737836	109735901	N	NA	Fam20a	Fam20a,Prkar1a,1700012B07Rik,Acer1,Rnf145,Cacna1g,Sept7,Slc16a6,Vti1a,Rcvrn,Gas7,Gm11567,Krtap9-1,Por,Tmem120a,Csmd1,Thsd4,Nmnat2,Abca8a,Gabra3,Irgm1,Tcf7,Tmprss11e,Chn2,Bcas3,Axin2,Acaca,Arsg,Csnk1d,Ston2,Olfr56	Th1	Hi-C	24067610	Fam20a	13016
1341	chr2	32523488	32525366	32524751	N	NA	Fam102a,Dpm2	Slc2a8,Fnbp1,Spred2,Rbfox1,Eng,Tmem131,Fam102a,Col4a3bp,Mrpl28,Tmem8,Casc5,Prrx2,Grap2,Col5a1,Fnip1,Ttc28,Dnm1,Slc25a25,Naif1,Trp53,Rela,Srgap3,Zfp407,Pip5kl1,Dpm2	Th1	Hi-C	24067610	Fam102a	9993
754	chr14	47464722	47466379	47465658	N	NA	Dlgap5,Fbxo34	Fam65b,Samd4,Ttc5,Oxr1,Fbxo34,Wdhd1,Gm525,4933413J09Rik,Socs4,Lmo7,Ckm,Mark4,Rnase1,Dock5,Pmpcb,Grik4,1300010F03Rik,Tgfb1i1	Th1	Hi-C	24067610	Fbxo34	6182
1922	chr7	141046540	141049075	141047927	Y	NA	Ifitm3	Atp8b2,Fus,Uhrf1bp1l,Slc38a4,Ifitm2,Ifitm5,Spop,Ahnak,Zfp941,1190003J15Rik,Chsy1,Clk2,Scamp3,BC024386,Cox8b,Chmp1a,4732415M23Rik,Ptdss2,Trim63,Dcaf15,Fam33a,Pfn1,Eno3,Apcdd1,Ect2,1700125G22Rik,Abi2,Ccdc50,Tmsb10,Mir290,D7Ertd143e,2010107H07Rik,Tmf1,Tex14,a,Tnfaip8,Parm1,Ifitm3,Gldc,Baz1b,Gtf3a,Zbtb8a,Mesdc1,B4galnt4	Th1,Ter119,ESC	Hi-C,Capture-C,ChIA-PET	24067610,24413732,24213634	Ifitm3	35796
959	chr16	94557679	94560438	94559517	Y	NA	Dscr3,Dyrk1a	Usp54,1810062O18Rik,Ppp3cb,Zbtb20,Dyrk1a,Sil1,Ivl,Tmem108,Nek7,Fgd4,Kcnj6,9130019P16Rik,Prr15,Klf11,Pak2,Gemin5,Ctnnbip1,Hist1h4h,Slc17a7	Th1,ESC	Hi-C,ChIA-PET	24067610,24213634	Dyrk1a	9768
837	chr15	7069516	7071435	7070467	Y	NA	NA	Wdr37,Slmap,Gm5607	Th1	Hi-C	24067610	Lifr	69107
1605	chr4	45971936	45978984	45972251	N	NA	Tdrd7	Mapt,E030030I06Rik	ESC	ChIA-PET	24213634	Tdrd7	8478
1398	chr3	10142019	10147711	10143347,10145898	N,N	NA;NA	NA	Ralyl,Syt11,Sema3e,Fam174b,Ccnd3,Lhfp,Ppm1l,Rnf115,Fabp9,Med12l,Slc6a17,Fabp5,Egfem1,Ptpn18,Chmp4c,Atp8a1,Prss34,Fabp12,Pld1,Zbtb10,Postn	Th1	Hi-C	24067610	Fabp4	60865
1520	chr4	105299244	105307640	105306087	N	NA	NA	Slc24a2,C8b,Prkaa2,Grik3,Svep1,Nfib,Ywhaq,Adamtsl1,Slc7a14	Th1,ESC	Hi-C,ChIA-PET	24067610,24213634	Ppap2b	141897
1204	chr2	10136675	10138685	10137443	N	NA	Itih2	Itih5,Dab2ip,Ubr3,Ddx31,Mcm10	Th1	Hi-C	24067610	Itih2	5992
1312	chr2	25166708	25169715	25168157	N	NA	Nrarp,A830007P12Rik,Cobra1	Snhg7,Snora43,Wdr5,Traf1,Naa16,Fam166a,Slc34a3,Tubb4b,Tmem219,Pnpla7,2810433D01Rik,1500031L02Rik,Pigx,Nrarp,Nkain1	Th1,NPC	Hi-C,ChIA-PET	24067610,24213634	Nrarp	11043
1857	chr6	72511651	72513590	72512746	Y	NA	Capg	Larp1,Cog3,Chmp1a,Dpep1,Immt,Atoh8,Sftpb,Fbxw10,Ggcx,Dnahc6,Tmsb10,Mll5,Mipol1,Iqsec1,Snhg5,Cul1,Smyd1,Fchsd2,Narfl,1300001I01Rik,Gm5475,Slc11a2,Mat2a,4930414L22Rik,D17Wsu92e,Stk38l,BC005537,Bysl,Med20,Malat1,Ythdf3,Ston1,Zfp939,Taok1	Th1,NSC,ESC,NPC	Hi-C,ChIA-PET	24067610,24213634	Capg	30849
2211	chr9	63030769	63034613	63031489	N	NA	Pias1	Coro2b,Pias1,Gpr62,Pcbp4,Smad6,Dbx1,Tle2,Tle6,Gadl1,Ireb2,Myo9a,Itga11,Galnt2,Pygl,F730035M05Rik,Fam149b,Mrps16,Dnajc9	Th1	Hi-C	24067610	Pias1	49890
730	chr14	19712460	19714410	19713313	N	NA	Nid2	Sfi1,Klhl29,Synpr,Slain1,Zdhhc14,Mcph1,2700060E02Rik,Polr3a,Chn1,Zfp219,Nid2,1810063B07Rik,Ercc6,Nrg3,Gata4,Frmd4b,Cryl1	Th1	Hi-C	24067610	Nid2	36847
171	chr1	72804628	72807154	72806205	N	NA	Igfbp2	Xrcc5,Gpr39,Nckap5,Col4a4,Dhx9,Fn1,Apol7d,Zbtb9,Map2k2,0610037L13Rik,Usp53,Igfbp2,Cpa6,Rp1,Ankar,Cinp,Tecpr2,Spint2,Appl1,Hist4h4,Znfx1,1500012F01Rik,Hist1h2af,Rcc2,Snrnp70,March7,Smndc1,Wdr62,Ppp1r8,Tex14,Wars,Wdr25,Hsp90aa1,Adcy9,Elovl1,Fnbp1l,Anxa4,Gna12,Tle4,Zfand2b,Frmd6,Ehd4,Il17rc,Creld1,Tsc22d2,E2f3,Mir1199,Osgepl1,Nufip2,Sacm1l,Map3k9,Narg2,Ticam2,Cadm1,Slk,Pfn1,Hist1h1d,9830001H06Rik,St…	Th1,ESC	Hi-C,ChIA-PET	24067610,24213634	Igfbp2	17326
1714	chr5	52475709	52478146	52476530	N	NA	NA	Sod3,Ccdc149,Cds1,Oas3,Anapc4,Igfbp7,Stim2,Mrps28,Evc2,Evc,Cckar,Tom1,Apbb2,Dpp6,5033403H07Rik	Th1,ESC	Hi-C,ChIA-PET	24067610,24213634	Sod3	111905
765	chr14	62244489	62247667	62245310	N	NA	NA	Tmem110,Rnaseh2b,Gata4,Kel,Rnf17,Wdfy2,Dpysl2,N4bp2l1,Brca2,Myst4,1700112E06Rik,Atp8a2,Gucy1b2,Ephx2	Th1	Hi-C	24067610	Rnaseh2b	84438
1337	chr2	32491945	32497132	32493527,32495509	Y,Y	NA;NA	Naif1,Slc25a25,Fam102a	Grb2,Fam102a,Vps11,Slc25a25,Stxbp1,Rgs22,Prrc2b,Dhx58,Ccbl1,Stat3,Gm14047,Il1b,2900097C17Rik,Zfp663,Gapvd1,Pomt1,Atp2c2,Gcfc1,Bcl2l11,Dpm2,Pip5kl1,Dlgap4,4930405A21Rik,St6galnac6,Rere	Th1,ESC	Hi-C,ChIA-PET	24067610,24213634	Fam102a	38227
243	chr10	3632963	3635086	3634127	Y	NA	NA	Plekhg1,Krt13,Stambpl1,Oprk1,4930401C15Rik,H60c,Plch1,Cwf19l2,Chat	Th1	Hi-C	24067610	Iyd	92684
485	chr12	16869811	16871532	16870940	N	NA	Rock2	Lpin1,Dock4,Ncoa1,Greb1,Rock2,Scfd1,Atad2b,E2f6,2410004P03Rik,Kidins220,Xpnpep1,Cnnm1,Svep1,4930546K05Rik	Th1	Hi-C	24067610	Rock2	23446
1873	chr6	88151473	88153273	88152579	N	NA	Gata2	Trim24,Hipk2,Antxr1,Eefsec,Foxp1,Spin1,9430083A17Rik,Ak3,1700018L02Rik	Th1,ESC	Hi-C,ChIA-PET	24067610,24213634	Gata2	45391
150	chr1	60655806	60657829	60656223	N	NA	NA	Raph1,Cab39,Hdac4,Foxj3,Rftn2,2010107E04Rik,Zfp704,Olfr699,Spred3,Rasgrp4,Fam98c,Hmcn1	Th1	Hi-C	24067610	Raph1	89041
1738	chr5	76013270	76017287	76014087	N	NA	Kdr	St6galnac3,Sec31a,Shroom3,Kdr,Clock,Noa1,Ociad2,1700016H13Rik,Exoc1,Lphn3	Th1	Hi-C	24067610	Kdr	34842
1183	chr19	44282023	44285598	44284278	Y	NA	Scd2	1110021L09Rik,Zufsp,Scd2,Emx2os,Elavl3,Dock8,Hdac6,Cpt1a,Adrbk1,Scd3,Kcnq1,Tyk2,0610009L18Rik,Fscn2,Fam178a,4930414N06Rik,Sema4g,Atl3,Lass6,Cox4nb,Cox4i1,Zc3h3,Lrrc33,4430402I18Rik,Rbm20,Acyp2,Camk2g,Foxp1,Kcnk1,Ulk1,Ldlrad3,a,Gdap2,Wdr3,Tmem79,Smg5,Mitf,Deaf1,Tmem80,Dlgap3,Srgap2,Fam72a,Rora,Mrps18b,Ppp1r10,Agtrap,Hist1h1d,Zmiz1,Txndc5,Sf3b1,Nme7,Cbx4,Ctsd,Ptbp1,E130317F20Rik,Blnk,Hist1h4c,Tmem1…	Th1,ESC,NPC,NSC	Hi-C,ChIA-PET	24067610,24213634	Scd2	8078
1731	chr5	74125437	74127513	74126678	Y	NA	2700023E23Rik	Scfd2,Ythdc1,Adam22,Gm19583,Gabrg3,Junb,Prdx2,Txk,Antxr2,0610040J01Rik,Tmem33,Ldb2,Commd8,1110003E01Rik,Agfg2,Brpf3,Zfp704,Prrt3,Rps12,Snora33,Tspan15,Rarb,Rbm25,Dock5,Higd1a,Slc30a7,Extl2,Sqstm1,Polr2a,Pofut1,Plagl2,Col23a1,1700007G11Rik,C130039O16Rik,2310039H08Rik,Ampd2,Fam120c,A230072E10Rik,Gmcl1,Ppcs,Zmynd12,Tle3,1600012H06Rik,Wdr27,Arhgap29,Tec,Itgb5	Th1,ESC	Hi-C,ChIA-PET	24067610,24213634	2700023E23Rik	32354
2115	chr8	83772117	83774048	83773362	N	NA	Cd97	Rbks,Rwdd4a,Inpp4b,Tecr,Pkn1,Ptger1,Spag5,Lamb2,Usp19,Akap8l,Tcf7l1,Glb1,2310037I24Rik,Tceanc,Nrf1,Smad2,Cd97	Th1,ESC	Hi-C,ChIA-PET	24067610,24213634	Cd97	30806
1820	chr6	31641869	31643452	31642653	Y	NA	NA	Mkln1,Podxl,Plxna4,Tpk1,St7,Exoc4,Zfp641,Exoc6b,Dgki,Zc3h13,BC031781	Th1,ESC	Hi-C,ChIA-PET	24067610,24213634	Podxl	77932
1998	chr7	90022464	90024639	90023243	N	NA	Eed,E230029C05Rik	NA	NA	NA	NA	E230029C05Rik	4520
1101	chr18	5818381	5821063	5819866	Y	NA	NA	1500015A07Rik,Grpel2,Epc1,4921531P14Rik,Csnk1g3,Ugt1a10,Dnajb3,Ints8,Gm10125,Ctdp1,Slc29a2,Lrp1b,L1td1,Gapdh,Hdac2,Tmem39b,6720401G13Rik,Hsp90ab1,Agbl5,Brd2,Smad2,Tnrc6c,Ubb,Rps3,Sec16a,Frk,2700054A10Rik,D430020J02Rik,Ncapg2,E130102H24Rik,0610043K17Rik,Tm2d3,Gmeb2,Tdrd5,Baiap2,Abhd11,Tpst2,Sfpq,Srsf7,B4galt6,Amotl2,Wdr33,Mgrn1,Abhd4,Dad1,3010026O09Rik,Usp5,Cdca3,B130034C11Rik,Cct8,Wtap,Pou3f3,261…	Th1,NSC,ESC	Hi-C,ChIA-PET	24067610,24213634	Zeb1	226521
919	chr16	33346189	33351014	33346815	N	NA	Zfp148	Liph,Itgb5,Zfp148,Sim2,Mex3c,Maml3,Ube4a,Zfp280d,Nmral1,Hmox2,Dguok	Th1	Hi-C	24067610	Zfp148	29761
868	chr15	8567721	8570179	8569336	Y	NA	NA	2410089E03Rik,Cmbl,H2afb1,Atad2b,Samd12,1110002B05Rik,Wdr70,Nipbl,Cdh10,Csmd3,Col22a1,Amica1,N6amt2,Sfmbt2,Dab2ip,Ttyh1,D030047H15Rik,Leng8,Sumf2,Brix1,Rad1,Fam82a1,Serbp1,Dmc1,Apbb1,Eno3,Pfn1,Pkp2,Hmgn1,Bcl2l11,Cmtm6,Elmo1,Sgsm2,Tsr1,Ell,Rab28,Iffo2,Snord33,Rpl13a,Snord34,Vps37b,Tkt,Ptp4a3,Klf10,Ing1,Baz1b,Hsp90aa1,Mapk4,Il4ra,Tex2,Tex14,Cdkl3,Fhod3,Med22,Rpl7a,Zfp760,Hist1h3d,Hist1h2bf,Dcp2,Ttc…	Th1,ESC	Hi-C,ChIA-PET	24067610,24213634	Nipbl	123258
1669	chr5	134571252	134573194	134572370	N	NA	Clip2,Rfc2,Lat2	Oas1f,Oas1h,Pcbp2,Lmbr1,Wbscr16,Gtf2ird2,Rfc2,Clip2,Syna	Th1,ESC	Hi-C,ChIA-PET	24067610,24213634	Rfc2	9496
1599	chr4	34885956	34887835	34886822	N	NA	Zfp292	Cog4,Sf3b3,Glp1r,Fam175a,Vegfa,Msh6,Ero1l,Hist1h1b,Zswim6,D7Ertd143e,Mir290,Vac14,C920006O11Rik,Rps17,Prodh,Asf1b,Psma7,Ss18l1,E230016M11Rik,Gadd45a,Ahcyl1,Ubb,Ube4b,Iws1,Ahdc1,Pdzd8	ESC	ChIA-PET	24213634	Zfp292	3008
1678	chr5	142936292	142937198	142936481	N	NA	Fbxl18,Actb,Fscn1	Ccdc64,Mmp17,Fscn1,Rnf216,Brca2,Ahcyl1,Slc29a4,Radil,C330006K01Rik,Sv2c,Cd99l2,Afap1	Th1	Hi-C	24067610	Fscn1	23157
527	chr12	69363474	69365305	69364219	N	NA	Nemf,Arf6	Scarna17,Acaa2,Fbxo38,Spink10,Btbd10,Yes1,Coro2b,Gale,Slc3a2,Txnl4a,Naa50,Atp6v1a,Cct5,Fam173b,Umps,Hnrnpul2,Ttc9c,Cdc42ep4,Pnn,Usp4,BC046404,Hist1h3f,Hist1h2bh,Hist1h4c,1700017B05Rik,Gm16197,Gt(ROSA)26Sor,Setd5,Osbpl8,Mllt6,Zc3h6,Ctcf,Dgcr6,2210015D19Rik,Urgcp,9830001H06Rik,Nsd1,Mgat2,Rpl36al,Slc6a8,Nars,Gm1976,Ranbp17,Mars	ESC,NSC	ChIA-PET	24213634	Nemf	6298
1752	chr5	92089247	92091871	92089641	N	NA	G3bp2,Uso1	Grk4,Gabrb1,Ythdc1,G3bp2,Fry	Th1	Hi-C	24067610	G3bp2	5512
2154	chr9	122310338	122311412	122310913	N	NA	Ano10,Abhd5	Nudt16,Slc24a1,Zfp167,Mmp24,4930564D02Rik,Snrk,Ano10,Tgm4,Hephl1,Dpp8,Pvrl1,Tcf12,Cnr2,Fuca1,Ptplad1,Myo1e,4930528F23Rik,Opcml	Th1,NSC	Hi-C,ChIA-PET	24067610,24213634	Ano10	15964
138	chr1	45857632	45862703	45858228,45858232,45860548,45861919	N,N,Y,N	NA;NA;NA;NA	NA	Wdr75,Gpc3,A630012P03Rik,Rgs7,Wdr33,Pard3b,1110012J17Rik,Lactb2,Rims1,Mfsd6,Rbbp5,Tmem81,Cntn2,Rfx1	Th1	Hi-C	24067610	Wdr75	62131
1079	chr18	38770515	38772634	38771421	N	NA	NA	Arhgap26,Unc5b,Pcdh1	Th1	Hi-C	24067610	Fgf1	146065
775	chr14	69822442	69825400	69823617,69824954	Y,N	NA;NA	Rhobtb2	Chmp7,Rhobtb2,2610301G19Rik,Bin3,Bmp1,Sftpc,Ino80,Gprin3,Pebp4,Ankrd36,Adipor1,Map4k5,4931403G20Rik,Tbc1d13,BC048562,Ccdc36,Chst3,Daam1,Sfpq,Wdhd1,Socs4,Med4,Nudt15	Th1,ESC	Hi-C,ChIA-PET	24067610,24213634	Rhobtb2	16897
638	chr13	44058892	44063483	44059703,44062092	N,N	NA;NA	NA	Jarid2,Txndc15,Tekt5,A330076C08Rik,Cd83,1700029N11Rik,Slc15a2,Fam92a,Pigl,Gmds,Atxn1,Fam120a,5830411N06Rik,Trib2,Nr3c1,Klhl7,Bbs4,Cap2,Gtf2h2,Txndc12,Abcf2,Chpf2,Hddc3,Unc45a,2010321M09Rik	Th1	Hi-C	24067610	Cd83	273785
922	chr16	38724109	38726050	38724792	N	NA	Arhgap31,B4galt4	Rimbp3,Ube2l3,Arhgap31,Upk1b,Rbfox1,Aco1,Rfc4,Spice1,Popdc2,Cd80	Th1	Hi-C	24067610	Arhgap31	11074
1224	chr2	124753458	124755529	124753953,124755398	N,N	NA;NA	NA	Bdnf,Fmn1,Ptprn2,Pcsk2,Bfsp1,Greb1,Myef2,Slc24a5	Th1	Hi-C	24067610	Sema6d	143162
950	chr16	91454260	91457271	91456464	N	NA	Il10rb,Ifnar1	NA	NA	NA	NA	Ifnar1	27944
2047	chr8	126757375	126759281	126758224	N	NA	NA	Arnt,Ctsk,Gnpat	Th1	Hi-C	24067610	Irf2bp2	163939
1038	chr17	84120517	84127121	84121653,84126440	N,Y	NA;NA	NA	Spast,4933433H22Rik,Rbm27,Gm4013,Foxn2,Cmtm7,Zdhhc14,Thada,Rps6ka5,Smchd1,Mta3,Alk,Trim69,Patl2,Tax1bp1,Jazf1,Tubb5,Flot1,L3mbtl4,Myom1,Arhgef33,Rspry1	Th1	Hi-C	24067610	Zfp36l2	60826
992	chr17	43356613	43361578	43360302	N	NA	Gpr116	Hoxb9,Gm53,Mir196a-1,Tnfrsf21,Cyp39a1,Clic5,Gria3,Olfr132,Tdrd6,Foxp4,Nsmce2,Ythdc2,Pcx,Park2,Lrfn2,Grm7,Gpr110,Gpr116,Rcan2,Arhgap28,Cntnap5c,Rps6ka2,Mllt4,Pla2g7,Brp44l,Dscam,L3mbtl4,Olfr385,Bend7	Th1	Hi-C	24067610	Gpr116	27888
1528	chr4	106836953	106842048	106839609,106841623	N,N	NA;NA	NA	Pmvk,Pcsk9,Heatr8,Fam151a,Nploc4,Ssbp3,Mrpl37,Cyb5rl,Tmem59,Ldlrad1,Dio1,8030443G20Rik,Epha2,Fkbp15,Zbtb5,Pgm2,Sh3bp4,Dolpp1,Ykt6,Gclm,Eif4g2,Grcc10,Mettl16,Zfp275,Terf1,Gm13375,Arhgap21,Fam72a,Srgap2,Actn3,Zdhhc24,Pigw,Myo19,Dcps,Hnrnpa0,Dnajc6,Mir804,Gadd45b,Ndufa4,6820431F20Rik,Fam58b,Hells,4933406G16Rik,Mapk1,Mfsd11,Srsf2	Th1,NSC,ESC	Hi-C,ChIA-PET	24067610,24213634	Ssbp3	69422
1263	chr2	165986489	165987711	165987205	N	NA	Ncoa3	Srsf7,Polr2a,Senp6	ESC	ChIA-PET	24213634	Ncoa3	4926
1521	chr4	105312052	105314725	105313168	N	NA	NA	Nos1ap,1700024P16Rik,Skint6,Vps13d,Adamtsl1	Th1	Hi-C	24067610	Ppap2b	154705
1500	chr3	84653604	84654837	84654168	N	NA	NA	Arfip1,Tmem154,Pet112l,Pip5k1a,Txnip,Gm15441,Gucy1a3,D930015E06Rik,Prkce,Fbxw7,Fzd3,Arhgef11,Spna2,Rap2b,Iqgap2,St3gal5,Sirpb1b,Fam160a1,Il12rb1,B3galnt1,Gucy1b3,Zzz3,Synpo2,Chd4,Abca14,Ppp1r12a,2700089E24Rik,9330175M20Rik	Th1,ESC	Hi-C,ChIA-PET	24067610,24213634	Arfip1	70979
81	chr1	173793179	173801734	173800982	N	NA	Ifi204	Pigm,Cep170,Grem2,Fam5c,Fmn2,Ptprn2,Gm5441,B230323A14Rik	Th1	Hi-C	24067610	Ifi204	26260
1348	chr2	38497068	38499374	38498781	N	NA	Nek6	Nebl,Pip4k2a,4930426L09Rik,Garnl3,Dennd1a,Ralgapa2,Nr6a1,Mir181b-2,Mir181a-2,Kynu,Ddx39,Taf3,Cacnb2,Nup35,Pthlh,Mastl,Rnf41,Itga4,Auts2,Actr3b,Strbp,Nek6,Ak8	Th1	Hi-C	24067610	Nek6	12323
1391	chr2	92750597	92770763	92752305	N	NA	NA	Phf21a,Ambra1,Ext2,Camk1d,Myo3b,Kcng2,Alx4,Ndufa8,Morn5,B230120H23Rik,Ralgapa2,Tshz2,Celf2,Runx1,Ryr3,Gtdc1,Grip1,Gpr176,Cst8,Nkx2-2as,Ttn,Zswim3,Acot8,Tspan18,Eif4b,Sulf2,Itgb3	Th1	Hi-C	24067610	Prdm11	275381
703	chr13	97438738	97440438	97439505	N	NA	NA	Cenph,Ccnb1,Rgnef,Ssbp3,Zfp322a,Iqgap2,Smpd4,Trim27,Atl3,Osbpl7,Mrpl10,Otp,Timm17a,Gfm2,Nsa2,Dynll2,Gpcpd1,H2afz	Th1,ESC	Hi-C,ChIA-PET	24067610,24213634	Enc1	197633
619	chr13	37650414	37671473	37667238	N	NA	NA	Galntl6,Cdk13,Ogt,Plekhh1,2610307P16Rik,Lyrm4,Tfap2a,Asap1,Exosc2,1810034E14Rik,Cdc14b,Alyref2,Btbd7,Rreb1,Gm4934,4932411G14Rik,Zfp69,Dem1,Cdkal1,Rnf17,Zcchc17,Add1,Ofcc1,Nedd9,Tbc1d22a,Wdr37,Dido1,Fut8,Fars2,Itga2,Ube2w,Fam65b,Pde4d,4932443I19Rik	Th1,ESC,NSC	Hi-C,ChIA-PET	24067610,24213634	Rreb1	155439
1060	chr18	33373436	33374531	33373969	N	NA	NA	D0H4S114,Ercc3,Ctnna1,Shb,Hydin,Pcdh15,Wdr36,Dpysl3,Spink10,Pcdha4-g,Gm17359,Barx2	Th1	Hi-C	24067610	D0H4S114	89498
514	chr12	41349672	41351245	41350002	N	NA	NA	NA	NA	NA	NA	Dock4	903619
824	chr15	59679511	59681906	59680584	N	NA	Trib1	D15Ertd621e,Nsmce2,C330011F03,Cd6,Dab2,Fat4,Vps13b,Slc38a1	Th1	Hi-C	24067610	Trib1	30857
272	chr10	60268632	60270398	60269569	Y	NA	Chst3,Psap	Chst3,Utrn,Cpsf6,Psap,Cdh23,Slc29a3,Nisch,Lims1,Ascc1,Neurog1	Th1	Hi-C	24067610	Psap	7230
847	chr15	76973940	76974574	76974138	N	NA	Zfp647,1110038F14Rik	Azin1,Hsf1,Rbfox2,Cd48,Zfp212,Ier2,Eps15l1,Nfatc4,Trim28,Ggps1,Arid4b,Irs2,9530052E02Rik,Rrbp1,Scn1b,Hpn,Pisd,1810063B07Rik,Dnajb9,Calr,Nucks1,Orai3,Ap1s2,1110003E01Rik,Diablo,Zfp647,Hdhd2,B2m,Patl2,Uba6	Th1,ESC	Hi-C,ChIA-PET	24067610,24213634	1110038F14Rik	25396
1614	chr4	55650129	55653233	55651420	N	NA	NA	Slc44a1,Snhg1,Slc3a2,Parp16,Uggt1,Mir9-1,Mir3093,Eif3d,Klf4,Fblim1,Mrpl50,Zfp189	Th1,NSC,ESC	Hi-C,ChIA-PET	24067610,24213634	Klf4	117654
544	chr12	79964855	79966586	79965951	N	NA	NA	Fut8,Plekhh1,Rad51l1,Ptprt,Atrnl1,Snord104,1110018J18Rik,4930414L22Rik,Mat2a,Glt8d1,Spcs1	Th1,ESC	Hi-C,ChIA-PET	24067610,24213634	Zfp36l1	146427
1684	chr5	146691636	146693395	146692378	N	NA	NA	2210019I11Rik,Pdx1,Flt1,Frmd4b,Lnx2,Jag1,Wdfy3,Sez6l,Sdk1,Evc,Flt3,Usp12,Mtus2,Cluap1,Mtif3,Exoc1,Uncx,4930500L23Rik,Rnf6,Pan3,Agl,Auts2,Zkscan5,Klhdc1	Th1	Hi-C	24067610	Usp12	101561
866	chr15	85633556	85636050	85634675	Y	NA	NA	Dip2c,Atxn10,Mirlet7b,Mirlet7c-2,Snrk,Efcab6,AU022754,Cntn1,Jak1,Celsr1,Vac14,Gtf3c6,Lonp1,Tmem146,Ptpn6,Grcc10,Son,Gart,Eda2r,Gm16517,Ier2,Drosha,6030458C11Rik,Tmeff1,Calm3,Pomt1,Amacr,Cxxc5,Gas2l3,Mphosph6,Efs,Dlat,Pgp,Hist1h4d,Tceb2,Paxip1,Tex14,2410006H16Rik,Hist1h3i,Xbp1,B230217O12Rik,Cog4,Sf3b3,Tnpo2,Ube2e3,Canx,Hexim1,Mogs,Zfp619,Bzw2,Ankmy2,Slc1a7,Rbx1,Sephs2,Hist1h4h,Zfp1,Snhg3,Calm2,Cro…	Th1,ESC,NSC	Hi-C,ChIA-PET	24067610,24213634	Ppara	99514
2212	chr9	63057905	63059899	63059442	N	NA	NA	BC049352,Tmprss4,2600006L11Rik,Megf11,Pias1,Pcnt,1700081L11Rik,Macrod1,Iqch,Tln2,Fem1b,BC031353,Ankrd44,Aox3l1,Alg9,Kif23,Itga11,Atxn2l	Th1,ESC	Hi-C,ChIA-PET	24067610,24213634	Pias1	77026
22	chr1	133448170	133449352	133448552	N	NA	Sox13	Ltbp1,Tmeff2,Stau2,Nfasc,Etnk2,Sox13,Chit1,Kdm5b,Itsn1,Tbx3,Elk4,Tmem9,Igfn1,Zc3h11a,Pkp1,Lrrc7,I730028E13Rik,Six3,Plekha6,Gm19461,Nos1ap,Reep2,Kdm3b,Myo3b,Deptor,Gm9920,9630033F20Rik,4921513D23Rik,Mir484	Th1,ESC	Hi-C,ChIA-PET	24067610,24213634	Sox13	23958
1941	chr7	35076198	35077386	35076854	N	NA	Cebpg,Cebpa	NA	NA	NA	NA	Cebpg	19632
308	chr10	87011199	87013632	87012321	N	NA	Stab2	Nt5dc3	Th1	Hi-C	24067610	Stab2	3257
80	chr1	172985940	172992125	172990682	N	NA	NA	Olfr1408,Cadm3,Kif26b,Robo2,2210408I21Rik,Etnk2,Fmn2,Esrrg,Myl3,Olfr16,Cdc42bpa,Adck3,Nckap5,Olfr430,Kcnh1,Mdga2,Gdpd1,Tmem196,Tmprss11f	Th1	Hi-C	24067610	Apcs	90886
230	chr10	21418658	21421740	21420654	Y	NA	Aldh8a1	NA	NA	NA	NA	Aldh8a1	41358
1537	chr4	116658194	116660361	116659637	N	NA	Nasp,Akr1a1,Prdx1,Mmachc,Ccdc163	Pdzk1ip1,Nasp,Akr1a1,Wdr35,Matn3,Sncg,Gramd4,E2f2,Abca4,Dmbx1,Gpbp1l1,Tesk2,AU040320,Kif1b,Nol9,Krit1,Vps4b	Th1,ESC	Hi-C,ChIA-PET	24067610,24213634	Akr1a1	6520
1380	chr2	75776108	75778805	75777184	N	NA	NA	Dcaf17,Prcc,Ola1,Nfe2l2,Agps,Tanc1,Tlk1,Cct2,Frs2,Cry2,D930015M05Rik,Sv2b,Pex11b,Depdc5,Procr,Sim2,Kif18a,Trpm7,Pde11a,Cd82,Gm10804	Th1,ESC	Hi-C,ChIA-PET	24067610,24213634	Agps	53372
108	chr1	190047553	190055529	190048688	N	NA	NA	Prox1,Hhat,Camta1,Rbms3,Park2,4922501L14Rik,Ush2a,Astn1,Kcnk2,Fam19a2,Pbx1,Ptpn14	Th1	Hi-C	24067610	Prox1	115151
2150	chr9	122050525	122053152	122051563	N	NA	NA	Ulk4,Higd1a,Col13a1,Btbd9,Smu1,Scn11a,C85492,Tpcn2,Fam198a	Th1	Hi-C	24067610	C85492	54499
60	chr1	155058738	155060378	155059724	Y	NA	Ier5	Elk4,Dennd1b,Mdm1,Ier5,5430435G22Rik,Creg1,Klhdc9,Pfdn2,Paxip1,Tmc4	Th1,ESC	Hi-C,ChIA-PET	24067610,24213634	Ier5	39258
1804	chr6	145350637	145352737	145351720	N	NA	NA	Casc1,Itpr2,Eps8,Lyrm5,Kras,Serinc5,Memo1,1700073E17Rik,Dgki,Bcat1,Ptcd3	Th1	Hi-C	24067610	Kras	100406
2003	chr7	98321025	98321900	98321258	N	NA	Acer3,Tsku	Fmo4,Odz4,Acer3,Gm10125,Tsku,2210018M11Rik,Inppl1,Phox2a,Wwox,Tmem116,Etf1,Nup98,Spon1	Th1	Hi-C	24067610	Acer3	11498
1680	chr5	145620474	145636764	145635451	N	NA	NA	Cyp3a59,Sdk1,Stard13,Hnrnpd,1700123K08Rik,1700007G11Rik,Zfp498,Slc7a1,Pds5b,Tgoln1,Elmod3,Retsat,Tmprss11d,Trrap,4933438B17Rik,Tmem132c,Gm20187,1700007B14Rik	Th1,ESC	Hi-C,ChIA-PET	24067610,21685913	Cyp3a16	150751
1203	chr19	9953686	9960900	9954650	Y	NA	Fth1	Dock8,Ndufb8,Sec31b,Poll,Dpcd,Trim8,Slc22a27,4933407H18Rik,Fdft1,Syt7,Btaf1,Ltbp3,Rdh13,Rnf187,Butr1,Cybasc3,Dak,Ms4a2,Papss2,Nanos1,Atl3,Asrgl1,Pdpr,Cep97,Rab3il1,Gm16675,Fth1,Bcan	Th1,NSC	Hi-C,ChIA-PET	24067610,24213634	Fth1	21803
273	chr10	60273003	60274803	60273631	Y	NA	Psap	Cdh23,Neurog1	Th1	Hi-C	24067610	Psap	2825
384	chr11	23062227	23068528	23067876	N	NA	Fam161a	Commd1,Usp34,Foxi1,Prkci,Noc3l,Ugp2,Fam20a,Atp9b,Mfn1,Cct4,Fam161a,Xpo1,Nipal4,Tekt3,Egfr,Rel,5730522E02Rik,Asb3,Tet2,Gpx4,Ppp1r12b,Dnajc13,Esrrb,Gopc,Nop58,Snrpg,4930444M15Rik,Gle1,Rps3,Tex14,Rfx7,4930509E16Rik,Pdia4,4921513D23Rik,Mir484,Pwwp2b,Top2a,Chek1,Abhd1,Glyr1,Ubn1,Slc16a10,Jmy,Snrpd3,1110038D17Rik,Slc3a2,Atad2,Psmc5,Ftsj3,Ltbp4,Cherp,Sox12,Ctbp1,Ncstn,Copa,2810008D09Rik,Tuba1c,Zfp36l1,A…	Th1,ESC,NSC	Hi-C,ChIA-PET	24067610,24213634	Fam161a	48840
978	chr17	28506213	28507772	28507142	N	NA	Fkbp5	Mdga1,Magi3,G630090E17Rik,Fancc,Fkbp5,Axin1,Atxn1,4931414P19Rik,Tmem90a,Trp53bp1,Grip2	Th1	Hi-C	24067610	Fkbp5	20101
546	chr12	79993264	79995674	79994424	N	NA	NA	Fntb,Rad51l1,Ylpm1,Ttll5,Lace1,Catsperb,Copz1,Blmh,Prkar2b,Sypl2,Slc43a2,Krtap31-2,Immp2l,2310015A10Rik	Th1	Hi-C	24067610	Zfp36l1	117339
146	chr1	60592429	60602746	60599517,60596624	N,N	NA;NA	Raph1	Nbeal1,Raph1,Kif1c,Inca1,Cd28,Ctif,Pard3b,9430031J16Rik,Lnp,Cope,Ddx49,Slc5a4b,Vax1,Asb1,Ino80d,l7Rn6,Map4k4,Inpp1,Cyp20a1,1700025G04Rik,Zfp704,Snrnp40,Zcchc17,Ankrd44,Cdk15,Ica1l	Th1	Hi-C	24067610	Raph1	25664
1318	chr2	27565029	27566496	27565573	N	NA	Wdr5	Vav2,Pla2g4e,Olfm1,Acvr1c,Tmem39b,Mob3b,Pola2,Slc22a20,Fbn1,Ctcfl,Col5a1,Eng,Fkbp6	Th1	Hi-C	24067610	Wdr5	49882
1675	chr5	142370597	142372914	142372109	N	NA	Foxk1	Rpap2,Golga3,Cit,A230051G13Rik,Apobr,Cln3,Lrrc8d,Dgkh,Actb,Cops4,Eif4ebp2,2210015D19Rik,Urgcp,Foxk1,C330006K01Rik,6430527G18Rik	Th1,ESC	Hi-C,ChIA-PET	24067610,24213634	Foxk1	28583
567	chr12	87397981	87400727	87398236	N	NA	Sptlc2,Alkbh1,1810035L17Rik	NA	NA	NA	NA	Sptlc2	9751
2242	chr9	96436783	96439085	96438042	N	NA	Rnf7	Zfp292,2610002I17Rik,1700048O20Rik,Fam198a,Dopey2,Tfdp2,Rasa2,Taok3,Auts2,Slc9a9,Atp1b3,Vipr2,Cish,Rbm6,Rnf7,Dag1	Th1	Hi-C	24067610	Rnf7	39510
1211	chr2	116974872	116977317	116975802	N	NA	NA	Abhd12,Zcchc3,6820408C15Rik,Pde11a,Rnf25,Bcs1l,Zfp142,Slc12a6,Pax6os1,Ccdc141,Frmd6,Kif16b,Hipk3,Spred1,Nup54,Ier5,Rpl32,BC055324,2810422O20Rik,H3f3b,Rprd2,Atp13a1,Nucks1,Lsg1,Hsp90b1,BC030307,Cox10,Ndufa4,Nrbf2,Ppp6r3,Psmd3,Meis2,Hao1,Olfr1045,3110021A11Rik,Erc1,Smyd5,Pitpnc1,Prr11,Fam33a,Ddx39b	Th1,ESC,NSC,NPC	Hi-C,ChIA-PET	24067610,24213634	Spred1	144133
271	chr10	60259400	60261767	60260751	Y	NA	Chst3,Psap	Chst3,Hdac3,Rell2,Utrn,Cpsf6,Psap,Cdh23,Slc29a3,Nisch,Lims1,Ascc1	Th1,ESC	Hi-C,ChIA-PET	24067610,24213634	Psap	15861
475	chr12	112098259	112101663	112101250	N	NA	Aspg,Kif26a	Rin3,Eml1,Rcor1,Traf3,Ckb,Adssl1,Siva1,Lphn1,Fam38b,Aspg,Fam164c,Acyp1	Th1	Hi-C	24067610	Aspg	5020
14	chr1	119298761	119304303	119302602,119300035	Y,N	NA;NA	NA	Rhbdd1,Clasp1,Ncoa2,Pbx1,Wasl,Inhbb,Tgif1,Rnf220,Kbtbd2,Hist1h1c,Adcy9,Rraga,Hhat,Dnaja1,Rfx3,Faim,Tmem116,Erp29,Dgkd,Rrp1b,Hsf2bp,Npm1,Map2k2,Fhl4,AI597468,Ppcdc,Tcf7l2,2700050L05Rik,Usp48,Asap1,Kdm3b,Mir290,D7Ertd143e,Zswim3,Acot8,Slc22a15,Naa38,2700029M09Rik,Rplp1,Tex14,Tspan15,4930441O14Rik,Cpsf6,Ugcg,Brd1,Slc25a12,Jarid2,Rnu11,Snx6,Ctbp2,Ing2,Tuba1b,Ptpn4,Ulk3,1110001J03Rik,Esrp1,Mgat2,Rpl36…	IPSC,Pre-IPSC,Th1,ESC	4C,Hi-C,ChIA-PET	24035354,24067610,24213634	Inhbb	117945
1533	chr4	10967397	10968358	10968204	N	NA	Plekhf2	NA	NA	NA	NA	Plekhf2	39261
1471	chr3	51331978	51342842	51333418,51340780	Y,N	NA;NA	Elf2	Ccrn4l,Plk4,Elf2,Camk2d,Pcmt1,Spnb2,4930583H14Rik,Car3,Naa15,Arhgef26,Alk,Iqcj-schip1,8030462N17Rik,Cdc14a,Gm16517,Tex14,Wscd2,Zfp647,Tmem107,Malat1,Nono,Ddx27,Slc25a40,Dbf4,Zfp521,Gtf2a1,Cit,Gtf3c6,Tagln2,Myst1,Sarnp,Ormdl2,Hist1h4a,Hist1h1a,Stmn1,Msh5,Snord104,Eif4a2,Lsm2,Rpl36al,Mgat2,Slc38a2,Rpl37a,Glul,Pim3,Ppia,Atp5b,Mrpl4,Polr2a,Dbnl,1110019D14Rik,2610001J05Rik,Vps37c,Hist4h4	Th1,NPC,ESC,NSC	Hi-C,ChIA-PET	24067610,24213634	Elf2	5991
75	chr1	170109761	170111154	170110442	N	NA	NA	Pbx1,Rgs7,Tmem108,Esrrg,Kifap3	Th1	Hi-C	24067610	Uap1	63792
2192	chr9	44473466	44481557	44479326	N	NA	Bcl9l,Cxcr5	Tmem25,Ift46,Atp5l,Ube4a,Amica1,Gm10684,D930015M05Rik,Cry2,Tnfsf11,Bcl9l,Phldb1,Cd3d,Cd3g,Ccdc84,Mbd3,Mex3d,Sdk1,Pafah1b2,Zfp280d,Mll1,Pex11b,Rbm8a,6330549D23Rik,Tmprss13,Golga2,Dnm1,Lrrc8d,Cbl,Ccdc153,Pdzd3,C230081A13Rik,Galr2,Srp68,Adipoq,Cxcr5,Ddx6,Rpl3,Ghitm,Mapk3,Dhrs4,Dusp28	Th1,ESC,NSC	Hi-C,ChIA-PET	24067610,24213634	Bcl9l	17579
51	chr1	152679563	152683470	152682579	N	NA	NA	Nmnat2,Reln,Hmcn1,B4galt5,Lamc2,Park2,Depdc5,Rgl1,9830132P13,Zranb3,Pla2g4a,Sap30bp,Nr5a2,Dcaf6,Tsen15	Th1	Hi-C	24067610	Rgl1	54452
885	chr15	97575934	97577712	97576842	N	NA	NA	Bcas3,Rhobtb3,Stat1,Prkaa1,Enthd1,Alg12,Arid2,Amigo2,Fam113b,Prph,Itch,Shank3,Hdac7,Fchsd2,Nucb1,Abcc6,Slc4a8,Tcof1,Grb2,Ip6k1,Hsf1,Trmu,Plxnb2,Fam116b,Mll2,Selenbp1,Coro2a,Tpst2,Elf1,Taf2,Grk4,Pinx1	Th1,ESC	Hi-C,ChIA-PET	24067610,21685913	Rpap3	128110
1421	chr3	121649635	121651012	121650313	N	NA	NA	NA	NA	NA	NA	Slc44a3	117291
199	chr10	117905625	117913255	117906200	N	NA	NA	Mdm2,Ggt5,Irak3,Fabp7,Ptpre,Vipr1,Lyzl4	Th1	Hi-C	24067610	Rap1b	59651
1572	chr4	136133311	136136550	136135001	N	NA	Id3,E2f2	Tsc22d1,Cyb5r4,Zfp207,Gm10190,Arhgef33,Hp1bp3,Prkcz,Nampt,Hexim2,Id3,Rbm15,Rnf165,Taf4a,4921531C22Rik	Th1,NSC,NPC,ESC	Hi-C,ChIA-PET	24067610,24213634	Id3	7272
1969	chr7	67848934	67849896	67849317	Y	NA	NA	Lass3,Pxdn,Xylt1,Igf1r,Fam169b,Prpf4,Cdc26,Ptplb,Rnu11,Pfdn2,Nit1,Svip,Ldb1,Rreb1,Adc,Hira,Mrpl40	Th1,ESC	Hi-C,ChIA-PET	24067610,24213634	Igf1r	102361
1598	chr4	33270080	33290295	33289401	N	NA	Pnrc1,Rngtt	Map3k7,Rragd,Park7,Tex10,Lars2,Mms22l,Ankrd6,Ube2j1,0610043K17Rik,Rngtt,March1,Plekhf2,Gabrr1,Pm20d2,Cachd1,Mob3b,Myo16,Mir190b,Tpm3,1700094D03Rik,Ndufb6,Frmpd1,Mdn1,Srsf12,Fggy,4930471M23Rik	Th1	Hi-C	24067610	Rngtt	20016
882	chr15	97174583	97176861	97175134	N	NA	NA	Tmem117,Col2a1,Tmem106c,Lemd3,Gng2,Samd12,Arid2,Slc38a4,Olfr288,Spats2,Phldb1,Ank,Fbln1,Prph,Cabyr,Ttc39c,Pgcp,Zfp623,Tsta3,Kif3b,Itln1,Phf21b,Rnd1,Ddx23,Fam105a,Ano6,Olfr286,Pafah2,Banp,Mkl1,2410076I21Rik,Tuba1b,Slc38a10,Grik1	Th1	Hi-C	24067610	Fam113b	70246
1994	chr7	83842237	83843705	83842953	N	NA	Mesdc1,Mesdc2	Vmn2r59,Arnt2,Slco3a1,E430016F16Rik,Mki67,Klk1b1,Igf1r,1700026D08Rik,Jakmip3	Th1	Hi-C	24067610	Mesdc1	40636
744	chr14	31933675	31936907	31934332	N	NA	NA	Kpna3,Ebf2,Lpin2,Adarb1,Tcp11l2,Rmnd5b,Nhp2,Lrrc16a,Itih1,Itih3,Pbrm1,Kcnma1,Ankrd28,Enox1,Wdtc1,Hs6st3,Fam167a,Oxnad1,Dph3,1700112E06Rik,C1ra,Gm11762,Olfr736	Th1,ESC	Hi-C,ChIA-PET	24067610,24213634	Ankrd28	103260
269	chr10	59920200	59921916	59921265	Y	NA	Dnajb12,Ddit4	Sh3rf3,Lrrtm3,Ctnna3,Kcnn3,Ddit4,Bad,Bcan	Th1,ESC	Hi-C,ChIA-PET	24067610,24213634	Ddit4	29854
1229	chr2	129581390	129583187	129582224	N	NA	Sirpa	Accs,Ralgps1,Mal,Abhd14b,Abhd14a,Pcbp4,Syp,Cacna1f,Tanc1,Tspan18,Sirpa,Gm13483	Th1	Hi-C	24067610	Sirpa	9652
578	chr13	107675452	107677542	107676644	N	NA	NA	1700006H21Rik,Zswim6,Ndufaf2,Fam172a,Col4a3bp,Slc17a8,Plekhh2,Osbp,Pik3r1,Pde4d,Chmp4c,Csrnp2,Myd88,Acaa1a	Th1,ESC	Hi-C,ChIA-PET	24067610,24213634	AI197445	205630
1513	chr3	98271746	98274104	98273015	N	NA	Hmgcs2	Mab21l3,D930015E06Rik,Notch2,Dclk2,Pde4dip,Sec22b,Oxct1,Fbl,Zfp697,Arpm1,Mynn,Acp6,Tspan5,Pigk,Hmgcs2,Plekhm3,Hltf,Ahcyl1,Map3k1,Vav3,Gm136	Th1,ESC	Hi-C,ChIA-PET	24067610,24213634	Hmgcs2	6327
1913	chr7	12960635	12963417	12961958	N	NA	Rps5,2310014L17Rik,Zfp324,Zfp446,Slc27a5,Zbtb45	Sbf2	ESC	ChIA-PET	24213634	Zfp324	2447
209	chr10	121504901	121509839	121505245,121507181	N,N	NA;NA	Rassf3	Irak3,Tmbim4,Ppm1h,Gli1,Prdm1,Tbk1,Tub,Gns,Xpot,D630037F22Rik,Pcdh15,Rassf3,Alkbh7,Slc31a1,Fkbp15,C1galt1,Cryba4,Tex14,D4Wsu53e,Cenpv,Sars,Zfand2a,Hip1,Skp1a,D6Wsu116e,3110002H16Rik,Cacng8,Pnn,Krit1,Ankib1,Gls,Nars,E330009J07Rik,Tceb1,D030040B21Rik,Nav3,Tle2,Spnb4,Fam133b	Th1,NSC,ESC	Hi-C,ChIA-PET	24067610,24213634	Rassf3	28651
457	chr11	95609956	95611348	95610540	N	NA	Ngfr	Usp43,Rpa1,Mycbpap,Fam117a,Slc35b1,Slc39a11,Ttyh2,Ube2d2,Mocs3,Dpm1,Slco1a5,Ube2b,Gm11190,Spop,Hoxb9,Mir196a-1,Abi3,Gngt2,Igf2bp1,Hdac1	Th1	Hi-C	24067610	Ngfr	22258
998	chr17	47045409	47047279	47045947	N	NA	Ubr2	1700061G19Rik,Polq,Ubr2,Usp49,1700071M16Rik,Pla2g7,Trerf1,Pgc,Tbc1d5	Th1	Hi-C	24067610	Ubr2	34877
845	chr15	75395243	75397815	75396865	N	NA	9030619P08Rik	Dock9,9030619P08Rik,Mgat5b,Fhit,Smug1,Tab1,Rbfox2	Th1	Hi-C	24067610	9030619P08Rik	34014
1027	chr17	83196490	83198296	83197466	N	NA	Pkdcc	Dmgdh,Tiam2,Cox7a2l,Perp,Gm19689,Daam2,Dazl,Crim1,Pkdcc,Klraq1,Plekhh2,1700106N22Rik,Mta3,Tbc1d5,Dlgap1,Ttc39d	Th1,NSC	Hi-C,ChIA-PET	24067610,24213634	Pkdcc	16987
2134	chr9	102709005	102711130	102709938	N	NA	Amotl2	Plscr5,Slc9a9,Olfr346,Nhlh2,Gm5627,Glb1,Amotl2,Trf,Topbp1,Cpne4	Th1	Hi-C	24067610	Amotl2	6674
849	chr15	77342262	77345464	77343780	Y	NA	Rbfox2	Rbfox2,Myh9,March1,Lmf2,Ncaph2,Rbm15,Malat1,Poldip3,Rnu12,Slc25a28,BC037704,Ftl1,Cdk2ap2,Pitpnm1,Atf1,Aff1	Th1,ESC,NSC	Hi-C,ChIA-PET	24067610,24213634	Rbfox2	35209
930	chr16	49803406	49805776	49804270	N	NA	Cd47	Cd47,Morc1,Itsn1,Cryzl1,Lhx2,5730508B09Rik,Cmtm7,Strn3,AU021063,Acvr1b,Bbx,H2-T23,A930015D03Rik,Sidt1,Gcfc1	Th1	Hi-C	24067610	Cd47	49878
246	chr10	3716602	3719767	3718299	N	NA	Plekhg1	Epm2a,AI314180,Themis	Th1	Hi-C	24067610	Plekhg1	20610
1871	chr6	88066627	88071933	88071231	N	NA	Rpn1	Ntf3,Capza2,Mark3,Oat,Alox5,Wnk1,Ctif,Cand2,Sec61a1,Bahcc1,Plxdc1,Cdhr3,Setd5,Rab43,Gm5577,H1fx,Ptprn2,Cntnap5c,Eefsec,Itpr2,Exoc4,Ccdc48,8430410A17Rik,Ppard,Lpar5,Rpn1,Frmd4b,Rad18,Uba3,Rab7,Gm1965,Flnc,Ttc26,Pcgf2,Psmb3,Atg10	Th1	Hi-C	24067610	Rpn1	12540
2238	chr9	94473160	94474830	94474086	N	NA	NA	Mto1,1190002N15Rik,Slc9a9,Ppan,Angptl6,Atr,Tbc1d4,Ppp2r3a	Th1	Hi-C	24067610	1190002N15Rik	63251
1505	chr3	94821074	94822179	94821521	N	NA	Cgn,Pogz	Tnik,Stx8,Wdr47,Ttll7,Pogz,Gm4349,Arnt,Pde4dip,Zfp687,Esyt2,Selenbp2,Nup210l,S100a10,Riiad1,Celf3,4930406D18Rik,Tnfaip8l2,Notch2,Snx27	Th1,ESC,NPC	Hi-C,ChIA-PET	24067610,24213634	Pogz	15388
1065	chr18	35885801	35890813	35889147	Y	NA	NA	Ube2d2,Cxxc5,Gm10125,Runx1,Matr3,Iqch,Clpx,Ecscr,Lgals12,Hrasls5,Rabggtb,Ube2b,Fzd5,Nus1,Eapp,Mtf2,Traf7,2610019E17Rik,Vps37d,Npm1,Usp32,Ppp3r1,Rgs19,Tex14,Gm15441,Txnip,Kcnk5,Ubr4,Suv39h1,Col4a3bp,Polk,Pxmp2,Pole,Axin2,Lrch4-sap25,Sema3g,Camkk2,Ptplad1,Alpk3,Pold2,Ppp1r10,Mrps18b,Alyref2,Ccnk,Setd3,Snapc1,Tatdn1,Ndufb9,Hdac2,G3bp2,Plk5,Cdc23,Tpx2,Gm15800,Ctnna1,Pias2,Vps72,Hpd	Th1,ESC,NSC	Hi-C,ChIA-PET	24067610,24213634	Cxxc5	55983
1872	chr6	88074104	88076447	88075243	Y	NA	Rpn1	Bahcc1,Plxdc1,Cdhr3,Setd5,Rab43,Gm5577,H1fx,Ptprn2,Cntnap5c,Eefsec,Itpr2,Exoc4,Ccdc48,8430410A17Rik,Ppard,Lpar5,Rpn1,Frmd4b,Rad18,Uba3,Rab7,Gm1965,Flnc,Ttc26,Pcgf2,Psmb3,Atg10,Sar1a,Tex14,Jak1,Ints6,4931440J10Rik,F630043A04Rik,Mrp63,Gm5464,Dpysl2,Homer1,Tor1b,2310003H01Rik,Slc22a5,Smurf2,B330016D10Rik,Dennd4a,Tpra1,1700019G24Rik,Dync1i1,Sept9,Etfa,Alg1,2210021J22Rik,Prdm11,Zcwpw1,Mepce,Nfxl1,Cnbp…	Th1,NSC,ESC,Ter119	Hi-C,ChIA-PET,Capture-C	24067610,24213634,24413732	Rpn1	8026
1498	chr3	84314100	84315981	84315039	N	NA	NA	Tlr2,D930015E06Rik,Trim2,4930422G04Rik,Fhdc1,Arfip1,Tmem154,Kif1b,Pet112l,Mtap9,Fgg,Mnd1,Gm6525,Trappc9,Camk2d,Pogz,Ccna1,Rnf13,Mtap7,Cct5,Fam173b,Bccip,Uros	Th1,ESC	Hi-C,ChIA-PET	24067610,24213634	Trim2	93223
739	chr14	25225676	25227621	25226698	Y	NA	NA	Polr3b,Slmap,Fam35a,Stc1,Mtss1,Cdkn1b,Gbe1,Zmiz1,Zcchc24,Rnf10,Pop5	Th1,NSC	Hi-C,ChIA-PET	24067610,24213634	Zmiz1	231564
564	chr12	86823157	86825049	86824335	N	NA	NA	Zfyve1,Clk1,Spop,Pfkfb4,Cnot2,Rnf8,Rev1,Fbxo6,Gm5577,H1fx,Rpl10,6430527G18Rik,2610035D17Rik,Tsku,Alg8,Hist1h3i,Hist1h1b,Smarcad1,Usp16,Aldoa,BC017647,Fancf	Th1,ESC,NSC,NPC	Hi-C,ChIA-PET	24067610,24213634	6430527G18Rik	59765
2108	chr8	69398985	69400554	69399753	N	NA	Gm10033	Adam32,Clcn3,Mast4,Htr4,Fto,Tmem192,Pigv,Sncb,March1,Tom1,Rpl21,D130040H23Rik,Gm10033,Atp9a,Bend4,Zzz3,Tti2,Nploc4,Gmppa,Asb5,Zfp866	Th1,ESC	Hi-C,ChIA-PET	24067610,24213634	Gm10033	3441
259	chr10	44598424	44609123	44599338	N	NA	NA	Scml4,Bend3,Prdm1,Lims1,Sh3rf3,Ascc1,H60c,Utrn,Hcfc2,Ptprk,Armc2,Edar,Fam103a1,Mll1,Sobp,Ccdc138,2010111I01Rik,Pwp1,Ocln,Mtap7,Lin28b,1810034E14Rik,Cdc14b,Tcf20,Ccdc39	Th1	Hi-C	24067610	Prdm1	139737
1688	chr5	147834341	147836513	147835186	N	NA	Pomp	Trim33,Slc44a5,Flt1,Slc46a3,Ankrd17,Actl6a,Auts2,Clstn1,Tmem233,Mad1l1,Pomp,Stard13,Uba6,Hist1h1d	Th1,ESC	Hi-C,ChIA-PET	24067610,24213634	Pomp	24115
1854	chr6	72276914	72278124	72277697	N	NA	Atoh8	Arhgap25,Grb7,Cep250,Anapc2,Grin1,E130003G02Rik,Tmem210,Lrrc26,Tnpo3,Mgll,Elmod3	Th1	Hi-C	24067610	Atoh8	41337
948	chr16	91446092	91448138	91447399	N	NA	Il10rb,Ifnar1	NA	NA	NA	NA	Ifnar1	37077
1093	chr18	5157682	5164557	5160127,5162872	N,N	NA;NA	NA	4833419F23Rik,Mtpap,Lama3,Gm10125,1700091E21Rik,Zfp697,Osbp2,Zeb1,Slfn1,Kif20a,Brd8,Zfp438,Tmem107,Hes6,Marcks,Hnrnpl,Cdc42bpb,2510009E07Rik,Anp32b,Ppm1d,Adcy6,Nes,Rab5c,Atrnl1,Adc,Kng1,A330093E20Rik,Sord,Cdk14,Limd1,Klf6,Hist1h4h,Parp16,Gars,Hmgb2,Traf4,Hist1h1b,Serpinb6a,Nqo2,Arpp19,Ccnd1,Gm14005,Ier2,Ell,Rap1b	Th1,NSC,ESC,NPC	Hi-C,ChIA-PET	24067610,24213634	Svil	111093
1644	chr5	105975033	105976741	105975872	N	NA	NA	Scaf11,Lcorl,Naa25,Auts2,5830403M04Rik,Tmem150c,Dspp,4930428O21Rik,Ccdc60,Atp8a1,Zfp326,Arhgap24,Lrrc8c,Rnf165,Barhl2,Cmklr1,Palld,Gabrb1,Anks1b,Cog5,Pdgfra	Th1	Hi-C	24067610	Zfp326	98465
1991	chr7	80422069	80423756	80423166	N	NA	Fes,Furin	Fbxo44,Fbxo6,Dad1,Abhd4,Zbtb20,Zfp688,Nap1l4,Blm,Mesp2,Gabra5,Stim1,Iqgap1,Sh3gl3,Cox18	Th1,ESC	Hi-C,ChIA-PET	24067610,24213634	Furin	16638
2072	chr8	36456655	36468679	36457896	N	NA	6430573F11Rik	Gm2694,Dlc1,Rbpms,B930018H19,Nudt2,Tusc3,Arhgap6	Th1,ESC	Hi-C,ChIA-PET	24067610,24213634	6430573F11Rik	20512
1552	chr4	129794686	129796700	129795295	Y	NA	Ptp4a2	Actr3,Hdac1,Ift57,Col16a1,Nadk,Wbscr27,Cldn4,Klhl20,Ankrd45,Rnf4,Ppp3cb,1810062O18Rik,Sdccag3,Pmpca,Gm5129,Dnajb6,Rab1b,Whamm,Ezh2,Ddx5,Ccdc45,Sgpl1,Fam83g,Slc5a10,Pop5,Cnot8,Ces1g,4930474H20Rik,Sec22a,Ticam2,Htt,Ctdnep1,Rai12,Hist1h1a,Hist1h4a,Hist1h3a,Ptp4a2,Serinc2	Th1,ESC	Hi-C,ChIA-PET	24067610,24213634	Ptp4a2	23779
635	chr13	43905837	43911485	43907996,43910284	N,N	NA;NA	NA	Gmpr,Jarid2,Cd83,Fam38a,Scn4a,Cage1,Riok1,Gm5134,Vpreb3,Dek,2610307P16Rik,Dbn1,Kcmf1,Itpkb,Ppp2r2c,4933401P06Rik,Thsd7b,Rreb1,Msn,Dip2c,Aak1,Diap3,Aldh5a1,Srek1ip1,Gm5083,Cyp11b2	Th1	Hi-C	24067610	Cd83	120730
482	chr12	16007941	16010335	16009419	Y	NA	NA	Prkg1,Stard5,Il16,Lpin1,E2f6,Dock4,Strn3,Nrxn3,Sytl1,Trib2,Dner,Wnt2b,Zmym1,4930555I21Rik,Plekho2	Th1	Hi-C	24067610	Trib2	191156
396	chr11	3572170	3574299	3573330	N	NA	Smtn	8430429K09Rik,Rnf185,Suz12,Acaca,Fhod3,2700086A05Rik,Hoxa5,Hoxa3,Dhrs7c,1700123M08Rik,Pdp1,Zscan2,Spnb2,Smtn,Tns3,Tmsb10,Gm11428	Th1,NSC	Hi-C,ChIA-PET	24067610,24213634	Smtn	32878
1734	chr5	75403143	75405213	75404224	N	NA	NA	NA	NA	NA	NA	Kit	169774
697	chr13	93237110	93238488	93237925	N	NA	Papd4	Ncor1,Fam151b,Jmy,Alkbh6,Clip3,AI428936,Spock1,Serinc5,Dmd,Cmya5,Papd4,Ubr4,Rbfox3	Th1	Hi-C	24067610	Papd4	44827
425	chr11	72575832	72577924	72576786	Y	NA	Ube2g1	Nlrp3,Ube2g1,P2rx1,Zfp954,Slc36a1,Elp2,Rab11a,4933406G16Rik,Wscd1,Pitpnm3,Ankfy1,Smyd4,Serpinf1,Lig3,Prkg1,Gm12216,Trpv2,Btg2,Frs3,Gm14873,Hhat,Ppp1r15a,Plekha4,Mybl2,Lmnb1,E130308A19Rik,Btbd10,Rnd2,Vat1,Rcc1,Slc41a1,Egr1,Hist1h2an,Hist1h2bp,Ptma,Usp1	Th1,ESC	Hi-C,ChIA-PET	24067610,24213634	Ube2g1	29337
1796	chr6	143146185	143147794	143147024	N	NA	5730419I09Rik,Etnk1	Cbfa2t2,1110051M20Rik,Tpst1,Grip1,Itpr2,Bmx,Gm7457,5730419I09Rik,Olfr9,Alg14,Gm766,March3,Il12a,Itfg2,Tuba3b,Frmd4b,St8sia1,Ralgapa2,Tmcc1,Kcnj8,Etnk1,Scnn1a,Tnfrsf1a,D6Ertd474e,Aldh1l1,Slc41a3	Th1	Hi-C	24067610	Etnk1	19436
975	chr17	26546787	26550502	26547924,26547938	N,N	NA;NA	Dusp1,Ergic1	Cacna1h,Itpr3,Btbd9,Ergic1,Nkx2-5,Mkl1,Atp6v0e,L3mbtl4,Itfg3,Trerf1,Ppm1b,Chka,Upp2,Dusp1,Nle1,Enkur,Thnsl1,Fancc,Tdgf1,Zfand3,Sfr1	Th1,ESC	Hi-C,ChIA-PET	24067610,24213634	Ergic1	11010
816	chr15	38383466	38386099	38384926	N	NA	NA	Dpys,Heatr6,1100001G20Rik,Klf10,Unc13a,Taok1,Ddb2,A330069E16Rik,Snx5,8430406I07Rik,Cpsf7,Sdhaf2,Adc,Tmem203,Ndor1,Bbs2,2010300C02Rik,Gtf3c6,Nrf1,Rpp25,Trip10,Gpr108,2410006H16Rik,Junb,Hist4h4,Tcf25,Agxt2,Pdzd2	Th1,ESC,NSC	Hi-C,ChIA-PET	24067610,24213634	Klf10	82759
2229	chr9	78505453	78509596	78506492	Y	NA	Eef1a1	Chek1,E330016A19Rik,Mto1,Eef1a1,Senp6,Impg1,Clip2,Tex14,4930558J18Rik,1700066M21Rik,Ooep,Tmem100,Gbe1	Th1,ESC	Hi-C,ChIA-PET	24067610,24213634	Eef1a1	23729
1109	chr18	62100597	62102447	62101236	N	NA	NA	Sh3tc2,5430411K18Rik,Inpp4b,Chrm3,Fhod3,Hars,Dnd1,Mbd2,Mir5127,Hmgxb3,Mctp2,Gm7457,St8sia1	Th1	Hi-C	24067610	Adrb2	77512
1676	chr5	142920270	142921749	142920939	Y	NA	Fbxl18,Actb,Fscn1	Tnrc18,Bri3,Heatr3,Fbrsl1,Sppl3,Zfp113,Mafk,Tmem184a,Nf2,Cyth3,Slc9a9,Stap1,Spata1,Tex14,Srpk1,Fscn1,Clrn2,Qdpr,Actb,H2afx,Pfdn2,Klhdc9,Gss,Acss2,Foxk1,Fbxl18,Spice1,Kcnk3,Fam193a	Th1,ESC	Hi-C,ChIA-PET	24067610,24213634	Actb	13546
594	chr13	113422903	113424581	113423960	N	NA	NA	NA	NA	NA	NA	Snx18	193983
1107	chr18	61447727	61449674	61448359	N	NA	Ppargc1b	Esco1,Ctxn3,Slc14a2,Celf4,1700065O20Rik,Slc6a7,Spink13,Gnal	Th1	Hi-C	24067610	Ppargc1b	47296
213	chr10	125368666	125391457	125370211,125389050	Y,Y	NA;NA	Slc16a7	Syt1,Tbc1d15,Fam19a2,Erbb4,Grip1,Tmcc3,Ctnna3,St6galnac3,Tph2,Lrrfip2,Slc16a7,Inpp4b,Ptprr,Gls2,Sept10,Gm5294,Cntn4,Sox6,Tmtc2,Spred1,Msmb,Ncoa4	Th1	Hi-C	24067610	Slc16a7	40131
2035	chr8	123709792	123711183	123710530	N	NA	NA	Ints4,Acta1	Th1	Hi-C	24067610	Rhou	55863
499	chr12	25238568	25242867	25240409	N	NA	NA	Rab10,Coq4,Slc27a4,Pdia4,Zfp786,Ttc15,Ap2a1,Pitpnc1,Gm17746,Kidins220,Id2,1700064M15Rik,Wwp1,Uvrag,Dock4,Btbd9,Hpse,Nuf2,Phactr1,Luc7l2,A930007I19Rik,Slc26a3,Brms1l,Htr7,Tox	Th1	Hi-C	24067610	Id2	142476
1432	chr3	127017309	127026923	127023482	N	NA	NA	Ndst4,Tnr,Igfbp3,Ank2,Arsj,Mast4,Tnni3k,Tmem41a	Th1,NSC,NPC	Hi-C,ChIA-PET	24067610,24213634	Camk2d	420336
1823	chr6	34597680	34616686	34599311,34610666	Y,Y	NA;NA	NA	Agbl3,Exoc4,Nup205,Akr1b8,Pebp4,Copg2,Sorbs3,Kat2b,Sgol1,Plxna4,Cnot4,Col5a1,Adcyap1r1,Antxr1,Glcci1,Lrguk,Rnf41,9330158H04Rik,Tpk1,Man1a,Tex261,Vwf,Fam19a1,Phf20l1,Gnb1l,Sgcd,Raf1,Wdr91	Th1	Hi-C	24067610	Cald1	92758
1547	chr4	128987910	128990797	128989526	N	NA	Adc,Ak2	Ino80,S100pbp,Clic4,Mtap7d1,Adc,Zfp598,Gm9696,Bbx	Th1,ESC	Hi-C,ChIA-PET	24067610,24213634	Ak2	2517
1559	chr4	133115985	133118983	133118004	N	NA	Wasf2	Ppp1r8,Fam76a,Phf12,Phf2,Plec,Chd9,Arid1a,Ahdc1,B230217O12Rik,Fam160b1,Prkcz,Calu,BC027231,Xrn2,AI597479,Tgfbrap1,Sox2ot,Zic5,Rbfox3,Pkm2,Sod1,Mrps18b,Ppp1r10,Ccdc88a,Tra2b,Cecr2,Wasf2,Pnrc1	Th1,ESC	Hi-C,ChIA-PET	24067610,24213634	Wasf2	11650
860	chr15	82416457	82417997	82417373	N	NA	Cyp2d22,Cyp2d11,Cyp2d10,Cyp2d9	Nsmce2,Myc,Ddx17,5031439G07Rik,Olfr282,Actr3b,Bre,Zfyve28,Bdp1,Mei1,Cyp2d22,Arfgap3,Efcab6,Zfpm1	Th1	Hi-C	24067610	Cyp2d10	9263
1347	chr2	37697545	37704511	37703412	N	NA	NA	Pip4k2a,Etl4,Mrrf,Rabgap1,Mir5128,Arhgap15,Rif1,Strbp,Pnkd,Snap47,Alg10b,Zbtb44,Hist1h4b,Slc4a3,Rnu11,Dennd1a	Th1,ESC	Hi-C,ChIA-PET	24067610,24213634	Strbp	50260
2096	chr8	47372773	47388955	47388443	Y	NA	Stox2	Smyd3,Triml1,Snx25,Adam32,Enpp6,Hand2,Csmd1,Large,Ccdc113,Prss54,Stox2,Irf2,Itfg1,C530044C16Rik,Dlgap2,2810404M03Rik,Ttc3,Zfp423,Gm16675,Pbld2,Hnrnph3	Th1,ESC	Hi-C,ChIA-PET	24067610,24213634	Stox2	20425
1570	chr4	136080677	136083991	136081909	Y	NA	Rpl11	1700025G04Rik,E2f2,Aox4,Rab3b,Auh,Slc9a3r2,Tsc2,Nthl1,Tcea3,Pigy,Fchsd2,Mdn1	Th1	Hi-C	24067610	Rpl11	27306
675	chr13	60491315	60492554	60492118	N	NA	NA	NA	NA	NA	NA	Dapk1	109393
1709	chr5	43032516	43045141	43043382,43037851	N,N	NA;NA	NA	Steap1,Gm7854,Kcnip4,Anapc4,Mtf2,Ptpn13,Fam184b,4930513D17Rik,Fis1,C1qtnf7,Atp8a1,Zfp804b,Fzd1,Magi2,Zfpm2,Fbxl5,Cc2d2a,Slit2,Dpp6,Prom1,1700023E05Rik,Grm5,1700066N21Rik,Abl2,Otof,Tmem132d	Th1	Hi-C	24067610	Cpeb2	188322
2153	chr9	122108879	122111055	122110041	N	NA	Snrk	Lyzl4,4930596M17Rik,Abhd5,Arhgef12,Nedd4,Ano10,Snrk,Unc13c	Th1	Hi-C	24067610	Snrk	6211
1032	chr17	83527128	83528169	83527820	N	NA	Cox7a2l	Tnfaip8l1,D17Wsu104e,Ppp4r1,Mta3,Prkce,Nrxn1,Slc22a21,Nedd9,Gm11110,Tubb4a,Rcan2,Arhgef33,Eml4,Cox7a2l,Gtf2a1l,Rsf1,Pou4f1,Dpp9,Msh2,Gm16702,T2,Agbl5,Arntl2,Gale,Ubc,Hist1h4f,E2f4,Exoc3l,Dnajc16,Gch1	Th1,ESC	Hi-C,ChIA-PET	24067610,24213634	Cox7a2l	12795
286	chr10	69410942	69418138	69414953,69412032	N,N	NA;NA	NA	Pcdh15,Frk,Arid5b,Anks1b,Jmjd1c,Trhde,Ank3,Wasf1,Syn3	Th1	Hi-C	24067610	Cdk1	58030
2243	chr9	96738365	96753481	96753082,96752843	N,N	NA;NA	NA	Ap3m2,Atp1b3,Zbtb38,Stt3b,Kdm2b,Nedd4,Tmtc4,2310021P13Rik,Cpox,Stag1,Golga4,Tfdp2,Rasa2,Slco2a1,Etl4,Tipin,Dis3l,Slc9a9,Prkce,Myo5a	Th1	Hi-C	24067610	Rasa2	106862
1814	chr6	28980156	28982478	28981108	N	NA	NA	Grm8,Snd1,Exoc4,9130019P16Rik,Chn2,Nsun7,Nfkb2,Ninj2,Fam40b,Tbxas1,Vmn1r36,Tle4,A430107O13Rik,Nxn,Stk3,Hoxa3,Hoxa5,2700086A05Rik,Tax1bp1,Crhr2,Psmd6,Atxn7,Mical3,Hilpda,Creb3l2,Pde1c,Dctn1,Ptpn4,Tex9,Arid5a,Rbm28	Th1,ESC	Hi-C,ChIA-PET	24067610,24213634	Rbm28	182246
2141	chr9	114977924	114979468	114978530	N	NA	Gpd1l	Atrip,Ccdc51,Ccdc72,Fbxw21,Cmtm8,Gpd1l,Rbms3,Naa25,Cdyl2,Col6a5,Airn,Igf2r,Tbc1d8b,Vps13c,Stt3b,Tti2,Eif5,Usp29,Peg3,Ccdc58,Fam162a,Snhg12,Tex14,Adam10,Vcp,Gtf3c6,Vmp1,Upf3a,5730577I03Rik,Ksr1,Setd4,Auts2,Stac,Drosha,4931440J10Rik,Ints6,Gm15997,Scn5a,Slc9a9	Th1,ESC	Hi-C,ChIA-PET	24067610,24213634	Gpd1l	43937
938	chr16	86816400	86818032	86817450	N	NA	NA	Olfr199,Gm10791,App,Cadm2,Cyyr1,Psg-ps1,4930404A05Rik,Ltn1,Ralgapa2	Th1	Hi-C	24067610	N6amt1	536153
977	chr17	27824510	27827418	27826756	N	NA	D17Wsu92e,Snrpc,Uhrf1bp1	Rnasel,Dcaf10,D17Wsu92e,Zfp414,Pram1,Uhrf1bp1,AI413582,1700001C19Rik,4930471I20Rik,Acss2,Wnt7a,Ndc80,Dpep2,Rnu11,Ipo7,Ahcyl1,Scaper	Th1,ESC,Ter119	Hi-C,ChIA-PET,Capture-C	24067610,24213634,24413732	D17Wsu92e	3968
1668	chr5	124960188	124961452	124960644	Y	NA	NA	Dnahc10,Ncor2,3110082I17Rik,Gpr146,D830046C22Rik	Th1	Hi-C	24067610	Zfp664	97483
850	chr15	77353550	77360536	77359156,77356467	N,Y	NA;NA	Rbfox2,Apol7a	Rbfox2,Atf1,Aff1,Nipal2,Gm10872,Spatc1,Gatsl3,Phb,Tbx3,Wsb1,Mpdu1,Sft2d3,BC037704,Slc25a28,2310068J16Rik,Larp4,Palb2,Dctn5,Nampt,Gtf3c6,Dock6,Tmem161b,Lin9,Top1mt,Lman2l,Plk4,Adk,Ap3m1,Hist1h1d,Rabep2,Tmem131,Atad1,Jund,Tk2,Hist1h1a,Hist1h3a,Hist1h4a,Mrpl1,Ing1,Elf2,Ptms,Tex14,Sep15,Hs2st1,1810055G02Rik,8430429K09Rik,Rnf185	Th1,ESC	Hi-C,ChIA-PET	24067610,24213634	Apol7a	38574
1340	chr2	32513597	32515319	32514527	Y	NA	Fam102a	Abl1,Trappc9,Cnih2,Yif1a,Tmem151a,Lfng,Aff3,Arid1a,Tmem131,Gm3230,Otud1,Ciz1,Uqcc,St6galnac6,Lrsam1,Dab2ip,Fam102a,Rpl12,Pvrl2,Slc2a8,Fnbp1,Spred2,Rbfox1,Eng,Phf12	Th1,ESC	Hi-C,ChIA-PET	24067610,24213634	Fam102a	20040
1410	chr3	115634502	115636873	115635723	N	NA	NA	Unc5c,Alox5,Lce1l,Col11a1,Cdc14a,Agl,Ndufb5,4930443G12Rik,Vav3,Slc2a12,Hiat1,Slc39a8,Pdlim5,Wwox,Pde4dip,Olfm3,Slc30a7,Rtcd1,Utp6,A930005H10Rik,Dph5,Snhg8,Extl2,Rap1gds1,Lrriq3,Mynn,Arpm1,St6galnac5	Th1	Hi-C	24067610	S1pr1	78182
373	chr11	20531277	20533306	20532617	N	NA	Sertad2	Rnf135,Stoml3,Sertad2,Wdpcp,Vrk2,Prune2,Rorc,Cpeb4,Slit3,Aftph,Kif3a,Strn3,Svil,B230209K01Rik,BC090627,Srpk1	Th1,ESC	Hi-C,ChIA-PET	24067610,24213634	Sertad2	9947
835	chr15	67038988	67040690	67039525	Y	NA	NA	Kcnq3,Phf20l1,Wisp1,St3gal1,Trappc9,BC090627,Syce3,Sept3,Tg,Sla,B630005N14Rik,Agpat5,Ankrd46,Ndrg1,Fam168a,Tmem71,Commd7,Npsr1,Asap1,Elovl3,Pitx3,Thada,Zfat,Ncan,Fbln1,Arid2,Brd1,Akap1,Atad3a,2610204G22Rik,Usp51,Gm7325,Ascc3	Th1,ESC	Hi-C,ChIA-PET	24067610,24213634	Ndrg1	69347
356	chr11	110379194	110380773	110380027	N	NA	Map2k6	Map2k6,Chmp6,Abca8a,Abca5,Fam20a,D11Wsu99e,Arhgap44,Axin2,Dynll2,Iqcd,Tpcn1,Arsg,Abca6,Kcnj2,Ddx52,Cltc,Stxbp4,4930405D11Rik,Hnrpll	Th1,ESC	Hi-C,ChIA-PET	24067610,24213634	Map2k6	18349
86	chr1	179835438	179837460	179836921	N	NA	Ahctf1	Igfn1,AI848100,Ahctf1,Rassf3,6330403A02Rik,Vwc2l,Teddm1,Pld5,Tfb2m,Sccpdh,Kcnh1,Car5b,Trim56,Itpr2,Kcnj10,Kcnq3,Pde6d	Th1	Hi-C	24067610	Ahctf1	31423
1330	chr2	30706252	30709713	30707925	N	NA	NA	Supt6h,Lsm2,Hspa1l,Hspa1a,Myom1,Mtap1a,Ambra1,Prrx2,Iqgap1,Tmem192,Rnu11,Ncapg,Ier5l,Rnu12,Poldip3,Ccdc88a,Rbm14,Pomp,Pkn2	Th1,ESC,NSC,NPC	Hi-C,ChIA-PET	24067610,24213634	Mettl11a	98264
1278	chr2	167814056	167816368	167815368	Y	NA	NA	Prex1,Spata2,Rnf114,Dis3l2,Fam65c,Prrc2b,Fmn1,Ppp1r16b,Pcif1,Zfp335,B4galt5,Brd4,Hook3,Phf21a,Sult3a1,4930578M01Rik	Th1	Hi-C	24067610	Ptpn1	115959
696	chr13	9080993	9082857	9081974	N	NA	Larp4b	NA	NA	NA	NA	Larp4b	11048
918	chr16	33332247	33338503	33337417	N	NA	Zfp148	Plxdc1,Zfp148,Kalrn,Nfe2l1,Snx4,Heg1,Git2,Foxa3,Sympk,Raph1,Snx29,Slc12a8,Itgb5,Dlg1,Gdpd5,Iqcg,Myh11,Osbpl11,1700007L15Rik,Tctn1,Hvcn1,Liph	Th1,ESC	Hi-C,ChIA-PET	24067610,24213634	Zfp148	42272
2171	chr9	32564236	32566386	32565427	N	NA	Fli1	Fli1,Flt1,Cdh22,Wdr85,Zmynd19,Slc15a1,Dock3,Rab39	Th1	Hi-C	24067610	Fli1	22868
2151	chr9	122062468	122066830	122065179	Y	NA	NA	Tpcn2,Fam198a,Trim69,Patl2,1700048O20Rik,Snrk,Bckdhb,Trak1,Slc30a6,4930596M17Rik,Lyzl4,Cyp8b1,Kif1b,Wwox,Rbms3,Ccdc13,1300010F03Rik,Limd1,Nedd4,Hhatl	Th1,ESC	Hi-C,ChIA-PET	24067610,24213634	Snrk	50436
2097	chr8	47411019	47415262	47413248	N	NA	NA	Irf2,Scrg1,Sap30,D030016E14Rik,Rwdd4a,Rab33b	Th1,ESC	Hi-C,ChIA-PET	24067610,24213634	Stox2	58671
669	chr13	58446001	58453648	58452886	N	NA	Rmi1,Hnrnpk	Dip2c,Gprin3,Prpf4b,Fbp1,Sgcz,Ntrk2,1700010I02Rik,Tmem135,Fam65b	Th1	Hi-C	24067610	Hnrnpk	43485
1170	chr19	36817820	36819064	36818611	N	NA	Tnks2	Tmem216,Rpp30,Tnks2,A330032B11Rik,Cpeb3,Sorcs3,1500017E21Rik,Hectd2,Kcnip2,Tcirg1,Chka,Fgfbp3,Btaf1,Hells,Alkbh3,Anp32b,Klhl20,5730422E09Rik,Myo1d,1200009I06Rik,Sh3pxd2a,Mtap7d2	Th1	Hi-C	24067610	Tnks2	15168
111	chr1	191268083	191270106	191269697	Y	NA	Nenf	4930465M20Rik,9630028B13Rik,Eprs,Angel2,Nenf,Tmem206	Th1	Hi-C	24067610	Nenf	48012
709	chr13	99844425	99852798	99851152	N	NA	NA	Mrps27,Mtap1b,Naip2,Lrrc16a,Paip1,Ryr2,Ptcd2,Fars2,Lyrm4,Foxd1,Dnahc7b,Rnf150,Cyth2,Lmtk3,Mccc2,Chrm3,Rnf144b,Mast4,Arl15,6430562O15Rik,Chrna7,Cartpt,Bdp1,Iqgap2,5033411D12Rik,Mapre2,Pde8b	Th1	Hi-C	24067610	Mccc2	162841
879	chr15	96748850	96750826	96749769	N	NA	Slc38a2	Wdr70,Slc38a1,Hdac7,Prkce,Ncoa3,Zfp827,Erap1,Fam83h,Lrrfip1,Arid2,Csnk1e,Prpf40b	Th1	Hi-C	24067610	Slc38a2	49152
1273	chr2	167751443	167755358	167754026	Y	NA	NA	Snai1,Gm14005,Cdc25a,Kcnj10,Foxa2,Dhx35,Acta2,Stambpl1,Ralgapa2,Mettl8	Th1	Hi-C	24067610	A530013C23Rik	60235
1261	chr2	165975866	165977941	165977100	N	NA	Ncoa3	Adal,Zscan29,Rbl1,Ubac2,Ythdf1,Yes1,Phf21a,Myo18b,Ncoa3,Sulf2	Th1	Hi-C	24067610	Ncoa3	14696
758	chr14	55146110	55147981	55147081	N	NA	Ap1g2	Wdfy4,Ptdss1,Dhrs2,Dusp4,D14Abb1e,Atp12a,Olfr1508,Tdrd1,Klrc3	Th1	Hi-C	24067610	Ap1g2	39517
1276	chr2	167798507	167801434	167799908	N	NA	NA	Scp2,Rae1,Rbm38	Th1	Hi-C	24067610	A530013C23Rik	107299
2258	chrX	140501002	140502887	140501721	N	NA	NA	Sh3kbp1,Tsc22d3	Th1,ESC	Hi-C,ChIA-PET	24067610,24213634	Tsc22d3	97635
1999	chr7	90301991	90304310	90302725	N	NA	NA	Atp10a,Fah,Adamts20,Olfr711,BC030336,Dlg2,Dgkd,Gabrb1,Eed,March1,Dlx6as1,Zfp14,Zfp82,Hpn,Adamts17,Enpp3,Numbl,Zfand6,Kndc1,Sytl2,Picalm,Adk,9930013L23Rik,Poldip2,Tnfaip1,Cyp4f13,Ccdc83,Atxn10,Tjp1,Erbb2ip,Nr6a1,Dera,Strap,Gab2,Plcl2	Th1	Hi-C	24067610	Crebzf	138471
562	chr12	86810373	86811536	86810944	Y	NA	NA	Snw1,1810035L17Rik,Casp8,Vrk1,Tmed8,Olfr1383,Dock4,Iqcf5,Hira,Uba3,Aldh6a1,Lin52,Ccdc85c,6430527G18Rik,Poldip3,Rnu12,Gm14023,Ckap2l,Mks1,Ccdc112	Th1,ESC	Hi-C,ChIA-PET	24067610,24213634	6430527G18Rik	73278
1366	chr2	67565172	67567556	67565729	N	NA	NA	Csrnp3,Scn7a,Grb14,Stk39,Olfr1104,Kcnh7,Xirp2,Mir882,Plcb1,Cript,Pigf,Btg1,Amotl1,Rnaseh2b,Pcif1,Tnrc6c,2900041M22Rik,Pou5f1,Pcna	Th1,ESC,NSC	Hi-C,ChIA-PET	24067610,24213634	B3galt1	550157
195	chr10	117418558	117419160	117419041	N	NA	Cpsf6	Osbpl8,Gm239,R3hdm2,Bend3,Lass3,D17Wsu92e,Rbpms2,Nup107,Macf1,Mon2	Th1	Hi-C	24067610	Cpsf6	41585
646	chr13	48335962	48337860	48336833,48336813	N,N	NA;NA	NA	Mast4,Pot1b	Th1	Hi-C	24067610	Id4	74535
629	chr13	41225532	41227898	41226682	Y	NA	Elovl2,BC024659	Nedd9,Txndc5,Bmp6,Ofcc1,Gcnt2,Elovl2,BC024659,Bphl,Ripk1,Ankrd44,Abi1,Pdss1	Th1	Hi-C	24067610	Elovl2	5129
1073	chr18	38384123	38385828	38385024	Y	NA	Gnpda1,Ndfip1	Gnpda1,Tnfaip8,Me2,Folr4,Lemd2,Rps14,Lass6,Poln,Myo3b,Pmaip1,Odf2,Dnajc4,Vegfb,Cdh1,Gpr133,Wwc1,Cox6b2,Fam71e2,Pomc,Pcbd2,Catsper3,Ctnna1,Pcdha4-g,Sik2,Ndfip1	Th1,ESC,NPC	Hi-C,ChIA-PET	24067610,24213634	Ndfip1	33147
1949	chr7	37010472	37012182	37011247	N	NA	NA	Odz4,A230057D06Rik,Mir344c,Unc5a,Zfp536,Wdr7,Vmn2r59,Snrpn,Dlg2	Th1	Hi-C	24067610	Tshz3	312354
1662	chr5	122144789	122147008	122145800	N	NA	Ppp1cc	Ctsa,Neurl2,Pltp,9030224M15Rik,Ppp1cc,Hvcn1,Ift81,Limk1,Ccdc63,Orai1,Fhod1,Slc25a14,Pptc7,F12,Tmem120b,Arpc3,Prkcd,Vprbp,Ier5,Paxip1,Adpgk,Rbm33	Th1,ESC	Hi-C,ChIA-PET	24067610,24213634	Ppp1cc	11271
285	chr10	69185059	69196895	69186163,69196616	Y,N	NA;NA	Rhobtb1	Stx7,Ccdc6,Nodal,Ctnna3,4933440J02Rik,Wdfy3,Nav3,Kcnc2,Tbc1d30,Tcp11l2,Igf1,Lama4,Sh3rf3,Ptprr,Slc16a9,Anks1b,Utrn,Rev3l,Arid5b,Fam13c,Stab2,Nkain2,Slc16a10,Grik2,Gcc2,Lin7a,Nr1h4,Atrnl1,Cdh8,6330407J23Rik,Rab36,Rtdr1,Aldh1l2,Ank3,Rhobtb1,Unc5b,Bicc1	Th1	Hi-C	24067610	Rhobtb1	11657
920	chr16	34572415	34575081	34573686	N	NA	NA	Prkdc,Umps,Abcc1,Kalrn,Sox11	Th1,NPC	Hi-C,ChIA-PET	24067610,24213634	Kalrn	58388
1294	chr2	170286404	170290192	170288180	N	NA	NA	Elp4,Eif2ak4,4930529M08Rik,Tshz2,Fndc3a,Sycp2,Pex14,1110051M20Rik,Phf20,Nfe2l2,Hist1h1b,Zfp217,Chchd7,Plag1,Coro1a,Net1,Rbmxl2,Bud13,Zfp259,Ankrd17,Gm9958,Alyref2,Pctp,3200002M19Rik,Adi1,Zfp69,Dem1,Pkig,Zfp385b,Pogk,Ebf4,Grm7	Th1,NSC,ESC	Hi-C,ChIA-PET	24067610,24213634	Zfp217	143729
1153	chr19	23043821	23045882	23044905	N	NA	NA	Trpm3,D19Ertd386e,Crtac1,Kcnj6,Wdr7,Fads2,Pip5k1b,Chrm3,Ndufs4,Klf9,1700028P14Rik,Ptprr,Mamdc2,Tll2,Prune2,Esr1	Th1	Hi-C	24067610	Klf9	95344
1590	chr4	155232699	155237091	155234960	N	NA	Ski,2610002J02Rik	Matn1,Gnb1,AI118078,Ski,Gm17296,Gm17660	Th1,ESC,NPC,NSC	Hi-C,ChIA-PET	24067610,24213634	Ski	10164
281	chr10	68282355	68283585	68282935	Y	NA	Arid5b	Brd1,Zfp7	ESC	ChIA-PET	24213634	Arid5b	3629
2027	chr8	12040910	12042569	12041567	N	NA	NA	Zfp42,Galk2,Grk1,Fam155a,Tnfsf13b,Cmtm4,Atp11a,Gm15350,Gm2694,Cd209e,Dlgap2,Zp3r,Col4a2,Siglecg,Myo16,Spaca7	ESC,Th1	4C,Hi-C	24035354,24067610	1700018L24Rik	200389
1833	chr6	51171783	51174533	51173071	Y	NA	NA	Zfp106,Tbxas1,Chd8,Rerg,St8sia1,C130060K24Rik,Cbx3,Hnrnpa2b1,4930502A04Rik,Cald1,Dfna5,Jazf1,Zfml,Foxp1,Mir129-1,Srcin1,4930544G11Rik,Luc7l2,Cand2,Snx10,2700086A05Rik,Hoxa5,Hoxa3,Gprin3,Antxr1,Plk3,Ube2h,Cpeb3,A330032B11Rik,Gm766,Gm7457,Fam176a,Fgl2,Ccdc146,Tm9sf3,D6Wsu116e,Mir148a,9130221F21Rik,Cnnm3,Cnnm4,Ctdnep1,Rai12,Nubpl,Nfe2l3,5730457N03Rik,Evx1	Th1,NSC,ESC	Hi-C,ChIA-PET	24067610,24213634	Hnrnpa2b1	295361
1736	chr5	75876390	75878374	75877022	N	NA	NA	Srd5a3,Tbc1d14,Gnpda2,Guf1	Th1	Hi-C	24067610	Kdr	100054
1569	chr4	135286324	135289809	135286996	N	NA	Clic4	Clic4,Srrm1,Fam46b,Man1c1,1110049F12Rik,Jhdm1d,Setd7,Cdc42se1,Mllt11,Macf1,Smpdl3b,4930555I21Rik,Kif17,Olfr56,Top2a,A330049M08Rik,Runx3,Mark3,Myh11,Gcat	Th1,ESC	Hi-C,ChIA-PET	24067610,24213634	Clic4	13564
2059	chr8	24402679	24405012	24403492	N	NA	1810011O10Rik	Rassf6,Kcnd2,Enpp6,Gpm6a,Pcm1,Tll1,Psd3,Tpte,Prkdc,Adam5,Zmat4,Stxbp5,Agmo	Th1	Hi-C	24067610	1810011O10Rik	33934
408	chr11	57961298	57964251	57962759	N	NA	Larp1	Larp1,Gemin5,Mrpl22,Igtp,Pnpla1,Pard3b,Armc9,Galnt10,Prpsap2,Purb,Sytl2,Gm12253,Trim58,Cnot8,Ubr1,AV039307,Gpx3,Grb2,E130308A19Rik,Prkca,Slc36a2,Ttc1,Cox10,Pitpna,Inpp5k,Prkdc,Nlgn1,Uqcrc2,Btg2,Mnt,Zfp521,Arl4d,Immt,Fars2,Slc25a39,Wdr82,Myo15,Tmem185b	Th1,NSC,ESC	Hi-C,ChIA-PET	24067610,24213634	Larp1	44813
663	chr13	55189115	55191572	55190138	Y	NA	Fgfr4,Nsd1	Pycr2,Nsd1,4931414P19Rik,Gbe1,Ywhae,4930539J05Rik,Ube2d3,Rgs2,Dock9,Prps2,4930579G24Rik,Etfdh,Ptpn6,Grcc10,9330020H09Rik,Ccnt1,Hexb,Hist1h4h,Msh3,Dhfr,Calm2,Zfp827,Nhlrc2,Dclre1a,Hist4h4,BC068157,Il10rb,Ehd4,Rere,Kcnip3,Zmynd15,Tfrc,Mrpl17,Rps13,Kirrel2,Thap1,Nkrf,Ptma,Spock2,Tial1,Mxd3,Nasp,Tiprl,Rg9mtd2,Mttp,Tbc1d10a,Alyref2,Morf4l2,BC065397,Hist1h4i,Flot2,Dhrs13,Btbd11,Phospho1,Oxr1,Ndrg1,1700…	ESC,NSC,NPC,Ter119,Th1	ChIA-PET,Capture-C,Hi-C	24213634,24413732,24067610	Nsd1	18210
34	chr1	135652873	135660525	135660006	N	NA	NA	Lgr6,Unc45b,1700003F17Rik,Klhl12,Nav1,Ddx59,Dst,Etnk2,Cyb5r1,Ube2t,Rgs6,Tmem183a,Kif18b,Pid1,Syt2,Lad1,Pdcd1,Tnfrsf9,Tns1,Nfasc,Ipo9,Stk36,Xpr1,Cnst,Cd244,Zfp229,Clcn7,Usp40	Th1	Hi-C	24067610	Nav1	67518
610	chr13	37450796	37453753	37452271	N	NA	NA	Ptprr,Ly86,Cage1,Bmp6,Kdm1b,Dek,Slc22a23,Lyrm4,Fars2,Tmem69,Gpbp1l1,Blmh,Fam117a,Tfrc,Hint2,C330018D20Rik,Map3k12,Tarbp2,Txnl1,Hmga2,Ext1,Pcbp2,Spata13,Tmem38b,Elk4,Med25,Xpnpep1,Terf1,Tec,Zmynd8,Fbxo36	Th1,ESC	Hi-C,ChIA-PET	24067610,24213634	Ly86	105451
1900	chr7	120829312	120832377	120831156	Y	NA	Eef2k	Gab2,Polr3e,2010110P09Rik,Vwa3a,Dock1,E130201H02Rik,BC030336,Lrrc28,Zfp395,Eef2k,Echs1,Fam168a,4933427G17Rik,Otoa,Dlg2,Tmem189,Olfr554,Sh3bp5,Tnrc6a,Uqcrc2,Mettl9,Ate1,Zscan29,Tubgcp4,Tas1r1,Nol9,Ppfibp2,Anks4b,Crym,Tusc3,D9Ertd402e,Dak,Ddb1,C77080,Add1,Uck2,Rpl36,C78339,Grina,2010109K11Rik,Prkaca,Gtf2b,Slc2a7,Zfp710,Hist4h4,Ccna2,Polr2a,Gtf2a1	Th1,ESC	Hi-C,ChIA-PET	24067610,24213634	Eef2k	10478
756	chr14	51079105	51085323	51083297,51081257	N,N	NA;NA	Rnase4,Rnase6	AY358078	ESC	ChIA-PET	21685913	Rnase4	5754
1473	chr3	52197038	52200124	52198828	N	NA	NA	Maml3,Itgb3,Rab33b,Mdga2,1810041L15Rik,Nhlrc3,2810046L04Rik,Ppm1l,4932438A13Rik	Th1,NSC	Hi-C,ChIA-PET	24067610,24213634	Foxo1	68213
1231	chr2	131096210	131097798	131096546	N	NA	Adam33,Siglec1,Hspa12b	Siglec1,0610008F07Rik,Hnf4a,Hspa12b,Prnd,Lrrn4,Atrn,Top3a,1700037H04Rik,Gpcpd1,Mre11a,Mir3471-1,Sfi1	Th1,ESC	Hi-C,ChIA-PET	24067610,24213634	Siglec1	9445
432	chr11	76889239	76891064	76890048	N	NA	Cpd	Cpd,Ace,Tmigd1,Blmh,Krt28,1700088E04Rik,Polr2f,Cxxc5,Eif4g3,Corin,Spire2,Gp1ba,Slc25a11,Rnf167,Crk,Hexim2,St6galnac2,Ssh2,Myst2,Gosr1,Efcab5,Mapk13,Nacc2	Th1	Hi-C	24067610	Cpd	42231
812	chr15	36937652	36940038	36938916	Y	NA	NA	Vps13b,Ncald,Mtbp,Ano6,Arid5a,Dmxl1,Patz1,2810008M24Rik,Abi2,Aldoa,Atrnl1,Exoc6,Lamtor2,Ubqln4,BC013529,Slc1a4,Cdk19,Zfp706,Tulp2,Hist1h3g,Tmem223,Nxf1,Cltc,2810006K23Rik,Mphosph9,Hook2,Etv1,C920006O11Rik,Tax1bp1,Snai3,Vac14,Naa30,Smtnl2,Sf3a2,Plekhj1,Nradd,Nbeal2,Gtf3c6,1110008F13Rik,5430405H02Rik,Aph1b,Snhg12,Mst1,Rnf123,Tnpo3,Fam196b,Dock2,Tacc1	Th1,ESC,NSC	Hi-C,ChIA-PET	24067610,24213634	Zfp706	67364
1184	chr19	44898913	44901180	44900582	Y	NA	Fam178a	Myof,Ndufa9,Tll2,Btrc,Pax2,Fam178a,Sorcs1,Cdh4,Aff3,Scd2,Fam43b,Wdr45l,Hif1an,Dnahc7a,Pdlim1,Gmds,Dnmbp,1810063B05Rik,Gm17296,Nckap5l,Mkx,Elovl3,Pitx3,Nrxn2,Erlin1,Sh3pxd2a	Th1	Hi-C	24067610	Fam178a	29939
140	chr1	45871637	45873125	45872079	N	NA	NA	Rbbp5,Tmem81,Cntn2,Rfx1,Wdr69,Fank1,Olfm4,Iqca,Ccdc150,Cryba2,Mir375,Ccdc108	Th1	Hi-C	24067610	Slc40a1	52469
1112	chr18	68496920	68499996	68498349	N	NA	NA	Srfbp1,D18Ertd653e,Adk,Poli,Celf4,Sil1,Trpm3,Rab31,Rab27b,Gpatch2,Fbn2,Afg3l2,Tcf4,Mc2r,Alpk2,Mc5r,Slc1a2,Myo5b,Ccbe1	Th1	Hi-C	24067610	Rnmt	196565
1414	chr3	115814898	115816991	115816055	Y	NA	NA	Ampd1,A930005H10Rik,Dph5,1110032F04Rik,1700013F07Rik,5330417C22Rik,S1pr1,Ubr2,Adh1,Zfp697,BC107364,Pdlim5,Cabp1,Sash3,Xpnpep2,Cd99l2,Mtmr1,Otud7b,Ccdc76,Sass6,Khdrbs1,Zc3h6,Cd2,Rap1a,Il12b,Extl2,Cdc14a,Wdr63,Btbd10,Arntl,Zfp251,Zfp7,Papss1,St6galnac5,Uprt,Gm1720,Spry1,Slc30a7,Pkn2	Th1	Hi-C	24067610	A930005H10Rik	71139
504	chr12	29290364	29291622	29291203	Y	NA	NA	2810011L19Rik,Trim9,Arsa,Rbpms2,Etf1,Ppif,Ppifos,Klf5,AA474331,Lin9,Flna,Pkm2,Rnf17,Myc,Cdc42se2,Syncrip,Hist1h4b,Sall1	Th1,ESC,NSC	Hi-C,ChIA-PET	24067610,24213634	Tssc1	538536
1985	chr7	73593570	73597125	73595461,73596709	Y,N	NA;NA	NA	Neb,Zfp768,E430016F16Rik,Lins,Asb7,Zfp277,Kctd21,Copb1,Slco3a1,1600014C10Rik,Otud7a,Unc5d,Vta1,Capn1,Akap13,Pik3r3,Cdk13,Eif5,Chd2,Rbx1	Th1,NSC,NPC	Hi-C,ChIA-PET	24067610,24213634	Chd2	51824
1137	chr19	12512474	12518507	12518048	N	NA	Dtx4	Apba1,Adss,Ms4a8a,Gm4952,Glyat,Olfr1443,Olfr1442,Jak2,Sorcs1,Atrnl1,Tnik,Olfr1417,Lpxn,Exoc6,Tle4,Gldc,Pdzd7,Sfxn3,Txndc5	Th1,ESC	Hi-C,ChIA-PET	24067610,24213634	Dtx4	10478
315	chr10	93324480	93327707	93325973	N	NA	Elk3	Gm17745,Lta4h,Hmgxb4,Pycr2,4930414L22Rik,Mat2a	Th1,ESC	Hi-C,ChIA-PET	24067610,24213634	Elk3	13321
1349	chr2	44925511	44928572	44927221	N	NA	NA	Ldlrad3,Nebl,Arhgap15,Otop2,Ush1g,Cacnb4,Prpf40a,Phf21a,Zeb2,Zfhx4,Eif4g1,Tnc,Sema4c,Alg10b,Gm13476,Rab1,1700096K18Rik,6530418L21Rik,Vcl,Bahcc1,4930461G14Rik,Hes1,4632415L05Rik,Ggt5,Ing1,Scrt2,Eapp,Clta,A830082K12Rik,Nipbl,Ak7,D14Abb1e,Tex14,Clic1	Th1,ESC,NPC,NSC	Hi-C,ChIA-PET	24067610,24213634	Gm13476	182566
1259	chr2	165953833	165956334	165955019	Y	NA	Ncoa3	Pou5f1,Rtf1,Ncoa3,4922505G16Rik,Cbfa2t3,Lrrc26,Grin1,E130003G02Rik,Tmem210,Raly,Eif3m,Ccdc73,Csnk1d,Slc16a3,Mkl1,Sulf2	ESC,Th1	4C,Hi-C	23747203,24067610	Ncoa3	36303
1304	chr2	180454979	180458310	180456210	N	NA	Slco4a1	B230312C02Rik,Gm6307,Ryr3,Slc12a6,Plekha7,Cdh4,Gata5,Ntsr1,Rapgef4,Traf7,2610019E17Rik,Ttc9c,Hnrnpul2,Fgf4,Klf1,Tial1,Kif26a,Tle3,Aars,Stk32c,Lrrc27,Fzd5,Mtus2,Fem1a,Hist1h4f,Actrt2,Ebna1bp2,Wdr65	Th1,ESC	Hi-C,ChIA-PET	24067610,24213634	Slco4a1	2668
777	chr14	73116364	73118454	73117401	Y	NA	Rcbtb2	Ints6,Rb1,1700012I11Rik,Ebf2,Mapk1,Cysltr2,Itm2b,Hmbox1	Th1	Hi-C	24067610	Rcbtb2	24056
923	chr16	43069314	43086413	43070077	N	NA	NA	Dgkh,Kalrn,Gap43,Poglut1,Robo1,Cxadr,Bckdhb,Tigit,Atp6v1a,Lsamp,Zbtb20,Sidt1,Plcxd2,Maml3,Hdgfl1,Serp2,Atp13a4,BC016579,Mrm1,Dzip3,Trp63,Arhgap31,Ncam2	Th1	Hi-C	24067610	Zbtb20	160871
35	chr1	135661226	135700983	135669344,135673682,135687624	N,Y,N	NA;NA;NA	Csrp1	Syt2,Nav1,Lad1,Pdcd1,Tnfrsf9,Tns1,Nfasc,Ipo9,Stk36,Xpr1,Cnst,Cd244,Zfp229,Clcn7,Usp40,Mgat5,Zranb3,Dyrk1a,Ubr5,Kat2b,Olfr1406,Anxa11,St8sia4,Pla2g4e,5430435G22Rik,Phlda3,Zfand3,Lace1,Myst3,Psmb7,Kif21b,6530439I21,Slit3,Scd2,E030044B06Rik,Slc1a4,Rap2b,Zfp746,Hist1h4a,Bcas3,Psmb2,Nbn,Pafah1b2,Nucks1,Cyb5r1,Igfn1,Tmem9,Crb1,Ncf2,Rab4a,Kdm5b,Csrp1,Camsap2,Bhlhe23,Slc13a4,Fam180a,Pkp1,Shisa4,Tnni1,Ddx…	Th1,ESC,NSC	Hi-C,ChIA-PET	24067610,24213634,21685913	Csrp1	28214
1964	chr7	64047901	64050126	64048780	Y	NA	NA	Otud7a,Trip11,Trpm1,Lrrk1,Furin,Iqgap1,Elf2,Ttc39b,1600014C10Rik,Susd3,Lrrc28,Zfp61,Gpatch1,Prlr,Apba2,Ano5,Chsy1,Evi5,Rint1,Pus7,Psg16,Bckdha,Pmel,Dgka,Stim1,Bag3,Chd2,Tex14,Agpat2,Cdh4,Fiz1,Tnrc6b,Usp47,Rlbp1,Dse,Hgs,Arl16,Klhdc2,Phf21a,Fam134c,Tubg1,Hjurp,Rpl19,Ppil1,Ipmk,Eef1a1,Tmem57	Th1,ESC	Hi-C,ChIA-PET	24067610,24213634	Klf13	108986
2225	chr9	77743658	77747242	77744925,77746421	N,Y	NA;NA	Gclc	NA	NA	NA	NA	Gclc	7293
2146	chr9	121293576	121315488	121297849,121314611	N,N	NA;NA	NA	2700050L05Rik,Ccdc12,Exosc7,Gtf3c6,Cand1,Rnu11,1110036E04Rik,Vipr1,Lyzl4,Ets1,Slc9a9,Ddit3,Mbd6,Dos,Rbms3,Ap3b1,Tln2,Crispld2,Dleu2,Poc1a,Prkce,1110059G10Rik,Csnk1g1,Trak1,Fam198a,Pgd,Cmc1,Rab8b,Ppfia3,Tbc1d10a	Th1,ESC,NSC	Hi-C,ChIA-PET	24067610,24213634	Trak1	51470
1806	chr6	145744563	145747932	145747017	N	NA	NA	Prkce,Itpr2,Polr1a,Dcp1b,Lrmp,Casc1,1700073E17Rik,Dapk2,Erp27,Rapgef6,Gm609,Stk38l,Pparg,Grin2b,Slc39a11,Skap2,St3gal5,Cacna1c,Pde3a,Dach2,Kras,Lyrm5,Otogl,Akap8,Akap8l,Zfhx3	Th1,ESC	Hi-C,ChIA-PET	24067610,24213634	Rassf8	60451
225	chr10	19490469	19508589	19491225,19495409,19504459	N,N,N	NA;NA;NA	NA	Tjp3,Scrn2,Lrrc46,Raet1a,Abcc3,Ankrd40,Il20ra,Map3k5,Cdh23,Ctnnd2,Cdk6,Etnk1,Olig3,Atxn7l3b,Mtap7,Son,Gart,Cul7,Rrp36,Ifngr1,Osbpl1a,Irgc1,Gm20139,Dock2,Irf9,Psme2,Rnf31,Glo1,Pex7	Th1	Hi-C	24067610	Ifngr1	83369
2144	chr9	120690759	120692677	120691379	N	NA	NA	Rock2,Csk,Clasp2,Slc5a4a,Tecta,Acvr2b,Trak1,Ulk4,Ncapg,Mobp,Alcam,Ubap2l,Klhl18,Apoa5,Echs1,Ctnnb1	Th1,ESC,NSC	Hi-C,ChIA-PET	24067610,24213634	Rpl14	119242
1188	chr19	55244174	55245946	55244942	N	NA	Acsl5	NA	NA	NA	NA	Acsl5	7423
1543	chr4	127277971	127279946	127278517	N	NA	BC003266,Gja4	Skint4,Capzb,Hivep3,Cda,Fam131c,Agtrap,Trp73,Zfp37,Col27a1,Gja4,Gjb3,Slc25a40,Cachd1,Kdm4a,Macf1,Eif2c3,Gnal,Camta1	Th1	Hi-C	24067610	Gja4	34032
1930	chr7	145109965	145113157	145111231	N	NA	NA	Ate1,Cox8b,BC024386,Polr2l,Cd151,Tspan4,Efcab4a,Mob2,Klk1b11,Olfr631,Tubg1,Fam134c,Col14a1,Spred1,Ccnd1,Gdpd5,Fign,Rpl41,Zc3h10,Mier1,Ahcyl1,Atp5c1,Kin,4931414P19Rik,Sorcs1,Gm15997,Abcf2,Dhcr7,Sytl2	Th1,NSC	Hi-C,ChIA-PET	24067610,24213634	Ccnd1	170040
388	chr11	30228072	30269634	30268235	N	NA	Spnb2	Elp4,Stx8,Rabgap1,4930414L22Rik,Mat2a,Eml6,Acyp2,Asb3,Chac2,Spnb2,Ccdc46,Tsc22d1,4930505A04Rik,Adcy5,Helz,4933430M04Rik,Psme4,Maml1,Gm11426,Atp6v1h,Cpeb4,Adamts2,Blmh,Atxn1,Vwc2,Vps13a,Rtn4,Sall1,E130102H24Rik,0610043K17Rik,Galc,Tex14,Snhg3,Hist1h2bc,Hist1h2ac,Plvap,Frmd4a,Gm5134,Tubb2b,Ubn2,Cdt1,Sp1,Marcksl1,Ywhag,Gfpt2,Gne,Prkcsh,Elavl3,Gm16039	Th1,ESC,NSC	Hi-C,ChIA-PET	24067610,24213634	Spnb2	8300
348	chr11	102371949	102377496	102376028,102376003	N,N	NA;NA	Slc4a1,Slc25a39	Slc4a1,Slc25a39,Hist1h4b,Atp2b1,Mrps36,Cdc14a,Txn1,Tuba1b,Trp53inp1,Hira,Mrpl40,1110036E04Rik,Stk25,Myeov2,AI597479,Tgfbrap1,Hist1h3c,Hist1h2bb,Vps45,Traf7,2610019E17Rik,Zp3,Tex14	Ter119,ESC	Capture-C,ChIA-PET	24413732,24213634	Slc4a1	6668
2091	chr8	46889229	46891338	46890408	Y	NA	NA	Fbxo31,Cdc16,Ccdc111,Plcg2,Stox2	Th1	Hi-C	24067610	Irf2	149484
740	chr14	25350270	25384977	25378329	N	NA	NA	Parp2,Tep1,Ctnna3,Stx8,Ccny,Rapgef2,Acbd4,Plcd3,Vdac2,Mllt10,Dnajc1,Enox1,2810008M24Rik,Gm10684,Amica1,Ptprg,Ppp3cb,Zmiz1,Mtmr9,1700112E06Rik,Erc2,Atp8a2,Tmem39a,Poglut1,Il13ra1,Pde6c,E130203B14Rik,Dgkh,4933407H18Rik,Maea,4930572O13Rik,Rnase4,Haus4,Rbm44,Mark2,Rcor2,Gabrb1,Mtmr12,Zbtb7c,Fhit,Sumf2,4930444F02Rik,Cdkl3,Cacna1d,Atp1a3,Cmklr1,Dysf,Fam133b,Wdfy2,Brd7,Pebp4,1500009C09Rik,Plxdc2,Rfc2,Rf…	Th1,ESC,NSC,NPC	Hi-C,ChIA-PET	24067610,24213634	Zmiz1	74208
1786	chr6	136447389	136450366	136449500	Y	NA	NA	Sumf1,Atf7ip,Plbd1,Etv6,Gprc5d,Hmgxb3,Csf1r,Aebp2,Elmod3,Retsat,Edem1,Arhgef3,Mcmbp,Mast3,Opcml,Foxp1,Lrrfip1,F2,Crbn,Trnt1,Pde3a,Kcnj8	Th1	Hi-C	24067610	Atf7ip	68485
369	chr11	20469664	20479698	20477678,20470611	Y,N	NA;NA	NA	Sertad2,Ebf1,Papd5,Rell1,Cnot7,Vps37a,Poldip3,Upf3a,Fam49a,Glo1,Usp53,Psd,Fbxl15,Aftph,Muc4,Cftr	Th1,ESC,NSC	Hi-C,ChIA-PET	24067610,24213634	Sertad2	63555
1036	chr17	84056074	84058567	84057241	Y	NA	NA	5430416N02Rik,Ccdc85b	NSC	ChIA-PET	24213634	Zfp36l2	129380
1233	chr2	135655125	135660482	135659283	N	NA	NA	Snap25,Morn5,Ndufa8,Akt3,Pak6,Zfp831,Ppp2r3a,Pan2,Plcb4,Tfap4,Fth1,Ephb4,Plcb1,Fasn,Lims1,Supt3h,Runx2,Lrfn3,Cul7,Neat1,Rps7,Hist1h1c,Sp1,Gtf3c6,Tfdp2,2810029C07Rik,Mark3,Gtf2a1,Pak7,Cct4	Th1,ESC,NSC	Hi-C,ChIA-PET	24067610,24213634	Plcb4	81348
1690	chr5	149001216	149002986	149002343	N	NA	Gm15408	Pds5b,Sorcs2,Mov10l1,Eln,4930568K20Rik,Pprc1,Ldb1	Th1	Hi-C	24067610	Gm15408	3976
254	chr10	41604161	41605921	41605036	N	NA	NA	Ncoa7,Ppil6,Pcgf2,Psmb3,Srbd1,Copg2	Th1	Hi-C	24067610	Cd164	84661
1325	chr2	30656736	30659965	30658625	N	NA	NA	Phf20,Prrc2b,Rod1,Ier5l,Sec61b,Alg2,Hmgb1,Hipk3,Taf12,Traf2,Mtmr12,Dnmt1,Cabyr,Timm10,Camk2d	Th1,NSC,ESC	Hi-C,ChIA-PET	24067610,24213634	Cstad	61692
1328	chr2	30688870	30694888	30690505,30693274	Y,Y	NA;NA	NA	Dnajb14,1110051M20Rik,Ttc7b,Cnot4,Nup188,Eya2,Mir3089,Sorl1,Spna2,Wdr34,Rbfox3,Magi3,Gm1673,Opn3,Edc4,Nfrkb,Ttll12,Mterfd1,Ptdss1,Hist1h2bf,Hist1h3d,Cstad,Tbc1d24,Evl,Gm16596,4933426M11Rik,Srcin1,Setbp1,Pitpnm2,Banp,Gtf3c6,Ier5l,Jund,Pld1	Th1,ESC,NSC	Hi-C,ChIA-PET	24067610,24213634	Cstad	93826
180	chr1	86496981	86505735	86498124,86504397	N,Y	NA;NA	Ptma	2310035C23Rik,Mtif2,Dlg1,Dis3l2,C130036L24Rik,Ncl,Fam184a,Nppc,Tex14,Urb2,Mir1967,Taf5l,1500009L16Rik,Ptma,Rps16,Tor1aip2,Efhd1,Nrf1,Tm4sf20,Armc9,Frmd5,Upf3a,Gan,Tmem65,Adar,Wnk1,Fam134a,1810031K17Rik,Cul4a,Pcid2,Repin1,Cnot6l,2310022B05Rik,Fam169a,Kndc1,Ubc,Agpat2,Phospho1,Bphl,Fth1,Fam53c,Rbpms2,Sbf2,Dnajc10,Dmc1,Sod1,Trp53inp1,Cdc37l1,9430008C03Rik,Mapkapk5,Cisd2,Vps16,Fam113a,Zc3h6,Acly,Rfwd…	Th1,ESC,NSC,NPC	Hi-C,ChIA-PET	24067610,24213634	Ptma	21001
792	chr14	78731635	78734064	78732802	Y	NA	Dgkh	Hist1h3a,Hist1h1a,Rps6,Smad5,Mgat1,Grcc10,Nlrp12,Tsc22d1,St3gal4,Polr2a,Dbi,3110009E18Rik,Gm5091,Kctd3,Foxi3,H3f3b,Tex14,Ptges3,Strap,Elac2,Atp8a2,Srsf7,Cap1,Ccdc41,4932415G12Rik,Trim59,1190002H23Rik,Cdk13,Clasp1,2900060B14Rik,Deb1,Abca5,Ola1,Diap3,Lsm12,Ccbl2,Lrp8,Calr,Kank3,Ndufa7,Gm4532,Zfp553,Rtf1,Parp1,BC024479,Baiap2,Yipf3,Polr1c,Malat1,Arl4a,Uhrf2,1700086O06Rik,0610009O20Rik,Pcmtd1,Vcl,Kif…	ESC,NSC,NPC,Th1	ChIA-PET,Hi-C	24213634,24067610	Dgkh	6546
2248	chrX	11663809	11667592	11665033	N	NA	NA	Sh3kbp1,Naa10,Renbp,Pik3cb,Cask,Gria3,Mpp1	Th1	Hi-C	24067610	Bcor	412961
167	chr1	71730796	71732461	71731276	Y	NA	NA	Gm8883,Aff3,Spag16,4933417E11Rik	Th1	Hi-C	24067610	Fn1	77625
385	chr11	23147486	23149236	23148400	N	NA	NA	Fam161a,Xpo1,Usp34,Ccdc88a,Aspa,1700093K21Rik,8430403D17Rik,Bcas3,Wdpcp,Map2k4,Olig1,Pdcd10,Gabrb2,Fam149a,Tdrd1,Gm19395,Gm9766,Ehbp1,5730522E02Rik,Eml6,Prrx2	Th1	Hi-C	24067610	Xpo1	106805
2127	chr8	90825118	90826111	90825733	Y	NA	Chd9	Rap1gds1,Taldo1,Fanca	ESC	ChIA-PET	24213634	Chd9	2724
298	chr10	8095251	8097422	8096232	N	NA	NA	Syne1,Tab2,Pex7,Jmjd1c,Sash1,Ksr1,Ust,Foxp1,Mllt11,Gabpb2,Utrn,Pde7b,2010003K15Rik,Sobp,Sugt1	Th1	Hi-C	24067610	Tab2	139128
927	chr16	4585673	4587756	4586822	Y	NA	Tfap4,Glis2,Pam16	Srl,Glis2,Coro7,4930562C15Rik,Tfap4,St6gal1,Nagpa,Phc3,Slx4,Nlrc3,Adcy9,Shq1,Afg3l2,Ankzf1,Atg9a,Glb1l,Zbtb7a,Rnf10,9130011J15Rik,Tmem38a,Pcyox1,Pld3,2310022A10Rik,Fam134a,1810031K17Rik,1700054N08Rik,Zfp592,Pinx1,Ttc25,Hist1h4b,Stard7,Bbs4,Hist1h1d,Fbxo44,Fbxo2,Zscan20,Apeh,Ppp3ca,Zfp386,Hnrnpa0,Fscn1,Aard,Actr1a,Sufu,Mtmr14,Pold2,Klf6	Th1,ESC	Hi-C,ChIA-PET	24067610,24213634	Glis2	6957
82	chr1	177256425	177259901	177258546	N	NA	Akt3	Sphk2,Rpl18,Naa30,Usp46,Clasp1,2900060B14Rik,Olfml2b,Akt3,1700125G22Rik,Ect2,3110040N11Rik,Hist1h1c,Gtf3c6,Rnu12,Poldip3,Tex2,Eif5,Naif1,Slc25a25,Rps17,Srpr,Foxred1,Zfp786,Hist1h1d	ESC,NSC	ChIA-PET	24213634	Akt3	7658
415	chr11	61407443	61413021	61407983	N	NA	Slc47a1	Epn2,B9d1,Aldh3a2,Slc47a2,Slc47a1,Ulk2,Myh10,Ralgps1,Prpsap2,Hlf,Shmt1,Gm1564,Skap1,2310040G24Rik,Akap10,Pik3r5,Cdkl3,Ccdc46,Spop,Rnf130,Rapgef1,Hist1h4i,Prpf19,Ptch2,H3f3b,Rpl19,Tex14,Slc39a6,Elp2,Klhdc5,Dock2,Ppp2r5d,Pex6,Ncoa3,2610035F20Rik,Zic2,Grap,Ccnjl,Efcab5,Rhot1,Unc45b,Slfn5,1700003F17Rik,Acaca	Th1,ESC,NSC	Hi-C,ChIA-PET	24067610,24213634	Slc47a1	29368
441	chr11	79869762	79871989	79870956	N	NA	NA	Nf1,Utp6,Myo1d,Znrf3,Alox15,Abr,Mrpl45,Bin3,Gfi1b	Th1	Hi-C	24067610	Utp6	90398
1072	chr18	38343161	38351824	38350175,38348673	Y,N	NA;NA	Rnf14,Gnpda1	Rnf14,Sil1,Diap1,Ndfip1,Arap3,Mir148a,Gnpda1,Slc37a3,Arhgap15,Kctd1,Slc25a46,Hspa9,Mbd2,Fes,Furin	Th1,NSC,ESC	Hi-C,ChIA-PET	24067610,24213634	Gnpda1	4168
599	chr13	23717071	23718373	23717771,23717878	N,N	NA;NA	Hist1h2bc,Hfe,Hist1h1c	NA	NA	NA	NA	Hfe	6260
916	chr16	32710077	32711184	32710957	N	NA	NA	Zdhhc19,1700021K19Rik,Gnb1l,Ostn,Tnk2,Gm10818,Muc4,Lrch3,Klrb1b,Hspbap1,Dirc2,Hook2	Th1	Hi-C	24067610	Tnk2	65434
1716	chr5	53947578	53949753	53948789	Y	NA	Stim2	Magi2	Th1	Hi-C	24067610	Stim2	48770
115	chr1	191479378	191480797	191480228	Y	NA	NA	Crb1,Nmnat2,Tmem206,Ppp2r5a,Tpp2,Cd247,Slc16a10,Rhot1,Ints7,Traf3ip3,A130010J15Rik,9030224M15Rik	Th1,ESC	Hi-C,ChIA-PET	24067610,24213634	Ppp2r5a	82337
654	chr13	52040385	52042720	52041530	N	NA	NA	Cap2,Osbpl1a,Prkrir,Fgd3,Sema4d,Ror2,Catsper3,A830082K12Rik,Nr2f1,2410089E03Rik,Cks2,Gm266,4921525O09Rik,Ninj1,Iars,Crtc1,Cenpp,Secisbp2	Th1	Hi-C	24067610	Gadd45g	193710
1532	chr4	10964170	10965673	10965278	Y	NA	Plekhf2	1700123O12Rik,Syt16,Esrp1,1110037F02Rik,Sirt5,Myom3,Wwp1	Th1	Hi-C	24067610	Plekhf2	41946
1338	chr2	32506069	32508449	32507247	N	NA	Fam102a	Bcl2l11,Fam102a,Dpm2,Pip5kl1,Dlgap4,4930405A21Rik,St6galnac6,Rere,Nup214,Dnm1,Prnp,Ninj2,Crtc1,Slc25a25,Ttll11,Abl1,Trappc9,Cnih2,Yif1a,Tmem151a,Lfng,Aff3,Arid1a,Tmem131,Gm3230,Otud1,Ciz1,Uqcc	Th1	Hi-C	24067610	Fam102a	26910
1634	chr4	95153248	95155619	95154170	N	NA	NA	Prdm16,Paqr7,Eif4g3,Fggy,Ank2,Tek,Ift74,Nfia,Sf3a3,Eya2,Alad	Th1,ESC,Ter119	Hi-C,ChIA-PET,Capture-C	24067610,24213634,24413732	Jun	101026
1888	chr7	101607220	101610705	101607935	Y	NA	Art2a-ps,Art2b	Folr1,Mrpl48,Rab6a,P2ry6,Arap1,Nav2,Reck,1500011H22Rik,Vps29,Zfp710,Gm6578,Fchsd2,Atg16l2,Agxt2,3200002M19Rik,Ptov1	Th1	Hi-C	24067610	Art2b	26059
1228	chr2	129337684	129339188	129338468	Y	NA	Ckap2l,Il1a,Il1b	Il1b,Gm14047,4921508D12Rik,Ovol2,Tead1,Cep152,F830045P16Rik,Ctnnbl1,Zfp958	Th1,ESC	Hi-C,ChIA-PET	24067610,24213634	Il1a	27712
2001	chr7	97747817	97750146	97748947	N	NA	Aqp11	Odz4,Clns1a,Gdpd4,Pde3b	Th1	Hi-C	24067610	Aqp11	9570
1011	chr17	63862132	63878946	63863919	N	NA	Fert2	Hhat,L3mbtl4,Man2a1,Trim71,Fkbp5,Efna5,Fert2,Col24a1,Sh3yl1,Lrp1b,Gtf3c6,Cox6b2,Rbbp6,4930413G21Rik,Hist1h3c,Hist1h2bb,Hist1h1b,Gm2518,Myst3,Bsg,Rhag,Lrpprc,Gria4,Pla2g7,Lrfn2,AU016765,Crim1,Mfsd9,Fbxl17,Ptprm,Alk	Th1,ESC,NSC	Hi-C,ChIA-PET	24067610,24213634	Fert2	17072
556	chr12	85454719	85456853	85455410	N	NA	Fos	1500010J02Rik,Evl,Pex16,1700029I15Rik,Mapk8ip1,Atp6v1d,Tmed10,Syne2,Rbm25,Mfsd7c,Elf4,Ccdc150,Fos,2410006H16Rik,Fzd7,Ppif,0610040F04Rik,Bhlhe40,3110056K07Rik,Psma3	Th1,ESC,NPC,NSC	Hi-C,ChIA-PET	24067610,24213634	Fos	17048
1428	chr3	121913182	121916456	121914726	N	NA	Arhgap29	Grm1,Spast,Nalcn,Arhgap29,Larp1b,Plxna2,Celsr2,Psrc1,Gm12522,Abcd3,Abca4,Ksr2,Glrb,9330178D15Rik,Alg14,4930432M17Rik	Th1	Hi-C	24067610	Arhgap29	36870
1958	chr7	48916475	48921739	48917509	Y	NA	E2f8	Tead1,Nav2,Igf1r,AI661453,Mical2,Chid1,Pcsk6	Th1	Hi-C	24067610	E2f8	35434
270	chr10	60256613	60257754	60257439	N	NA	Chst3,Psap	NA	NA	NA	NA	Psap	19874
2271	chrX	42056267	42058478	42057311	Y	NA	Xiap	Cacnb2,Lrp1b,Ipo13,Xiap,Arhgef6,Snx19,Hmg20a,C230081A13Rik,Fmr1nb	Th1	Hi-C	24067610	Xiap	9358
497	chr12	25223592	25226133	25224545,25223825	N,N	NA;NA	NA	Map4k5,Psma6,Clasrp	Th1	Hi-C	24067610	Id2	127500
289	chr10	77447630	77457996	77449303	N	NA	Adarb1,Gm17769	Epb4.1l2,Zbtb24,Mdm2,Sumo3,Ccr7,Cenpp,Arid5b,4933407G14Rik,Cabin1,Ube2g2,Gm3285,Syn3,Lta4h,Fgd5,BC089597,1810008A18Rik,Foxo3,Adarb1,Alms1,Zbtb38,Ccdc41,Nms,Abca3,Ccdc138,Dip2a,Tcp11l2,Scyl2,Lrch3,Tm9sf3	Th1	Hi-C	24067610	Gm17769	29254
210	chr10	121520342	121524601	121521190	N	NA	Rassf3	Nup107,Xpot,Nt5dc3	Th1,NSC	Hi-C,ChIA-PET	24067610,24213634	Rassf3	44092
570	chr12	99521902	99564577	99557642,99562901	N,N	NA;NA	NA	Naglu,Foxn3,Nin,Spata1,Gng5,Rpf1,Ube4a,2610021K21Rik,Gm16596,Eml1,Rapgef5,Dnahc11,2900006K08Rik,Aldh6a1,1700020O03Rik,Tdp1,Dock8,Pgap2,4930474N09Rik,Hunk,Rapgef4,Kcnip2,Adam30,Rnf216,Rps6ka5,Cog5,Ralgapa1,Efr3b,4831426I19Rik,Exd2,3110056K07Rik,2210408F21Rik,Pole2,Galc,Fscn1,Cuedc1,Tmem121,Slc2a9,Coq9,Ciapin1,Nlrp3,1700064M15Rik,Smc6,Atp2a2,Papss1,Lrrc8a,Nkrf,Slbp,Nid2,Tmem97,Sema6d,Ptplad1,Aldoa,…	Th1,ESC,NSC	Hi-C,ChIA-PET	24067610,21685913,24213634	Foxn3	71828
1530	chr4	108430731	108442050	108436180	N	NA	Gpx7,Zcchc11	0610037L13Rik,Magoh,Art4,Eif2ak3,Orc1,Smap2,Gnb1,Gpx7,Prpf38a,Osbpl9,Epb4.1,Bach2,Cacna2d3,Add1,Zcchc11,Wdtc1,Gm16287,Smarcd3,Chpf2,Zyg11b,Aggf1,Ephb2,Pex14,Slc1a7,Podn,Ptch2,Atp13a2,Mfap2,3110021N24Rik,Pum1,Kif1b,Vprbp,Ube2r2,Ubap2,Frem1,Tgfbr1,Srrm1,Nasp,Tmpo,Sema4d,Plch2	Th1	Hi-C	24067610	Zcchc11	17376
297	chr10	80921472	80923571	80922279	N	NA	Timm13,Lmnb2,Gadd45b	Iqgap1,Hist1h1d,Rnu11	ESC	ChIA-PET	24213634	Lmnb2	3227
287	chr10	7289428	7290959	7290180	N	NA	NA	Plekhg1,Epb4.1l2,Ptprk,Ust,Stk32b,Cnksr3,Nrp1,Grm1,Hs3st5,Syn3,Esr1,B430212C06Rik,Cidea,Katna1,Samd5,1700113H08Rik,Ccdc152	Th1	Hi-C	24067610	Cnksr3	77191
681	chr13	62964014	62976096	62964875	N	NA	2010111I01Rik	Fancc,Ces5a,Phactr1,2010111I01Rik,Ap3b1,Tbca,Slc35d2,Nsd1,Cdkl3,Lass5,Rara,Zfp771,Mboat1,Zfp346,Il10,Dbn1,Gzma,As3mt,2010012O05Rik,Dapk1	Th1,ESC,NSC	Hi-C,ChIA-PET	24067610,24213634	2010111I01Rik	38838
261	chr10	44691189	44692965	44691738	N	NA	NA	Tnfaip3,Atg5,Prdm1,Mtbp,Fbxo30,Ect2l,Rnf217,Pdss2,Fap,Lama2,Lace1,Myct1,Hmga2,Mto1,D10Bwg1379e,Slc5a4a	Th1	Hi-C	24067610	Prdm1	232502
2228	chr9	78020046	78023573	78022403	Y	NA	NA	NA	NA	NA	NA	Fbxo9	85480
614	chr13	37513474	37515578	37514774	N	NA	NA	Rreb1,Cage1,Uimc1,Dnajb2,Ptprn,Cdkal1,Ccdc85c,Mboat1,Lyrm4,Ly86	Th1	Hi-C	24067610	Ly86	168129
1944	chr7	35106652	35108628	35108045	N	NA	Cebpa	Wdr62,Slc7a10,Crx,Ceacam19,Lypd5,Chst8,Pepd,Ccs,Dpy19l3,Herc2,Nlrp9b,Lsm14a,Lrp3,Rhpn2,Tdrd12,Sycp1-ps1,Map3k10,C030039L03Rik,Ankrd27,Klk1b5,4933430H16Rik	Th1	Hi-C	24067610	Cebpa	10665
951	chr16	91460360	91477276	91461217,91464972	N,N	NA;NA	Ifnar1	Senp1,Ifnar1,Tph1,Trmt61a,1110008L16Rik,Usp3,Cd247,H3f3a,A630055G03Rik,Ifnar2,Ap4s1,Strn3,Foxo1,Alyref2,Vpreb3,Ddx5,Ccdc45,Homer1,G3bp2,H1f0,Gcat,Calm2,Map2k2,Ptpn12,Cdk2ap1,Coro1b,Hnrnpa1,Cbx5,Ints6,4931440J10Rik,Fth1,Gen1,Smc6,Urgcp,2210015D19Rik,Copg,Dclk2,Mus81,Cfl1,Ldlrad3,Cmpk2,Ezh2,1110008F13Rik,5430405H02Rik,Chrna5,Cacna1b,Atp13a1,Fubp3,BC068157,Lsm14a,Arl15,Uap1l1,Pcna,Eef1a1,Wdr70,Kpna1…	Th1,Ter119,ESC,NSC	Hi-C,Capture-C,ChIA-PET	24067610,24413732,24213634	Ifnar1	7939
1657	chr5	114979173	114985893	114979981	N	NA	2210016L21Rik,Hnf1a,Sppl3	Oasl2,Oasl1,2210016L21Rik,Dock8,Rnf4,Pkp4,Ube3b,Kctd10,Hnf1a,Herc1,Sppl3,Taf13,Acads,Unc119b,Kdelr1,Mrpl12,Rnf10,Pop5,Rab22a,Gm11346,Spink2,Cnih3,Dynll1,Coq5,Dbndd1,Afg3l1,Carf,Th1l	Th1,ESC	Hi-C,ChIA-PET	24067610,24213634	Hnf1a	8111
1580	chr4	150211956	150213155	150212778	Y	NA	Eno1	5031425F14Rik,H6pd,Car6,Eno1,Rere,Dad1,Plod1,Slc2a5,Slc2a7,Icmt,Hes3,Raver1-fdx1l,Ift27,D15Ertd621e,Tctex1d2,4933426M11Rik,Nop58,March1,Arap1,Ubtd2,Ezh2,Esrp1,Ier2,Osgep,Apex1,Paqr7,2610002D18Rik,Suv420h1	Th1,ESC	Hi-C,ChIA-PET	24067610,24213634	Eno1	24042
1061	chr18	34108410	34110425	34109276	N	NA	NA	Nkain3,Itgb3bp,Rnf44,Ncaph,Stt3b	Th1,ESC	Hi-C,ChIA-PET	24067610,24213634	Apc	110559
454	chr11	93986622	93990225	93988481	N	NA	Nme2,Nme1,Spag9	Pcdh7,4932441J04Rik,Adcy1,Msi2,Nme1,Dcaf7,Skap1,Pax8,Zmym1	Th1	Hi-C	24067610	Spag9	5866
1462	chr3	36853583	36855139	36853904	Y	NA	4932438A13Rik	NA	NA	NA	NA	4932438A13Rik	7967
1292	chr2	170218299	170221660	170218531,170221147	Y,N	NA;NA	NA	Pou5f1,1700120C14Rik,Pola1,Polr2a,Ppp1r16b,Zfp217	ESC,Th1	4C,ChIA-PET,Hi-C	23747203,24213634,24067610	Zfp217	75624
748	chr14	34767561	34771754	34769155	N	NA	NA	Nsd1,Thrb,Ankrd28,Tbc1d4,Chrna2,Sec24b,Wapal,Gcap14,Iqgap2,Fbxo34,Diap3,Gm16039,Tbc1d13,Dscr3,Imp4,Ccdc115,Erc2,Msh6,Cacna2d3,Tdh,Riok2,2010015L04Rik,Atp13a3,Ldb3,Immp2l,Phf15,Ube2w,Chek1,Phf17,4833403I15Rik,Neat1,Usp37,Rqcd1,Pafah1b2	Th1,ESC	Hi-C,ChIA-PET	24067610,24213634	Wapal	93633
334	chr10	96369930	96375445	96370973,96371036,96374456	N,N,Y	NA;NA;NA	NA	Gm5089,Clybl,Eea1,Rps19bp1,Atf4,Pdss2,Slc9a9,Ccdc41,Mybl1,Mob3a,Izumo4,Ap3d1,Btg1,Gm10754,4921510H08Rik,Atp2b1,Il33	Th1	Hi-C	24067610	Btg1	241556
1571	chr4	136116243	136117081	136116616	N	NA	Id3	Jak1,Ldlrad1,Mtap7d1,Rpl11,Smg6,Mir684-1,Mlh3,1700123I01Rik,Frmpd1,Gfra1,Fnbp1,Myom3,Rbm28,Tmem143,Syngr4,Nrip2,Alpk3,1110049F12Rik,Heatr2,Pde4a,Zcchc7,Clic4,Wdr45	Th1	Hi-C	24067610	Id3	26741
2209	chr9	61056708	61059280	61057848	N	NA	NA	Arih1,Paqr5,Lrba,Ksr1,Tle3,Atic,Myo9a,Pcsk5,Usp20,Dnmt1,Unc13c,Tcf20,Plekho2,Hmg20a,Scaper	Th1	Hi-C	24067610	Uaca	262160
1954	chr7	42499905	42506354	42505703	N	NA	NA	Nlrp4b,Vmn2r60,Zfp961,Map4k1,Cd33,Tdrd12,Zfp536,Gtf3c6,Mthfd1l,Ppp1r3e	Th1,ESC	Hi-C,ChIA-PET	24067610,24213634	Zfp715	806907
577	chr13	107615856	107617660	107616653	Y	NA	NA	Kcnab2,Pde8b,Cwc27,Zswim6,Ankrd55,Csmd3,Krtap4-16,Ndufaf2,Sorcs1,Cdyl	Th1	Hi-C	24067610	AI197445	146034
1115	chr18	73834953	73836615	73835603	Y	NA	Me2	Best3,Elk3,4933424G05Rik,Kctd1,Spink13,Dcc,Me2,Raly,Gm17359,Mthfd2,Camk4,Sh3tc2,Mex3c,Dmxl1,Sncaip,Nars,Smad4	Th1	Hi-C	24067610	Me2	19561
1177	chr19	4066961	4070049	4068840	N	NA	Gstp1,BC021614,Cdk2ap2,Pitpnm1	Lrp5,Chka,Aldh3b2,Doc2g,Ndufv1,Cabp2,Cdk2ap2,Kdm2a,Gimap6,Gnb2,Gstp1,BC021614,Eml6,Suv420h1,Pitpnm1,Clcf1,Aoah,Gstp2,P2ry1,Ahnak,Tnrc6b,Pglyrp2,Ldb1,Rere,Ctnna1	Th1	Hi-C	24067610	BC021614	7667
1749	chr5	9055849	9058984	9056880	N	NA	4930420K17Rik	Dbf4,Slc25a40,Glrp1,Adam22,Abcb4,Nat15,Mll3,4930420K17Rik,Tmem170,Crot	Th1,NSC	Hi-C,ChIA-PET	24067610,24213634	4930420K17Rik	41753
886	chr15	97580811	97582965	97581353	N	NA	NA	Fam113b,Amigo2,Slc4a8,Tcof1,Grb2,Ip6k1,Hsf1,Trmu,Plxnb2,Fam116b,Mll2,Selenbp1,Coro2a,Tpst2,Elf1,Taf2,Grk4,Pinx1,Foxo1,Tep1,Parp2,Hs1bp3,Gm15545,Prmt1,Sema5a,Hn1,Ebf1,Tex14,Rnf24,Nhedc1	Th1,ESC	Hi-C,ChIA-PET	24067610,21685913,24213634	Rpap3	122857
413	chr11	60044769	60047399	60046399	N	NA	Pemt	Tom1l2,4933427E13Rik,Slc4a7,Sema5b,Ahdc1,Clint1,A230051G13Rik,Nt5m,Hist4h4,Tdg,Chchd2,Ddx19b,Nf2,Sumo1,Gm973	Th1,ESC,NSC	Hi-C,ChIA-PET	24067610,24213634	Pemt	7930
593	chr13	112770373	112773138	112771515	N	NA	Ppap2a	Ppap2a,Naip1,Dhx29,Sh3pxd2a,Ncoa3,Boc,B230209K01Rik,Luc7l3,Pde4d,Gpbp1,Skiv2l2,Gm6320,Ccno,Ankrd55,Hivep1,Grm7	Th1,ESC,NSC	Hi-C,ChIA-PET	24067610,24213634	Ppap2a	27654
1885	chr7	101073698	101075494	101074526	Y	NA	Fchsd2	C2cd3,Relt,Epha6,Thada,Fchsd2,Atg16l2,Arap1,Crtc3,Ucp2,Dnajb13,Arhgef17,B230217C12Rik,Cdc25c,Katnal1,Umodl1,Gm525	Th1	Hi-C	24067610	Fchsd2	33281
5	chr1	105970265	105972975	105971893	Y	NA	Zcchc2	Prdm16,Phlpp1,Kdsr,Gm4566,2310035C23Rik,Serpinb12,Dennd1b,Tor1aip1,Tor1aip2,Atf6,Dock10,Zcchc2,Myh10,Synrg,Cdh17,Mdm4,Eml1,Tmem131,2810408I11Rik,Ccnyl1,Slc19a3	Th1	Hi-C	24067610	Zcchc2	17431
2092	chr8	46892199	46893914	46893150	Y	NA	NA	Fbxo31,Cdc16,Ccdc111,Plcg2,Stox2	Th1	Hi-C	24067610	Irf2	152454
645	chr13	48307364	48308727	48307931	N	NA	Id4	Elmo1,Trpc7,Ntrk2,Lrrc16a,Phactr1,4931429P17Rik,Amph,Id4,Rnd3,Commd2,Chrm3	Th1	Hi-C	24067610	Id4	45937
1405	chr3	104522313	104524415	104523606	N	NA	Lrig2	Magi3,4930458L03Rik,Txlna,Iqcc,Ccdc28b,Lrig2,Nme7,Atp1a1,Naip2,Fbxl5,Cc2d2a,Ppm1l	Th1	Hi-C	24067610	Lrig2	10457
6	chr1	119162491	119165422	119163763	N	NA	NA	Rhbdd1,Cntnap5a,Smyd3,Rnf152,Nos1ap,Cdk15,Ralb	IPSC,Pre-IPSC,Th1	4C,Hi-C	24035354,24067610	Inhbb	256826
253	chr10	40176599	40181835	40177753	N	NA	Slc16a10	Zfp709,Rpf2,Ypel4,Mir130a,BC021785,Slc16a10,Cdk19,Zfp938,Rev3l,Map3k5,Pde7b,Zbtb24,Ppil6,Cabin1,Trpm2,Mrps10,E130307A14Rik,G630090E17Rik,AI317395,Rnf168,Atg2b,Fbxw13	Th1,Ter119	Hi-C,Capture-C	24067610,24413732	Slc16a10	34345
418	chr11	62920405	62922644	62921547	N	NA	Fam18b	Fam18b,Pitpnm3,Specc1,Fbxw10,Ammecr1,Gm884,Tex2,F930015N05Rik,Hs3st3a1,Celf2,Pmp22,Brd2,Sec61b,Alg2	Th1,NSC,ESC	Hi-C,ChIA-PET	24067610,24213634	Fam18b	40915
1217	chr2	12022876	12024951	12023900	N	NA	NA	Arhgap22,Meis2,Camk1d	Th1	Hi-C	24067610	Ankrd16	245123
11	chr1	119237246	119239745	119238977	N	NA	NA	Rhbdd1,Cntnap5b,Nckap5,Pard3b,Ppp4r1l-ps,Col3a1,Unc80,Zc3h11a,3110009E18Rik,B230209K01Rik,Kif26b,Gli2,Rnf39,Ppp1r11,Ccdc150,Epb4.1l5,C1ql2,Erbb4,Nfasc,Lamc1	IPSC,Pre-IPSC,Th1	4C,Hi-C	24035354,24067610	Inhbb	182503
911	chr16	24274569	24297349	24295655	N	NA	NA	Mmp11,Chchd10,Lpp,1110054M08Rik,Btg3,Scaf8,Dnahc11,Gm4827,Crebbp,Tprg,Fyttd1,Phldb2,Plekhh2,Itih5,Kdm2a,Bcl6,Mkl2,Masp1,Gm6936	Th1,NPC	Hi-C,ChIA-PET	24067610,24213634	Lpp	96001
1063	chr18	34958027	34960361	34958832	Y	NA	Etf1,Hspa9	Shisa9,Brd8,Reep2,Kdm3b,Wac,Gramd1b,Zfp397,4933408B17Rik,Dnajc18,Snx2,Metap1d,Izumo1,Fgf21,Fut1	ESC,Th1	ChIA-PET,Hi-C	24213634,24067610	Hspa9	3676
1887	chr7	101309759	101314700	101310614,101313194	Y,N	NA;NA	Atg16l2,Stard10,Arap1	Arhgef17,Fchsd2,Atg16l2,Pde2a,Clpb,Trim30a,Ctnnbip1,C2cd3,Nrxn3,Arap1,C030046I01Rik,Kiss1r,2900064A13Rik,Hist1h3e,Gm16517,2410006H16Rik	Th1,ESC,NPC,NSC	Hi-C,ChIA-PET	24067610,24213634	Stard10	6619
1339	chr2	32509163	32510892	32509802	N	NA	Fam102a	Nup214,Dnm1,Prnp,Ninj2,Crtc1,Slc25a25,Ttll11,Abl1,Trappc9,Cnih2,Yif1a,Tmem151a,Lfng,Aff3,Arid1a,Tmem131,Gm3230,Otud1,Ciz1,Uqcc,St6galnac6,Lrsam1,Dab2ip,Fam102a,Rpl12	Th1	Hi-C	24067610	Fam102a	24467
653	chr13	52033071	52037319	52035954	N	NA	NA	Skap1,Dtnbp1,4921525O09Rik,Syk,Gnat1,Ntm,Cap2,Osbpl1a,Prkrir,Fgd3,Sema4d,Ror2,Catsper3,A830082K12Rik,Nr2f1,2410089E03Rik,Cks2	Th1	Hi-C	24067610	Gadd45g	186396
233	chr10	21470049	21471082	21470482	N	NA	NA	Pde7b,Gm5420,Sgk1,Nrap,1700020N01Rik,Mboat1,4930455C13Rik,Hbs1l,Aldh8a1,A230028O05Rik,Ralbp1,2700007P21Rik,Nkain2,Lpcat1,Ccdc28a,Brca1	Th1	Hi-C	24067610	Aldh8a1	92749
449	chr11	86850028	86861670	86860373,86852970	Y,N	NA;NA	Dhx40	Micu1,Gm12060,Muc4,Itpr2,Stac2,Baiap3,Epha2,Dhx40,Ypel2,Efs,Slc22a17,Cby1,4933432B09Rik,Ephx2,Accn1,Trim37,Eef1d,Tigd5,Pycrl,Pde6d,Vmp1,Gdpd1,Prr11	Th1	Hi-C	24067610	Dhx40	42368
2034	chr8	123704461	123706557	123705613	N	NA	NA	1700018B08Rik,Rhou,Pgbd5	Th1	Hi-C	24067610	Rhou	50532
434	chr11	79213826	79214725	79214310	N	NA	Wsb1	1810012P15Rik,Fn3krp	Th1,ESC	Hi-C,ChIA-PET	24067610,24213634	Wsb1	39970
1200	chr19	9913751	9915454	9914213	N	NA	Incenp	Rtn3,4930520O04Rik,Crtap,Mib1,Best1,Ms4a13,1700025F22Rik,Phldb3,Lypd3,Incenp,Rab3il1,Dagla,Gm98,Ostf1,Sorbs1,Syne2,Olfr1443,Olfr1442,Gnaq,Fth1,Neurl1a,Caln1,Syt7,Car10	Th1	Hi-C	24067610	Incenp	14218
1210	chr2	116971281	116972994	116972648	N	NA	NA	Arhgef3,Thbs1,Kcns1,Macrod2,Abhd12,Zcchc3,6820408C15Rik,Pde11a,Rnf25,Bcs1l,Zfp142,Slc12a6,Stt3b	Th1,ESC	Hi-C,ChIA-PET	24067610,24213634	Spred1	148456
1425	chr3	121889953	121892060	121891215	N	NA	NA	Abcd3,Abca4,Ddit4l,Arhgef9	Th1	Hi-C	24067610	Arhgap29	61266
1239	chr2	153543398	153544967	153544050	N	NA	8430427H17Rik	Plod2,Xkr7,8430427H17Rik,4921517L17Rik,Alms1,Plcb1,BC020535,Ankrd6,Sell,Ebf4,Gm14164,Trib3,Dusp15,Foxs1,2310035K24Rik,Slc23a2,Tm9sf4,Mapre1,Sun5,Wisp2,Fam69b,Snora43,Snhg7,Capn3,Zfp106,2210015D19Rik,Urgcp,Rims4,Pigt,Dbndd2,Anapc1,Arid4a,3110056K07Rik	Th1	Hi-C	24067610	8430427H17Rik	13427
328	chr10	95816921	95819321	95817930	N	NA	NA	Ccdc41,Tbata,D630013N20Rik,Actr6,Cs,Coq10a,Eea1,Herc4,Lrrk1,Arid5b,Gm10754,Fbln2	Th1	Hi-C	24067610	Eea1	121342
2169	chr9	32027246	32033501	32032224	N	NA	NA	B3gat1,Barx2,4930430F08Rik,1700017N19Rik,Gpbp1,Gm5627,Arhgap32,Arih1,Bmper,Sfi1,Mbd5,Mir3471-1,Gadd45a,E230016M11Rik,Morf4l1,Ablim3,Pou2f3,Lbp,Uimc1,Srgap2,Fam72a,Spint1,Ccnf,Hist4h4,Scarb1,Xpo4,Tmem65,Depdc5,Odf2,Pltp,Ube2b,Hist2h4,B330016D10Rik,Gm4013,Rbm27,Cmya5,Rabgef1,C030034I22Rik,1810009A15Rik,5730408K05Rik,Pnrc1,Rnf146,Nme4,Hist1h3g,Poldip3,Rnu12,Ankfy1,Bri3bp,Sema5b	Th1,ESC,NSC	Hi-C,ChIA-PET	24067610,24213634	Arhgap32	82635
1708	chr5	36711068	36713910	36713469	N	NA	D5Ertd579e,Cno	Sorcs2,Tbc1d14,Atp8a1,D5Ertd579e,Arhgap12,Agpat9,Ablim2,Afap1,Zfp148,Cib4,Ctbp1,Zfyve28,Scd4,Zcchc8,Rsrc2,Slc2a9,Dnajc1,5033414D02Rik,Svop,Myo16,Ep400,Wdr19,Htr3b,Setd3,Jarid2,Stap1,Itga2,Fam125b,Bcl7b,Tbl2,Slc6a4,Gbp9,Snd1,Jakmip1,Rbm47,2310079F23Rik,Mrfap1,Rplp0,Gcn1l1,Phf21a,Grpel1,Zfp444	Th1	Hi-C	24067610	D5Ertd579e	15099
1588	chr4	150913058	150915883	150914492	N	NA	Park7	Rnu11,Ncrna00085,Poldip3,Cecr2,A230028O05Rik,Tcf7l2,Actb,2010003O02Rik,Topors,LOC545261,9530059O14Rik,Hmgn1	ESC	ChIA-PET	24213634	Park7	3137
31	chr1	13426015	13427617	13426824	N	NA	NA	Npas2,Plcl1,Lsamp,Rbm42,Ncoa2,Mapk13,Nudt17,Pias3	Th1	Hi-C	24067610	Ncoa2	51932
1464	chr3	37768023	37770515	37769483	Y	NA	Gm5148	LOC626410,1700017G19Rik,Impa1,Gm9733,Spata5,4930565D16Rik,Gnb2l1,Grik3,Hmg20a,Cpeb4	Th1,NSC	Hi-C,ChIA-PET	24067610,24213634	Gm5148	43663
966	chr17	10369919	10371750	10370898	Y	NA	1700110C19Rik	Pacrg,Park2,Rcan2,Efna5,Zdhhc14,6530411M01Rik,Kpnb1,Mast4,Cdkn1b,Cdc23,Gpc6,Fundc2	Th1,ESC	Hi-C,ChIA-PET	24067610,24213634	1700110C19Rik	45317
1921	chr7	141040812	141042076	141041527	N	NA	Ifitm3	Nlrp6,Nhp2l1,Xrcc6,Ifitm6,Ifitm3,Eme1,Lrrc59,Kcnq1,Kcnq1ot1,Fgfr2,Bet1l,C330022C24Rik,Scgb1c1,Odf3,Camkv,Traip,E130309F12Rik,Bpgm,Atp8b2,Fus,Uhrf1bp1l,Slc38a4,Cpa2	Th1,ESC	Hi-C,ChIA-PET	24067610,24213634	Ifitm3	30068
249	chr10	37235405	37237456	37236639	N	NA	NA	Pcdh15,Wdfy3,Tbc1d8,Aasdh,Trdn,Cdc40	Th1	Hi-C	24067610	Marcks	96479
1031	chr17	83334896	83335736	83335276	N	NA	Eml4	Ankrd28,Dlgap1,Fbxo11,Fbxo22,Ube2q2,Txndc2,Kcng3,Dync2li1,Abcg5,Ryr1,Hnrpll,Dhx57,Map4k3,Gm19689,Eml4,Glis1,Lbh,Nrxn1	Th1	Hi-C	24067610	Eml4	15195
1202	chr19	9937929	9939381	9938825	Y	NA	Incenp,Fth1	Krt84,Krt82,Krt85,Cd5,Vps37c,Gna14,Crtac1,Mir3085,Fam178a,F630206G17Rik,Fth1,Fads3,Bbs1,1700007G11Rik,Sfi1,Pisd-ps1,Marveld1,Apbb1ip,4732471D19Rik,Prickle1,Tmem151a,Cnih2,Yif1a,Best1,Fads2,Fen1,Fads1,1810006K21Rik,Sdhaf2,Cd6,Dagla,Gm98,Syt7,D930032P07Rik	Th1,Ter119	Hi-C,Capture-C	24067610,24413732	Incenp	38396
1074	chr18	38494534	38497270	38495111	N	NA	NA	Micu1,Diap1,Hdac3,Gbe1,AW554918,Spry4,Izumo2	Th1	Hi-C	24067610	Ndfip1	75559
1029	chr17	83287679	83289034	83288296	N	NA	NA	Eml4,Bcl11b,Tbc1d8,Gm19689,Cntnap4	Th1	Hi-C	24067610	Eml4	61897
416	chr11	61618833	61621605	61620218	N	NA	Epn2,Grap	Rai1,Ints7,Dtl,2700023E23Rik,Zfp1,Elavl3,Ttk,2410006H16Rik,BC046404,Kdm6b,4930465M20Rik,Pcdha4-g,Anapc5,Slc5a10,Fam83g,Fkbp5	ESC,Th1	ChIA-PET,Hi-C	24213634,24067610	Grap	31716
2234	chr9	90274197	90277074	90275131	N	NA	Tbc1d2b	Astn1,Nphp3,Irak1bp1	Th1	Hi-C	24067610	Tbc1d2b	3428
382	chr11	22871481	22873913	22871965	Y	NA	B3gnt2	Ehbp1,Trio,Cd274,Mtmr3,Mettl16,Pnpla7	Th1	Hi-C	24067610	B3gnt2	11145
1601	chr4	40876473	40877717	40876963	Y	NA	B4galt1	Tmem39b,Nfx1,AI506816,Rngtt,B4galt1,Spink4,Mrpl50,Zfp189,Srr,Slc37a1,Aptx,Chmp5,Sfi1,Dync1li2,Tex14,Sesn2,Sp7,Aaas,Cntfr,Ambp,Nr4a3,Tox	Th1,ESC	Hi-C,ChIA-PET	24067610,24213634	B4galt1	22475
1005	chr17	4906898	4911735	4908047	N	NA	NA	Smpdl3a,Atf6b,Fkbpl,Gtf2a1l,Itgb6,Stil,Arid1b,Synj2,Ndufv2,Hist1h4h,Ubc,Cbx3,Hnrnpa2b1,Rell1,Angel2,Med11,Slc4a7,Snhg1,Slc3a2,Pprc1,Myl12b,Prdm9,Mast2,Kat2b,Polr1d,Lnx2,Nmd3,Dgat1,Klhl7,Nek6,1110002N22Rik,Capza1,St7l,Sfi1,Arih1,Skil,Usp6nl,Rgmb,Snx30,Gas5,Zbtb37,Frmd5,Wbp11,BC049715,Zc3h10,Rpl41,Pom121,Rab18,Fahd1,Hagh,Pdap1,Bud31,0610030E20Rik	Th1,NSC,NPC,ESC	Hi-C,ChIA-PET	24067610,24213634	Arid1b	83339
1754	chr5	92106219	92112104	92111077	Y	NA	G3bp2,Uso1	Fryl,Ankrd17,Pfkl,Klhl5,Hopx,Top2a,Sec31a,Uso1,Sdad1,Paqr5,Parm1,Gm1045,Gtf3c6,Mapk14,Nsmce2,Adc,Abcb1b,G3bp2,Lsg1,E2f3	Th1,ESC	Hi-C,ChIA-PET	24067610,24213634	G3bp2	22484
314	chr10	93123058	93124880	93124476	Y	NA	Cdk17	Vta1,Scml4,Nepn,Tbc1d30,Ppm1h,Cdk17,Elk3,Hddc2,Osbpl8,Gm17745,Poc1b,Urb2	Th1	Hi-C	24067610	Cdk17	35996
1465	chr3	37874631	37877486	37876221	N	NA	NA	Pmvk,Slc25a12,Rps6ka5,Frem2,LOC626410,4932438A13Rik,Ezr,Tnik,Nudt6,Spata5,Tcf20,Tet2,AI464131,1110017D15Rik,Bbs12,Vav3,Gpatch2,Dync1i1,Ccdc57,Rtel1,Fat4,Lrba,Pip5k1a	Th1	Hi-C	24067610	Gm5148	150271
612	chr13	37473224	37492906	37477190,37482943	N,Y	NA;NA	NA	Elmo1,Lyrm4,Fars2,Rreb1,Ssbp2,Msh3,Rpl11,Cdyl,F13a1,Ly86,Snrnp48,Mettl15,Chrna5,Lrrc16a,4930401O12Rik,Gmds,Trit1,Hist1h3i,Hist1h2an,Hist1h2bp,Pde4d,Tkt,4930430F21Rik,Atxn1,Spata13,Slc20a1,Pmm1,3110062M04Rik,Sfi1,Shc2,Stau1,Mpp2,Rnf144b,Cmya5,Mll5,Bcat1	Th1,ESC	Hi-C,ChIA-PET	24067610,24213634	Ly86	127879
906	chr16	24102458	24104151	24103506	N	NA	NA	Lpp	Th1	Hi-C	24067610	Bcl6	113846
1272	chr2	167739147	167748562	167747721	Y	NA	A530013C23Rik	Stau1,Ube4b,Gm10639,Entpd2,Ap4e1,Ptpn1,Rtel1,Phactr4,Tpm1,Spats2,Gramd1c,Cstad,Dtd1,Arfgap2,1110051M20Rik,Hnrnpab	Th1,ESC	Hi-C,ChIA-PET	24067610,24213634	A530013C23Rik	47939
579	chr13	107902759	107905296	107903934	N	NA	Zswim6	Zswim6,Acot12,Ndufaf2,Gucy2c,Nol10,Adamts6	Th1	Hi-C	24067610	Zswim6	12695
1442	chr3	149196246	149197637	149196971	N	NA	NA	Col24a1,Sdc2,Lphn2,Fn1,Alpk1,Tifa,Hs2st1	Th1	Hi-C	24067610	Lphn2	241611
1927	chr7	145030459	145031912	145031054	Y	NA	NA	Btbd10,Lcmt1,Dhcr7,Shank2,2310008H09Rik,9030624J02Rik,Ldlrad2,Pla2g4a,Zkscan2,Nup37,Sec23ip,Krtap5-2,Gm2115,Phlda2,Ano1,Serpina1f,Mms22l,Mafg,Vps16,Kcnq1,Oraov1	Th1,ESC	Hi-C,ChIA-PET	24067610,24213634	Ccnd1	90534
768	chr14	63337912	63340109	63338715	N	NA	NA	Defb30,Xkr6,4931440J10Rik,Wdfy2,Pnpla5,Cdx1	Th1	Hi-C	24067610	Blk	77078
2042	chr8	126526373	126531864	126527395	Y	NA	NA	Rbm34,Tomm20,Pard3,Kcnab1,A730090N16Rik,Gm17296,Arhgap15,Prdm16,Cdh13,Adamts6,Atp2c2,Kcnk1,Sin3b,Rspry1	Th1	Hi-C	24067610	Gm17296	51308
1924	chr7	141549725	141551347	141550624	Y	NA	Chid1,Ap2a2	Ankfy1,Chid1,Tnfaip2,Kcnq1,Kcnq1ot1,Osbpl5,Izumo1,Fgf21,Fut1,4922505G16Rik,Uvrag,Cdyl2	Th1	Hi-C	24067610	Chid1	9868
1264	chr2	166180161	166182205	166180581	N	NA	Sulf2	Sulf2,Wdr16,Gm11468,Stag1,1110051M20Rik,Bpifb2,Zmynd8,Atrn,E2f1,Nrxn2,Eya2,Ncoa3,Vps35,Orc6	Th1,ESC	Hi-C,ChIA-PET	24067610,24213634	Sulf2	24478
1765	chr6	100414832	100416700	100415593	N	NA	NA	NA	NA	NA	NA	Rybp	127474
331	chr10	96200726	96202282	96201287	Y	NA	NA	Rufy2	Th1	Hi-C	24067610	Eea1	260063
817	chr15	38456532	38459318	38458478	Y	NA	NA	Galk2,Odf1,Sept12,Grhl2,Ccr5	Th1	Hi-C	24067610	Azin1	59948
2204	chr9	55307198	55310941	55309885,55307643	Y,Y	NA;NA	Nrg4	Wdr61,Ube2q2,Scaper,Megf11,Atr,Ky,AI118078,Dennd4a,Slc24a1,Myo5a,Agphd1,Psma4,AY074887,Nrg4,Chrna5,Fbxo22,Elmod1,Fhod3,Scd4,Myzap	Th1	Hi-C	24067610	Nrg4	23573
818	chr15	53398489	53400807	53399881	N	NA	NA	Trappc9,Wdfy1,Csmd1,Tmem108,Ptprn2,Strn3,Arid2,Samd12,Oxct1,Ext1,Frmd4a,Ddi1,Pdgfd	Th1	Hi-C	24067610	Ext1	52306
1180	chr19	41481202	41484288	41482624	N	NA	NA	Tctn3,Ssbp3,Exoc6,Tm9sf3,Cnnm2,Pik3ap1,Arhgap19,Fam125b,Scd4,Rrp12,Zfp280d,Rgp1,Gba2,Hhat,Grid2,Rnf2,Vash1,Ipp,Lbp,Tex14,1110038B12Rik,Hist1h2ah,Hist1h2bk,Hnrnpab,Avpi1,Inpp5a,Slit3,Arl6ip1,Nkrf,Kdelr1,Gm9895,Il17d,Msh6,Hist1h4b,Mus81,Cfl1,Blm,Chuk,Lrdd,Tsen34,Mboat7,2310008H04Rik,Rcl1,Ier2,2410007B07Rik,C130036L24Rik,Ncl	Th1,ESC,NSC	Hi-C,ChIA-PET	24067610,24213634	Lcor	65351
2025	chr8	120334388	120337006	120335298	N	NA	NA	Atp6v0d1,Oprm1,Tbc1d7,Fbxo31,Slc38a8,Itih4,Wwox,Wfdc1,1190005I06Rik,Trak2,Ddx19b,Phkb,Calm1,Nxf1,Alyref2,Rbm14,Chd1l,Ece1,Osgin1,Map2k1,Ap2a1,Itgae,Gsg2	Th1,NSC,ESC	Hi-C,ChIA-PET	24067610,24213634	Gse1	151860
1222	chr2	124698380	124703898	124703591	N	NA	NA	Dut,Plcb1,Commd2,Fign,Alx4,Sdcbp2,Mavs,Kif16b,4930443O20Rik,Gm13546,Cytip,Hao1,Plcb4,Sema6d,Zfp661,Mrps5,Defb22,Defb20,Myef2,Shc4,Stard7,Zeb2	Th1	Hi-C	24067610	Sema6d	88084
1774	chr6	122808764	122812585	122811258	N	NA	Foxj2,C3ar1	Hspg2,Edem1,Eefsec,Tmem59,Tmem40,Mfap5,9130011E15Rik,Plekha5,Etv6,Zc3hav1l,Dppa3,Nnt,Necap1,Agk,Grip2,Suclg2,Tmcc1,Foxj2,Abca2,Hnrnpf,Paics,Ppat,Mynn,Nt5dc1,Neat1,Rpn2,4922505G16Rik,Vps35,Orc6,9330151L19Rik,1110034A24Rik,Khdrbs1,Cfl1,Mus81,Clk1,Polr2a,Pfkfb3,Mef2b,Nlrp12,Sfxn5,Nasp,Chaf1a,Srgap1,Ctnnb1,Ngly1,Oxsm,Ptcd3,Polr1a,Magi2,Mir17,Mir17hg,Mir18,Mir19a,Mir20a,Gm11974,H13,Gm2518,Taf6l,Nudt6,…	Th1,ESC,NSC,NPC	Hi-C,ChIA-PET	24067610,24213634	Foxj2	7599
865	chr15	84995052	84996226	84996170	N	NA	5031439G07Rik,Fam118a	Tbc1d22a,Rnf139,Smc1b,Pfdn1,Parvb,1810041L15Rik,Nup50,Upk3a,Wnt7b,St5,Pvt1,Fam118a,Phf21b,5031439G07Rik,Gm19277,Ribc2,Atxn10	Th1	Hi-C	24067610	5031439G07Rik	7081
2252	chrX	12280932	12290314	12287127	N	NA	NA	Rhox6,Dnm2,Slmo2	Th1,ESC	Hi-C,ChIA-PET	24067610,24213634	Bcor	120577
1558	chr4	133102875	133108936	133104062	Y	NA	Wasf2	Tmem87a,Gmeb1,Fam76a,Pigl,Wasf2,Apbb1ip,Eya3,Xkr8,Irf4,Rnf125,Ahdc1,Ppm1h,Pacs1,Ptov1,Hjurp,Gapdh,Unkl,Gtf3c6,Lypla1,Pdcl,Sox2ot,Pcm1,Zfp644,Mtmr11,Sf3b4,Sod1,Pdik1l,Plxnb1,Gpr180,Tpd52l2,Rnf170,Hook3,Dennd3,Hist1h1d,Pisd-ps2,Ccnt2,2900009J06Rik,Cbx7,Wdr26,Grcc10,Btf3l4,Txndc12,Spnb1,Padi2,Nacc2,Atp13a2,Blnk,Rbm6,D7Ertd143e	Th1,ESC	Hi-C,ChIA-PET	24067610,24213634	Wasf2	21697
1199	chr19	9910767	9912406	9911434	N	NA	Incenp	1700011A15Rik,Banf1,Eif1ad,Best1,Cbfa2t2,Slc35d2,Incenp,Syt7,Rtn3,4930520O04Rik,Crtap,Mib1,Ms4a13,1700025F22Rik,Phldb3,Lypd3,Rab3il1,Dagla,Gm98,Ostf1,Sorbs1,Syne2,Olfr1443,Olfr1442,Gnaq,Fth1,Neurl1a,Caln1	Th1,Ter119	Hi-C,Capture-C	24067610,24413732	Incenp	11234
59	chr1	155049345	155051994	155050736	N	NA	Ier5	Pbx1,Cdc42bpa,Slc4a4,Rgsl1,Stx6,Clasp1,Kif26b,Lamc1,Ier5	Th1,ESC	Hi-C,ChIA-PET	24067610,24213634	Ier5	47642
1255	chr2	165899642	165901576	165900781	Y	NA	Zmynd8	Zmynd8,Sulf2,Nfatc2,Slc25a30,Arfgef2,Camkk2,Tox2,Clasrp,Foxr1,Pkhd1,Csrp2bp,Fam82a2,Nusap1,Phf20,Slc13a3,Nek4,Ncoa3,Rtel1,Ppp1r35,Zcwpw1,Mepce,4930567H12Rik,Dusp4,Dvl1,Fgfr1op2,4933424B01Rik,Lsm6,Hdgfrp2,Phf12,Snx14,Tmem129,Tacc3,Mdm4,BC030336,Tmem168,Dbp,Car11,Ccdc138,BC031781,Pwwp2b,Rfc4,Eif4a2,Anln,Mastl,Yme1l1,Neat1,Ltbp2,Ndufs6,1600020E01Rik,Pcbp1,Naa15,Txnip,Gm15441,Plk3,Tm9sf2,A330035P11Ri…	Th1,ESC	Hi-C,ChIA-PET	24067610,24213634	Zmynd8	14891
10	chr1	119233655	119235352	119234675	N	NA	NA	Rhbdd1,Cntnap5b,Nckap5,Pard3b,Ppp4r1l-ps,Col3a1,Unc80,Zc3h11a	IPSC,Pre-IPSC,Th1	4C,Hi-C	24035354,24067610	Inhbb	186896
304	chr10	82792153	82807441	82805995	N	NA	Nfyb	Txlnb,Ccdc138,Hcfc2,Glt8d2,Chst11,Aldh1l2,Yipf4,1700028I16Rik,Txnrd1,Slc41a2,Pwp1,2410004P03Rik,1190007I07Rik,Tdg,Tdrd12,Ncoa7,2310067B10Rik,Tmprss9,Slc6a3,Nfyb,Pdss2,Dyx1c1,Aes,D17Wsu104e,Necap2,Spag5,Zfyve1,Arrdc2,Gnaz,Rtdr1,D10Wsu102e,Fcrl5,1500009L16Rik,Slc22a16,Kirrel,Crot	Th1,ESC	Hi-C,ChIA-PET	24067610,24213634	Nfyb	28012
1761	chr5	96982408	96983845	96983213	N	NA	Bmp2k	Scfd2,Hadhb,Bmp2k,Paqr3,Apbb2,Radil,Ogt,Gm19619,Hnrnpd,Vps37d,Zkscan1,Klb,Slc25a40,Slc15a4,Ptpn13,Mfsd7a,Gjc3,Ppp3ca,Tmtc1,Cnot6l,Mrpl1,Nfkb1,Per3,Mll5,Dkk1	Th1	Hi-C	24067610	Bmp2k	13844
2194	chr9	44550613	44554868	44551351	Y	NA	Cxcr5	Slc37a4,Hyou1,Ern1,Phldb1,Rnf26,Dpagt1,C2cd2l,Arcn1,Ift46,Tmprss4,Cbl,Ccdc153,Rps27l,Vps45,Map2k1,Sec24b,Trappc4,Foxr1,Lman1l,Cplx3,Sdccag8,Cxcr5,Bcl9l,Usp28,Fastk,Agap3,Tmub1,Usp2,C1qtnf5,Copz1,Igf2bp2,Cd3g,Dlat,Qrich1	Th1	Hi-C	24067610	Cxcr5	24192
1305	chr2	181467861	181472697	181470584	N	NA	Zbtb46,Tpd52l2,Dnajc5	Cdh7,Ctdspl2,Ttc38,Gtse1,Prpf6,Ncoa3,Dnajc5,Tpd52l2,BC006779,Rtel1,Brip1,4732471D19Rik,Atp9a,Zbtb46,Tcea2,Rgs19,Actr5,4930526D03Rik,Myt1,Upf2,Fastkd1,Ppp1r16b,2310067B10Rik,6820408C15Rik,Zcchc3	Th1	Hi-C	24067610	Zbtb46	8435
105	chr1	184747750	184750245	184748669	N	NA	Hlx	Kmo,Hlx,Atf6,Cd48,1700112H15Rik,Mosc1,Sh3bp4,Kif26b,Gpatch2,Rd3	Th1	Hi-C	24067610	Hlx	15257
1920	chr7	141024501	141026201	141025281	N	NA	Ifitm3	Iqck,Eps15l1,Rela,Lhpp,Ano9,Gdpd5,Bet1l,Ric8,Tmpo,Tmem107,Dctpp1,Poln	Th1,NPC,ESC	Hi-C,ChIA-PET	24067610,24213634	Ifitm3	13757
1658	chr5	115500150	115501419	115500558	Y	NA	Sirt4,Pxn	NA	NA	NA	NA	Pxn	5283
147	chr1	60626543	60628500	60627756	N	NA	NA	Raph1,Nbeal1,Maml3,Il15,1700020N01Rik,Ica1l,Tor1aip1,Tor1aip2,Pard3b,Golga4,Ctla4,Rbm44,Nrp2	Th1	Hi-C	24067610	Raph1	59778
1268	chr2	167366797	167369570	167368177	N	NA	B4galt5	Raly,Cacna1i,Atp9a,Insrr,Ntrk1,Ezh2,Pltp,Fbxo17,Atp8b4,Gpat2,Mylk2,Rbm39,Ptgis,Slc9a8,Dnajc5,AU023762,Scamp1,Chrna4,Rapgef1,Inppl1,Phox2a,Sfpq,Tcf3,Cfl1,Mus81,Fbxo46,Snord33,Rpl13a,Snord35a,Snord34,a,Gtf3c6,Rbm15,Sigirr,Acot8,Zswim3,Mapk15,Sel1l2,B4galt5,Sult5a1,C2cd3,Ppme1	Th1,ESC	Hi-C,ChIA-PET	24067610,24213634	B4galt5	17619
766	chr14	63091828	63106180	63103697,63093818	N,Y	NA;NA	Ctsb	Serpine3,Fhit,Ercc6,Spata13,Wdfy2,Defb30,Defb42,Xpo7,Zdhhc20,Ctsb,Neil2,Gata4,Tnik,Fdft1,A330050F15Rik,Vmn2r52,Defb47,Hmbox1,Diap3,Pinx1,Dym,BC048502,Gtsf1	Th1,ESC	Hi-C,ChIA-PET	24067610,24213634,21685913	Ctsb	16282
1178	chr19	41401984	41402864	41402498	N	NA	Pik3ap1	Myof,Ahnak,Ikzf1,Ddb1,Dak,Pik3ap1,Cpt2,Ccdc57,Ppp1r2-ps3,Dntt,Phf2,Dmxl1,Ociad2,Ncoa1,Ccnj	Th1	Hi-C	24067610	Pik3ap1	16914
1260	chr2	165967338	165970393	165969128	N	NA	Ncoa3	Ncoa3,Nwd1,Prosapip1,Aim1,Ipo7,Hnf4a,Wnt9a,Adal,Zscan29,Rbl1,Ubac2,Ythdf1,Yes1,Phf21a	Th1,ESC	Hi-C,ChIA-PET	24067610,24213634	Ncoa3	22244
1700	chr5	22572374	22575216	22573020	N	NA	Orc5	Orc5	ESC	ChIA-PET	24213634	Orc5	22043
1779	chr6	124477177	124481536	124478371	N	NA	C1rl,C1ra	Ninj2,St8sia1,1700023A16Rik,Snca,Prickle2,Bms1,Aebp2,Exoc4,Paip2b,Strap,Dera,Nab2,1700012D01Rik,Gm15441,Zer1,2410006H16Rik,Klhl22,Hexim1,Nanog,Seh1l,Sf3b2,Mrpl12,2010106G01Rik,Gm17801,Ube2i,Fchsd2,BC053749,Hspb6,4931406C07Rik,Taf1d,Rev1,H2afx,Ccdc68,Tex14,Rps6,2810453I06Rik,Trim27,Dennd5b,Fn1,Apol7d,Zfp295,Sept1,Malat1,Rpl27a,Tob1,Kif17,Hmgcr,Calr,Rbm33,C1rl,C1s,4930431A04Rik,Loh12cr1	Th1,ESC	Hi-C,ChIA-PET	24067610,24213634	C1rl	11577
1025	chr17	80800338	80803044	80801471	Y	NA	NA	2610034M16Rik,Map4k3,Tiam2,Strn,Atl2,Scaf11,Lhcgr,Baiap2l2,Pla2g6,Uhrf1,Lrfn2,Pfas,Fshr,Qk,Rab1,Thumpd2,Kif20b,Prdx3,Atmin	Th1,ESC,NSC	Hi-C,ChIA-PET	24067610,24213634	Map4k3	72245
1285	chr2	169060461	169061423	169060614	N	NA	NA	Ptpra,Zfp64,Tshz2,Stom,Defb19,Defb21,Lipc,Fmn1,Kif16b,Cdh26,Cdh4,Pkp1,Cst10,4933416E03Rik,Gcnt7,2410001C21Rik,Pard3	Th1	Hi-C	24067610	Zfp64	104874
258	chr10	44588568	44590580	44589920	N	NA	NA	Utrn,Ncoa7,Tjp2,Mnd1,Prdm1,Ano4,Tmem189	Th1	Hi-C	24067610	Prdm1	129881
2011	chr8	108691108	108693490	108691989	N	NA	Zfhx3	4930579C15Rik,Rgs6,Cngb1,Mcm4,Prkdc	Th1,ESC	Hi-C,ChIA-PET	24067610,24213634	Zfhx3	21154
2009	chr8	107114213	107115310	107114802	N	NA	Terf2,Cyb5b	Prmt7,Nfat5,Wwp2,Znrf1,Gk5,Cdh1,Has3,Terf2,Clcn2,Fam131a,Zfp362,Otop2,Fads6,Cyb5b,Itga9,Leprotl1,Exoc3l,Elmo3,E2f4,Rbm20,Fchsd2,4921524J17Rik,Rere,Tmco7,Smpd3,Sntb2,Ap1g1	Th1	Hi-C	24067610	Terf2	17668
557	chr12	85461815	85463244	85462519	Y	NA	Fos	3110056K07Rik,Psma3,Coq6,Entpd5,Tmed10,Myh15,Hip1r,Fos	Th1,NPC	Hi-C,ChIA-PET	24067610,24213634	Fos	10657
24	chr1	133492417	133494369	133493581	Y	NA	NA	Thsd7b,Trpm2,Klf7,Csrp2,Rhbdd3,Ewsr1,Fnbp1,Ino80c,Tex14,Adss,Pitpnb,Cd164,Cul1,Myo5a,Polr3k,Trappc2,Ofd1,Gas5,Zbtb37,Smad4,Rapgef6	Th1,ESC	Hi-C,ChIA-PET	24067610,24213634	Sox13	68205
1214	chr2	118561910	118565672	118562530	N	NA	Bmf,Bub1b	2010106G01Rik,Thsd4,Npepl1,Ass1,Eif2ak4,Bmf,Jph2,Fign,Nf1,AU040972,Gm10714,Ivd,Rhov,Nup160	Th1	Hi-C	24067610	Bmf	12232
109	chr1	190058686	190070025	190059219	Y	NA	NA	Prox1,Park2,March1	Th1	Hi-C	24067610	Prox1	100655
433	chr11	76893135	76895135	76894041	N	NA	Cpd	St6galnac2,Tmigd1,Ssh2,Myst2,Gosr1,Cpd,Efcab5,Mapk13,Nacc2,Abr,Tanc2,Mgat5b,Gm11190	Th1	Hi-C	24067610	Cpd	46127
1940	chr7	35065198	35075600	35066129	N	NA	Cebpg,Cebpa	Lsm14a,Chst8,Grm1,Begain,Nek10,2410002F23Rik,Abcc8,E2f8,St8sia2,Zfp78	Th1	Hi-C	24067610	Cebpg	8632
383	chr11	23047529	23048958	23048320	N	NA	Fam161a	Ehbp1,Cnot6,Stx8,Gm11961,Wdr86,Olfr608,Usp34,Wnt9a,Mapk9,Aldh1l1,Prrc2a,Rnf149	Th1,ESC	Hi-C,ChIA-PET	24067610,24213634	Fam161a	34142
2024	chr8	119901165	119902126	119901496	N	NA	Klhl36,Usp10	Twist2,Gria1,Egln1	Th1	Hi-C	24067610	Usp10	8726
863	chr15	84653216	84655647	84654669	N	NA	Prr5	Prr5,Gcfc1,Srebf2,Apol8,Parvb,Phf21b,Cars2,Ing1,Fyb,Atxn10,Nedd4l,Fam49b,1810041L15Rik,Prcc,N4bp2,Itpr1,Asap1,Arhgap8,Cpa1,Fzd6,Calr4	Th1	Hi-C	24067610	Prr5	25351
1573	chr4	137364774	137374547	137367970,137365867,137370443,137372180,137374157	Y,Y,Y,N,Y	NA;NA;NA;NA;NA	Cdc42	Iffo2,C230096C10Rik,Tstd2,Tmem62,Ccndbp1,Macf1,Cdca8,9930104L06Rik,Zbtb40,Wnt4,Tnip1,Arid1b,Cdc42,Gnb1,Fnbp1,Prcc,Gm13003	Th1,ESC	Hi-C,ChIA-PET	24067610,24213634	Cdc42	7015
1879	chr6	94729291	94732205	94730035	N	NA	Lrig1	Lrig1,Ikzf1,Itpr1,Arhgdib,Olfr143,6430584L05,Slc4a5,Magi1,Slc25a26,Eif4e3	Th1	Hi-C	24067610	Lrig1	29146
1493	chr3	79163546	79182298	79181772,79173472,79178263	N,N,Y	NA;NA;NA	Rapgef2	Rapgef2,Cnn3,Bank1,4921511C10Rik,Ppid,Etfdh,Fam169b,Ndufc1,Rnf13,Golim4,Gria2,Otud7b,4930422G04Rik,Hs2st1,Fnip2,Atp11b,Fam160b1,Snx27,Slc44a3,Serpini1,Ccdc162,Dnajc19,Fxr1,Pcsk5	Th1,ESC	Hi-C,ChIA-PET	24067610,24213634	Rapgef2	17671
942	chr16	87660761	87662292	87661200	Y	NA	Bach1	Trat1,ORF63,Grik1,Brwd1,2610034M16Rik,Itga9,Rnf217,B4galnt2,Ildr1,Pla1a,Tiam1,Tmod2	Th1	Hi-C	24067610	Bach1	36662
1265	chr2	166261394	166262721	166261821	N	NA	NA	Epb4.1l1,Eya2,Zmynd8,March10,Phf20,Prex1,Gm11468,Ksr2,Itch,0610011L14Rik,Dlgap4,Stau1,Sorcs2	Th1	Hi-C	24067610	Sulf2	105711
1784	chr6	128630033	128632795	128630702	N	NA	Clec2h	Tbc1d8,Grm7,C1s,Ipo8,Magi1,Olfm3,Tspan9,Foxp2,Cntnap2,Tulp3,8430419L09Rik,Osbpl3,Fam19a1,Ano2,Klrb1f,Iqsec1,Clec2h,Klrb1b	Th1	Hi-C	24067610	Clec2h	29590
997	chr17	46848408	46859584	46855454,46857753	N,Y	NA;NA	BC032203,Tbcc	Ptcra,Mrps10,Guca1b,Etv6,Ranbp3,Prkce,9130011E15Rik,Fkbp6,4921515E04Rik,Cul7,Ubr2,Ddx11,ORF19,Blnk,Stip1,Espl1,Nop14,Dedd,Etv5,Ttc7,Kcnip1,Bivm,Btbd9,Mpp3,BC032203,Prss29,Trerf1,Nfya,Nudcd3,2410015M20Rik,Lonp1,Rpl36,Tbcc,Mdfi,Gm4832,Ccnd3,Taf8,Pprc1,Ldb1,Pank2,Pef1,Rnu12,Poldip3,Ppp2r1b,Ndufaf2,Ercc8,Ppp1r10,Mrps18b,Lrrc58,Zfp346,Ttc25,Zfp62,Camta1,Rpl7l1,Foxp4,Ticam1,Plin3,Safb2,Safb,Snrnp70,Mid…	Th1,ESC,NSC,NPC	Hi-C,ChIA-PET	24067610,24213634	BC032203	16995
226	chr10	19547643	19548910	19548230	Y	NA	Ifngr1	Rnf43,Il22ra2	Th1	Hi-C	24067610	Ifngr1	43048
2128	chr8	94442900	94446518	94443418	N	NA	Nlrc5	Inpp4b,Nup93,B3galnt2,Cyb5b,Fam192a,Rspry1	Th1	Hi-C	24067610	Nlrc5	26245
1033	chr17	83861279	83863387	83862248	N	NA	Haao	A930015D03Rik,H2-T24,Hip1,Dpp6,Casp3,Cdkl4,Prkce,Ccdc71,Klhdc8b,Pdgfb,Usp53,2400001E08Rik,Tomt,Tcf25,Poldip3,Rnu12,Alyref2,Birc5,Gtf2a1	Th1,ESC,NSC	Hi-C,ChIA-PET	24067610,24213634	Haao	14489
1750	chr5	9086417	9089856	9087565	N	NA	4930420K17Rik	Ankib1,D630037F22Rik,Ppp6r3,Ksr2,A630072M18Rik,Rsbn1l,Dnajc2,Psmc2,4930420K17Rik,Col19a1,1700015F17Rik,Mia2,C530008M17Rik,Abcb1b,Gcfc1,4932438H23Rik,9330182L06Rik	Th1	Hi-C	24067610	4930420K17Rik	10881
624	chr13	37798438	37814554	37799641	Y	NA	Rreb1	Ncbp2,Senp5,Cbr3,Fyco1,Ssr1,Sbsn,Unc45a,Rccd1,Bcl9l,Cxcr5,Rreb1,Kcnb1,4921517D22Rik,Itm2b,Pin4,Wasf2,Polr3g,Tbc1d1,P4ha3,Clcn4-2,Cdh15,Agpat3,Kcnj15,Atat1,2310061I04Rik,Bod1l,Nrg2,Sesn3,Rabepk,Ly86,Cage1,Cstad	Th1,ESC	Hi-C,ChIA-PET	24067610,24213634	Rreb1	12358
1551	chr4	129789487	129789766	129789731	Y	NA	Khdrbs1,Ptp4a2	Ptp4a2,Zbtb8os,Rbbp4,Dip2b,Bai2,Fam76a,Nmnat1,Lzic,Actr3,Hdac1,Ift57,Col16a1,Nadk,Wbscr27,Cldn4,Klhl20,Ankrd45,Rnf4	Th1	Hi-C	24067610	Ptp4a2	30713
1081	chr18	38795231	38797124	38795875	N	NA	NA	Arhgap26,Ephb3,Spire1,Ifi35,Rnd2,Vat1,Dnahc7b,Apcdd1,Usp32,Gnpda1,Ttc39c,Lipg,Dlgap4,Limch1,0610009O20Rik,1700086O06Rik,Gm5820,Plac8l1,Spry4	Th1	Hi-C	24067610	Fgf1	121575
1767	chr6	114968337	114970719	114969483	N	NA	Vgll4	Anubl1,Rpl26,Zfc3h1,Tmcc1,Tspan11,Srgap3,Pparg	Th1,ESC	Hi-C,ChIA-PET	24067610,24213634	Vgll4	46585
1242	chr2	158159370	158160678	158159900	N	NA	Tgm2	Snrnp200,Gm1332,Tti1,Gm53,1700060C20Rik,D630003M21Rik,Plekha2,Tgm2,Trim23,2410002O22Rik,Nanos2,Sgk3,Cstf3,Bpi,4930470P17Rik,4932443I19Rik,Cubn,Plk1s1,5430405G05Rik,Cbfa2t2,D830013O20Rik,Lass6	Th1	Hi-C	24067610	Tgm2	12978
1966	chr7	64140881	64141520	64140992	N	NA	NA	Chsy1,Trpm1,Pcyox1,Tia1,Rinl,Herc2,Otud7a,Gpr137b-ps,D19Wsu162e,Mtmr10,Crym,Bag4,Zfp128,Vmn1r86,Tacc2	Th1	Hi-C	24067610	Mtmr10	146150
248	chr10	37231418	37233243	37232108	Y	NA	NA	Pcdh15,Wdfy3,Srfbp1,Ctnnd1,Tbc1d8,Aasdh,Trdn,Cdc40	Th1,ESC	Hi-C,ChIA-PET	24067610,24213634	Marcks	92492
1469	chr3	51184439	51185938	51185242	N	NA	Ccrn4l	Kcnd3,Fnip2,Skil,Ccrn4l	Th1	Hi-C	24067610	Ccrn4l	38509
520	chr12	54397767	54399245	54398246	N	NA	NA	Serpina3n,Jkamp,2810055F11Rik,Etf1	Th1	Hi-C	24067610	Egln3	193893
636	chr13	43912734	43914885	43913262	N	NA	NA	Gm5134,Vpreb3,Dek,2610307P16Rik,Dbn1,Kcmf1,Itpkb,Ppp2r2c,4933401P06Rik,Thsd7b,Rreb1,Jarid2,Msn,Dip2c,Aak1,Diap3,Aldh5a1,Srek1ip1,Gm5083,Cyp11b2,Elmo1,A330076C08Rik,Gmds,Pde8b,Dtnbp1,H2afy,Cd83	Th1	Hi-C	24067610	Cd83	127627
1568	chr4	135282575	135283529	135282945	Y	NA	Clic4	Clic4,Srrm1,Fam46b,Man1c1,1110049F12Rik,Jhdm1d,Setd7,Cdc42se1,Mllt11,Macf1,Smpdl3b,4930555I21Rik,Kif17	Th1,NSC	Hi-C,ChIA-PET	24067610,24213634	Clic4	9815
153	chr1	60733802	60736564	60735194	N	NA	NA	Nbeal1,Raph1,Nab1,Gm11602,Trpc6,Carf,Nrp2,Prkce	Th1	Hi-C	24067610	Raph1	167037
402	chr11	5154930	5156445	5155589	N	NA	NA	Ugp2,Kremen1,Znrf3,2210015D19Rik,Polm	Th1	Hi-C	24067610	Rhbdd3	55492
54	chr1	154008212	154010199	154008838	N	NA	NA	Dpp10,Rnasel,Sec16b,Phf3,Zbtb41,Lamc2,Serpinb13,Mfsd4,Soat1,Dner,Gm5833,Rgsl1,Gtf2f1	Th1,ESC	Hi-C,ChIA-PET	24067610,24213634	Glul	108267
1290	chr2	170192446	170193798	170192838	N	NA	Zfp217	Pou5f1,Sord,Cass4,Ubr1,Heatr5a,Bub1b,Slc36a4,Phf21a,Dyrk3,Kcnb1,Pkig,Pik3r1,Hmgn1,Srrd,Hps4	ESC,Th1	4C,Hi-C,ChIA-PET	23747203,24067610,24213634	Zfp217	49771
1440	chr3	148998200	148999884	148998854	N	NA	Lphn2	Rabgap1l,Cdc14a,Car10,Ncam2,Zzz3,Itpr2,Them4,Ak5,Defb44-ps,Lrrc7	Th1	Hi-C	24067610	Lphn2	43565
840	chr15	74885491	74893360	74892818	N	NA	NA	Ly6d,Cyp11b2,Cerk,Plekha2,2010109I03Rik,Syce3,1700016M24Rik	Th1	Hi-C	24067610	Ly6e	61691
290	chr10	78480913	78483192	78482073	Y	NA	Pdxk	Pdxk,Cpsf6,Nrxn1,Aire,Dnmt3l,Trappc10,Pde9a,Anks1b,Ric8b,Arl15,Pdss2,Ccdc109a,Mthfd1l,Jmjd1c,Rab36,Fam117a	Th1,ESC	Hi-C,ChIA-PET	24067610,24213634	Pdxk	15965
1591	chr4	156076676	156078307	156077504	N	NA	9430015G10Rik	Sh3pxd2a,Scaf1,Rras,Pdk3,Acap3,Cpsf3l,Pusl1,Ppig,Sdf4,Tnfrsf4,Mir200a,Mir429,Mir200b,Rnf41,Ccdc30,Vps13d,Gltpd1,Tas1r3,B3galt6,9430015G10Rik,Gtf3c6,Camta1,Zyg11a,Hdac1,Ythdf2,Spen,2010015L04Rik,Kazald1,4930556G01Rik,Pigm,Acsf2	Th1,ESC	Hi-C,ChIA-PET	24067610,24213634	9430015G10Rik	31691
1760	chr5	96979248	96981080	96980225	Y	NA	Bmp2k	Zcchc4,Anxa3,Coq2,Scfd2,Hadhb,Bmp2k,Paqr3,Apbb2,Radil,Ogt,Gm19619,Hnrnpd,Vps37d,Zkscan1,Klb,Slc25a40,Slc15a4,Ptpn13,Mfsd7a,Gjc3,Ppp3ca,Tmtc1,Cnot6l,Klf3,Mrpl1,Nfkb1,Per3,Mll5,Dkk1	Th1,Ter119	Hi-C,Capture-C	24067610,24413732	Bmp2k	16609
2160	chr9	20543332	20546190	20544656	N	NA	Zfp266,Zfp846	Sept7,Zfp266,Kif3c,Atp8b1,Fbxl12,Gm16833,Pon2,Dtnbp1,4931440J10Rik,Ly6i,Rp9,Sorcs2,Zfp26,Rnf214,Irak4,Pus7l,Baz1b,Mrps6,Hexim1,Atg4c,Qprt,Gm17769,Adarb1,Trim6,Hif3a,Rpl11,Ldb3,Mrps21,Cdk19,Lrba,Pfn2,Epb4.1l5,S1pr2,Galnt10,Hspb6,BC053749,Gmeb2,Ccdc60,Ctxn1,Gm11696,Gna13,Syde2,1600021P15Rik,Kif1c,Inca1,Aldh3a2,1600016N20Rik,Rassf7,Rpl13,Pcmtd1,Mtr,Timeless,Wrn,Purg,Rpl28,Tmem199,Poldip2,Fam108a,Phk…	Th1,ESC	Hi-C,ChIA-PET	24067610,24213634	Zfp266	21913
1324	chr2	30651201	30653866	30652969	N	NA	NA	Ankrd44,Ppp1r26,Ppp2r4,Ahrr,Slc16a12,Prrx2,Tfip11,Gpld1,Aldh5a1,1700020O03Rik,Eif3l,Tsc2,Slc9a3r2,Nthl1,Fam129b,Tmem57	Th1	Hi-C	24067610	Cstad	56157
1852	chr6	72242997	72246054	72244777	N	NA	Atoh8	Dennd2a,Rmnd5a,Atoh8,Sftpb,Isy1,Polr1a,Usp39,Ncapd2	Th1	Hi-C	24067610	Atoh8	7420
1309	chr2	23051951	23053347	23052711	Y	NA	Abi1,Acbd5	Abi1,Top3b,Atf2,Camk1d,Olfr316,Ryr3,Acbd5,Mastl,Yme1l1,Celf2	Th1	Hi-C	24067610	Abi1	11711
235	chr10	21668628	21670890	21669474	N	NA	NA	Themis,Abcc3,B230208H11Rik,Sgk1,Pwp1,N4bp3,Rmnd5b,1700020N01Rik,Arhgap18,Nkain2	Th1	Hi-C	24067610	Aldh8a1	291328
808	chr15	36453466	36457085	36455937	N	NA	Ankrd46	Zhx2,Nrxn3,Mgat3,Brd1,Fam57b,Mthfd1l,Mir297-1,Stk3,Spag1,Snx31,Sntb1,Apol8,Atg7,Vgll4,Fgf4,Zbtb46,Dos,Rufy3,Asf1b,Bcap29,Bcl2,Chd9	Th1,ESC	Hi-C,ChIA-PET	24067610,24213634	Ankrd46	39706
2132	chr9	101072353	101080044	101074264,101076799	N,N	NA;NA	Pccb,Msl2	NA	NA	NA	NA	Msl2	20526
623	chr13	37777187	37792112	37778872,37788440	N,N	NA;NA	Rreb1	Inhba,Rreb1,Ly86,Cage1,Med14,Rapgef6,Zfp407,Cdkal1,Nol4,Prpf40b,Ctnnb1,Ufd1l,Spon2,Paip2b,Exoc2,Bmp6,Tkt,Ifngr1,Ero1lb,Dusp22,Fars2,Jarid2,Gnb1l,Thumpd3,Lman2l,LOC626049,Cox8a,Ncbp2,Senp5,Cbr3,Fyco1,Ssr1,Sbsn,Unc45a,Rccd1,Bcl9l,Cxcr5,Kcnb1,4921517D22Rik,Itm2b,Pin4	Th1,ESC	Hi-C,ChIA-PET	24067610,24213634	Rreb1	34800
1989	chr7	79847187	79851143	79848362	N	NA	Anpep	Mthfd2,Rev1,Dleu2	ESC	ChIA-PET	24213634	Anpep	4835
769	chr14	63341704	63345412	63343255	N	NA	NA	Defb30,Xkr6,4931440J10Rik,Wdfy2,Pnpla5,Cdx1,Gata4,Fam167a,Gulo	Th1	Hi-C	24067610	Blk	71775
1527	chr4	106827622	106828784	106828298	N	NA	NA	Zmynd19	ESC	ChIA-PET	24213634	Ssbp3	82686
764	chr14	62230808	62231907	62231215	N	NA	NA	Dleu2,Mir16-1,Enox1,Cubn,Defb48,A530072M11Rik,Gucy1b2	Th1	Hi-C	24067610	Rnaseh2b	100198
724	chr14	114947978	114949689	114948840	N	NA	NA	Gpc6,Esco2,Scel,Gpc5,Spon1,Abcd4,Efha1	Th1	Hi-C	24067610	Mir17hg	94701
1870	chr6	88048068	88050118	88048794	N	NA	Rab7,Rpn1	Chn2,Samd4,Foxp1,Hk2,Nup210,Ndufaf2,Txnrd3,Aff3,Wnt16,Nr2c2,Yes1,Jazf1,Rpn1,Cdh13,Thsd7b,Cmbl,Brd4,8430410A17Rik,Irak2,Fam190a,Rab7,Iqsec1,Cnbp	Th1,ESC	Hi-C,ChIA-PET	24067610,24213634	Rpn1	34355
1519	chr4	105259803	105264071	105260561,105262554	N,N	NA;NA	NA	Gabbr2,Ppap2b,Dlc1,Nkain3,Adamtsl1,Oma1,Angptl3,Dock7,Iqch,Mixl1,Lin9,2610028E06Rik,Camta1,E130309F12Rik	Th1	Hi-C	24067610	Ppap2b	102456
437	chr11	79305286	79307546	79306612	Y	NA	Nf1	Shisa6,Tmem132e,Zbtb20,Nf1,AU040972,Elf4,1810012P15Rik,Gm11570,Abcc5,Kcnn3,Med28,Ssh2,Wsb1,Rundc3a,Utp6,H2afb1,Wnk1,Cenpc1,Ly6e,Efcab5,March10,5730460C07Rik,D17Wsu104e,2310004N24Rik,Acox1,Ntn1,Nlk,Rnf135,Myh6,Il25,Cmtm5	Th1,ESC,NSC	Hi-C,ChIA-PET	24067610,24213634	Nf1	32346
661	chr13	54410554	54414293	54412623	N	NA	Cplx2	4732471D19Rik,Phactr1,Atxn1,Tas2r138,Gm20139,Ror2,Lrrc16a,Msx2,Uimc1,Ctsll3	Th1	Hi-C	24067610	Cplx2	39205
1877	chr6	91616826	91618362	91617386	Y	NA	NA	Tfam,Magi1,Osbpl3,Rpusd3,Cidec,C3ar1,Sgcb,Lrrc66,Igf2bp3,Lsm3,Hnrnpf,Nxph1,Rictor,Klrg1,4930431A04Rik,Akr1b10,Rnu11,Klf2,Hhat,G3bp1,Gm5464,Dpysl2,Zswim3,Acot8,Socs3,Atp1b2,Nudt4,Zfp36,Serpinb6a,1110046J04Rik,Cdk13,Prkca,Ncl,C130036L24Rik,Mylip,St6galnac3,2210016F16Rik,Snhg9,Rps2,Rnf151,Hist1h3d,Hist1h2bf,Pink1	Th1,ESC	Hi-C,ChIA-PET	24067610,24213634	Slc6a6	65705
1412	chr3	115765447	115768683	115766428	Y	NA	NA	Armc3,S1pr1,Nup210l,Leprel2,Gpr162,Wars2,Dock9,Pla2g6,Dph5,Usp33,Plod2,Epsti1,Prdm2	Th1	Hi-C	24067610	S1pr1	50392
893	chr16	18732468	18733887	18733308	Y	NA	Cldn5	Zcchc24,Spag6,4930500J02Rik,Ctrc,1810035I16Rik,Bsn,Apeh,Ppm1f,4933432I09Rik,Lpp,4930455C21Rik,Gm4827,Myh11,Snx29,Crkl,Hira,Mrpl40,Ppl,Rora	Th1	Hi-C	24067610	Cldn5	42960
2067	chr8	34437969	34439825	34438932	N	NA	NA	Slc4a1ap,Supt7l,Purg,Ube2d1,Actn1,Bean1,B930018H19,Dusp4	Th1	Hi-C	24067610	Tmem66	283406
1212	chr2	117105283	117106142	117105546	Y	NA	Spred1	0610012H03Rik,Klhl1,Spred1,Fam98b,Olfr1040,Mfsd11,Dnajc10,P2rx5	Th1	Hi-C	24067610	Spred1	15308
797	chr15	102376408	102379068	102377384	N	NA	Myg1,Aaas,Sp1	Rpl31,Npas2,Camk1d,Sp1,Atf7,Tnfrsf26,Aaas,Dhcr24,Sp7,Inppl1,Msl1,Kif13b,Psmd2,Wdr19,Malat1,Snhg12,Ttc21a,Gorasp1,Scarna2,Rfwd2,Atp6v1a,Naa50,Ppfia3,Slc4a8,Ubap1,Fmn2,Soat2,Mfsd5,Myg1,Amhr2	Th1,ESC,NSC	Hi-C,ChIA-PET	24067610,24213634,21685913	Aaas	25649
1826	chr6	37731706	37733372	37732563	Y	NA	NA	Tuba3b,Tmem176a,Tmem176b	Th1	Hi-C	24067610	Trim24	137439
2130	chr8	94703655	94704238	94704096	N	NA	Arl2bp,Pllp	Slc16a3,Dtx3l,Terf2,Klhl36,Gpr56,Gtl3,Atp13a1,Gmip,Pllp,Nat2	Th1	Hi-C	24067610	Pllp	7413
1223	chr2	124740488	124742560	124741106	N	NA	NA	Zfp385b,Fmn1,Celf2,Lrrc9,Sncaip,Bmp2,Sema6d,Angpt4,Meis2,Fbn1,Zc3h6,Ppp1r16b,Fam83d,Eif2c3,Sdk1	Th1	Hi-C	24067610	Sema6d	130192
1986	chr7	73606328	73608911	73607005	Y	NA	NA	Chd2,Kcnk7,Ehbp1l1,BC030336,Krtap5-3,Acadvl,Mir324,Dlg4,Sf1,Mef2a,4933422H20Rik,Mir3968,4933406I18Rik,Tmc3,Coq10a,Slc29a3,1500032L24Rik,Fam109b,Mlh1,Epm2aip1,Mrpl38,Rpl31,Tmem54,Hpca,Entpd1,Ap3s2	Th1,ESC,NPC	Hi-C,ChIA-PET	24067610,24213634	Chd2	64582
609	chr13	37439350	37441880	37440501	N	NA	NA	Lama2,Orc6,Vps35,Sfrp4,Ly86,Rreb1,Cage1,Atxn1,Phf2,1700029N11Rik,Zbtb37,Gas5,Hist1h3c,Hist1h2bb,G630016D24Rik,Zfp219,Ptprr,Bmp6,Kdm1b,Dek,Slc22a23,Lyrm4,Fars2	Th1,ESC	Hi-C,ChIA-PET	24067610,24213634	Ly86	94005
2010	chr8	107428586	107431669	107431058	N	NA	Nob1,Wwp2	NA	NA	NA	NA	Nob1	3548
767	chr14	63252063	63272941	63264536,63269583	N,N	NA;NA	Gata4	Neil2,Fdft1,Tdrd3,Spata13,Gata4,Dach1,Ercc6,Pinx1,Rp1l1,Msra,Dgkh,Dock5,Pxk,Wdfy2,Fgf14,Stmn4	Th1	Hi-C	24067610	Gata4	6803
443	chr11	8220081	8221337	8220127	N	NA	NA	NA	NA	NA	NA	Tns3	443198
446	chr11	84178014	84186397	84179693	N	NA	Tada2a,Acaca	Acaca,Hspbap1,Slit3,Ube2g1,Rffl,Synrg,Dusp14,Usp32,Reln,Tada2a,Nip7,Cog8,Fstl4,Gm11437,1700125H20Rik,5730419I09Rik,Ing1,Tti2,Hist1h2af,Hist1h4h,Ccm2,Tex14,Ndufa6,Hnf1b,Med27,Slc36a3,Tmem117	Th1,NSC,ESC	Hi-C,ChIA-PET	24067610,24213634	Acaca	9041
1723	chr5	64679469	64681034	64680184	N	NA	NA	Prkd1,Cgnl1,Mpp2,Hn1,Lrrc8c,Snx8,Chm,C030018K13Rik,Enpp3,Cacna1d,Rptor,Atp8a1,Gabrb3,Arhgef12,Pisd,Tmem44,Klhl5,Rpl9,Lias,Pds5a,Txk,Tbc1d1,Zfp799,Birc6,Fam114a1,Osbpl10,Cno,Mcm3ap,1300010F03Rik,Wbscr17,Klf3,4933440J02Rik,Zfp644,Fbrsl1,1700069L16Rik,Ccdc64,Rfc1,Fras1,Magi2,Nckap5l,Brdt	Th1	Hi-C	24067610	Klf3	122489
1329	chr2	30699250	30701302	30700167	N	NA	NA	Ttll12,Evl,Gm16596,4933426M11Rik,Srcin1,Setbp1,Pitpnm2,Banp,Supt6h,Lsm2,Hspa1l,Hspa1a,Myom1,Ftl1	Th1,ESC	Hi-C,ChIA-PET	24067610,24213634	Cstad	104206
1314	chr2	26525171	26528719	26525825	N	NA	Notch1	Hmcn1,Pdss1,Pmpca,Inpp5e,Sdccag3,Notch1,Mgat4b,Ltc4s,Pigu,Rxra,Arhgap15,Cobll1,Clec3b,Gpr155,Egfl7,Agpat2,Med22,Surf6,Fam125b,Zdhhc3,4930500J02Rik,Fam73b,Aftph,Lmo3	Th1,ESC	Hi-C,ChIA-PET	24067610,24213634,21685913	Notch1	21349
791	chr14	76855973	76857757	76856653	N	NA	NA	Dnahc11,Tnfsf11	Th1	Hi-C	24067610	9030625A04Rik	178860
1719	chr5	64375612	64382124	64376350,64381775,64379093	N,Y,Y	NA;NA;NA	NA	Limk2,Ppp1r36,Klf3,Rfc1,C330019G07Rik,Fam114a1,Lrrc66,Sgcb,D130017N08Rik,Polr1c,Tmem141	Th1,ESC	Hi-C,ChIA-PET	24067610,24213634	Tbc1d1	215401
887	chr15	97589750	97592042	97590962	Y	NA	NA	Kif13b,Kcnk13,Fam113b,Cul9,Srf,Kif26b,Nck2,4930443G12Rik	Th1,ESC	Hi-C,ChIA-PET	24067610,24213634	Rpap3	113780
1757	chr5	93004053	93009957	93005915	N	NA	Sowahb	Parm1,Sdad1,Art3,Shroom3,Igfbp7,Slc4a4,Utrn,Ror1,Atp8a1,Pcbp3,Pkd2l2,Gak,Cxcl10,Hsd17b11,Rnpc3,Ankrd50,Sprr2d,Cmklr1,Taok3,Rbm19,Hfm1,Mthfd2l,Ddx3x,Fnbp1l,Znrf1,Ccng2,Gsta4,Rpl27a,Grcc10,1700018A14Rik,Trim36,D330012F22Rik,Cib1,Pigl,Rps15a,Zcchc10,Cct8,B130034C11Rik,0610040J01Rik,3110047P20Rik	Th1,ESC	Hi-C,ChIA-PET	24067610,24213634	Sowahb	35065
1531	chr4	10923250	10924993	10923811	N	NA	2610301B20Rik	2210012G02Rik	Th1	Hi-C	24067610	2610301B20Rik	48752
494	chr12	24685911	24691657	24686481	N	NA	Klf11,Rrm2	Ppp4r4,Acsf2,Ywhaq,Grhl1,Rian,Akap6,Syne2,Zc3h14,Wdr20a,Apc,Gm10548	Th1	Hi-C	24067610	Rrm2	16597
1282	chr2	167924096	167927114	167925185	N	NA	Ptpn1	Ptgis,Fam65c,Wfdc11,Cnnm4,Lima1,Ptpn1,Nfatc2,Kif22,Zg16,Lcn12,Stard7,Ptprt,Rnf114,Lingo2,Pigl,Zbtb1,Prdx1,AV051173	Th1,ESC	Hi-C,ChIA-PET	24067610,24213634	Ptpn1	5213
637	chr13	44026841	44027905	44027150	N	NA	NA	Gmds,Jarid2,Gm10782,Rnf182,Hspb3,A330076C08Rik,Gm2762,Padi4,Padi6,Fam40b	Th1	Hi-C	24067610	Cd83	241734
1819	chr6	30336611	30337620	30337043	Y	NA	Ube2h	Ube2h,Btbd6,Brf1,Prodh,Itpr1,Agk,Pde1c,Ptp4a2,Nrf1,Dguok,Macf1,Rrm2b,A830052D11Rik,Il17ra,Wnt7a,Foxp1,Mkrn1	Th1,Ter119	Hi-C,Capture-C	24067610,24413732	Ube2h	32072
1948	chr7	35234210	35238006	35234924	Y	NA	Lrp3	Cebpg,Slc7a10,Lrp3,Plekha7,AI987944,Psmb7,Scaf1,Rras,Smad6,Fhod3,Rnaseh2a,Rrn3,Rap2b,Alas1,Ddit3,Mbd6,Chst8,Svip,Gas2,Gpatch1,Il16,Nova2,Pepd,Rhpn2	Th1,ESC	Hi-C,ChIA-PET	24067610,24213634	Lrp3	18865
1728	chr5	64883615	64889835	64884478	Y	NA	Tlr1	Creb3l1,Rfc1,Wdr19,Crlf2	Th1,ESC	Hi-C,ChIA-PET	24067610,24213634	Tlr1	42864
2241	chr9	96397986	96399923	96399265	N	NA	Atp1b3	Kdm5b,Xrn1,Smap1,Wfdc1,Myo1e,Tfdp2,Atp1b3,Slc25a16,Dna2,Tmed9,Hn1l,Mapk8ip3,Dlgap1,1700020G17Rik,Rbm20,Ttn,Dtymk,Ing5,Rbfox2,Prkar2a	Th1,ESC	Hi-C,ChIA-PET	24067610,24213634	Atp1b3	33687
68	chr1	160023501	160026139	160025108	N	NA	4930523C07Rik	AI848100,Dhx9,Dcaf6,Pou2f1,Akt3,Traf3ip3,1810013L24Rik,Tnr,4921528O07Rik,Senp7,Ppp3cc,4930523C07Rik	Th1	Hi-C	24067610	4930523C07Rik	18241
1695	chr5	150195691	150197531	150196141	N	NA	NA	Ulk1,Lrrc56,Rassf7,1600016N20Rik,Tbx3,Dnajb6,Gm5129,St8sia6,Emid2,Fry,P4htm,Mtx2,6330406I15Rik,Wdr95,Rxfp2,Prkch,Zcrb1,Rad21,Suds3,Herc1,Nup155,Pex6	Th1,ESC	Hi-C,ChIA-PET	24067610,24213634	Brca2	325092
1140	chr19	21126546	21128008	21127204	N	NA	NA	Slc35f1,Tmc1,Smc5,Frmd4b,Zfand5,Tbxas1,Trpm3,Pip5k1b,Gfra1,1500015L24Rik,Klf9	Th1	Hi-C	24067610	Zfand5	144270
120	chr1	195241512	195242103	195241756	N	NA	NA	Akt3,Plxna2,Lrp1b,Fam149b,Rabgap1l,Kcnc1,Stx12,Eif1,Nr5a1,Pde4c,Gipc2,1700017J07Rik,Txnip,Gm15441,Nfasc,Kcnk2,Phlpp1,Mob3b,Eef2,Ppfibp2,Mtf1,Slc9a9,Wdr25,Angpt1,Utp14a,Patl1,Pde4d,Alg13,Elavl2,Oas1h,Lrp5,Macrod1,Tbl2,Acr,Hnrnpa3,Antxr1,Gyg,Rfwd3,Pgpep1,Efcab6,Myo5a,Runx2,Large,Sub1,Clpb,Srgap2,Atp8b5,Bmper,Dmd,Pknox2,Akirin1,Btbd10,Stip1,Stox2,Slc6a17,Purg,Wrn,Ncoa2,Mir210,Pcbp3,Cdh11,AA545190,Tm…	Th1,ESC	Hi-C,ChIA-PET	24067610,24213634	Cr1l	109942
1381	chr2	75792073	75796965	75792552	N	NA	Agps	Clp1,Zdhhc5,4930568D16Rik,Hoxd9,Hoxd10,Ndufa2,Ik,Mybl2,Agps,Pde11a,Dym,Ncaph,Tmem106a,Nbr1,Prdm12,Arid1b,Kif18a,Coro2b,Mbd5,Trp53i11,Sp3,AU019990,Ppp1r1c	Th1	Hi-C	24067610	Agps	35212
501	chr12	25329415	25331806	25330247	Y	NA	NA	Dock4,Impg1,Ttll5,Cd177	Th1	Hi-C	24067610	Id2	233323
2131	chr9	100598709	100600276	100599875	N	NA	Stag1	Tfdp2,Cdh13,Rbp1,Mfhas1,Nck1,1110059G10Rik,Kif15,E330023G01,Smarcc1,Alg9,Aste1,Atp2c1,Pth1r,Clstn2,Calcoco2,Esyt3	Th1	Hi-C	24067610	Stag1	43347
1041	chr17	84156130	84162392	84157115,84161304	N,N	NA;NA	Zfp36l2	Eml4,Mta3,Klhl20,Rab40c,Thada,Cep350,BC033916,Fez2,Zfp36l2	Th1,ESC	Hi-C,ChIA-PET	24067610,24213634	Zfp36l2	25555
1219	chr2	12052794	12055065	12053711	N	NA	NA	Gmds,Stam,Tm4sf4,Celf2,Arglu1	Th1	Hi-C	24067610	Itga8	246855
1707	chr5	33953533	33959952	33954499	N	NA	Whsc2	Mapre3,Ctbp1,Poln,Sorcs2,Whsc1,Tmem117,Lrpap1,Lyar,Akap9	Th1	Hi-C	24067610	Whsc2	17275
1046	chr17	86731388	86732540	86732252	Y	NA	Epas1	Myo1b,Twf1,Alk,Ccny,Igfbp7,4933433H22Rik,Prkce,Wars2,Auts2,Mbd3,Bbs10,Epas1,1700090G07Rik,Chrm3,Cript	Th1,ESC	Hi-C,ChIA-PET	24067610,24213634	Epas1	21324
826	chr15	59727539	59731154	59728737	N	NA	NA	Nsmce2,Rnf139,Tatdn1,Tab1,Zfp871,Gm628,Itga9,Fam168a,Fhit,Slc10a1,Srsf5,Gm20337,Trib1	Th1	Hi-C	24067610	Trib1	78885
1244	chr2	160210312	160211772	160210709	Y	NA	NA	Ism1,Bpifb2,0610010B08Rik,Zc3h15,Olfr1261,4933416E03Rik,Ptprt,Pld5,Macrod2	Th1	Hi-C	24067610	Gm826	115722
2180	chr9	32986459	32988596	32987403	Y	NA	NA	Acsm3,Eri2,Spesp1,Rora	Th1	Hi-C	24067610	Ets1	290417
513	chr12	41023677	41031129	41024413	N	NA	NA	NA	NA	NA	NA	Dock4	577624
2268	chrX	20797836	20799352	20798335	N	NA	Araf	Tnnt2,Nup85,Grlf1,Med22,Rpl7a,Gtf2a1	Th1,ESC	Hi-C,ChIA-PET	24067610,24213634	Araf	49191
1303	chr2	180438886	180442867	180442242	N	NA	Slco4a1	Mavs,Hspa1l,Hspa1a,Lsm2,Ttll9,Rprd1b,Top1,Atg13,Harbi1,Psma7,Lsm14b,Rps6ka4,BC066135,2410066E13Rik,Slc24a5,Myef2,Gm6307,B230312C02Rik,Rtel1,Cdk8,Zcchc8,Tspan18,Trp53i11	Th1	Hi-C	24067610	Slco4a1	18111
1179	chr19	41473572	41475445	41474958	Y	NA	NA	Suz12,Cd47,Uhrf2,Pik3ap1,Slit1,Crtac1,Blnk,Btrc,Mob2,Golga3,Sema3g,Tll2,Mxi1,Gbgt1,Fam162a,Ccdc58,Wdr33,Pcgf6,Sec31b,Arhgap15,Tctn3,Ssbp3,Exoc6,Tm9sf3,Cnnm2,Arhgap19,Fam125b	Th1	Hi-C	24067610	Lcor	74194
996	chr17	46340551	46342127	46341380	N	NA	Abcc10,Zfp318	Spred2,Rrp36,Cul7,Mrps18a,Dlk2,Usp49,Traf2,Slc22a7,Crip3,Olfr155,Myh14,Kcnc3,Ptk7,Dip2b,Lrrc15,Cul9,BC048355,Tbcc,Ubr2,Zfp318,Exoc6b,Kif15	Th1	Hi-C	24067610	Abcc10	12528
319	chr10	94426172	94470376	94426464	Y	NA	Tmcc3	Asb2,Fhit,Ino80d,Polr3b,Ntn4,Eea1,Bdp1,Tmcc3,Poc1b,Fam54a,Ccdc41,4932415G12Rik,Egln1,Gabarapl2,Surf4,Gm711,Gle1,Phf20,Ulk2,Vezt,Kcnq5,Herc4,Ostm1,Prmt2,Fgd6,Fbxo42,Kndc1,Plxnc1,Lhfpl3,Cep57l1,Bpifc,E130307A14Rik,Slc27a1,Nxnl1,Usp44,Metap2,Mrpl42,Hoxd1,1110021L09Rik,Anks1b,Gpr89,Gnptab,Gm872,Ptprr,Tram2,Ncln,S1pr4,Gna15,Otof,Klhdc5,Gm5887,Cry1,Pde2a,Tmem131	Th1,ESC	Hi-C,ChIA-PET	24067610,24213634,21685913	Tmcc3	44481
23	chr1	133451803	133453142	133452318	N	NA	Sox13	Nfasc,Etnk2,Sox13,Chit1,Kdm5b,Itsn1,Tbx3,Elk4,Tmem9,Igfn1,Zc3h11a,Pkp1,Lrrc7,I730028E13Rik,Six3,Plekha6,Gm19461,Nos1ap,Reep2,Kdm3b,Myo3b,Kank1	Th1,ESC	Hi-C,ChIA-PET	24067610,24213634	Sox13	27591
255	chr10	41689678	41691119	41690502	N	NA	NA	Ccdc162,Cep57l1,Sesn1,Sec63,Aim1,Fbxo47,Rmnd1,Smu1	Th1	Hi-C	24067610	Cep57l1	118749
558	chr12	85468238	85469693	85468831	Y	NA	Fos	Coq6,Entpd5,Tmed10,Myh15,Hip1r	Th1	Hi-C	24067610	Fos	4208
458	chr11	96987658	96988851	96988258	N	NA	Pnpo,D030028A08Rik,Sp2,Scrn2	Cdk5rap3,Sp2,Sp6,Scrn2,Gm53,Mir196a-1,Hoxb9,Cbx1,Gm11517,Pgap3,Fam129b,Gsta4,Ppp1r10,Mrps18b,Stub1,Nupl1,Btg1,Tigd5,Eef1d	Th1,ESC,Ter119	Hi-C,ChIA-PET,Capture-C	24067610,24213634,24413732	Sp2	9970
295	chr10	8065054	8066847	8066009	Y	NA	NA	Aldh7a1,Phactr2,D930015E06Rik,Syne1,Cdk17,Bcl10,2410004B18Rik,Klrk1	Th1	Hi-C	24067610	Tab2	108931
1076	chr18	38541909	38544347	38542838	Y	NA	NA	Arhgap26,Pou4f3,Kif5b,4921528I01Rik,Mecom,Nol11,Gfra3,Nrg2,Fgf1,Ralgps1,4933407H18Rik,Thsd4,Ndfip1,1700120E14Rik,Myo5b,Mrpl48,Rab6a,Ammecr1l,Rnf14,Hc,Odf2,Cpt1c,E130102H24Rik,0610043K17Rik,Slc25a19,Fam100a,Zfp568,Net1	Th1,ESC	Hi-C,ChIA-PET	24067610,24213634	Spry4	56921
1019	chr17	74078112	74079843	74079133	N	NA	NA	Galnt14,Emilin2,Yipf4,Tfeb,Xdh,Ptprd,Kat2b,Ehd3,Srd5a2,Kcnip1,Spdya,Memo1,5430427O19Rik,Gpr158,Phf14	Th1	Hi-C	24067610	Xdh	127930
452	chr11	86892921	86896351	86894283	N	NA	NA	Dhx40,Tlk2,Iqgap2,Cct6b,Acaca,Brip1,Cltc,Ypel2,Trim37,Ash1l,Ranbp17,Znrf3,Myh10,Tex2,Tubgcp3,Usp32,Ppm1d,Kcnh4,Srcin1,Hoxc8,Med27,Bcas3	Th1	Hi-C	24067610	Dhx40	85261
121	chr1	23183960	23185616	23184819	N	NA	NA	Kcnq5,1700123I01Rik,Rims1,2310005E17Rik,Satb2,Cntln,Pkhd1,Bai3	Th1	Hi-C	24067610	Ogfrl1	197559
1869	chr6	88024975	88046246	88044924	N	NA	Rab7,Rpn1	Adcy2,Erc1,Atp6v1e1,Slc25a18,Kctd5,Srgap3,Gpnmb,Gm5577,H1fx,Sos2,Itpr2,Chchd6,Rab7,Rpn1,Eefsec,Pde2a,4930487H11Rik,Nrp2,Zer1,Cct3,1700021C14Rik,Mfap5,A130022J15Rik,Myo9a,Bspry,Zfp236,0610040F04Rik,Slc13a4,Smad4,Pm20d1,Luc7l2,Snrpg,Slc27a1,Ctnna2,Clec4f,Lax1,Scp2,Zfp956,8430410A17Rik,Aak1,Gm1965,Magi3,Mxd1,Myst2,Dock9,Sytl3,Akap3,Mgmt,Vps54,Chn2,Samd4,Foxp1,Hk2,Nup210,Ndufaf2,Txnrd3,Aff3,Wnt16,Nr2…	Th1,ESC,NSC	Hi-C,ChIA-PET	24067610,24213634	Rab7	11285
196	chr10	117434014	117436782	117434805	N	NA	NA	Yeats4,Cyb5,Zfp938,1700025G04Rik,Sec11a,Sv2c,Sv2b	Th1	Hi-C	24067610	Cpsf6	57041
1385	chr2	84916458	84918061	84917060	Y	NA	Slc43a3	Timm10,Slc43a1,0610012H03Rik,Mir130a,Olfr1016,Slc43a3,Sfpi1,Smtnl1,Ube2l6,Prg2,Prg3	Th1	Hi-C	24067610	Slc43a3	18585
2216	chr9	64955754	64956849	64956392	Y	NA	2010321M09Rik	Tmco1,Fam69a,Slc29a3	ESC	ChIA-PET	24213634	2010321M09Rik	3983
511	chr12	35025555	35026832	35026184	Y	NA	Snx13	Atxn7l1,Trip11,Akap6,Il1rapl1,Bcap29,Prkar2b,Etv1	Th1	Hi-C	24067610	Snx13	20357
1788	chr6	140766640	140768588	140768039,140767463	N,N	NA;NA	NA	Dppa3,Ebf4,Apobec1,Necap1,Kcnj8,Pde3a,Slco1a5,Snx12,Dera,Lmo3,Gm14047,Il1b,Ano2,Nrxn3,Myo9a,Pik3c2g,Plekha5,Hebp1	IPSC,Pre-IPSC,Th1	4C,Hi-C	24035354,24067610	Aebp2	142342
1249	chr2	163121731	163123621	163122581	N	NA	NA	Pmepa1,Sestd1,Tox2,Jph2,Rims4,1110051M20Rik,Csrp2bp,Slc27a4,Fbn1,Cds2,Ptprt,L3mbtl1,Rai1,3230401D17Rik,Upf3a,Agap1,Tex14,Zfp185,Ubiad1,Ctdsp1,Atp1b1,Sepw1,Specc1l,Eif2b4,Snx17	Th1,ESC	Hi-C,ChIA-PET	24067610,24213634	Mybl2	67096
1722	chr5	64675650	64677926	64676797	Y	NA	NA	Jakmip1,Slc30a9,Ccdc122,9030625A04Rik,Dcun1d4,Tbc1d1,Cyth3,Hs3st4,Afap1,Ep300,Fam114a1,Kirrel,Myo1h,Scfd2,Clec4f,Prkd1,Cgnl1,Mpp2,Hn1,Lrrc8c,Snx8,Chm,C030018K13Rik,Enpp3,Cacna1d,Rptor,Atp8a1,Gabrb3,Arhgef12,Pisd,Tmem44,Klhl5,Rpl9,Lias,Pds5a,Txk,Zfp799,Birc6,Osbpl10	Th1	Hi-C	24067610	Klf3	125597
1612	chr4	53314862	53316715	53315834	N	NA	NA	Abca1,AI427809,Astn2,Col16a1,Nkain3	Th1	Hi-C	24067610	Slc44a1	123698
1664	chr5	123057137	123059629	123058008	Y	NA	Orai1,Tmem120b	Kdm2b,Abcb9,BC057022,Gm960,Immt,Anapc5,A930024E05Rik,Morn3,Pan3,Ccdc136,Apbb2,Cux2,Tmem120b,Mettl16,Orai1,Fam108b,1110059E24Rik,Arntl,Ppp1r10,Mrps18b,Tex14,Arrdc3,Rhof	Th1,ESC,NSC,NPC	Hi-C,ChIA-PET	24067610,24213634	Tmem120b	16646
1269	chr2	167375514	167377012	167376424	Y	NA	B4galt5,Slc9a8	Sel1l2,B4galt5,Sult5a1,C2cd3,Ppme1,Eif2ak4,Grb2,Trip4,Slc45a3,Pabpn1,Hook1,9530080O11Rik,Egr1,F630110N24Rik,Acoxl,Hck,Pofut1,Ift20,Tnfaip1,Dusp1,Bpifb9a,Rbl1,Cdh22,Commd5,Rpl8,Rnf114,Spata2,Gpr107	Th1,ESC	Hi-C,ChIA-PET	24067610,24213634	B4galt5	26336
815	chr15	38373084	38375357	38374051	Y	NA	NA	Klf10	NPC	ChIA-PET	24213634	Klf10	72377
1141	chr19	21174208	21174901	21174560	N	NA	NA	NA	NA	NA	NA	Zfand5	97377
968	chr17	13682234	13684511	13683791	N	NA	NA	Nfib,Ccr6,Mllt4,Ppcdc,Ubn2,Mybl1,Ap2a2,Hist2h4,Ccdc45,Ddx5,Calr,Eif5,Hist1h4f,Tex14,Hipk2,Armc9,Ociad1,Tmem117,Dnajc1,Ctsll3,Ddx1,0610009L18Rik,Actg1,Atad2b,Lbr,Mirlet7i,Lsr,Fam187b,Birc5,Mir290,D7Ertd143e,Mtap4,Rps26,Mecr,Gltscr2,Maea,Arrdc3,Obfc1,Eapp,Tada2b,Ccdc96,Osbpl6,Ptpn23,Socs7,Pwwp2b,Stt3b,Dusp6,Ccnd3,Prkdc,Mcm4,Sqstm1,Cops7a,Ube2k,Zfp706,Mbd3,Mcm10,Myl12a,H2afx,Marveld1,Ppp1r10,Mrps18b…	Th1,ESC	Hi-C,ChIA-PET	24067610,24213634	Mllt4	76030
842	chr15	74929908	74939761	74932001,74935500	N,N	NA;NA	Ly6e	Btd,Prkg1,Pigg,Nom1,Elf1,Sla,Tg,Ly6e,Gm16157,Fam169b,Mafa,Mapk3,Adck5,Abcc3,Eif4b,5031439G07Rik,1700001L05Rik,Derl1	Th1	Hi-C	24067610	Ly6e	15290
1553	chr4	129876764	129878501	129877771	N	NA	NA	Atf3,Tmem39b,Khdrbs1,Col16a1,Acot7,Sf3a3,Phactr4,Gltpd1,Cpsf3l,Rb1cc1,Huwe1,Vps26a,Rpl7l1,Ppp3r1,Frmpd4,Fam49b	Th1,ESC,NSC	Hi-C,ChIA-PET	24067610,24213634	Ptp4a2	56285
90	chr1	181234102	181241797	181234455	Y	NA	Wdr26	Phf21a,Zwint,Caprin2,Strn,Gfpt2,Map3k2,Vdac1,Pxn,Poldip3,Rnu12,Cldn14,Fam20b,Cnih4,Wdr26,Lrrfip1,Reln,Ahctf1,Ppp2r4	ESC,Th1	ChIA-PET,Hi-C	24213634,24067610	Wdr26	22124
1316	chr2	27495884	27497794	27496664	N	NA	Brd3,Wdr5	Usp7,Kdelr1,Dhtkd1,Brd3,Zfp831,Camk1d,Anapc2,Tmem210,Rabgap1,Nr6a1	Th1	Hi-C	24067610	Wdr5	17353
729	chr14	16597247	16598848	16598385	Y	NA	Rarb	Kcnma1,Rarb,Erc2,Sorbs3,Pdlim2,Thrb,Enox1,Loxl2,Rps6ka2	Th1	Hi-C	24067610	Rarb	22037
349	chr11	102379440	102382532	102381856	N	NA	Slc4a1,Slc25a39,Grn	NA	NA	NA	NA	Slc4a1	14159
974	chr17	26534454	26538843	26535618,26538079	N,N	NA;NA	Dusp1,Ergic1	Tbc1d24,Ergic1,Rab11fip3,Btbd9,Cd3e	Th1	Hi-C	24067610	Ergic1	22669
1773	chr6	122800774	122802927	122801368	N	NA	Foxj2	Ankrd55,Prkce,Thoc1,Tacc2,D6Mm5e,Hspg2,Edem1,Eefsec,Tmem59,Tmem40,Mfap5,9130011E15Rik,Plekha5,Rpp25,Atp10d,Acbd4,Rfx3,Ptpru,Etv6,Zc3hav1l	Th1,ESC	Hi-C,ChIA-PET	24067610,24213634	Foxj2	17257
825	chr15	59684703	59686530	59685602	N	NA	Trib1	D15Ertd621e,Nsmce2,C330011F03,Cd6,Dab2,Fat4,Vps13b,Slc38a1,Trio,Afap1l2,4933412E24Rik,Nipbl,Dnmt3b	Th1	Hi-C	24067610	Trib1	36049
521	chr12	54404408	54405941	54405285	Y	NA	NA	Serpina3n,Jkamp,2810055F11Rik,Etf1,Brms1l,Akap6,Rad51l1,Clec16a,Erlin1,Odf2l,Reln	Th1	Hi-C	24067610	Egln3	200534
1015	chr17	71177724	71180328	71179009	N	NA	Lpin2	Ankrd12,Dlgap1,Myom1,Lpin2,ORF19,Ndufv2,Smchd1,Spsb1,Slco1a5	Th1	Hi-C	24067610	Lpin2	3650
1794	chr6	142714143	142716372	142715113	N	NA	Abcc9,Cmas	Oxtr,Slco1a6,Slco1a5,Gys2,Ldhb,Abcc9,Cmas,5730419I09Rik,Slco1c1,St8sia1,Gm7457,Etnk1,Lrmp,Adamts7,Lpp,Itpr2,1700023A16Rik,Ptpro,Filip1	Th1	Hi-C	24067610	Abcc9	11869
1332	chr2	30749476	30750873	30750143	Y	NA	NA	Fbxl6,Ninl,Tanc1,Cdk5rap2,Cstad,Fnbp1,Gpr107,Mettl11a,1700026L06Rik,Ak8,Crat,Ppp2r4,Blvrb,Spnb4,Urgcp,Mrps24,Abcg8,Usp20,Dtx2,Zp3,Nbeal2	Th1	Hi-C	24067610	Mettl11a	57104
238	chr10	24447236	24449290	24448276	N	NA	NA	Epb4.1l2,Fhit,Ptprk,Echdc2,Gm1965,Lrrtm3,Ctnna3	Th1	Hi-C	24067610	Ctgf	146152
1395	chr2	94169038	94179184	94178162	N	NA	Hsd17b12	Alkbh3,4921507L20Rik,Ubtd1,Gm10804,Cd82,Hao1,Kif3b,Ptpmt1,Nt5c2,Rag1,Prr5l,Depdc7,Strn3,Baz2b,Cep152,Agap3,LOC433374,Hsd17b12,Idh3b,Slc1a2,Myo3a,4930547E08Rik,Caprin1,Usp38	Th1,NSC,ESC	Hi-C,ChIA-PET	24067610,24213634	Hsd17b12	11129
864	chr15	84662084	84664293	84663206	N	NA	Prr5	Asap1,Prr5,Arhgap8,1810041L15Rik,Cpa1,Fzd6,Atxn10,Calr4,Nckap5l,Zdhhc14,Tpte,Slc25a15,Kif21a,Tcf20,Gm5477,Krt85,Gm20556,Ola1,Hist1h4f	Th1,ESC	Hi-C,ChIA-PET	24067610,24213634	Prr5	16705
1226	chr2	128210814	128211760	128211145	Y	NA	NA	Bub1,Acoxl,Smg6,Srr,Cep97,Fam55c,Gm14005,Stk4,Slc12a6,Dnajc17	Th1	Hi-C	24067610	Bcl2l11	84776
591	chr13	112437759	112441185	112438150,112439959	Y,Y	NA;NA	Il6st	Ndufaf2,Il6st,Dhx29,Rabgap1l,F730043M19Rik,Mier3,Arsb,Cdc42ep3,Polr1a,Rcn2,Cpsf7,Sdhaf2	Th1,ESC	Hi-C,ChIA-PET	24067610,24213634	Il6st	22885
260	chr10	44629722	44641994	44631224	N	NA	NA	Syt1,Nap1l1,Gm5176,Wdr45l,Rhbdf1,Snd1,Lama2,Prdm1,Syn3,Timp3	Th1	Hi-C	24067610	Prdm1	171035
582	chr13	110557670	110559055	110558332	N	NA	NA	Rasgrf2,Slc38a9	Th1	Hi-C	24067610	Plk2	162626
1756	chr5	92999795	93002208	93000967	N	NA	Sowahb	Ncapg,Lcorl,Ccdc158,Shroom3,Wars,Wdr25,Plac8,Zfp326,Sept11,Abcb4,Zkscan5,Spata18,Parm1,Sdad1,Art3,Igfbp7,Slc4a4,Utrn,Zfp963	Th1,ESC	Hi-C,ChIA-PET	24067610,24213634	Sowahb	42814
1397	chr3	10051355	10053172	10052074	N	NA	Fabp5	Prss28,Prss34,Chmp4c,Lancl2,Mrps28,Tpd52,Camk1d,Mecom	Th1	Hi-C	24067610	Fabp5	38749
1508	chr3	96499186	96501354	96500313	N	NA	Hfe2	0610031J06Rik,Cct3,Abtb1,Mgll,Lmna,Myo19,Pigw,BC107364,Ifitm1,Mapk1	Th1,Ter119,ESC	Hi-C,Capture-C,ChIA-PET	24067610,24413732,24213634	Hfe2	23831
496	chr12	25207662	25210277	25208471	N	NA	NA	Sh3yl1,Atxn7l1,Ralgds,Golim4,Pcsk4,Reep6,2310011J03Rik,Hs1bp3,Flt1,Id2,6430527G18Rik,Runx2,Epb4.1,Kirrel3,Daam1,Ctnnd1	Th1	Hi-C	24067610	Id2	111570
1548	chr4	129034931	129036280	129035360	Y	NA	Ak2,Rnf19b	Zbtb8a,Gnb1,Bag4	Th1	Hi-C	24067610	Rnf19b	21991
1289	chr2	170183930	170185885	170184710	N	NA	Zfp217	Pou5f1,Ppp1r16b,Plcg1,Zhx3,Zfp217,Lama5,Cst7,LOC626410,Ncoa5,Tmem62,Tasp1,Rapgef4,Arid5a,Rpl9,Lias,Idi1,Camta1,Clk1,Birc5,Sp1,Eapp,Ddx5,Ccdc45,Poldip3,Rnu12,2310045N01Rik,Rfxank,Rpl3,Cenpm	ESC,Th1	4C,Hi-C,ChIA-PET	23747203,24067610,24213634	Zfp217	41255
589	chr13	112407617	112417556	112415875	N	NA	Il6st	Il31ra,Il6st,Ankrd55,D930020B18Rik,Ppap2a,Ppme1,Cenph,Ddx4,Cadm1,Arrdc3,Zfp341,2700060E02Rik,Mir449c,Mir449b,Mir449a,4833420G17Rik,Mtus1	Th1,ESC	Hi-C,ChIA-PET	24067610,24213634	Il6st	46514
1082	chr18	38803882	38805360	38804665	N	NA	NA	Ttc39c,Lipg,Dlgap4,Limch1,0610009O20Rik,1700086O06Rik,Gm5820,Plac8l1,Spry4,Mapre2,Rnf14,Arhgap26,Sh3rf2,Dmxl1,Cd226	Th1	Hi-C	24067610	Fgf1	113339
1117	chr18	75341646	75343998	75342749	N	NA	Smad7	Itpkb,Ctif,Slc35b2,Nfkbie,Dym,Zyg11a,Invs,AW554918,Smad7,Spry4,Nfatc1,Ncaph,Xpa,Tnip2,Gm15441,Txnip,Utp3,Chd6,Zfp157,Mir3471-1,Ptprm,Cept1,Dram2,Mrpl12,Hgs,F730035M05Rik,Pygl,Ndufa7,Rps28,Ssna1,Anapc2,Vps13a,2410006H16Rik,Pias2,Fads2,Bach1,Nrf1,Abi1,Wrap53,Trp53,Ankhd1,Ppia,Hey1,Hist4h4,Hist1h1c,Sfi1,Clta,Srsf9,Atp1a1,Hhat,Lin7c,Tmem79,Smg5,Gfpt2,Birc2,Ncapg,Aurkaip1,Abcc5,Spna1,C1s,Cdc23,Gramd3,…	Th1,ESC,NSC,NPC	Hi-C,ChIA-PET	24067610,24213634	Smad7	23367
633	chr13	43350142	43351682	43350849	N	NA	Gfod1,Sirt5,Nol7	Gfod1,Iqgap2,Phactr1,Tbc1d7,Rbm24,2210015D19Rik,Kdm1b,Gmpr,Arg2	Th1	Hi-C	24067610	Sirt5	19034
852	chr15	77881966	77886411	77883516	N	NA	Myh9,Txn2	Rpap3,Lonp2,Plec,Myh9,Tmprss6,Nr6a1,Prcc,Otud7b,Slc9a9,Elovl7,Gm10872,Spatc1,Atf1,Commd3,Tmem104,Krt73,Foxred2,Cacng2,Hpse2,Immp2l,Ext1,Fam78a,Apol8,Ash1l,Parp10,Txn2,Tnrc6b,Nkx3-1,Pvalb	Th1	Hi-C	24067610	Myh9	39851
122	chr1	23187446	23188656	23188060	N	NA	NA	Kcnq5,1700123I01Rik,Rims1,2310005E17Rik,Satb2,Cntln,Pkhd1,Bai3,4933415F23Rik,Pard3b	Th1	Hi-C	24067610	Ogfrl1	194519
1636	chr4	95351198	95354745	95354217	Y	NA	NA	Ror1,Pde4b,Acot11,Nfia,1110037F02Rik,Vsig2,Esam,Ldb2,AA960436,Zfp319,Dpp4,Akirin1,Inadl,Atg4c,Esrp1,Capzb,Fggy,Hook1,Hnrnpr,Lrp1b,Unc13b,Slc35d1,Eif4g3	Th1	Hi-C	24067610	Fggy	202762
1295	chr2	170293983	170295636	170294888	N	NA	NA	Zfp69,Dem1,Pkig,Zfp385b,Pogk,Ebf4,Grm7,Apip,Nkx2-2as,Rin2,Zmynd8,Rap1gds1	Th1	Hi-C	24067610	Zfp217	151308
1110	chr18	62187046	62193412	62189115,62191804	N,N	NA;NA	Adrb2	Ube2d2,Mrps6,Ablim3,Zfp521,Pdcl3,Cdh10,8030462N17Rik,Samsn1,Mapk8ip3,Grpel2,1500015A07Rik,Afap1l1,Sh3tc2,Htr4,Zfp407,Polr2d	Th1	Hi-C	24067610	Adrb2	7087
2077	chr8	44934656	44939101	44935210,44938311	N,Y	NA;NA	Fat1	Odz3,Fto,Whsc2,Zbtb37,Gas5,D930015E06Rik,Fgf4,Morc3,Hist1h4a,Rab3gap2,Dem1,Gtf2a1,Grlf1,Cntnap2,Myo16,Mcph1,Mmp2,Tsen34,Mboat7,Lztr1,Paxip1,Atp5b,Vasn,Coro7,Neat1,4930583K01Rik,Smg1,Taf7,Pcdha4-g,2810013P06Rik,Ankrd11,Supt5h,Hist1h2an,Hist1h2bp,Ccdc159,Tmem205,Rps17,Grcc10,Ptpn6,Amd1,Ing5,Dtymk,Kbtbd3,Aasdhppt,Atp6v0c,Sesn2,Acsf3,Pdpk1,Atg5,Lats1,BC020402,Sco1,2310004I24Rik,Zfp768,Rabep2,Plekhj1,…	Th1,ESC,NSC,NPC	Hi-C,ChIA-PET	24067610,24213634	Fat1	11107
607	chr13	36647619	36649487	36648512	N	NA	NA	Fars2,F13a1	Th1	Hi-C	24067610	Nrn1	84967
223	chr10	19061559	19063601	19062400	Y	NA	Tnfaip3	Ascc3,Esr1,Ppil4,Fyn,Gm20139,Enpp3,Msn,Ust,Gm973,Heca,Ifngr1,Arhgap18,Txnrd1,Nfatc2ip,Akap13	Th1	Hi-C	24067610	Tnfaip3	46149
181	chr1	86632790	86634053	86633388	N	NA	Cops7b	Nmur1,Serpinb12,Olfr1412,Eif4g3,Klf7,Acbd6,Sft2d2,Aff3,Lhx4,Nrg3,Dis3l2,Orc2,Akp3	Th1	Hi-C	24067610	Cops7b	45690
1861	chr6	81987185	81988363	81987547	N	NA	Mrpl19	Fam190a,Fam176a,AW146020,Ddc,Fignl1,Tspan9,Rpia,Wisp1,Slc25a26,A930001N09Rik,Tacr1,Tinag	Th1	Hi-C	24067610	Mrpl19	21236
492	chr12	21542878	21544217	21543386	N	NA	NA	Taf1b	ESC,NSC	ChIA-PET	24213634	Ywhaq	125442
1977	chr7	71288470	71290780	71289428	N	NA	NA	Ccdc109a,9930013L23Rik,Vmn2r76,Adamts17,Ric3	Th1	Hi-C	24067610	Nr2f2	921724
2133	chr9	102689335	102690729	102689879	Y	NA	Amotl2	Amotl2,Bmper,Srprb,Gm5627,Tapt1,Cdv3,Dnm2,2900060B14Rik,Clasp1,0610040B10Rik,Zdhhc4,Hist1h3h,Hist1h2bl,Pdgfa,Fbxl18,Prrc2c,Hsp90aa1,Myom3,Haus8,Myo9b,Calb2,Zfp568,Rapgef1,Hist1h4d,Scn8a,1700008J07Rik,Ctif,Cyfip1,Sp2,Serpini1,Pdcd10,Gm5595,Msto1,Kif7	Th1,ESC	Hi-C,ChIA-PET	24067610,24213634	Amotl2	27075
1847	chr6	70813542	70815186	70814439	N	NA	Rpia,Eif2ak3	Rpia,Prrt3,Zfp239,Smyd1,Rmnd5a,Cbx3,Mgll,Eif2ak3,Thnsl2,Slc41a3,Reep1	Th1	Hi-C	24067610	Rpia	21367
1725	chr5	64780238	64782344	64781065	N	NA	Klf3	Tbc1d1,Abi3bp,Klf3,Gm3716,Hsd17b11,Zfp113,Zscan21,1700027F09Rik,Rfc1,Klb,G3bp2,Cdkl2,Frmd4b,Rbbp8,Dcun1d1,Arap2,3110047P20Rik,4933426M11Rik,Gm6588,Sez6l	Th1	Hi-C	24067610	Klf3	21179
543	chr12	79944122	79945891	79944906	N	NA	NA	Rad51l1,Rcor1,Acot1,Ccdc63,Rpgrip1l,Clcn5,Cecr2,Kcnq1	Th1	Hi-C	24067610	Zfp36l1	167122
76	chr1	170933123	170934990	170934536	Y	NA	Dusp12,Fcrla,Fcgr2b	BC055324,Cd247,Pcp4l1,Slamf9,Ptch1,Bcl2,Ctse,Ddx59,1700025G04Rik,Fcrla,Fcgr2b,Igsf8,Oxgr1,4930404A05Rik	Th1	Hi-C	24067610	Fcrla	5540
1834	chr6	51390975	51393066	51391947	N	NA	NA	Crhr2,Snx10,Tax1bp1,Ctnna2,Mcm2,Tpra1,Cntnap2,Pcsk4,Reep6,Smarca4	Th1	Hi-C	24067610	Hnrnpa2b1	76828
1619	chr4	59290737	59293251	59292502	N	NA	NA	NA	NA	NA	NA	Ugcg	101187
1706	chr5	33695135	33696136	33695734	N	NA	Slbp,Tmem129,Tacc3,Fgfr3	Baz2b,Zfp513,Ppm1g,Adap1,Get4,Whsc1,Abcb1a,Hrh3,Cth,Ppp3cc,Tmem129,Tacc3,Slbp,Fam193a	Th1,ESC	Hi-C,ChIA-PET	24067610,24213634	Fgfr3	25588
575	chr13	104609515	104611263	104610369	N	NA	NA	Adamts6,Dimt1,Pde4d,Gpr98,Homer1,Cwc27,Ppa2,Pde8b,Inpp5a,Mast4,Fbn2,Net1,Rnf180,Heatr7b1,Ugt1a10,Nxt1	Th1	Hi-C	24067610	Cwc27	205690
913	chr16	29813594	29814586	29814154	Y	NA	NA	Parl,Leprel1,Opa1,Dlg1,Wdr91,Cpn2,Sema5b,Lsamp,4933406I18Rik,Filip1,Tmem44,Pdia5,Kcnj6,Ptch2,Atp13a3,Zmat4,Coro2b,Kalrn,Mfi2,C530044C16Rik,Ncoa1,Ehhadh,Acap2,Lmln,Jam2,Cdk14,Col8a1,4930473A06Rik,Senp5,Ncbp2,Zc3h4,Fam100a,Zfp217,Tsc22d1,Jund,Macrod1,Akap10,2900064A13Rik,Nek7,Otub1,Atf7ip2,Gas5,Zbtb37,Cdc42se2	Th1,ESC	Hi-C,ChIA-PET	24067610,24213634	4632428C04Rik	194081
1526	chr4	106804280	106805842	106804754	N	NA	NA	Ssbp3,Fsd1l,BB031773,Insl5,Bsnd,Acot11,Fam151a,Galnt10,Dcaf10,Chd7,Raph1,Col15a1	Th1	Hi-C	24067610	Ssbp3	105628
510	chr12	35019167	35022726	35021890	N	NA	Snx13	Ferd3l,Snx13,Asxl3,Klhl29,Camk2d,Atxn7l1,Trip11,Akap6,Il1rapl1,Bcap29,Prkar2b,Etv1	Th1	Hi-C	24067610	Snx13	24463
821	chr15	55911882	55914657	55912641	N	NA	Sntb1	Sntb1,Dpf3,Elmo1,Vps13b,Mrpl13,Mtbp,Ptk2,Arid2,4930413F20Rik,Nipal2,Klhl38,Polb,Obscn	Th1	Hi-C	24067610	Sntb1	4933
1401	chr3	101778457	101780164	101779504	N	NA	NA	Vav3,Gm10636,Fbxw7,Sec24b,Ttf2,Trim45,Mab21l3,Lmo4,Mbnl1,Pogz,Sec14l1,Vti1a,Pou2f3,Frzb,Lhfp	Th1	Hi-C	24067610	Slc22a15	144289
595	chr13	113635736	113636738	113636188	N	NA	Snx18	Snx18,Hspb3,Ppap2a,Skiv2l2,Gzmk,Arl15,Capn13,Cdyl,Nr3c2,Dhx29,4921509O07Rik	Th1	Hi-C	24067610	Snx18	17172
1737	chr5	75896171	75897450	75896545	N	NA	NA	Scfd2,Kit,Hopx,Taar6,Kdr,A930011G23Rik,Grxcr1,Sox6,Pcdh7,Gm19583,Pdgfra,D730048J04Rik,Corin,Fip1l1,Fbxl5,Tec,Anxa3	Th1	Hi-C	24067610	Kdr	80978
952	chr16	91537343	91538951	91538312	Y	NA	Ifngr2	Ifngr2,Mc1r,Tubb3	Th1	Hi-C	24067610	Ifngr2	8143
1507	chr3	96496699	96498187	96497712	N	NA	Hfe2	0610031J06Rik,Cct3,Abtb1,Mgll,Hfe2	Th1,ESC	Hi-C,ChIA-PET	24067610,24213634	Hfe2	26998
1934	chr7	26054226	26056627	26055949	N	NA	Cyp2b13	NA	NA	NA	NA	Cyp2b13	4868
1306	chr2	181477329	181484764	181483762	N	NA	Zbtb46,Tpd52l2,Dnajc5	Atp9a,Zbtb46,Tcea2,Rgs19,Actr5,4930526D03Rik,Myt1,Upf2,Fastkd1,Ppp1r16b,2310067B10Rik,Dnajc5,Tpd52l2,6820408C15Rik,Zcchc3,Asxl1,2500004C02Rik,Ipo11,Gm16119,Uckl1,Gm1587,Zc3h7a,Wdr1	Th1,ESC	Hi-C,ChIA-PET	24067610,24213634	Tpd52l2	12489
943	chr16	8768236	8770063	8769388	N	NA	Usp7	Cage1,Coro7,Usp7,Myh11,Dgcr8,Upk1b	Th1,ESC	Hi-C,ChIA-PET	24067610,24213634	Usp7	29894
376	chr11	20957682	20959133	20958363	N	NA	NA	Vps54,Ugp2,Dock2,Sfi1,Wdpcp,Sertad2,Dhrs7b,Abca13,Dzip1l,Strada,Gpx3,Zfp39,Zbtb49,Lyar,Peli1,Tnk1,Igf2bp2,Sord,Grb10,Map2k3,Gm16516,Mmd	Th1	Hi-C	24067610	1110067D22Rik	126574
2129	chr8	94454449	94463239	94455039,94458627,94456282	N,N,N	NA;NA;NA	Nlrc5	Mtus1,9330175E14Rik,Nup133,Capn9,Ccl22,Stau1,Cse1l,Arhgef10,Cacna1a,Mt1,Mt2,Slc12a3,Herpud1,Fam192a,Rspry1,Sp2,Macf1,Bbs2,Znrf1,Nlrc5,Pllp,Ccdc102a,Ccdc135,Katnb1,Ikbkb,Cdyl2	Th1	Hi-C	24067610	Nlrc5	9524
495	chr12	25202477	25205663	25203752	Y	NA	NA	Gm4827,Gm17746,Pxdn,Hectd1,Nr4a3,Sh3yl1,Atxn7l1,Ralgds,Golim4,Pcsk4,Reep6,2310011J03Rik,Hs1bp3,Flt1	Th1	Hi-C	24067610	Id2	106385
2217	chr9	67620959	67637682	67634058,67632120	N,N	NA;NA	NA	Gria4,Myo9a,Vps13c,Thsd4,Olig2,Polr2m,Gab2,Parp6,Tln2,Col15a1,Ncapd3,Fam118b,4933407I05Rik,Cspg4,Scg3,Tfdp2,Fli1,Crhbp,Rbms3,Hsd17b12,Lima1,H2afx,Spg11,Gls,Epha10,Slc38a1,Ddhd2,Zfp42,Mcl1,Slmap,Alyref2,Oaz1,Prkar2b,Tmem120a,Mbtps1,Letm1,Ddit4,Poldip3,Rnu12,Stag1,Rps16,Tex14,Snapc4,Etv3,Dync1li1,Ntm,Ltbp1,Trpm3,Ube2cbp,Ncan,Grcc10,Zfp710,Fndc3b	Th1,ESC,NSC,NPC	Hi-C,ChIA-PET	24067610,24213634	Tln2	61256
1807	chr6	16523373	16526561	16524296	N	NA	NA	Foxp2,Cttnbp2,Ptprk,Grm8,C1galt1,Snd1,Cntnap2	Th1	Hi-C	24067610	Tfec	371880
26	chr1	133960825	133962525	133961759	N	NA	Prelp	Fmod	Th1	Hi-C	24067610	Prelp	39424
2265	chrX	19161950	19167834	19166897	N	NA	NA	Sfi1,Kdm6a,Eif2s3x,Cask,Apoo,Dach2,Mir221,Mir222,Arhgap6	Th1	Hi-C	24067610	Kdm6a	999283
2278	chrX	95964190	95969800	95968436	Y	NA	Las1l	Tlr13,Gmps,Map3k12,Las1l,Dyrk1a,1700012D01Rik,Nab2,Ppp2r5a,Btg3,Psme3,Mmaa,Gm4890,Slc25a19,Timeless	Th1,ESC	Hi-C,ChIA-PET	24067610,24213634	Las1l	7231
183	chr1	88586691	88588445	88587210	N	NA	NA	Eif4e2,Ugt1a10,Gm19589,Cul3,Tdrd5,Tns1,Fcgr2b,Lass3,Pigc,4930558K02Rik	Th1	Hi-C	24067610	Arl4c	113746
293	chr10	8058889	8060605	8059700	N	NA	NA	Tns3,Sobp,Cntnap2,Ust,Them4,Ipcef1,Oprm1,Tab2,A230046K03Rik	Th1	Hi-C	24067610	Tab2	102766
904	chr16	23415719	23417411	23416649	N	NA	NA	Svop,C130060K24Rik,Adipoq,Rtp4,Kalrn,Lrrc63,Rtp1,Myl9,Siah3,Eif4a2,St6gal1,Masp1,Atp13a5,Ccdc28a,Cldn5,Cdc45,AI480653,Npepps,Pabpc1	Th1,ESC	Hi-C,ChIA-PET	24067610,24213634	Masp1	103179
1628	chr4	8635683	8652483	8648271,8651374	N,N	NA;NA	Chd7	Tox,Rab2a,Cotl1,Pttg1ip,Susd1,Chd7,Ust,Snhg8,Relt,Ehmt2,Cdca3,Usp5,Mtmr4,Eefsec,Ndufa6,Snhg6,Pspc1,Derl2,Mis12,Eml5,2900064A13Rik,Fam162a,Ccdc58,Ttc21b,Hist1h2ag,Hist1h4i,Hist1h2bj,Tfrc,Tex14,1700012D14Rik,Fgf11,Seh1l,Zfp866,Cdc42ep1,Impad1,Sec24c,Rpl7l1,Gtf2f1,Mlf2,Acadm,Cep192,4930549G23Rik,Fam192a,Rspry1,H3f3b,Sgol1,Yme1l1,Mastl,Poldip2,Tmem199,2610101N10Rik,Mllt10,Commd7,Slc7a15,Rragd,Whrn,In…	Th1,ESC,NPC,NSC	Hi-C,ChIA-PET	24067610,24213634	Chd7	38438
191	chr10	111102011	111103620	111102912	N	NA	NA	Nap1l1,Cnot2,Pwp2,D10Jhu81e	Th1	Hi-C	24067610	Osbpl8	61182
650	chr13	51842174	51843376	51842963,51842989	Y,Y	NA;NA	Sema4d,Gadd45g	NA	NA	NA	NA	Gadd45g	3299
2139	chr9	110752840	110756049	110753696	N	NA	Pth1r	Ccdc12	Th1	Hi-C	24067610	Pth1r	5695
36	chr1	136569026	136571829	136570247	N	NA	NA	Slc39a11,Fchsd2,Nek7,Ugt1a10,6530439I21,Kif21b,Sertad4,Eaf2,Iqcb1,Ppp2r5d,Slc1a5,Lyst,Snhg5,Cilp2,Wnk2,Foxi3,Pphln1,Zcrb1,Tnfaip8,Tmem107,Ccdc9,Cdh4,Fggy,Pan2,Eed,Midn,Hdac5,Birc6,Dennd4b,Vmn2r24,Smc5,Dennd5b,Ube2f,Hist2h4,Dlg2,Ipmk,Pls1,Tas1r1,Zbtb48,Clcn4-2,Rg9mtd2,Mttp,Lhx4,Tiprl,Scube1,Ttll12,Mphosph9	Th1,ESC	Hi-C,ChIA-PET	24067610,24213634	Zfp281	53072
2093	chr8	46930395	46935714	46931471,46934343	Y,Y	NA;NA	NA	Tacc1,Irf2,Adrb3,Acsl1,Rin3,Kif4,Ugcg,Rras2,Myo16,Cars2,Cdkn2aip,Mcph1,Casp3,Ccdc111,Gm16675,Hiat1,Whsc1l1,Hmox1	Th1	Hi-C	24067610	Irf2	190650
1113	chr18	70545207	70546503	70545916	N	NA	Poli,Mbd2	Mbd2,Plxna4,Dleu2,Ank,Mppe1,Stard6,Poli,Rttn,Gnal,Nedd4l	Th1	Hi-C	24067610	Poli	14886
2250	chrX	12164702	12166080	12165345	N	NA	Bcor	NA	NA	NA	NA	Bcor	4347
781	chr14	73444703	73446456	73445638	Y	NA	NA	Chdh,1300010F03Rik,Zfp395,Fndc3a,Rb1,Usp54,6720456H20Rik,Lpar6,Sp100,Uimc1,Epb4.9,Itm2b,Zcchc4,Rcbtb2	Th1	Hi-C	24067610	Itm2b	59432
1554	chr4	129881139	129884601	129883744	N	NA	NA	Atf3,Tmem39b,Khdrbs1,Col16a1,Acot7,Sf3a3,Phactr4,Akt3,Rcc1,Snhg3,1700013G24Rik,Polq,Cit,Tmem107,Etohd2,Isca1,Rdm1,Ncald,Mob3b,Stag1,Srxn1,Wfs1,Eef1a1	Th1,ESC	Hi-C,ChIA-PET	24067610,24213634	Ptp4a2	60660
2176	chr9	32899573	32902436	32901446,32900005	Y,N	NA;NA	NA	Runx3,Ets1,Tgm1,Unc13c,Olfr539,St18,Zfp322a,Kirrel3,Elovl5,Fdx1,Tfdp2	Th1	Hi-C	24067610	Ets1	203531
980	chr17	29355358	29357991	29356279	N	NA	Mtch1,Fgd2	Tmem164,Kcnh8,Nsf,Otud7b	NSC,ESC	ChIA-PET	24213634	Fgd2	2923
333	chr10	96331465	96334373	96333270	N	NA	NA	Ubl3,1810008A18Rik,Lrp1,Atp2b1,Dcn,Mark3,Slc9a9,Elk3,Upb1,Eea1,Btg1,Elmo1,Skint4,Chchd6,Cs,Rasgrf1	Th1	Hi-C	24067610	Btg1	282628
1859	chr6	72537628	72539362	72538915	N	NA	Capg	Wdr89,Ankrd50,Kcnk5,Tmem184c,Tgoln1,Fam109b,1500032L24Rik,Anapc5,Lsm14a,AU041133,Rad9,Jup,Abcf3,Gm15760,Pkd1,Hras1,Lrrc56,Lmo4,Gtf3c6,Sav1,Smurf1,Papd7	ESC	ChIA-PET	24213634	Capg	5077
1961	chr7	63858025	63859468	63858725	Y	NA	NA	Gm5523,Crk,Mcee,Mphosph10,Dnajc16,Casp9,Jarid2,Rab30,Lrrk1,Nr2c2,Pcsk6,Sfi1,Stim1,Klf13,Mtmr10,Adamtsl3,Oaz1,Cdc25b,Fads6,1700051A21Rik,Slc13a5,Gcc1,Arf5,Dem1,Cecr2,Iws1,Ppp1r12c,Ddx42,Ccdc47,Dhcr24,Bsdc1,Lsm3,Xpc,Paip2,Mir804,Cmtm7,Ppp1r12a	Th1,ESC	Hi-C,ChIA-PET	24067610,24213634	Klf13	79447
222	chr10	18369437	18373396	18371383	N	NA	Nhsl1	9130014G24Rik,Jmjd1c,Nmbr,1700016L04Rik,Nkain2,Rab3c,Syne1,Fuca2,Pcbp2,Ing1,Hhat,Utrn,Txlnb,Olig3,Pcdh15,Gch1,Palm2,Napa,Nhsl1,Matn2,Rgs17	Th1,ESC	Hi-C,ChIA-PET	24067610,24213634	Nhsl1	34279
192	chr10	111159397	111160761	111160150	N	NA	Osbpl8	NA	NA	NA	NA	Osbpl8	4041
2102	chr8	64826059	64851289	64828730,64850002	N,N	NA;NA	Klhl2	Sc4mol	Th1	Hi-C	24067610	Klhl2	46194
1358	chr2	58709740	58713142	58712236	N	NA	Upp2	Frmd5,Lrp2,Suv39h2,Galnt5,Upp2,Ccdc148,Tanc1,Itgb6,Sptlc1,Pkp4,Baz2b,Olfr1105	Th1	Hi-C	24067610	Upp2	42043
1772	chr6	122653430	122655504	122654554	Y	NA	NA	Fbxo42,Rimklb,Nrxn3,Exoc6b,Dppa3,Wnt5b,Foxj2,St7	Th1	Hi-C	24067610	Apobec1	50986
846	chr15	75856444	75858037	75857567	Y	NA	Zc3h3,Gsdmd,Naprt1	Myh10,Mrpl37,Phf17,Psmd2	ESC	ChIA-PET	24213634	Gsdmd	4302
1815	chr6	29214841	29218744	29216360	N	NA	Impdh1	Rnf157,Grm7,Fam71f1,Tnpo3,Rnu11,4930558J18Rik,1700066M21Rik	Th1,ESC	Hi-C,ChIA-PET	24067610,24213634	Impdh1	2570
1216	chr2	119872223	119879163	119872840	N	NA	Mga	Arfgef1,Itpka,Ltk,Mga,Mrps26,4930473A02Rik,Rbm39,Lrp1b,Mrpl1,Rpap1,Dlgap4,Rabgap1,6330512M04Rik,Ckap5,Vps39,Zc3h6,Slco3a1,Pcdha4-g,AI987944,Hnrnpa1,Cbx5,9430020K01Rik,Ubqln2,Tmem97,Lrrc57,Haus2,Nfkbid,Hcst,Cog8,Nip7,Frmd8,Stk24,Ctdspl2,Mageb3,C030034I22Rik,Fam133b,Tubgcp4,Zscan29,Slc38a3,Homer1,Tsr2,Tfap2a,2810013P06Rik,Ankrd11,Thada,Dedd,Acpl2,Ddhd2,Hist1h3c,Hist1h2bb,Prdm16,Esf1,2310003L22Rik,U…	Th1,ESC	Hi-C,ChIA-PET	24067610,24213634	Mga	18065
1333	chr2	30928516	30937076	30929394	N	NA	Tor1b,Tor1a,BC005624,Usp20	Nrxn2,Abl1,Spna2,Wdr34,Ptges,Prrx2,Dnttip1,Gpr107,Ncs1,Fchsd2,Ccdc36,BC048562,Ccdc148,Usp6nl,Ttbk2,Zc3h3,Acoxl,Ass1,Fktn,Aaas	Th1,ESC,NSC	Hi-C,ChIA-PET	24067610,24213634	Tor1b	15925
1001	chr17	47954022	47955897	47955659	N	NA	Foxp4	Mthfr,Clcn6	ESC	ChIA-PET	24213634	Foxp4	29390
33	chr1	13466289	13468236	13467292	N	NA	NA	Ncoa2,Xkr9,Kcnq5,Il1rl2,Ino80d,Baz1b,Vcpip1,Usp40,Stradb,Trak2,AI182371	Th1	Hi-C	24067610	Ncoa2	92206
168	chr1	71836458	71838700	71837720	N	NA	Gm8883	Gm106,Cntnap5a,Lrrc7,Cryl1,Sntg1,Erbb4,Abca12,Gli2,Phactr1,4933417E11Rik,Armc9,Ptprd	Th1	Hi-C	24067610	Gm8883	49412
144	chr1	54584461	54586088	54585485	Y	NA	Pgap1	Pgap1,Ralgps2,Il1r1,Hecw2,Gm884,Ankrd44,Plcl1,Psmd1,Pcsk7	Th1	Hi-C	24067610	Pgap1	26777
1987	chr7	73616093	73619910	73618486	Y	NA	NA	Tmem54,Hpca,Chd2,Entpd1,Ap3s2,Gpa33,4933424G06Rik,Actr1b,Eif2b3,Kcmf1,Fzd3,Oprd1,Pibf1,Dis3,Tubgcp3,Slco3a1,Hist1h4d,Lrrc2,Letmd1,Itga3,Pafah1b2,Snord42a,Snord4a,Rpl23a,Th1l,Chmp5,Bag1,Galnt1,Carm1,Cttnbp2nl,Ubtf,Eapp,Alg6,Rps10,Pi4kb,Tfcp2l1,Hist1h2bn,Hist1h2ak,Fhl3,4930509E16Rik,Rfx7,Rps9,Slc25a4,2310040G24Rik,Ssbp3,Tnnt1,Tpst2,Tsg101,Upf1,Tmem143,Syngr4,Optn,Itm2c,Ltbp4,Hnrnpc,Ddx19b,Aars,Usp5…	Th1,NPC,ESC,NSC	Hi-C,ChIA-PET	24067610,24213634	Chd2	74347
1805	chr6	145709510	145717867	145710419	N	NA	NA	Pdzrn3,Etnk1,Ifltd1,Gm765,Ralgapa1,Klhdc5,Sdk1,Gprc5a,Grin2b,Itpr2,Ppfibp1,Hist2h2ac,Hist2h2ab,Hist2h2be,1700073E17Rik,Cml2	Th1	Hi-C	24067610	Rassf8	90516
453	chr11	90417528	90418768	90418092	Y	NA	Hlf	Hlf,Stxbp4,Dock5,Ntn1,Stx8,Bcas3,Sdk2,Palld	Th1,ESC,NSC	Hi-C,ChIA-PET	24067610,24213634	Hlf	26611
960	chr16	94723916	94724972	94724290	N	NA	NA	Lipa,Gabra3,Sgk1,Fam109a,Caprin2,Wdr83,BC056474,Slc4a7,Zfyve16,Asah1,Tgfbrap1,AI597479,A330035P11Rik,Tm9sf2,Metap2,Wdr5,Eapp,Plk1	ESC	ChIA-PET	24213634	Dyrk1a	153710
590	chr13	112432591	112434222	112433512	N	NA	Il6st	Ndufaf2,Il6st,Dhx29	Th1	Hi-C	24067610	Il6st	29848
2195	chr9	44567399	44568857	44568027	N	NA	Cxcr5,Ddx6	Cbl,Oxsm,Ngly1,Amica1,Mpzl3,Keap1,Ddx6,Rab3gap1,Zbtb44,Bcl9l,Cxcr5,Ireb2,Agphd1,Ccdc155,Ubash3b,Cd3g,Upk2,Snf8,Phldb1,Pgap1,Stat5a,Stat3,Acat1,Sema4b,Tyk2,Msi2,Fez2,Fxyd6,Nudt14	Th1	Hi-C	24067610	Ddx6	36035
459	chr11	96996989	96997974	96997481	Y	NA	Sp2,Scrn2,Mrpl10	Cdk5rap3,Sp2,Sp6,Scrn2,Gm53,Mir196a-1,Hoxb9,Cbx1,Gm11517,Pgap3,Fam129b,Appbp2,D630032N06Rik,Psme3,Zbtb20,Arih1,Kpnb1,Calm2,Slk,Rock1,Peli1,Fem1c,Trim8,Pla2g15,Tnks2	Th1,ESC	Hi-C,ChIA-PET	24067610,24213634	Sp2	19301
1975	chr7	71222967	71224974	71223900	N	NA	NA	Grm5,Lass3,Grik1	Th1	Hi-C	24067610	Nr2f2	856221
354	chr11	107528615	107530005	107529470	N	NA	Psmd12,Helz	Kdm2a,1700025E21Rik,Pitpnc1,Helz,BC090627,Abcc3,Arsg,Cacng4,Prkca,Gm15698,2210409E12Rik,Coil,Pecam1,Usp22,Tanc2,Apoo,Rnf216	Th1	Hi-C	24067610	Helz	17955
1307	chr2	181485512	181488752	181487717	N	NA	Zbtb46,Tpd52l2,Dnajc5	Asxl1,2500004C02Rik,Zbtb46,Ipo11,Gm16119,Uckl1,Gm1587,Zc3h7a	Th1	Hi-C	24067610	Tpd52l2	8501
62	chr1	155243528	155245208	155244485	Y	NA	NA	Adipor1,Acbd6,Dpp10,Lhx4,Tomm40l,Nr1i3,Tmco1,Ubxn4,Stx6,Ralgps2,Npl,Rgs9,Xpr1,Smyd3,Dmgdh,Nol4	Th1	Hi-C	24067610	Stx6	84825
77	chr1	170997355	170999264	170998445	N	NA	Fcgr2b,Fcgr4	Nckap5,Mr1,Fcrla,Capn2,Fcgr4,Atf6,Dusp12,Fcrlb,Sdhc,Mpz,Thsd7b,4930448H16Rik,Spdyb,Shfm1,Stx6,Enah,Ddr2,Fcgr2b,Dtl	Th1	Hi-C	24067610	Fcgr4	19662
580	chr13	107953077	107955006	107954248	N	NA	NA	Mysm1,Cc2d1b,Mrps7,Gga3,Myo1e,Ankrd49,Mre11a	ESC	ChIA-PET	24213634	Zswim6	63013
1417	chr3	116205119	116207430	116205846	N	NA	NA	Vav3,Cdc14a,Gucy1a3,Hao2,Gpr88,Metap1,Csmd1,S100a3,S100a4,Slc30a7,Epn2,Tbck,Aimp1,Col24a1,Extl2	Th1	Hi-C	24067610	Vcam1	75431
1976	chr7	71231946	71234119	71233120	N	NA	NA	Grm5,Lass3,Grik1,Fam103a1,Folh1,Cyp2s1,Scgb2b1-ps,Zfp658,Siglece,Ceacam18,Nox4,Tjp1	Th1	Hi-C	24067610	Nr2f2	865200
57	chr1	154116541	154120494	154117778	N	NA	NA	Rnf152,Acbd6,Astn1,Ush2a,Glul,Teddm1,Rasal2,Ptprn2,Uck2,Olfr418-ps1,Fmn2,Cacna1e,Tdrd5,Tfb2m,Ksr2,Spag16,Pla2g4a	Th1,ESC	Hi-C,ChIA-PET	24067610,24213634	Glul	216596
2162	chr9	22385005	22390291	22389261	N	NA	Mir680-2	NA	NA	NA	NA	Mir680-2	5782
1327	chr2	30681429	30687984	30685273,30687256	N,N	NA;NA	NA	Etl4,Fam73b,Dolpp1,Rere,Ireb2,Cyth1,Scube1,Tipin,Mfng,Dnajb14,1110051M20Rik,Ttc7b,Cnot4,Nup188,Eya2,Mir3089,Sorl1,Spna2,Wdr34,Rbfox3,Magi3,Gm1673	Th1	Hi-C	24067610	Cstad	86385
659	chr13	52940008	52942114	52941219	N	NA	Auh,Nfil3	Slc6a8,Stk4,Crhbp,Mtmr11,Otud7b	Th1	Hi-C	24067610	Auh	10331
1071	chr18	38144320	38146054	38145386	N	NA	NA	Arap3,Accn1,Diap1,Pcdha4-g,A330093E20Rik,B230209E15Rik,Orc1,Prpf38a,Zfp827,Dnm1,Ldlrad3	Th1,ESC	Hi-C,ChIA-PET	24067610,24213634	Pcdh1	63708
63	chr1	156537754	156538517	156538064	N	NA	Abl2	1700012A16Rik,Srebf2,Ccdc134,Smyd2,Foxn3,Camk2d,Med17,Abl2,Tor3a,Gm16880,Fam163a,Ralgps2,Tdrd5,Col25a1,Eif4g3	Th1	Hi-C	24067610	Abl2	20270
2021	chr8	115551587	115556407	115553939	N	NA	NA	Cdyl2,Cdh13,Cacna1a,Pdpr,9430091E24Rik,Gpr128,Pard3,Wwox,Dnajb1,Sipa1l2,Slc38a8,BC017612,Gm5567	Th1	Hi-C	24067610	Maf	150487
1208	chr2	115519805	115521047	115520628	N	NA	NA	Dcaf7,Erc2,Meis2,BC052040	Th1	Hi-C	24067610	Meis2	544011
1938	chr7	30392376	30395228	30394535,30392475	N,N	NA;NA	Lrfn3,Tyrobp,Hcst,Nfkbid	NA	NA	NA	NA	Tyrobp	18560
2279	chrX	99198428	99200210	99199293	Y	NA	NA	Cxx1a,Vapb,Gm6300,Mbtps2,C77370,E130308A19Rik,Gm14812,Efnb1	Th1,NSC	Hi-C,ChIA-PET	24067610,24213634	Efnb1	62298
1077	chr18	38630706	38633776	38631696	Y	NA	Spry4	Nuf2,Ikzf3,Sema5a,Mctp2,Spry4,Ttll11,Tfap2d,Csf1r,1700072O05Rik,Hist1h2be,Arhgap26,March3,Abhd3,Gmcl1,Dnajc13,Pawr,Optn,Myo10,H3f3b,Prpf4b,Isyna1,Aktip,Rnu11,Gtf3c1,D430042O09Rik,Naca,Stx12,Wdr82,Nrarp,Hnrnpr,Diap1,Ptpro,Folr4,Hexb,Gfm2,Kctd16,Odf2l	Th1,ESC,NSC	Hi-C,ChIA-PET	24067610,24213634	Spry4	29438
48	chr1	151237374	151251674	151250918	Y	NA	NA	1190005F20Rik,Slc38a2,Nckap5,Tsen15,Rab3ip,Pcdh15,Lrba,Rad54l,C4bp,Pla2g4a,Rgl1,Cep350,Kidins220,Mtap2,Ikzf2,2900009J06Rik,Acmsd,Hmcn1,Ivns1abp,Lrrc38,Fshr,Uap1,Nr5a2,Cstf2t,Prkg1,Rgs13,Copa,Gorab,Gm1141,Pdgfb	Th1,ESC	Hi-C,ChIA-PET	24067610,24213634	Ivns1abp	92824
1801	chr6	145301588	145327473	145303601,145306864	N,Y	NA;NA	NA	Tas2r130,BC049715,Wbp11,C030030A07Rik,Sspn,Arntl2,Map3k1,Pebp4,Zfp397,Park2,Haus7,Parp11,Edem1,Itpr2,Caprin2,Phactr3,4933424B01Rik,Stk32c,Plekha5,St8sia1,Gm7457,Sox5,Stk24,Pmvk,Pparg,Loh12cr1,Nbeal1,Slc25a18,Atp6v1e1,1700073E17Rik,Bicd1,Nipal3,Rims1,Mir130a,Casc1	Th1,ESC	Hi-C,ChIA-PET	24067610,21685913,24213634	Kras	51357
1858	chr6	72533278	72535981	72535502	N	NA	Capg	Krcc1,Ggcx,Mat2a,Raf1,Mkrn2,Exoc6b,Elmod3,Chn2,Atoh8,Tcf7,Oxr1,Tspan11,Smg1,Ucp2,4930414L22Rik,Fads1	Th1,ESC,NPC,NSC	Hi-C,ChIA-PET	24067610,24213634	Capg	8458
634	chr13	43863360	43866310	43864712	Y	NA	NA	Phactr1,Dtnbp1,Elmo1,Atxn1,Cd83,Ippk,Abhd6,Ddx56,Jarid2,Fam71d,Pde4d,Slmap,Tmem168,Tmem170b,Trip13,Ehmt1,Kdm1b,Hmgcr,Polr2d,Muted,Gabrg3,Chchd8,Pnpla8,Rpl31,Gm5083,Pbld2,Hnrnph3,Myb,4930473A06Rik,Ube2d3,4930539J05Rik,Kdm4c,Msh6,Kifc5b,Pan2,A930001N09Rik,Rnf182,Fancc,Trpm6	Th1,ESC	Hi-C,ChIA-PET	24067610,24213634	Cd83	78253
1643	chr5	105649175	105655113	105649865,105651654	Y,N	NA;NA	Lrrc8d	Gtf2i,Magi2,Lrrc8b,Pdcd1lg2,Ep400,Dhx15,Herc4,Lingo2,Stx1a,Mettl17,Nudt9,Lrrc8d	Th1,ESC	Hi-C,ChIA-PET	24067610,24213634	Lrrc8d	44856
993	chr17	43556699	43557980	43557380	Y	NA	Pla2g7	Tmem45a,Pacrg,Gpr115,Ptprm,Rbms3,D730048J04Rik,Rcan2,ORF19,Cpne4	Th1	Hi-C	24067610	Pla2g7	10471
1286	chr2	169995539	169999314	169996713	N	NA	NA	Sulf2,Tshz2,Cbln4,4930545L23Rik,Plcb1,Fbn1,Xkr5,AU019990,Kif16b,Mybl2,Elf5,Ovol2,Unc79,Ctnnd2	Th1	Hi-C	24067610	Zfp217	143361
197	chr10	117865510	117868249	117866924	N	NA	Rap1b	Agap2,5033414D02Rik,Cd274,Prmt2,Map2k2,Gtf2ird1,Stac3,Ndufa4l2,Lphn2,Gm15800,Rasal3,Wiz,Micu1,1700094J05Rik,Pcnt,Akap13,Rbm6,Rap1b,Bscl2,Lrrn4cl,Gpcpd1	Th1	Hi-C	24067610	Rap1b	19536
573	chr13	102657691	102659074	102658528	N	NA	Cd180	Mast4,Med26,Mfsd11,Ccdc125,Sv2c,Dcdc2a,Cdk7,Cwc27,Cdyl,Pde4d,Vmn1r203,Neurog1,Pik3r1,Ankrd32	Th1	Hi-C	24067610	Cd180	34484
750	chr14	45666875	45668676	45667424	N	NA	Ddhd1	A930009A15Rik,Lgr5,Gm5833,Psmc6,Tbl1xr1,Ddhd1,Gmfb	Th1	Hi-C	24067610	Ddhd1	8732
2185	chr9	41272563	41274263	41273433	N	NA	NA	Ubash3b,Tmem136,Gm6981,Usp28,Thsd4,Pknox2,Alas1,Tipin,Tbx20,Arhgap32,Fam118b,Rpusd4,Nlrx1,Ccdc153,Pdzd3,2310014F07Rik,Aqr,Cntnap4	Th1	Hi-C	24067610	Ubash3b	115069
632	chr13	43337882	43339566	43338656	N	NA	Gfod1,Sirt5	BC024659,Gfod1,Tbca,Lyst,Phactr1,Fam163b,Fam19a2,Arsb,Elmo1,E2f3,Sirt5,Cdyl,Ranbp9,Ccdc90a,Kcnq5,Sh3pxd2a,Trim33,Lars2	Th1	Hi-C	24067610	Sirt5	31150
1018	chr17	73961673	73963698	73962772	N	NA	Xdh	Kcnh8,Xdh,Fpgs,Col16a1,Kdm4c,Dpy30,Memo1,Pdgfra,Gm19583,Trmt61b,Spast,L3mbtl3,Vps8,3300005D01Rik,Hnrpll,Mllt3	Th1	Hi-C	24067610	Xdh	11491
588	chr13	112099784	112101950	112100855	N	NA	NA	Ddx4,Dhx29,Cdkal1,Ssbp2,Ap3b1,9530008L14Rik,Gzma,4833420G17Rik,A930007I19Rik,C030046E11Rik,Map3k1,Dtnbp1	Th1,NSC,NPC,ESC	Hi-C,ChIA-PET	24067610,24213634,21685913	Map3k1	290801
2126	chr8	8993558	8995795	8994928	N	NA	NA	Slc39a11,Insr,Adh6a,Nav2,Lonp2	Th1	Hi-C	24067610	Arglu1	303021
1258	chr2	165947378	165950955	165948230,165949884	N,Y	NA;NA	Ncoa3	Pou5f1,Kcnb1,Psmc3,Duox1,Ncoa3,Cstf3,Ino80,Snta1,Zfp663,Polr3b,Lsm12,G6pc3,Cse1l,Zcchc17,Itga11,Dusp19,Slfn1,Gm10818,Tnk2,Pus1,Ulk1,Prrc2b,Rtf1	ESC,Th1	4C,Hi-C	23747203,24067610	Ncoa3	41682
2191	chr9	4266334	4269959	4267417	N	NA	Aasdhppt,Kbtbd3	Vwa5a,Aasdhppt,Rps9	Th1,ESC	Hi-C,ChIA-PET	24067610,24213634	Aasdhppt	39535
1174	chr19	38480678	38489621	38481232	N	NA	Plce1	1500015L24Rik,Pgm5,Lgi1,Plce1,O3far1,Npnt	Th1	Hi-C	24067610	Plce1	34576
2181	chr9	33100437	33102770	33101456	N	NA	NA	Fli1,Ets1,Arhgap42,Gm16833,Cntn5,Kcnj5,Kcnj1,Gcnt3,Pard3,Arhgap32,Htr3b,Mbd3l2,Tirap	Th1	Hi-C	24067610	Ets1	404395
1083	chr18	39519022	39520518	39519576	N	NA	Nr3c1	Diap1,3110039I08Rik,Rnf138,Arhgap26,Arap3	Th1	Hi-C	24067610	Nr3c1	31777
1618	chr4	59276900	59284038	59278640,59281117,59283107	Y,N,N	NA;NA;NA	NA	Spink4,Fktn,Fsd1l,Dnajc25,Ugcg,Chsy3,Hsdl2,Zfp719,Smpd3,Edc3,Tbc1d2,Coro2a,Lpar1,AI314180,Ubtd2,Fnip1,Nrd1,Ifna7,Gm13288,Bach2,Rft1,Nhsl2,Zmiz1,Prkag2,BC057079,Plk3,Ptgr1,Rps6ka1,Spen,Batf,Umodl1,Rod1,Txn1,Tm4sf19,Abca1,Susd1,Trpc2,Rnf121,Glipr2,Scfd1,Lrrc16a,Ica1,Myt1l,E130308A19Rik,Slc31a1,Jak1,Pex14,Sdad1	Th1	Hi-C	24067610	Ugcg	87350
2177	chr9	32904701	32908310	32905706	N	NA	NA	Runx3,Ets1,Tgm1,Unc13c,Olfr539,St18,Zfp322a,Kirrel3,Elovl5,Fdx1,Tfdp2	Th1	Hi-C	24067610	Ets1	208659
1054	chr18	11793132	11795423	11794402	Y	NA	Cables1,Gm6277	6030446N20Rik,Riok3,Lama3,Zfp407,1700066O22Rik,4930549G23Rik,Seh1l,Rbbp8,Cables1,Sil1,Dnajc18,Ppia	Th1,NSC	Hi-C,ChIA-PET	24067610,24213634	Cables1	43851
185	chr1	92675277	92677179	92676016	N	NA	Myeov2	Farp2,Otos,Nckap5,Xpr1,Glcci1,Fam19a1,Cdh13,1700007B14Rik,Aff3,Olfr12	Th1	Hi-C	24067610	Myeov2	33292
725	chr14	118088281	118091058	118089363	Y	NA	Tgds,Gpr180	Gpc5,Zfpm1	Th1,ESC	Hi-C,ChIA-PET	24067610,24213634	Tgds	41707
274	chr10	61277353	61280278	61278277	Y	NA	Adamts14	NA	NA	NA	NA	Adamts14	3915
1053	chr18	11351673	11353395	11352566	Y	NA	NA	Nck2,Ptprn2,Gm5441,Greb1l,Zfp521,Rsrc1,Slc5a5,Ttc39c	Th1,NSC,ESC	Hi-C,ChIA-PET	24067610,24213634	Gata6	299163
363	chr11	120315811	120317503	120316198	Y	NA	Actg1,0610009L18Rik	Rptor,Fbxl20,Top2a,Sumo1,Uspl1,5730422E09Rik,Fam175a,Fbxo27,Hist1h1b,Rnf220,Srsf7,Chchd3,Pcx,Lrfn4,Vim,1810043H04Rik,2410002I01Rik,Dnahc2,Stk24,Aasdhppt,Kbtbd3,Znf512b,Nupl1,2410006H16Rik,Rn45s,Dstyk,Lamp2,4833439L19Rik,Ttc38,Ppp4r1l-ps,Rab22a,Tpst1,Hist1h2an,Hist1h2bp,Nsd1,Actg1,0610009L18Rik,Igfbp5,Traf7,2610019E17Rik,D4Wsu53e,Ccdc40,P4hb,Hs6st1,BC057022,Amd1,0610037P05Rik,a,4732416N19Rik,Ergic…	Th1,ESC,NSC	Hi-C,ChIA-PET	24067610,24213634	Actg1	30981
65	chr1	157047173	157049442	157048479,157048365	N,N	NA;NA	NA	Bcl2,Klhdc8a,Stx6,Fam163a,Selp,Tnfrsf8,Abl2,Kcnh1,Erbb4,Ralgps2,Gm12298,Pirt,Ankrd45,4930469G21Rik,Tmem206,Ppp2r5a	Th1,ESC	Hi-C,ChIA-PET	24067610,24213634	Ralgps2	107547
1396	chr3	10040246	10042524	10041067	Y	NA	Fabp5	NA	NA	NA	NA	Fabp5	27640
831	chr15	6259682	6261803	6260470	N	NA	NA	Col14a1,Cdh6,Dab2,Fgf12,Ttll1,C9	Th1	Hi-C	24067610	Fyb	318068
2266	chrX	19236583	19238693	19237930	N	NA	NA	Unc13b,Traf3,Mir221,Mir222,Fhit,Cnpy2,Nudcd2,Hmmr,Mtap1a,Sh3rf3,Commd1,Cul1,Nr3c2,Grpel2,1500015A07Rik	Th1,ESC	Hi-C,ChIA-PET	24067610,24213634	Kdm6a	1073916
1633	chr4	95105733	95107431	95106283	Y	NA	NA	Zc3h12a,Fbxo42,Mfsd2a,Fggy,Nol10,Jun	Th1,ESC	Hi-C,ChIA-PET	24067610,24213634	Jun	53511
1256	chr2	165921610	165928557	165922430	Y	NA	Zmynd8	Nop10,BC125332,Slc12a6,Zmynd8,Pik3r5,Ncoa3,Prex1,Hc,Ola1,Sulf2,Gm11468,Cdh22,Eya2,Tnpo2,Kcnt1,Slc23a2,Cbfa2t2,Sys1,Txn2,Dnajc17,Zfyve19,Lrp6,6820408C15Rik,Zcchc3,Atpaf2,Pex6,St3gal5,Ckap5,Actn4,Abo,Pou5f1,4931440J10Rik,Ints6,Iqca	Th1,ESC	Hi-C,ChIA-PET,4C	24067610,24213634,23747203	Zmynd8	36859
2175	chr9	32834715	32837279	32836189	N	NA	NA	Kcnj5,Grin2b,Ets1,Cpsf6,Mtap7d3,Hephl1,Fli1,Il1rap,Clec3b,Bco2,Ick,Cntn5,Olfm2,Frs2,Kif15,Olfr968,Wnt10a,Cadm2,Rora	Th1	Hi-C	24067610	Ets1	138673
1848	chr6	70823835	70825916	70824608	Y	NA	Rpia,Eif2ak3	Calu,Igf2bp2,Zfp518a,Eif2ak3,Sec24d,Mettl14,Tmem40,0610030E20Rik,Usp39,1700106N22Rik,Endog,Nsun6,Arl5b,Tbc1d10b,Phb,Sall1,Stil,Nf1,Dock9,Arid5a,Cd164,Ror2,Hmgcr,Crkl,Dennd2a,Zc3h4,Mreg,Kdsr,Pdzd8	Th1,ESC	Hi-C,ChIA-PET	24067610,24213634	Eif2ak3	18611
448	chr11	86823603	86836227	86827758,86835213	Y,N	NA;NA	Dhx40	Prr11,Fam33a,Gm5086,Fam105b,Zfp39,Acaca,Dhx40,Pitpnc1,2410004I01Rik,Prok1,A630076J17Rik,Nf1,Gm11541,H2-T24,A930015D03Rik,Odz4,Hnf1b,Fmn1,Ptrh2,Vmp1,Nr6a1,Tanc2,Grb2,1200011M11Rik,Pwwp2a,Ncoa1,Mtap7d2,Gosr1,Tex2,4930572O13Rik,Usp48,Tcea3,Prpf3	Th1,ESC	Hi-C,ChIA-PET	24067610,24213634	Dhx40	15943
963	chr16	97995944	97998491	97997273	N	NA	Zfp295	Dock4,Cadm2,A630089N07Rik,Tln2,4932412D23Rik,Kcnma1,Socs3,Tmem191c,Tex14	Th1,ESC	Hi-C,ChIA-PET	24067610,24213634	Zfp295	33323
1415	chr3	116161023	116163265	116162358	N	NA	Vcam1	Tmem154,1810037I17Rik,4933405D12Rik,St6galnac5,St6galnac3,Ndst3,Ifi44	Th1	Hi-C	24067610	Vcam1	31335
32	chr1	134555831	134557674	134556664	N	NA	Kdm5b	Copg2,Tsga13,Sfxn5,Ptma,Dalrd3,Fam149b,Ecd,Cox6b2,Fam71e2,Clasp1,2900060B14Rik,Hoxd3,Fance,Rnu11,Prdm9,Smarcd2,Pnrc1,Pcna,Agpat5,Fam120a,Ftsj1,Hist1h4a,Gm10767,Uqcrb,Tcf4,Wdsub1,Igfbp2,Cds2,Zc3h11a,Ints9,Hmbox1,Gtf2a1,Lass6,Nisch,Tnnc1,Impa2,Kalrn,Chmp3,Rrm2,Dscr3,Sdcbp,Mrpl40,Hira,Brap,Acad10,D5Ertd579e,Ppp1r10,Arsg,Zcchc10,Lfng,Atp1a1,Ank3,Trp53inp1,Mapk1,Eif4g2,Zfp11,Slc12a9,Trip6,Akap8l,49314…	ESC,NPC,NSC	ChIA-PET	24213634	Kdm5b	2504
537	chr12	75742646	75743896	75743389	Y	NA	Sgpp1	Sgpp1,Syne2,Aurkaip1,Mxra8,Gpr33,Ppp2r5e,Rcor1,Mthfd1,Akap5,Tpd52,L1td1	Th1	Hi-C	24067610	Sgpp1	6917
1602	chr4	41329716	41332295	41331888	N	NA	Dcaf12,Ubap1	Srsf10,Sigmar1,Dcaf12,Atad2b,Rere,Alg6,Wdr3,Ubap1,Kif24,4933416M06Rik,Parn,Pld3	Th1,Ter119	Hi-C,Capture-C	24067610,24413732	Dcaf12	14815
190	chr10	111093603	111095280	111094552	N	NA	NA	Ppm1h,Lims1,Lin7a,Csrp2,Slc41a2,Cradd,Mon2,2010003K15Rik,Cyp4x1,Cotl1,Atp9b,Grik2,Rest,Gm5176,Phlda1,Hist1h3i,Hist1h2bp,Hist1h2an	Th1	Hi-C	24067610	Osbpl8	69522
1974	chr7	71092902	71094600	71093577	N	NA	NA	Galntl4,St8sia2,Fam174b,Otud7a,Mrgprb1,Pcsk6	Th1	Hi-C	24067610	Nr2f2	726156
2249	chrX	12005064	12007600	12006527	N	NA	NA	Zfp1,Tnrc6b,Bcor,Gm14635,Arl6ip5,Gripap1,Usp9x,Vac14,Brwd1,Zfp277,Dock4,Hmgb2	Th1,ESC	Hi-C,ChIA-PET	24067610,24213634	Bcor	72953
1733	chr5	74943233	74945056	74944267	Y	NA	NA	Gm6116,Pdgfra,Gm19583,Sema3c,Slit2,Scfd2	Th1	Hi-C	24067610	Chic2	99570
1685	chr5	146800487	146809676	146805158,146808741	N,N	NA;NA	Usp12,Rpl21,Rasl11a	Vav3,Usp12,Fhit,BC053749,Hspb6,Stat4,Polr2b,Wipf1,Hadh,Smurf1,Cldn15,Flt1	Th1,ESC,NSC	Hi-C,ChIA-PET	24067610,24213634	Usp12	5531
1172	chr19	37494756	37496809	37495663	N	NA	NA	9130011E15Rik,Exoc6,Myof,Hpse2,Erlin1,Mtor,Ccr2,2410017I17Rik,Cpeb3,Csde1,Nras,Hhex	Th1	Hi-C	24067610	Exoc6	53609
227	chr10	19569832	19571443	19570426	Y	NA	Ifngr1	Map3k5,Mcart1	Th1	Hi-C	24067610	Ifngr1	20515
1266	chr2	166785978	166787464	166786809	Y	NA	Trp53rk,Arfgef2	Mga,Mmp24,Eif6,BC029722,Trp53rk,Cbfa2t2,Prex1,Clic4,Gm7325,Rere,2810006K23Rik,Mphosph9,Rad9,Mrto4,C230096C10Rik,Gab1,C130039O16Rik,Coro2b,Sgpl1,Adsl,D14Abb1e,Papd5,Cep55,Slmo2,Slc3a2,Smurf1,Atg4b,Thap4,Cnot6l,Olig1,Mrfap1,Ganab,Ints5,Itga2b	Th1,ESC,NSC	Hi-C,ChIA-PET	24067610,24213634	Trp53rk	6303
1506	chr3	96300336	96302307	96301083	Y	NA	Fcgr1	Gstm6,Prcc,Pip5k1a,Prpf3,Mrps21,Stxbp3a,Rnf115,Sin3a,Gm10658	Th1	Hi-C	24067610	Fcgr1	6367
1993	chr7	83808821	83811519	83809904	N	NA	NA	Cyfip1,Il16,Nrg3,Mll1,Otud7a,Ube2t,Sv2b,Ap3b2,Cpeb1,1700026D08Rik,Gga2,Pdilt	Th1	Hi-C	24067610	Mesdc1	72822
2094	chr8	46940700	46943015	46941419	Y	NA	NA	Irf2,Gm16675,Hiat1,Whsc1l1,Hmox1,Snx25,Unc5b,Irf2bp2,Zfp827,Arhgap24,Klkb1,Mlf1ip,Ccdc111,Psd3,4933430N04Rik,Polr3d,Gorasp2,Nsd1	Th1	Hi-C	24067610	Irf2	200955
813	chr15	37045064	37046511	37045898	N	NA	Zfp706	Snx31,9030224M15Rik,Adcy8,Ncald,Fzd6,Coro7,0610010F05Rik,E430025E21Rik,Sqle,Dym,Sec62	Th1,ESC	Hi-C,ChIA-PET	24067610,24213634	Zfp706	37662
2233	chr9	90125979	90127454	90126830	N	NA	Morf4l1,Adamts7	Megf11,Ulk4,Tbc1d2b,Copb2,Morf4l1,Mir692-1,4933400C23,Ibtk,Adamts7	Th1,ESC	Hi-C,ChIA-PET	24067610,24213634	Morf4l1	11159
2086	chr8	46686096	46687857	46687050	Y	NA	NA	Mlf1ip,Irf2,Grik2,Slmap,Insr,Casp3,Cdyl2,Papd5,Sec11a,Ing2,Acsl1,Ccdc111,Nfat5,Katnb1,Gpr97,Wwox,Gm16675,Klhl2,Zbtb2,Npat,Atm,Ybx1,Fbxw17,Wdr1,Tomm6,Gm14872,Arhgef7,Rcn3,Fcgrt,Ankrd11,Enpp6,Nfix	Th1,Ter119,ESC	Hi-C,Capture-C,ChIA-PET	24067610,24413732,24213634	Gm16675	51658
361	chr11	118362490	118364409	118363225	N	NA	Timp2,Lgals3bp	Tnrc6c,Dnahc17,Timp2,Wsb1,Eif4a3,A730011L01Rik,Dock8,Usp32,Dhx40,Ezh2	Th1	Hi-C	24067610	Timp2	7079
241	chr10	3590974	3592611	3592047	N	NA	NA	Ptprk,Msra,Plekhg1,Syn3,Prep,Abca13,Ptprq,Lama2,Grik2,B020014A21Rik,5730522E02Rik,Esr1,Bet3l,Iyd,Anks1b,Samd5,Stxbp5,Ipcef1,Oprm1	Th1	Hi-C	24067610	Iyd	50695
330	chr10	95879921	95880979	95880456	N	NA	NA	Nt5dc3,Plxnc1,Ube2n,Srgap1,AI427809,Slc16a10,Nudt4,Mon2,Cs	Th1	Hi-C	24067610	Eea1	59684
2066	chr8	34215340	34217021	34216261	N	NA	NA	Gpsm2,Bai2,Ddx46,Mei1,Pcp2,Xab2,2900053A13Rik,Bag1,Pbx3,Ccl26,Ccl24,Nub1,Zdhhc13,Ttc23l,Dusp4,Tnks,Gm16793,Mfhas1,Klhl2,Ubr2,Minpp1	Th1	Hi-C	24067610	Tmem66	60777
2004	chr7	98563970	98565905	98564778	Y	NA	NA	Arhgef17,P2ry6,Lrrc32,Phf15	Th1	Hi-C	24067610	Lrrc32	69748
1058	chr18	31621350	31622972	31622052	N	NA	Slc25a46,Sap130	NA	NA	NA	NA	Sap130	11411
841	chr15	74896529	74920390	74918652	Y	NA	Ly6e	Ly6d,Cyp11b2,Cerk,Plekha2,2010109I03Rik,Syce3,1700016M24Rik,Lynx1,2300005B03Rik,Sox2ot,Samd12,Hdac7,Bin3,2610301G19Rik,Ly6a,Taf4a,Tubgcp6,Car8,Med13,Vcl,Pphln1,Prickle1,Slc45a4,Aox4,Tenc1,Nab1,Pax7,Ano10	Th1,ESC	Hi-C,ChIA-PET	24067610,24213634	Ly6e	34661
522	chr12	54998922	54999764	54999206	N	NA	Baz1a	Atxn7l1,Pcca,Mir882,1110008L16Rik,Syt16,Dtnbp1,Itsn2,Map4k5,Ston2,Psma6	Th1	Hi-C	24067610	Baz1a	12586
2104	chr8	68095607	68121950	68121497	N	NA	NA	Wrn,Nr3c2,Reck,Lpl,Spock3,Sh2d4a,Ints10,Mak16,Galm,Slc10a7,Rbpms,Dctd,Habp2,Nrap,Csgalnact1,Large,Atp10a,Galntl6,Asah1,Fam19a2,Tmem231,Chst5,1700125H03Rik,Akap7,Kcnu1,Adam32,Pcdh15,Slc18a1,Palld,Dock4,Nob1,1700007B14Rik,Cacna1a	Th1	Hi-C	24067610	Psd3	121033
891	chr16	16599061	16601870	16599973	N	NA	Fgd4	Dmd,Igsf11,Spag6,Kalrn,Oas3,Fgd4,Ctrl,Psmb10,Lcat,Slc12a4,9130014G24Rik,Gspt1,2610020C07Rik,Myh11,4930542C21Rik,Upk1b,1810019D21Rik,Nfatc3,Esrp2	Th1,ESC	Hi-C,ChIA-PET	24067610,24213634	Fgd4	38912
1326	chr2	30674017	30679814	30679192,30677189	N,N	NA;NA	NA	Etl4,Fam73b,Dolpp1,Rere,Ireb2,Cyth1,Scube1,Tipin,Mfng	Th1	Hi-C	24067610	Cstad	78973
2057	chr8	22838465	22839358	22838825	Y	NA	Ap3m2,Myst3	Myst3,N4bp1,Slc24a5,Agbl1,Slc20a2	Th1,ESC	Hi-C,ChIA-PET	24067610,24213634	Myst3	20181
1759	chr5	96916720	96924082	96917747,96921709	Y,N	NA;NA	NA	Lhfpl3,Kctd8,Cdkl2,Fras1,Degs2,Atxn2,Bmp2k,Gm1045,Taok3,A930011G23Rik,Akap9,St8sia1,Pde8a,Slc31a1,Fkbp15,Grid1,Dync1i2,Fbxl5,Adhfe1,2610203C22Rik,Tpx2,Lmbr1,Gm17660,Gak,Tmem163,Nfkb1,Myh7,Wdfy3,Brca2,Arhgap10,Iscu,Sart3	Th1,Ter119	Hi-C,Capture-C	24067610,24413732	Bmp2k	73607
1929	chr7	145082713	145084096	145083404	N	NA	NA	Dhcr7,Ano1,Ccnd1	Th1	Hi-C	24067610	Ccnd1	142788
316	chr10	93374627	93377434	93376038	N	NA	NA	Pdss2,Bpifb5,Bpifb1,Acss2,R3hdm2,Stac3,Ankhd1,Tnpo3	Th1	Hi-C	24067610	Elk3	63468
1631	chr4	9026926	9028675	9027975	N	NA	NA	Frem2,Hipk2,Rab2a,Dtnb,Fosl2,Chd7,Ankrd6,1810030N24Rik	Th1	Hi-C	24067610	Chd7	336005
1939	chr7	3275363	3276867	3275795	N	NA	Nlrp12,Myadm	Nlrp12	Th1	Hi-C	24067610	Myadm	12171
1037	chr17	84071973	84075774	84074189	Y	NA	NA	Emilin2,4933433H22Rik,Birc6,Gm128,Bnipl,D17Wsu92e,Clpp,Gtf2f1,Alkbh7,Pspn,Armc9,Pcdh9,Cdc42ep3,Epas1	Th1	Hi-C	24067610	Zfp36l2	112173
2190	chr9	4259827	4261265	4260322	N	NA	Aasdhppt,Kbtbd3	P4hb,Hist4h4,Rnf19b,Acly,Ahdc1,Manf	ESC	ChIA-PET	24213634	Aasdhppt	48229
461	chr11	97647897	97648250	97648096	N	NA	E130012A19Rik,Mllt6,Cisd3	G6pc,Fam83g,Grap,Slc5a10,Pigw,Ggnbp2,Srcin1,E130012A19Rik,Cisd3,Pcgf2,Cwc25,Lasp1,Fbxo47,St18,Pklr,Chrna9,Sult1a1,Ccdc101	Th1	Hi-C	24067610	Mllt6	15162
1209	chr2	116942038	116943774	116942643	Y	NA	NA	Tfcp2,Macrod2,D430041D05Rik,Trim44,Slc5a12,Grem1,BC052040,Spred1,AU019990,Tcp11l1,Kcnh7,Tmco5	Th1	Hi-C	24067610	Spred1	177676
984	chr17	31745875	31748442	31747298	N	NA	NA	Dhfr	Th1	Hi-C	24067610	U2af1	87121
49	chr1	151286784	151288477	151287701	N	NA	NA	Nr5a2,Fam129a,Tnr,Rrp15,Ryr2,Cacna1e,Fam135b,St3gal3,Hmcn1,Serpine1,Gli2,Fmod,1700025G04Rik,Fmo4,Dedd,Kcnk2,Dis3l2,Ndufa10,Lrrc20,Teddm1,Ahctf1,Samd8	Th1	Hi-C	24067610	Ivns1abp	56021
1766	chr6	108709224	108710460	108709850	N	NA	Bhlhe40,0610040F04Rik	Aox4,Itpr1,Tgfa,Bhlhe40,0610040F04Rik,Alg14,Nbeal1,Cdk19,Arrdc2,Cdk2ap2,Sumf1,Rnf170,Hook3	Th1,NSC,ESC,NPC	Hi-C,ChIA-PET	24067610,24213634	0610040F04Rik	48290
1538	chr4	117188352	117191293	117189831	N	NA	Rps8,Kif2c	Tsga10,Myc,Fam173a,H1fx,Gm5577,9330179D12Rik,Ccnd2,Rps8,T2,1110020G09Rik,Suv420h1,Fah,Hist1h2ag,Hist1h4i,Hist1h2bj,Rdm1,Ascc1,Anapc16,Ndfip1,Gm1661,Ier3,Flot1,Hist1h2be,Rcbtb2,Pla2g1b,Ppia,BC027231,Hectd3,Urod,Pde3b,4933406I18Rik,Api5,6330418K02Rik,BC037034,Nek1,Rab11a,Kank2,Ndrg2,Spna2,Ankrd54,Eif4a2,Gyltl1b,2810422J05Rik,Vps54,Gtf3c6,Sgsm2,Tsr1,L2hgdh,Atp5s,Klf7,Cep57,Fam76b,Cep192,4930549G23Ri…	ESC,NSC,Ter119	ChIA-PET,Capture-C	24213634,24413732	Kif2c	5728
1642	chr5	105641520	105643718	105642764	Y	NA	NA	Ampd1,Wdr78,Abcg3,Tnrc6b,Lrrc8d,Tec,Chd7,Cops4,Specc1l,Adcy9,Evi5,Ccdc158	Th1	Hi-C	24067610	Lrrc8d	56251
318	chr10	94355904	94362695	94356962	N	NA	NA	Mlkl,Rfx4,Fgd6,Fam19a2,Utrn,4921510H08Rik,Gm10754,Stk4,Dhx15,Eps8,Actr6,Tmcc3,Slco3a1,Arid5b,Bpifc,Pdhx	Th1	Hi-C	24067610	Tmcc3	152162
515	chr12	41386874	41390370	41387471	N	NA	NA	NA	NA	NA	NA	Dock4	940821
1299	chr2	174017837	174018765	174018136	N	NA	NA	Vapb,Cept1,Cobll1	Th1	Hi-C	24067610	Stx16	58286
85	chr1	179649872	179651438	179650502	N	NA	Sccpdh	Ahctf1,Boll,Sccpdh	Th1,ESC	Hi-C,ChIA-PET	24067610,24213634	Sccpdh	16793
2196	chr9	44579334	44580919	44579648	N	NA	Ddx6	Galnt9,Lbx2,Sorl1,Cxcr5,Bcl9l,Fbxo38,Ddx6	Th1,ESC	Hi-C,ChIA-PET	24067610,24213634	Ddx6	23973
2087	chr8	46690787	46692329	46691558	N	NA	Gm16675,Irf2	Insr,Casp3,Cdyl2,Papd5,Sec11a,Ing2,Acsl1,Ccdc111,Nfat5,Katnb1,Gpr97,Wwox,Irf2,Gm16675,Klhl2,Rcn3,Fcgrt,Ankrd11,Enpp6,Nfix,Chd9,Gas6,Fam70b,Mlf1ip,Dedd2,Zmat4,Fam26e,Bet3l	Th1	Hi-C	24067610	Gm16675	47186
1574	chr4	138414084	138415484	138415013	N	NA	Cda,Mul1,Camk2n1	Hspg2,Pink1,Nol4,Hmgn2,Dhdds,Kdm1a,Cda,Ubxn10,Reck,Zmpste24,Usp48,Kif17,Fam43b,Pla2g5,Sergef,Slco3a1,Armc2	Th1,ESC	Hi-C,ChIA-PET	24067610,24213634	Mul1	19188
976	chr17	26875569	26885929	26885178	N	NA	Kifc5b,Phf1	Mapk13,Umodl1,Vars,A930001N09Rik,Nkx2-5,Hmga1,Glt25d2,Rbfox3,Ubn1,Rab11fip3,Bfar,Luc7l,Dusp1,Gm5113,Zfp146,Dapk2,Ggnbp1	Th1,ESC	Hi-C,ChIA-PET	24067610,24213634	Kifc5b	31162
221	chr10	18317225	18319788	18318932	N	NA	NA	Utrn,Mtap7,Btbd11,Pde4d,Syne1,Ccdc28a,Nkain2,Rrm2,Gk5	Th1,ESC	Hi-C,ChIA-PET	24067610,24213634	Ccdc28a	82244
2263	chrX	150477495	150478910	150478284	N	NA	NA	Tmem29,Iqsec2,Pfkfb1	Th1	Hi-C	24067610	Apex2	109239
468	chr12	103818922	103824849	103824098	N	NA	Serpina1d,Serpina1a	NA	NA	NA	NA	Serpina1a	38770
15	chr1	119507409	119509815	119508707	Y	NA	Ralb,Tmem185b	Ralb,Ptpn4,Epb4.1l5	Th1	Hi-C	24067610	Ralb	2627
935	chr16	78216809	78218778	78217526	N	NA	NA	Mrpl42,Il1rap,Btg3,Tmprss15,Abi1,Olfr648,Cxadr,Gsc2,Dgcr14,D16Ertd472e,Nfia,Lrp6,Tiam1,Zfp597,Gap43,Pam16,Coro7,4932412D23Rik	Th1	Hi-C	24067610	Cxadr	82913
1084	chr18	39635311	39637349	39636296	N	NA	NA	AW554918,Slc25a46	Th1	Hi-C	24067610	Nr3c1	148066
280	chr10	67741611	67743324	67742488	N	NA	NA	Sobp,Ado,Rtkn2,Xpo7,Pex7,4930545H06Rik,Pbld2,Vmn2r83,Arid5b,Anks1b,Abca1,Epb4.1l2,Lama4,Cdc40,Wasf1,Nus1,Mgat4c,Ube2d1,Ptprn2	Th1	Hi-C	24067610	Ado	192656
1367	chr2	67627759	67630311	67628570	N	NA	NA	Xirp2,1700007B14Rik	Th1	Hi-C	24067610	B3galt1	487402
1978	chr7	71307471	71308999	71308145	N	NA	NA	2010110P09Rik,1810008I18Rik,Rhobtb1,Spon1,Sv2b,Ntrk3,Dlgap1	Th1	Hi-C	24067610	Nr2f2	940725
203	chr10	118102695	118104009	118103309	Y	NA	Mdm1	Rap1b,Nup107,Gli1,Arhgap9,4933411E08Rik,1700022P22Rik,Ube2k,Rap1gds1,Mybpc1,Vmn2r61,Mdm1	Th1,ESC	Hi-C,ChIA-PET	24067610,24213634	Mdm1	37778
2142	chr9	120070604	120074064	120071451	N	NA	Slc25a38	NA	NA	NA	NA	Slc25a38	36335
205	chr10	118810421	118812621	118811520	N	NA	NA	Rap1b,Kif13b	Th1	Hi-C	24067610	Dyrk2	56282
1835	chr6	51611915	51614078	51612479	N	NA	NA	Snx10,Pex5,Hoxa1,9130019P16Rik,Abcg2,Iqsec1	Th1	Hi-C	24067610	Snx10	88012
735	chr14	22014203	22016398	22014980	N	NA	Zfp503	NA	NA	NA	NA	Zfp503	24602
299	chr10	8132841	8134413	8133738	Y	NA	NA	Gpr126,Pde7b,Raet1a,Mical1,Ust,BC021785,P4ha1,9130014G24Rik,Dnahc8,Plekhg1,Utrn,Moxd1,Gm12070,Bcl11a	Th1	Hi-C	24067610	Tab2	176718
1627	chr4	81743640	81745536	81744551	N	NA	NA	Nfia,Mpdz	IPSC,Th1	4C,Hi-C	24035354,24067610	Nfib	759772
1846	chr6	70742714	70745505	70743983	Y	NA	Rpia	NA	NA	NA	NA	Rpia	46670
466	chr12	102442688	102444077	102443282	N	NA	Lgmn,Golga5	NA	NA	NA	NA	Lgmn	2991
1357	chr2	51981181	51982655	51981815	N	NA	Rbm43,Nmi	Mmadhc,Gm13483,Dcc,Rif1,Cwc22,Fam188a,Frmd4a,Rnd3,Nmi,Zdhhc14,Cacnb4,Lass6,Trim44,Med27,Rbm43,Fmnl2,Chn1,LOC329427,Rfk,Prpf40a,4932414N04Rik	Th1	Hi-C	24067610	Nmi	7973
862	chr15	83035798	83044787	83036296	Y	NA	Nfam1	Tcf20,Gm20324,8430436N08Rik,St3gal1,AB099516,Tfcp2,Pacsin2,Mpst,Scube1,Atrnl1,Prmt2,Nup50,Hist1h4i,Hist4h4,Nbea,Hace1	Th1,ESC	Hi-C,ChIA-PET	24067610,24213634	Nfam1	12660
169	chr1	72225702	72227562	72226120	N	NA	Mreg	Rgs16,C230024C17,Mreg,Zfp451,Tns1,Kcnq5,Bard1,Vps4b,Xrcc5,Tmem169,2610203C22Rik,Ing1,Dhps,Ruvbl2,Gys1,Rpusd2,Ccdc8,Tex19.1,Pdlim7,Tmem194b,1810055G02Rik,Ctps,Tle4,Pomp,Tfrc,Ccdc112,Nus1,Taf7,Pcdha4-g,Nup62-il4i1,Atf5,A430005L14Rik,Mtap4,Ager,Pbx2,Arrdc4,Usp45,Ccdc124,Mtmr10,Htt,Ier2,Plekho2,Raly,Stt3a,Kit,Brms1l,Col8a2,Pdgfb,Pebp4,Ppif,Marcksl1,Wdr4,Dbf4,Slc25a40,Trnp1,Hist1h2bp,Hist1h2an,Slc7a5,…	Th1,ESC,NSC	Hi-C,ChIA-PET	24067610,24213634	Mreg	13395
1283	chr2	168158296	168159779	168159443	N	NA	Adnp	Adnp,Zbtb37,Gas5,Gm15441,Txnip,Acer3,Cyp20a1,Gnai1,Alpk3,Shisa7,Pcdha4-g,Abhd15,Trp53i13	ESC	ChIA-PET	24213634	Adnp	47283
2020	chr8	115535388	115541867	115536630,115539822	N,N	NA;NA	NA	Wwox,Zfp612,Cdyl2,2410022L05Rik,Fgfr1,Sergef,Gm5607,2610307P16Rik,Maf,Scn10a,Man1c1,Cntnap4,Palld	Th1	Hi-C	24067610	Maf	165027
528	chr12	69422634	69423620	69423033	Y	NA	NA	Hnrnpul1,Klhdc1,Sos2,Rasgrp1,Crip1,4930427A07Rik,Rab2b,Tox4,Gimap9,Dtnb,Snx13,Arf6,5830428M24Rik,Mettl21d,Dock4,Actr10,Dlgap4,Gm14169,Greb1,Anxa4	Th1	Hi-C	24067610	Arf6	50484
1257	chr2	165935757	165937720	165936265	N	NA	NA	Pou5f1,Ctsg,Ccdc78,Haghl,Fam173a,Metrn,Crim1,Fam129b	ESC,Th1	4C,Hi-C	23747203,24067610	Zmynd8	51006
1187	chr19	53507058	53508833	53507581	N	NA	5830416P10Rik,Dusp5	Ppard,Zfp407,Trpm6,Cadm1,Mms19,Ubtd1,Fam178a,Mast2,Acbd4,Plcd3,Arhgap26,Mxi1,Ipcef1,Oprm1,Xpnpep1,Snrpa1,Rpgrip1,Hnrnpc	Th1	Hi-C	24067610	Dusp5	20485
586	chr13	111983310	111986109	111984205	Y	NA	NA	Pde4d,Map3k1,D18Ertd653e,Col4a3bp,Celf2,Rbm33,Tsen54,Llgl2,Srek1,1700021C14Rik,Kcnip3,Use1,Myo9b,Slc30a5,Bmx,Hk2,Gpbp1,Dsp,Prrc1,Ly86,Rev3l,Il6st,Fxyd5,Fxyd7,Wdr47,Mrpl48,Rnf216	Th1	Hi-C	24067610	Map3k1	174327
931	chr16	49838955	49841466	49840349	Y	NA	Cd47	Ankrd44,Tmem39a,Trat1,Ift57,Cd47,Bbx,Ncor2,Fam101a,Reep3,Itgb3,Ppp3cc,Nlrc3,Boc,Aip,Tmem134,Chd9,Cd200r1,Oxct1,Parp14,Myh15	Th1,Ter119	Hi-C,Capture-C	24067610,24413732	Cd47	14188
2002	chr7	97784443	97789951	97788504	N	NA	Aqp11	C3ar1,Arrb1,Inpp5f,Herc2,Slco3a1,Sytl2,Pgm2l1,Ints4,Sfr1,Myo7a,Zfp60,Fam189a1,4930455C21Rik,D030047H15Rik,Leng8,Gm5468,Lyzl4,Ptpn2,Ankrd11,2810013P06Rik,Pak4,Pcmt1,A630066F11Rik,Nfe2l1,Btf3l4,Txndc12	Th1,ESC	Hi-C,ChIA-PET	24067610,24213634	Aqp11	46196
1524	chr4	105703080	105704361	105703610	N	NA	NA	Agbl4,Dnajc6,Dab1,Camk2n1	Th1	Hi-C	24067610	Ppap2b	545733
473	chr12	110706332	110707747	110706708	N	NA	Hsp90aa1,Wdr20a	Slc24a4,Tecpr2,2310044G17Rik,Asb2,Lpp,Eea1,Bdkrb2,Slc25a47,Wars,Trmt61a,Ppm1a,A4galt,Cd3eap,Ppp1r13l,Cetn3	Th1,ESC	Hi-C,ChIA-PET	24067610,24213634	Hsp90aa1	9937
1646	chr5	107075010	107076552	107075596	N	NA	NA	Hfm1,2210417A02Rik,Tgfbr3,Mapkapk5,Evi5	Th1	Hi-C	24067610	Tgfbr3	213043
1162	chr19	32953081	32954007	32953574	N	NA	NA	Gbf1,Bcar3,Rnls,Bach2,Iqca,Fbxw4,Xpo4,Pten,Fam103a1	Th1	Hi-C	24067610	Pten	195504
1906	chr7	125502864	125504480	125503614	Y	NA	Nsmce1,Il4ra	Trpc2,Art5,4933440M02Rik	Th1	Hi-C	24067610	Nsmce1	11322
741	chr14	25399741	25428553	25401873,25403593	Y,N	NA;NA	Zmiz1	Stx8,Zfp3,Zmiz1,Fam116a,Arf4,Syn1,Il17rd,F2,Ckap5,Gm16677,1300010F03Rik,Rpp14,Pxk,Utp18,Erc2,Itsn1,4930452B06Rik,4930455B14Rik,Zcchc24,Sh3bp5,Polr3a,Gucy1b2,Il13ra1,4930572O13Rik,Mobp,4933411E08Rik,Ppifos,Epsti1	Th1	Hi-C	24067610	Zmiz1	30632
1711	chr5	43807754	43808772	43808152	Y	NA	Fbxl5	Olfr1250,Tapt1,Lgi2,Noa1,Zfp518b,Fbxl5,4932441J04Rik,Enam,Entpd3,Rpl14,Gm7854,Cc2d2a,Arv1,Ttc13,Nmnat2,Mesp2,Prkci,Itgb1bp1,Cpsf3,Spry2,Mrpl15,Snhg9,Rps2,Rnf151,Tti2,Nkd2,D230025D16Rik,Osbpl1a,Cdc20,Fanca,Nlrp12,Ulk1,Tmem79,Smg5,Zc3h7b,Hist1h1b,AI848100,Tnfrsf10b,Cpne9,Ftl1,Fgf4,Ing3,Odc1,2410002F23Rik,Chid1,Smek2,Gpa33,Tmf1	Th1,ESC,NSC	Hi-C,ChIA-PET	24067610,24213634	Fbxl5	25605
1758	chr5	96910483	96914139	96911701,96913687	Y,N	NA;NA	NA	NA	NA	NA	NA	Bmp2k	83550
1778	chr6	124374338	124376714	124375589	Y	NA	Pex5	NA	NA	NA	NA	Pex5	38353
525	chr12	58537949	58539246	58538525	N	NA	NA	NA	NA	NA	NA	Clec14a	268691
1296	chr2	170317191	170320168	170319449	Y	NA	NA	Dnajc13,Fbxo42,Uqcrq,Gdf9,Zfp280b	Th1,ESC	Hi-C,ChIA-PET	24067610,24213634	Zfp217	174516
1002	chr17	47972531	47977325	47975403	N	NA	Foxp4	Kif6,Safb,a,Pdcd6,Sdha,Foxp4,Xirp1,1700122O11Rik,Tbc1d5,Pde10a,Scfd2,Dagla,Notch4,Arhgef2,Hist1h4d,D230025D16Rik,Qk,Ptk7,Abcd3,Adam22,Trim71,Ubac2,Rgs9bp,Ankrd27,Rad51c,Tex14	Th1,ESC	Hi-C,ChIA-PET	24067610,24213634	Foxp4	47899
207	chr10	121314557	121317385	121316030	N	NA	Tbc1d30,Gns	NA	NA	NA	NA	Tbc1d30	3368
2280	chrX	99215030	99217909	99217163	N	NA	NA	Ranbp17	Th1	Hi-C	24067610	Efnb1	78900
1730	chr5	72183860	72185335	72184574	N	NA	Commd8,Atp10d	Gabrb1,Atp10d,Fah,Pard3b,Stim2,Commd8,C9,Magi2,Lrrc8b,Ppp1r35,Zcwpw1,Mepce,Cnga1,Bmp2k,Rheb,Myo1g,9930021J03Rik,Lphn3,Txk,Itfg1,Phkb,Nfxl1	Th1,ESC	Hi-C,ChIA-PET	24067610,24213634	Commd8	15677
2110	chr8	72302955	72304178	72303830	N	NA	Klf2	Fam132a,Tpm4,Rab8a,Fam32a,Cib3,Zc3h13,Klf2,Slc38a1,Eps15l1,Hsh2d,Med26,9330175E14Rik,D930015M05Rik,Cry2,Gatad2a,Cdh16,Galntl6,Olfr374,Rnf125,Cx3cl1,Phlpp1,Cast	Th1	Hi-C	24067610	Klf2	14884
1121	chr18	80483313	80484353	80483692	Y	NA	Ctdp1	Jarid2,Stard6,Pqlc1,Kcng2,Nfatc1,Grtp1,Arhgap26,Gnal,Spata24,Pcdha4-g,Mbp	Th1	Hi-C	24067610	Ctdp1	13646
1163	chr19	32955033	32957673	32956825	N	NA	NA	Rnls,Fbxw4,Xpo4,Pten,Fam103a1,Foxi1,Celf2,Nutf2,Edc4,Rpl27a,Pdik1l,Gbf1,Zc3h6,Slc39a1,Cap1,Ankrd12,Fbxo28,Rps13,Asah1,Tmsb10,Snrpd3,1110038D17Rik	Th1,ESC	Hi-C,ChIA-PET	24067610,24213634	Pten	197456
1138	chr19	12532593	12540714	12540191	Y	NA	Dtx4,Fam111a	Smc3,Bbip1,Chd7,Dtx4,Prdx3,Aig1,A330040F15Rik,Fam111a,March5,4930526L06Rik,Ms4a1,Vps13a,B230217O12Rik,Pag1,Atrnl1,Bet3l	Th1	Hi-C	24067610	Dtx4	30597
706	chr13	99006143	99007613	99006507	N	NA	NA	Atg10,Col4a3bp,Fcho2,Tnpo1,Clstn3,Dhx29,Rnf180,Irak3	Th1	Hi-C	24067610	Tnpo1	79759
56	chr1	154097372	154099391	154097955	N	NA	NA	Prkg1,Cstf2t,Glul,Fam78b,Pbx1	Th1	Hi-C	24067610	Glul	197427
1721	chr5	64646901	64648068	64647578	Y	NA	NA	Klf3,Nop56	ESC	ChIA-PET	24213634	Klf3	155455
1968	chr7	67457358	67465338	67460054,67462011,67463795	Y,Y,Y	NA;NA;NA	NA	Mef2a,Tbc1d16,Itgax,Mctp2,Abhd2,Adamts17,Gbe1,Lrrc28,Nacc1,Trmt1,Dpy19l3,Hecw2,Zfp667,Ap2s1,Fam160a2,Dennd5a,Fam175b,Prkca,Vps33b,D430042O09Rik,Blm,Sergef,Spnb4,Lass3,Dock10,Ankib1,Sv2b	Th1	Hi-C	24067610	Mef2a	84500
548	chr12	80273229	80274181	80273547	N	NA	Actn1	Syne2,Actn1,Slc39a9,Pcnx,Ppm1l,Lrrc20,Dcaf5,Scn8a,Zbtb41,Nupl1,Cbl	Th1,ESC	Hi-C,ChIA-PET	24067610,24213634	Actn1	12858
1992	chr7	80844787	80847508	80846512	N	NA	Iqgap1,Zscan2	Iqgap1,Aqp11,Zfp592,Slc28a1,Ccdc8,Crtc3,Xkr6,Zscan2,Whamm,Ltbp4,Nav2,4933440J02Rik,Fsd2,Qser1,Nrxn3,Dbil5,Gemin4,Nhej1,Hddc3,Unc45a,Adamts12,Dcun1d3,Itgav,Rarg,Sgk3,Akap13,Zfp710,Kctd13,Nrg4	Th1,ESC	Hi-C,ChIA-PET	24067610,24213634	Zscan2	14600
1297	chr2	170321168	170324770	170321978,170324193	N,N	NA;NA	NA	Zfp110,Gm4285,Tpt1	ESC	ChIA-PET	24213634	Zfp217	178493
1686	chr5	146817432	146820118	146819466	N	NA	Usp12,Rpl21,Rasl11a	Usp12,Pan3,Rbm47,Dennd1a,Rpl21,Slc7a1,5730422E09Rik,Ccdc18,Ppp3ca,Sdsl,Sds,Kpna7,Mll3,Ppp1cc,Pik3ap1,Lnx2,2210417A02Rik,Myo3a,Gm1647,Kpna4,Tmem132c,Pdap1,Bud31,Pag1,Card11,Rxfp2,Caln1,Rasl11a,Flt1,Srsf11,Ankrd13c,C030046E11Rik,Tpst1,Gpm6a,Asl,Crcp,Arpc1b,Rnf6,Cdk8,Nhsl2,Gm15787,Chfr,Galnt9	Th1	Hi-C	24067610	Rpl21	12772
87	chr1	180301553	180303833	180302684	Y	NA	Psen2,Itpkb	Nmnat2,Parp1,Eif3h,Abpe,Sec63,Batf,Clcn3,Arl4c,Srgap2,Capn2,Nfatc4	Th1	Hi-C	24067610	Itpkb	26643
641	chr13	45442038	45444357	45443410	Y	NA	NA	Mylip	Ter119	Capture-C	24413732	Mylip	52296
1416	chr3	116184263	116185708	116185016	N	NA	NA	Gpr88,Rap1gds1,Vcam1,Sec24d,Mfsd8,Serpini1,Sort1,Lrba,Tpd52,Abca4	Th1	Hi-C	24067610	Vcam1	54575
914	chr16	30180667	30187869	30186810,30185057	N,N	NA;NA	NA	Gphn,Gsk3b,Ift57,Abr,Ercc4,Tnk2,Itgb5,Rfc4,Eif4a2,Grcc10,Sfi1,Mpp2,Trappc9,Igll1,Vpreb1,Top3b,Polq,4632428C04Rik,Gm19522,Rpl27a,Hes1	Th1,NSC,NPC	Hi-C,ChIA-PET	24067610,24213634	Cpn2	79663
257	chr10	44528795	44531295	44529524	Y	NA	NA	Utrn,Prdm1,Themis,Akap12,Cdh12,Elf2,Scd2,Mettl22,Rundc1,1700113I22Rik,Nbn	Th1,ESC,NSC	Hi-C,ChIA-PET	24067610,24213634	Prdm1	70108
375	chr11	20913753	20915669	20914693	N	NA	NA	Wdpcp,Gm16515,Enkur,Peli1,Nhej1	Th1,NSC,NPC	Hi-C,ChIA-PET	24067610,24213634	1110067D22Rik	82645
2201	chr9	48532407	48533127	48532894	Y	NA	Rbm7	Rsf1,1810020D17Rik,Ubash3b,Rbm7,Gm5617,Ulk4,Htr3b,Btg4,Tanc1,Endod1,Mir3471-1,Fbxl7,Prss43,Prss45,Zbtb16,AI847159,Nrbp1,Krtcap3,Ift172,Pde4a,Sik3,Pstpip1,Trcg1,1700017B05Rik	Th1	Hi-C	24067610	Rbm7	37077
1287	chr2	170147143	170148407	170147884	N	NA	Zfp217	Atp2c2,Bcas1,1700040N02Rik,Taf4a,Galnt9,Pdia3,Rnf216	Th1	Hi-C	24067610	Zfp217	4468
955	chr16	92156658	92160753	92158675	Y	NA	NA	Gm889,Olfr173,Mrps6,Kcnq1,Bcat1,Bcl11b,Vdac1,Prkca,Creg1,Cog1,Cct2	Th1,ESC	Hi-C,ChIA-PET	24067610,24213634	Mrps6	98322
1829	chr6	41553182	41555729	41554077	N	NA	NA	Exoc4,2310001H17Rik,Reep1,Rspry1,Fam192a,Rnf4,Ern1,Cntnap2,Kcmf1,2210010C04Rik,Moxd2,1810009J06Rik,Nlrc3,Igf2bp3,Eif2ak3,Sympk,Adck2,Ephb6	Th1	Hi-C	24067610	Gstk1	690206
467	chr12	102449710	102457232	102451024,102453760,102455905	N,Y,Y	NA;NA;NA	Lgmn,Golga5	Gpr68,Rin3,Asb2,Entpd1,Rpa1,Catsperb,Lgmn,Vrk1,Ppp1r13b,Wdr89,Vipar,Ahsa1,Rnf216,Sntb1,Heatr5a,Ralgapa1,Npc2,Isca2,Slc24a4,Ccdc88c,Cpsf2,Itpk1,Papola,Nubpl,Tshr,Fgr,Cdcp1,Gm20604,Ubr7,Angel1,Ttc7b,Golga5,Spata7,Ptpn21,Zc3h14,Pdlim5,Atxn3,Klhdc2,Nemf	Th1	Hi-C	24067610	Lgmn	10013
247	chr10	37193433	37196115	37194661	N	NA	NA	Marcks,Otogl,Ipmk,Kcnn3,Ndufs4	Th1	Hi-C	24067610	Marcks	54507
1126	chr18	82867370	82868903	82868269	N	NA	Zfp516	Aff3,Slc12a8,Smad7,4930404I05Rik,Synj1,Gcfc1,Slc23a1,Zfp516,Tmem62,Myh14,BC030307,4933403F05Rik,Loxhd1,4930592I03Rik	Th1	Hi-C	24067610	Zfp516	41976
2109	chr8	72294561	72297470	72295863,72297129	N,N	NA;NA	Klf2	Adcy9,1700030K09Rik,Cdv3,Tasp1,Psd3,Fam32a,Zbtb34,Slc20a2,Upf1,Ap1m1,Klf2,Eps15l1,Zfp827,Ccdc111,Arf3,Fam125b,Madd,Rab8a,Hsh2d,Sept9,Akap1,Pgam1,Fam132a,Tpm4,Cib3,Zc3h13,Slc38a1	Th1,NSC	Hi-C,ChIA-PET	24067610,24213634	Klf2	21592
554	chr12	85392956	85395157	85394208	Y	NA	Tmed10	Wsb2,Efr3b,Fcf1,Yy1,Rrm2,Sult5a1,Mlh3,Olfm3,Vsx2,Tmed10,Mfsd7c,Cct3,5830411N06Rik,Pigh,Vrtn,Kcnq2,D11Wsu99e,D11Wsu47e,1110002B05Rik,Pacs1,Wdr35,Mtor,Blm,Acad11,Ccrl1,Lars2,Baz1a,Npc2	Th1	Hi-C	24067610	Tmed10	18239
587	chr13	112000079	112002571	112001362	Y	NA	NA	Ankrd55,Rgs3,1810007D17Rik,Timm22,Nxn,Map3k1,Zfp874a,Zfp385b,Mier3,Parp8,3110015C05Rik,Ndufs4,Nap1l4,Cox10,2810001G20Rik,Pde4d,Flywch1,Flywch2,Dhx33,Gzma,Npas3,Eps8l2,B230206H07Rik,Rnu11,Sdk2,Elovl7,Depdc1b	Th1,NSC	Hi-C,ChIA-PET	24067610,24213634	Map3k1	191096
431	chr11	76854089	76856147	76854926	Y	NA	Cpd	Inpp4b,Stxbp4,Blmh,Hils1,Sgca,Depdc5,Pecam1,Kcnip1,Myh10,Krt28,Zmat5,Uqcr10,Abr,Brca1,Col23a1,Glod4,Nxn,Cpd,Ccdc55,Skap1,Nrxn2,Arhgef7,Hbs1l,Aldh8a1,Vps54,Efcab5,Flot2,Cdc42se2,Rbfox3,B4galnt3,Ssh2,C77080	Th1,NSC	Hi-C,ChIA-PET	24067610,24213634	Cpd	7081
2174	chr9	32815509	32818339	32817016	Y	NA	NA	Wdr20a,Arpp21,Zbtb16,Dlat,Npat,Atm,Chn1,Camkk2,Slbp,Tmem129,Tacc3,Fli1,Ets1,Col14a1,Wdr82,Fam63b,Pptc7,Sorcs2,Pak4,Frem3,Opcml,AI480653,Ccdc71,Slc9a9,Creb3l2,Tbcel	Th1	Hi-C	24067610	Ets1	119467
1164	chr19	32959501	32979353	32960544	N	NA	NA	Foxi1,Celf2,Nutf2,Edc4,Prkg1,Sgms1,Pten,Pla2g16,Myo1d,Osbpl11,AW555464,Brp44,Dcaf6,Eif4a2,Ptpn2,Atad1,Rnls,1700010I14Rik,Pfkfb3,Senp5,Exoc6,Pkd2l1,Ttc7b,Arid2,Gnaq,Slc18a2,Pdzd8,Stambpl1,Btaf1,Myof,Srpk2,Prkca,Fam82b,Cpne3,Nsg2,Rap1gds1,C030046E11Rik,A930007I19Rik,Il5,Kif26a,Olfr1420,Nhlrc2	Th1,ESC	Hi-C,ChIA-PET	24067610,24213634	Pten	201924
370	chr11	20506180	20509238	20508512	N	NA	Sertad2	Aftph,Adora2b,Patz1,Vps54,Gas7,Dock4,Gng2,Osbpl1a,Acsl5,Cdh18,Urgcp,Pgm5,Rab1,Nfix,Cobl,Sertad2,Treml4,Ppp3ca,1600020E01Rik,Camk2b,Abca13	Th1	Hi-C	24067610	Sertad2	34015
228	chr10	19587282	19588463	19587630	N	NA	Ifngr1	NA	NA	NA	NA	Ifngr1	3495
1372	chr2	71661576	71663938	71662231	Y	NA	NA	Metap1d,Pds5a,Gm5617,Rbm7,Lmx1b,Dip2b,Ccdc73,Ambra1,Vps39,Gm1631,Osbpl6,Olfr1015,Myo3b,Ppil4,Eif2ak4,Itga6,Rapgef4	Th1	Hi-C	24067610	Itga6	123145
1831	chr6	47757462	47757894	47757662	N	NA	NA	NA	NA	NA	NA	Pdia4	55618
2178	chr9	32925469	32927373	32926549	Y	NA	NA	Cpne2,Bbs9,Lrch1,Atr,Huwe1,Eepd1,Slc5a10,Fam83g,Pole,Nfrkb,Paqr5,Chm,Ets1,Vprbp,Vps29,1500011H22Rik,1190002F15Rik,Dnm2,Fli1,Efha1,Olfr194,Usp28,Irf4	Th1	Hi-C	24067610	Ets1	229427
2019	chr8	115477374	115480255	115478792	N	NA	NA	4930523C07Rik,Prkce,Abce1,Wwp2,Wwox,Inpp4b,Znrf1,Heatr5b,Erich1,Tk2,Trio	Th1	Hi-C	24067610	Maf	226639
1472	chr3	51652289	51653730	51652738	N	NA	NA	Nup210l,Tbcd,Fn3k,Maml3,Mgst2,5031434O11Rik,Tspo,Ttll12,Rnf115,Bnipl,Gm128,Grm5,4932438A13Rik,Tmem132d,Akap13,Ints9,Tmem56,Zfp819,Zwilch,Rpl4	Th1,ESC	Hi-C,ChIA-PET	24067610,24213634	Setd7	91466
1288	chr2	170152589	170155113	170152995	N	NA	Zfp217	Atp2c2,Bcas1,1700040N02Rik,Taf4a,Galnt9,Pdia3,Rnf216	Th1	Hi-C	24067610	Zfp217	9914
1811	chr6	17691421	17695880	17694404	N	NA	NA	Tes,St7,Cbx3,Tet3,Igfn1,Wrn,Phf14,Mgam,Zc3h12c,2610001J05Rik,1110019D14Rik,Prss37,Ppie	Th1,ESC	Hi-C,ChIA-PET	24067610,24213634	St7	53336
2197	chr9	46324424	46329753	46329212	N	NA	Bud13	Apoa1,Apoc3,Cadm1,Ddit4,Whrn,Mir3471-1,Sik3,Arpp21,Wdr72,Kank2,Ddx10,Dmxl2,Dennd4a,Tln2,Eef1d,Tigd5,Brca1,Nbr1,Hiatl1,Cpxm1,1700020A23Rik,4933425O20Rik,Arhgap32,5830415F09Rik,2610019E17Rik,Traf7,Papd5,Zfp369,Zfp62,Tmem45b,Dscaml1,Ppp2r3a,2900052N01Rik,9230115E21Rik,Arhgap20,Myo5a,Gldc	Th1,ESC	Hi-C,ChIA-PET	24067610,24213634	Bud13	41412
106	chr1	189985095	189986878	189985984	N	NA	NA	Rasal2,Smyd2,Plxna2,Erc1,9330162B11Rik,Esrrg,Rps6kc1	Th1	Hi-C	24067610	Smyd2	62807
1034	chr17	83951871	83956847	83954255	N	NA	NA	Plagl2,Pofut1,Mta3,Thada,Nr4a3,Hist2h4,Dse,Mdm2,Phf5a,Aco2,Tiam1,Plekhh2,Fbxo11,P4hb,Sec11a,Rpl21,Hist1h2ac,Hist1h2bc	Th1,ESC	Hi-C,ChIA-PET	24067610,24213634	Haao	105081
275	chr10	66851868	66853909	66853126	N	NA	NA	Med23,1700040L02Rik,Jmjd1c,Syne1,Sp3,Ccdc138,Ctnna3,Mgat4c,Pcsk7,Erbb4	Th1	Hi-C	24067610	Reep3	243079
78	chr1	172455216	172456666	172455877	N	NA	Igsf9,Tagln2	Actr3,Nos1ap,Pigm,Slamf9,Cep350,Kcnj10,Fam129a,Rgsl1,Atp1a2,Uap1,4933439K11Rik,Ccdc19,1700025G04Rik,Arhgap30,Pvrl4,Sccpdh,Fam172a,Mrps6,Zbtb16,Igsf9	Th1,ESC	Hi-C,ChIA-PET	24067610,24213634	Igsf9	25547
1651	chr5	113023663	113025478	113024486	N	NA	Adrbk2	Sez6l,Hpse,Tmed11,Cnot6,5830416P10Rik,Crybb2,Fzd9,Gpr125,Myo18b,Adrbk2,Gm6588,1700095B10Rik,Dpp6,Aff1,Tmem132b,Sdk1,Ablim2,Sorcs2,1700007G11Rik	Th1	Hi-C	24067610	Adrbk2	8149
1653	chr5	113917958	113919997	113918841	Y	NA	Coro1c	Selplg	Th1	Hi-C	24067610	Coro1c	9252
1120	chr18	80168786	80172106	80169830	N	NA	Adnp2,Rbfa,Txnl4a	Nuak2,Scap,1810048J11Rik,Ammecr1l,Ctif,Adnp2,Dus2l,Dok6,Atp9b,Krit1,Ankib1,Lrp12	Th1,ESC	Hi-C,ChIA-PET	24067610,24213634	Adnp2	17304
1907	chr7	126745919	126747597	126746604	N	NA	Coro1a,Mapk3,Gdpd3,Ypel3,Tbx6,Ppp4c	1700008J07Rik,4833427F10Rik	Th1	Hi-C	24067610	Mapk3	12029
137	chr1	4570859	4572818	4571884	Y	NA	NA	2610035D17Rik,Col19a1,Cpa6,Hpgd,Pkhd1,Bai3,Adam23,Sox17,Lpin2	Th1	Hi-C	24067610	Sox17	74446
1344	chr2	36216068	36219541	36217357	N	NA	Ptgs1	Dab2ip,Mrrf,Tns3,Sil1,Ino80,Arhgap15,Cwc22,Gabrb1,Apbb1ip,Mapkap1,Smap1,Nebl,Brd3,Raver1-fdx1l	Th1,ESC	Hi-C,ChIA-PET	24067610,24213634	Ptgs1	10885
88	chr1	180777013	180781739	180778044	N	NA	H3f3a	Cttn,Tex14,Ncapg,BC031781,Psmb10,Pigv,Traf4,Sfr1,Notch4,Gpsm3,Tmem177,Fhl3,Hist1h1d,Hnrnpf,Stmn1,Ptov1,Terc,Atf4,H3f3a,Mfsd2a,Ola1,Znrf2,Arrdc1,Mettl6,Eaf1,Zfp438,Ankrd11,2810013P06Rik,Ap2a2,Uba52,Zc3h6,Impa2,Gtf2a1,Hist1h4c,Calu,Rfx3	ESC,NSC	ChIA-PET	24213634	H3f3a	31864
1457	chr3	27280043	27289480	27289106,27280421	N,N	NA;NA	Tnfsf10	Ddit4l,Ect2,1700125G22Rik,Nceh1,Pld1,Tnik,Zfp82,Cab39,Gen1,Dcun1d1,Rbm19,Gm10390,Esd,Tnfsf10,Fndc3b,Mecom,Mab21l3,Phc3,Ccdc144b,Agtr1b,Crct1	Th1	Hi-C	24067610	Tnfsf10	27597
1780	chr6	125421526	125424106	125422653	N	NA	Plekhg6	Tapbpl,Cd27,E130112N10Rik,1700016D06Rik,2610109H07Rik,Cd9,Utp23,Slc25a36,Cdk12,Kank4,Pion,Vamp1,Cacna2d4,4930473A06Rik,Mitd1,Mrpl30,Gadd45b,Vdac1,Rps6kb1,Tubd1	Th1,ESC	Hi-C,ChIA-PET	24067610,24213634	Plekhg6	41022
357	chr11	110537186	110538943	110538122	N	NA	NA	NA	NA	NA	NA	Map2k6	138064
1895	chr7	110163567	110165813	110164570	N	NA	Wee1	Tex14,Patz1,Klhl25,Klf2,Swap70,Rpsa,Shisa5,Ngdn,4930593A02Rik,Siah2,1700061G19Rik,Arih1,Ganc,Tmem87a,Gkap1,Gclm,Ost4,Mfsd11,Srsf2,Sfi1,Thap6,Rchy1,Bcr,Oaz1,Tarbp2,Map3k12,Adm,G630016D24Rik,Zfp219	NSC,Ter119,ESC,NPC	ChIA-PET,Capture-C	24213634,24413732	Wee1	41508
538	chr12	75765462	75770408	75766517	N	NA	Sgpp1,Syne2	Plekhg3,Mir5135,Six1,Churc1,Commd1,Rapgef5,Mnat1,Kcnh5,Sgpp1,Pld4,Syne2,Ubqln1,Usp30,Svop	Th1	Hi-C	24067610	Sgpp1	29733
422	chr11	67455443	67469396	67455911	N	NA	NA	Gas7,Sgk3,Obscn,Wdr16,Olfr331,2310065F04Rik,Vps53,Notch2,Mgat1,Myh13,Myh4,Fat2,Itk,Nlrp1b,Cacnb2	Th1	Hi-C	24067610	Gas7	63602
1064	chr18	35093331	35094671	35093957	N	NA	Ctnna1	Rdh12,Gm10548,Apc,Ctnna1,Rbm27,Krtap5-3,Hdac5,Adk,Pcdha4-g,Alpl,Churc1,Slc23a1,Taok3,Mcph1,Specc1,Kdm3b,Etf1,D18Ertd653e,Shisa7,Lrrc59	Th1	Hi-C	24067610	Ctnna1	24241
853	chr15	78591001	78592627	78591883	Y	NA	Rac2,Cyth4	Rac2,Pggt1b,Ccdc112,Syt11,Frs3,Gm14873,AW549877,A630020A06	Th1,ESC	Hi-C,ChIA-PET	24067610,24213634	Cyth4	4420
1740	chr5	88692093	88693371	88692740	N	NA	Grsf1,Mob1b	Rimbp2,Grsf1,Rasgef1b,Grxcr1,Wbscr22,Dnajc30,Slc4a4,Adamts3,Htt,Fgfbp1,E330017A01Rik,Fert2,Acsl5,5730422E09Rik,Sept11,Xrra1,Spcs2,Rbm47,Rufy3,Smg6,Dck,Ankrd17,Slc30a9,Mob1b	Th1	Hi-C	24067610	Grsf1	15922
523	chr12	55019159	55020365	55019885	N	NA	Baz1a	2700097O09Rik,Numb,Lactbl1,Ncoa1,Strn3,Nubpl,1110008L16Rik,Fam117b,Foxp1	Th1	Hi-C	24067610	Baz1a	32823
732	chr14	20885036	20885990	20885383	Y	NA	Plau,Vcl	Ppp3cb,Vcl,Lrrc63,Vps37b,Fhit,Adk,Samd8,Dnahc1,Ap3m1,Psma5,Zcchc7	Th1	Hi-C	24067610	Vcl	43443
1377	chr2	73540338	73541520	73540786	N	NA	Wipf1	Lrp2,Itga6,Ola1,Wipf1,Grik2,Stk35,Actr5,Slc32a1,Ptprj	Th1	Hi-C	24067610	Wipf1	10928
1596	chr4	32169799	32171912	32171108	N	NA	NA	Map3k7,1700042G07Rik,Mob1a,Uba3,Tmf1	Th1	Hi-C	24067610	Map3k7	205692
1810	chr6	17628042	17630901	17629307	Y	NA	Capza2	Sfi1,Exoc4,Gprin3,Dnajb8,Cav1,Snd1,Lrguk,Rmnd5a,Patl2,Trim69	Th1,ESC	Hi-C,ChIA-PET	24067610,21685913	Capza2	6197
642	chr13	45451490	45456616	45452223,45455631	Y,Y	NA;NA	NA	Atxn1,Atg10,Olfr1218,Rbfox3,Mylip,Gmpr,Rasgrf2,Slc22a21,Slc22a4,Zfp746,F13a1,Cd83,F2r,Nck2	Th1	Hi-C	24067610	Gmpr	50853
94	chr1	182668977	182671725	182670697	Y	NA	NA	Nfib,Fmo2,Hlx,Agtrap	Th1	Hi-C	24067610	Capn2	151494
961	chr16	95769131	95770289	95769522	N	NA	NA	Morc1,Dyrk1a,1600002D24Rik,Pbx4,Lpar2,4932438H23Rik,Kcnj15,Hlcs,Fasn,Gucy2e,Brwd1,Psmg1,Garnl3	Th1	Hi-C	24067610	Ets2	66724
1194	chr19	61199608	61200547	61199814	Y	NA	Csf2ra	Sorcs1,Qsox2,Lhx3,Sh3pxd2a,9930023K05Rik,Prlhr,Grk5,Akt2,Csmd1,Rab30,4632427E13Rik,Spata5l1,1700017J07Rik,Wdr25,Slc9a9,Smndc1,Kcnk2,Mob3b,Phlpp1,Hemk1,Rnu12,Poldip3,Tusc5,Fam149b,Oas1h,Lrp5,Nr5a1,Rabgap1l,Pde4c,9130011E15Rik,Wfdc16,Lyrm7,Bmper,Clpb,Zfp846,Myo5a,Pde4d,Angpt1,Cdk2ap1,Srgap2,Hnrnpa3,Ncoa2,Grm7,Gyg,Cdh11,Upf2,Pknox2,AA545190	Th1,ESC	Hi-C,ChIA-PET	24067610,24213634	Csf2ra	27871
1119	chr18	7692699	7693746	7693219	N	NA	NA	Ryr2,Mpp7,Plac8l1,Lars,Impa2,Fam38b,Hadh,Oas1f,1810009A15Rik,5730408K05Rik,Ccnd3,Immt,Tmem107,Kcnk5,Izumo2,1110002B05Rik,Mob1b,Gpatch3,Prrc2b,Faf1,Oxsr1,Ppia,Ptms	Th1,ESC	Hi-C,ChIA-PET	24067610,24213634	Wac	175112
1230	chr2	131090146	131092517	131091038	Y	NA	Adam33,Siglec1,Hspa12b	Siglec1,0610008F07Rik,Hnf4a,Hspa12b	Th1	Hi-C	24067610	Siglec1	3381
364	chr11	121747781	121748782	121748475	Y	NA	Metrnl	Ccdc41,Cntnap5b,Tbcd,B3gntl1,Metrnl,Ogdh,Map3k14,Bptf,Mpp2,Lrpap1,Dok7,Elmo1,Usp48,Foxk2,Rab22a	Th1	Hi-C	24067610	Metrnl	45354
202	chr10	118084788	118086883	118085519	Y	NA	NA	Cnot2,Slc35e3,Hmga2,Slc16a10,Oprm1,Mbd3,Mex3d,Tmpo,Zfp710,Mdm1,Atp2b1,Acsf2,Fam154b,Eftud1,Rap1b,Ppm1h,Runx3	Th1,ESC	Hi-C,ChIA-PET	24067610,24213634	Mdm1	54904
553	chr12	85384792	85386356	85385707	N	NA	Nek9,Tmed10	Wsb2	Th1	Hi-C	24067610	Tmed10	10075
371	chr11	20514409	20516541	20516050	N	NA	Sertad2	Camk2b,Abca13	Th1	Hi-C	24067610	Sertad2	26712
1800	chr6	145275615	145276893	145276463	Y	NA	Kras	Zfp238,Slc23a2,Itpr2,1700023A16Rik,Mgp,Plekha5,St8sia1,Rpia,Stk24,Akap10,LOC330599,Capn5,C87436,Bcat1,Tsga14,Lsm1,Bag4,Rnu11	Th1,ESC	Hi-C,ChIA-PET	24067610,24213634	Kras	25384
340	chr10	98774232	98777202	98776636	N	NA	NA	Fam19a2,Cep290,Atp2b1,Poc1b,Astn2,Ube2n,Ccdc38	Th1	Hi-C	24067610	Atp2b1	137950
1099	chr18	55548112	55549361	55548193	N	NA	NA	Rhbdd1,Shprh,Rb1,9430076G02Rik,Arhgap6,Sumf1,Trim71,Timd2,1700011I03Rik	IPSC,Th1	4C,Hi-C	24035354,24067610	Zfp608	557932
1049	chr17	87520813	87523648	87522748	N	NA	NA	Plcl2,Socs5,Nrxn1,1700045H11Rik,Trem2,Ttc7,Gna12,Polg2,Dhx57,Pax3,Gal3st3,Myl12b	Th1,ESC	Hi-C,ChIA-PET	24067610,24213634	Calm2	73878
1143	chr19	21714143	21716154	21714619	N	NA	NA	Tmem2,Tmem20,Add3,Ostf1,Fam108b,Tmem120b,Mamdc2,Atxn2l,Hist1h1b,Fbxw11,Insig2,Usp45,Rbm6,Nae1,Smc6,Gen1,Hist1h2bp,Hist1h2an,Nfx1,Ap2a2,Tmc1,Spib,Mybpc2	Th1,ESC	Hi-C,ChIA-PET	24067610,24213634	Fam108b	60834
774	chr14	69088542	69089181	69088765	N	NA	NA	Nalcn,Pard3b	Th1	Hi-C	24067610	Stc1	59253
809	chr15	36649384	36650611	36649939	Y	NA	Pabpc1	Ptp4a3,Phf17,St14,Gm20139,Atp12a,Itga5,Zfp385a,Zfp706,Ncald,Mll2,Fbxo46,Rnf19a,Foxp1,Ubtd2,Rras2,Cdca3,Usp5,Hist3h2bb-ps,Hist3h2a,Gpr19,2810454H06Rik	Th1,ESC	Hi-C,ChIA-PET	24067610,24213634	Pabpc1	40411
1373	chr2	71670428	71671499	71670700	N	NA	NA	Osbpl6,Myo3b,Metap1d,Ppil4,Eif2ak4,Itga6,Rapgef4,Fam65c,Plcb2,Frmd5,4930545L23Rik,Plcb1,Inpp4b	Th1	Hi-C	24067610	Itga6	115584
1845	chr6	70724691	70730266	70725834	N	NA	NA	Dppa3,Lrrc61,Rarres2,Abcc9,Elmod2,Wasl,Cmah,Ninj2,Rpia,Exoc6b,Wdr41,Mlc1,Kcna6,Frmd4b,Fam190a,Mgat4c,Emp1,4732416N19Rik,Ergic2	IPSC,Th1	4C,Hi-C	24035354,24067610	Rpia	61909
338	chr10	97312092	97314387	97313464	N	NA	NA	Sfi1,Git1	NSC	ChIA-PET	24213634	Dcn	165113
1145	chr19	21881172	21883623	21882340	N	NA	NA	Fam108b,Trpm3,Prkg1,Prune2,Tmem2,Ppapdc2,4430402I18Rik,Elmo1,Olfr1453,Psat1,Sipa1l3,Uba52,2810428I15Rik,Crlf1	Th1	Hi-C	24067610	Tmem2	102830
1893	chr7	106643430	106645237	106644126	N	NA	NA	Gab2,Usp35,Olfr543,Zswim6,Usp31,Uvrag,Rad51l1,Dusp8	Th1	Hi-C	24067610	Mrpl17	832343
234	chr10	21544540	21546991	21545692	Y	NA	NA	2310028H24Rik,Phf15,Raet1a,Stx7,Map3k5,Myb,1700020N01Rik,Micu1,Kif11,Armc2,Ppp1r1b,Stard3,1700003D09Rik,Fyn,Tmcc3	Th1	Hi-C	24067610	Aldh8a1	167240
2056	chr8	22813812	22814990	22814332	Y	NA	Ap3m2,Myst3	Ap3m2,Ikbkb,Wapal,Erlin2,Prosc,2610019F03Rik,Relb,Dkkl1,Ccdc155,AI316807,Tmem192,Zkscan14,Atp5j2,Sema4b,Myst3,Mcm5	Th1	Hi-C	24067610	Ap3m2	8158
2022	chr8	115647852	115651830	115650465	Y	NA	NA	Pld4,Cdyl2,March1,Etl4,Bicd1	Th1	Hi-C	24067610	Maf	55064
1335	chr2	31868269	31869850	31868845	N	NA	NA	Bai2,Fubp3,Kynu,Ola1,Fibcd1,Pip4k2a,Abl1,Ambra1,Catsperg1,Slc23a2	Th1	Hi-C	24067610	Nup214	104600
1190	chr19	56749128	56764338	56749569	N	NA	Adrb1,A630007B06Rik	Kif21b,Gm97,Acsl5,Nhlrc2,Afap1l2,Ablim1,Btrc,Pdzd8,Ahnak,Tdrd7,Tbc1d16,Dgke,Tcf7l2,Nrap,Fam160b1,Nlrc4	Th1	Hi-C	24067610	Adrb1	26756
1125	chr18	82855072	82857058	82855826,82856671	N,N	NA;NA	NA	Gm15915,Ntn4,5430421N21Rik,Il17b,Pcyox1l,Sec11c,Ctif,Zfp407,Gucy1a2,Grpel2,1500015A07Rik,Afap1l1,Zfp516,4930592I03Rik,Dis3l2,Ccdc85b,Hmgcr,Hjurp,Tasp1,Yipf7,Map3k14	Th1,NPC,ESC,NSC	Hi-C,ChIA-PET	24067610,24213634	Zfp516	53821
734	chr14	21992187	22000732	21994689	N	NA	Zfp503	Zfp503,Tnfrsf19,Wnt5b,Ptprg,Myst4	Th1	Hi-C	24067610	Zfp503	2586
1300	chr2	174609474	174615139	174614099	Y	NA	NA	Shc4,Cep152,Tasp1,Slc11a2,Th1l,Mipol1,Zfp831,Ctsz,Zfp692,Spred1,Srxn1,Cass4,Gnas,Myo5a,2610528E23Rik,Arpc1b,Gm10714,Rin2,Bmp7,Taf4a	Th1	Hi-C	24067610	Slmo2	136533
1973	chr7	71064139	71066634	71064802	N	NA	NA	Olfr618	Th1	Hi-C	24067610	Nr2f2	697393
420	chr11	63781464	63787562	63785618	N	NA	NA	Hs3st3a1,Map2k6,Car10,Arhgap44,Bend4,Wdr70,Trim36,Dnahc9,Zkscan6	Th1	Hi-C	24067610	Hs3st3b1	134722
294	chr10	80597436	80599276	80598242	N	NA	Rexo1,Klf16,Fam108a,Scamp4,Csnk1g2	NA	NA	NA	NA	Scamp4	3606
752	chr14	47360662	47363192	47362161	N	NA	Lgals3	Lgals3,Ddhd1,Mettl3,Sall2,Ngdn	Th1	Hi-C	24067610	Lgals3	10668
1374	chr2	71672761	71674294	71673270	N	NA	NA	Metap1d,Fam65c,Plcb2,Frmd5,4930545L23Rik,Plcb1,Itga6,Inpp4b	Th1	Hi-C	24067610	Itga6	112789
423	chr11	68622910	68624245	68623684	Y	NA	NA	Nsg2,Myh10,Odf4,Accn1,Cct6b,Stx8,Ccdc42,Mamdc4,Edf1,Cyfip2,Usp43	Th1,ESC	Hi-C,ChIA-PET	24067610,24213634	Mfsd6l	66724
1555	chr4	132801188	132803232	132802189	Y	NA	Smpdl3b,Rpa2,BC013712,Ppp1r8	Cops5,Cspp1,Zfp770,Glo1,Dhx38,Txnl4b,Xpc,Lsm3,Usp16	ESC	ChIA-PET	24213634	BC013712	4824
244	chr10	3696230	3697785	3697079	N	NA	Plekhg1	Lamb1,Gm221,Akap12,Iyd,Kirrel3,H60c,D030045P18Rik,Polr2a,Zfp706	Th1,NSC	Hi-C,ChIA-PET	24067610,24213634	Plekhg1	42592
954	chr16	92038164	92040344	92039636	N	NA	Mrps6	Lca5l,Mapk1,Siglec15,Kcne1,Tpte,Mrps6,Grik1,Kcnj6,Rcan1	Th1	Hi-C	24067610	Mrps6	17992
2179	chr9	32939322	32942737	32941261	N	NA	NA	Shank2,Sesn3,Kiss1r,C030046I01Rik,Cnksr2,Ets1,Dazap2,Smagp,Myo1e,Senp6,Acpl2,Ccdc67	Th1	Hi-C	24067610	Ets1	243280
1284	chr2	169007935	169012845	169008728	N	NA	NA	Acoxl,Ndrg1,Hif1a,Tfeb,Ccnyl1,2810408I11Rik,Bpifa6,Bpifa2,E130012A19Rik	Th1,ESC	Hi-C,ChIA-PET	24067610,24213634	Zfp64	52348
1783	chr6	128200210	128201431	128200729	N	NA	NA	Pcgf2,Hist1h1c,Tex14,Ttll12,Taf4a,4921531C22Rik,Hist1h3h,Hist1h2ai,Hist1h2bl,Gm15408,Kazn,Mtor,D430019H16Rik,Tspan31,LOC100504703,Malat1	ESC	ChIA-PET	24213634	Tspan9	56632
759	chr14	55814809	55815721	55815234	N	NA	Ltb4r1,Adcy4,Ripk3,Nfatc4,Nynrin	Vipr2,Spata13,Csmd1,Samd4,Mcpt2,Lrrc3b,2610027L16Rik,Cideb,6330409N04Rik,Col2a1,Slc7a1,Tatdn2,2310036O22Rik,Asna1,Pi4k2a,Arrdc2,Rab33b,Plcg1,Ing1,Ltb4r2,Daam1	Th1,ESC	Hi-C,ChIA-PET	24067610,24213634	Nfatc4	9074
42	chr1	143917067	143918765	143917738	Y	NA	NA	Rgs18,Uchl5,Trove2,Rnf2,Glt25d2,Rab3gap1,Lct,Rgs2,Rgs13,4933406M09Rik,Pigr,Ppp1r12b,Nek7,Eya2,Astn1	Th1	Hi-C	24067610	Rgs2	85384
1641	chr5	103691540	103694414	103692299	N	NA	NA	Tmem132d,Radil,C330006K01Rik,B3galtl,Stim2,Fam193a,Nmu,Arhgap24,Aff1,Pcnxl2,Lin54,Rgnef,Gtf2ird1,Pcdh7,Ptpn13,Hps4,Rab5a,Ifih1,Btbd8,4930429D17Rik,Ube2b,Hist1h2be,Rsbn1,Sept11,4930588N13Rik	Th1,ESC	Hi-C,ChIA-PET	24067610,24213634	Aff1	59748
1917	chr7	139364594	139367267	139366723	N	NA	Inpp5a	Adamts6,E030019B06Rik,Mtg1,Usp24,Stk32c,9530052E02Rik,Irs2	Th1,ESC	Hi-C,ChIA-PET	24067610,24213634	Inpp5a	21842
372	chr11	20521046	20524666	20521596	N	NA	Sertad2	Peli1,Ugp2,Wdpcp,Ehbp1,Ttc1,Erc2,Aftph,Dppa1,Rnf135,Stoml3	Th1	Hi-C	24067610	Sertad2	18587
1691	chr5	149067525	149068625	149068090	N	NA	Hmgb1	8430423G03Rik,5730422E09Rik,Uspl1,Hp1bp3,Sez6l,Gm6588,Vsx2,Alox5ap,Scarb2,Anapc5,Mad1l1,Katnal1,Bcl7a,Txnl1,Klhl23,Mtus2,Hmgb1,Lrp1,Il7r,Iqce,Flt3	Th1	Hi-C	24067610	Hmgb1	14488
1356	chr2	50813250	50815135	50813902	N	NA	NA	Acvr1c,Cacnb2,Ryr3,Slc4a10,Olfr1044,Rsu1,Lypd6,Gm13483,Kcnj3,4933409G03Rik,Csrnp3	Th1	Hi-C	24067610	Rnd3	333976
1146	chr19	21885204	21887856	21886402	N	NA	NA	Fam108b,Trpm3,Prkg1,Prune2,Tmem2,Ppapdc2,4430402I18Rik,Elmo1,Olfr1453,Psat1,Sipa1l3,Uba52,2810428I15Rik,Crlf1,Grb10,Dennd1a,Inadl,Cd209b,Ostf1,Pdlim1	Th1	Hi-C	24067610	Tmem2	106862
1667	chr5	124536433	124537761	124537032	N	NA	Rilpl1,Tmed2,Ddx55,Eif2b1,Gtf2h3	NA	NA	NA	NA	Tmed2	3030
1066	chr18	35917747	35920774	35919465	N	NA	NA	Grb10,Unkl,Etf1,Cxxc5,Nf1,Lrrc33,Ptges,Csta,Ctif,Amd1,Hmga1,Ranbp2,Mxd3,Brd1,Spice1,Trim28,Usp28,Spryd3,Plekhj1,Sf3a2,Cse1l,Rbm14,Setd5,Gt(ROSA)26Sor,Wdr25,Wars,Gtf3c6,Eno2,Zfp511,Tubgcp2,Sertad1,Edc4,Rassf1,Polr2a,Sec62,Eef1a1,Fkbp3,Fancm,Osbpl11,Slc2a3,Setd1a,Hist1h3g,Sf3b1,Hist1h4b,Rarg,Gm11201,Ksr1,Matr3,Dnajc18,Ptpn2,C8g,Fbxw5	Th1,ESC	Hi-C,ChIA-PET	24067610,24213634	Cxxc5	87929
733	chr14	21822278	21824121	21823010	Y	NA	Vdac2,Comtd1	Vdac2	NSC	ChIA-PET	24213634	Vdac2	7440
600	chr13	30984500	30986600	30985971	N	NA	Exoc2	NA	NA	NA	NA	Exoc2	10453
1844	chr6	70719919	70722722	70720752	N	NA	NA	Dppa3,Lrguk,Itpr1,Eif2ak3,Lrrc61,Rarres2,Abcc9,Elmod2,Wasl,Cmah,Ninj2,Rpia,Exoc6b,Wdr41,Mlc1,Kcna6,Frmd4b	IPSC,Th1	4C,Hi-C	24035354,24067610	Rpia	69453
753	chr14	47364685	47366192	47365231	Y	NA	Lgals3	Lgals3,Ddhd1,Mettl3,Sall2,Ngdn,Usp34,Ubtd2,Gm19782,Fam102a,Artn,Egr1,Pigl	Th1,ESC	Hi-C,ChIA-PET	24067610,24213634	Lgals3	7668
1894	chr7	109654376	109673339	109671733	N	NA	St5,D930014E17Rik	Sox6,Olfr536,St5,Rnf41,Scube2,Sbf2,Slc5a11,Aldh1a3,Lmo1,Iqck,2310008H09Rik,Dak,Ddb1,Inpp5a,l7Rn6,Spon1,Pcsk6,Herc2,Insc,Erc2,Atp10a,Mctp2,Tmem9b	Th1	Hi-C	24067610	D930014E17Rik	30398
224	chr10	19444579	19465505	19463993	N	NA	NA	Pex7,Tfeb,C530044C16Rik,Ifngr1,Il20ra,Slc35d3,Map3k5,Aqp2,Shank2,Pde7b,Cblb,Rnf150,Heca,Mtap7,Fig4,Bai1,Ppp1cc,Ube2w,Pum1,Traf3ip2,E130307A14Rik,4930444F02Rik,Gm20139,Atp6v1c1	Th1,ESC	Hi-C,ChIA-PET	24067610,24213634	Ifngr1	126453
491	chr12	21495364	21496822	21495698	N	NA	NA	Adssl1,Asap2,Ywhaq,Adam17,Scn5a,Panx1,Hephl1,Slc38a6	Th1	Hi-C	24067610	Ywhaq	77928
1967	chr7	67443843	67446827	67445827	N	NA	NA	Zhx2,Lrrc28,Synm,Igf1r,Ttll13,Mef2a,Pacs1,Wee1,Khdrbs2,Vmn1r181,Sbf2,Homer2,Kif5b,Gab2,Bach2,Prmt3,Wdr11,Sae1,Nrg2,Xrra1,Adamtsl3	Th1	Hi-C	24067610	Mef2a	70985
932	chr16	49965140	49966894	49965790	Y	NA	NA	Arhgap31,Cd200r4,Cd200r2,Cd47,Poln,Mxd4,Morc1,Gm6936,4931408A02Rik,Spsb4,Zbtb20,Myh15,Nkain1	Th1	Hi-C	24067610	Cd47	109486
21	chr1	133033461	133034799	133034112	N	NA	Mdm4,Pik3c2b	Serpinb5,Pik3c2b,Cacng2,Lrrn2,2810025M15Rik,Rasal2,Nckap5,Mfsd4,Tmem163,Melk	Th1	Hi-C	24067610	Mdm4	8113
926	chr16	45089287	45091065	45090446	N	NA	Ccdc80	Cblb	Th1	Hi-C	24067610	Ccdc80	2988
964	chr16	98028929	98032645	98031239	N	NA	NA	NA	NA	NA	NA	Zfp295	66308
362	chr11	119055719	119057530	119056828	Y	NA	Cbx2,Cbx8,Cbx4	NA	NA	NA	NA	Cbx8	14806
145	chr1	60570806	60572912	60571812	N	NA	Raph1	NA	NA	NA	NA	Raph1	4041
1962	chr7	63998761	64000736	63999374	Y	NA	NA	Manba,Uba2,2410012E07Rik,Pgm2l1,Xpo6,Fam169b,Snrpn,Abcg3,Baz1b,Rrm1,Trpm1,Tarsl2,Akap13,Whamm,Ccdc146,Glrx3,Lrrc28,Blm,Pde3b,Gtf2b,Ankrd50,Wdr33,Tmprss7,Lrrk1,Pi16,2210018M11Rik	Th1,ESC,NSC	Hi-C,ChIA-PET	24067610,24213634	Klf13	59846
1298	chr2	173351537	173353363	173352486	N	NA	NA	Tgtp2,Slc2a3,Gse1,Qsox1,Csrp2bp,Pan3,Dedd,1700007I08Rik,Necab3,1700003F12Rik,Fam65c,Tspan9,Olfr56,Nusap1,Spo11,Ankfn1,Ubr1,Frmd5,Zmynd8,Cep290,Ppp4r1l-ps,Bcl2l13,Mavs,Pa2g4,Rpl41,Tg,Sla	Th1	Hi-C	24067610	Pmepa1	75004
386	chr11	23210752	23211850	23211335	N	NA	Xpo1	Zrsr1,Commd1,Odz2,Myo1d,Usp34,Fam54b,2610002D18Rik,Mtif2,Arhgap44,Usp32,Eif4enif1,Sfi1,Fbxl5,A230057D06Rik,Mir344c,Xpo1	Th1,ESC	Hi-C,ChIA-PET	24067610,24213634	Xpo1	44191
1923	chr7	141122391	141124321	141123240	Y	NA	Sigirr,Ptdss2,Rnh1	Pvrl3,Snord104,Smtnl2,Gdap2,Wdr3,Raver2,Nxf1,Zbtb41,Sigirr,Rpl3,Cdkn1c,Rpl12,Lrsam1,Ptdss2,Polr2c,Pank2,Gmeb2,Pnn,Ywhah,Btg2,Wsb1,Map2k2,Klhdc3,Rrp36,Gpr98,Rplp2	ESC,Ter119	ChIA-PET,Capture-C	24213634,24413732	Ptdss2	6965
353	chr11	104466688	104470229	104469412	N	NA	1700081L11Rik	Map3k3,Bptf,Akap10,Bbs9,1700081L11Rik,Tlk2,St6galnac1,Itgb3,Cdc27,Malat1,Atxn2,Ddx42,Ccdc47,Spnb4,Tuba1b,Nktr,Nfe2l2,Cnbp,Kcnh6,Tmx1,Ctdspl,2700089E24Rik,Ddx21,Galr2,Srp68,Abr,Gm590,Sav1,Nsf,Glul,Rims1,BC003965,Hist3h2bb-ps,Hist3h2a,Degs1	Th1,ESC,NSC	Hi-C,ChIA-PET	24067610,24213634	1700081L11Rik	24397
250	chr10	37396983	37398595	37397593	Y	NA	NA	Oprm1,Ctnnd2,Sh3pxd2b,Nkain2,Ros1,Abca6,Acss3,Lama4,Traf3ip2,E130307A14Rik,Hivep2,Trdn,Ctnna3	Th1	Hi-C	24067610	Marcks	258057
2064	chr8	32027110	32028423	32027817	N	NA	NA	Hand2,Unc5d,Itfg1,Exosc9,Ccna2	Th1	Hi-C	24067610	Mak16	858386
802	chr15	27702059	27703841	27702857	Y	NA	Fam105a	NA	NA	NA	NA	Fam105a	20517
98	chr1	183978603	183981044	183979779	N	NA	NA	Rabgap1l,Pou2f1,Cd247,Rps6kc1,Mosc1,Lrrfip1	Th1	Hi-C	24067610	Dusp10	53417
2161	chr9	21152224	21154639	21153469	N	NA	Tyk2,Cdc37,Pde4a	Tyk2,Runx3,Folr4,Ppan	Th1,ESC	Hi-C,ChIA-PET	24067610,24213634	Cdc37	2318
1050	chr17	87529455	87532748	87532074	N	NA	NA	Dhx57,Pax3,Ttc7,Myl12b,Memo1,Ttc39d,1700011E24Rik,Lrrc27,Sox2ot,Calm2,Utp14a,Alk,Prkce,Atp6v1e2	Th1,ESC	Hi-C,ChIA-PET	24067610,24213634	Calm2	82520
534	chr12	70148026	70148733	70148111	N	NA	Nin	NA	NA	NA	NA	Nin	36101
1147	chr19	21889549	21891786	21890934	N	NA	NA	Elmo1,Olfr1453,Psat1,Tmem2,Sipa1l3,Uba52,2810428I15Rik,Crlf1,Grb10,Trpm3,Prkg1,Dennd1a,Inadl,Cd209b,Ostf1,Pdlim1	Th1	Hi-C	24067610	Tmem2	111207
358	chr11	110548734	110553018	110551788	Y	NA	NA	Accn1,Car10,Krtap4-7,2700089I24Rik,Ccdc40,Tbc1d16,Fhod3	Th1	Hi-C	24067610	Map2k6	149612
876	chr15	96473603	96475927	96474793	Y	NA	Scaf11	Slc45a4,Rhpn1,Slc38a2,Fam113b,Lmbr1l,Dhh,Heatr2,Zfp398,Rnf149,4932425I24Rik,2310033E01Rik,Xrcc1	Th1	Hi-C	24067610	Scaf11	12760
2095	chr8	46974990	46977475	46975805	N	NA	NA	Dnm3,Eif2b3,Cbx3,Casp3,Acsl1,Ccdc111,1700011F14Rik,Chd9,Pcm1,Mlf1ip,Frem3	Th1	Hi-C	24067610	Irf2	235245
1600	chr4	3647813	3649895	3648840	N	NA	Lyn	Tgs1,Pde7b,2210414B05Rik,Lyn	Th1	Hi-C	24067610	Lyn	28226
1389	chr2	91080058	91081774	91081289	Y	NA	Psmc3,Slc39a13,Sfpi1	Slc16a10,Mybpc3,Dennd1a	Th1	Hi-C	24067610	Slc39a13	9837
738	chr14	25107864	25110633	25108504	Y	NA	NA	B3gntl1,Zmiz1,Arhgef3,Manba,Adcy4,Ap1g1	Th1,ESC	Hi-C,ChIA-PET	24067610,24213634	Zmiz1	348552
343	chr10	99446976	99477342	99460900,99458229,99467503	Y,Y,Y	NA;NA;NA	NA	Sdk1,Olfr361,Ccdc6,Gns,Cep290,Ptprk,Dusp6,Cym,Gnb1,Arhgap17,Cnot2,Fam5b,Mrpl37,Gas2l3,Poc1b,Atad1,Dennd5b,Emp1,Fkbp4,Gm10069,Atp2b1,Ypel2,Unc13b,Atp8b5,Gm20139,Ascc3,Dip2a,Ube2n,Ctr9,Eea1	Th1,ESC	Hi-C,ChIA-PET	24067610,24213634	Dusp6	183745
899	chr16	20829226	20835457	20829592	N	NA	NA	Pacrg,Btaf1,Fhit,Epha3,Klhl24,St6gal1,Gm609,Crebbp	Th1	Hi-C	24067610	Polr2h	111400
312	chr10	91187154	91188743	91188096	Y	NA	Tmpo	Slc17a8,Nedd1,Btg1,Cdc40,Apaf1,Tmpo,Cd101,Olfr763,Hcfc2,Chpt1,Nr1h4,Zdhhc17,Elk3,5730420D15Rik,Socs2,Slc25a3,Nos1ap,Tet1,Snora43,Snhg7,Hspb9,Kat2a,Zc3h6	Th1,ESC,NSC	Hi-C,ChIA-PET	24067610,24213634	Tmpo	15572
1009	chr17	50469898	50472090	50471005	N	NA	Plcl2	Kif6,Plcl2,Samd8,Efha1,Treml4,Paf1,Samd4b,Med29,Atp6v1g3,Satb1,Arpc5l,Golga1,Nrxn1	Th1,Ter119	Hi-C,Capture-C	24067610,24413732	Plcl2	37457
1308	chr2	22743863	22745408	22744768	N	NA	Apbb1ip	Fmnl1,Abi1,Pdss1,Med27,Accs,Alg2,Sec61b,Rdh13,Msrb2,Gm239,Ryr3,Fermt1,Apbb1ip,Stk39,Plekha3,A230108P19Rik,Filip1l,2610528E23Rik,Cdk8,Rn45s,Plxdc2,Pip4k2a,Ttc23	Th1,ESC	Hi-C,ChIA-PET	24067610,24213634	Apbb1ip	28919
1475	chr3	52404302	52405871	52404841	N	NA	NA	Cnnm3	ESC	ChIA-PET	24213634	Foxo1	135965
1086	chr18	4514134	4515420	4514668	N	NA	NA	Zfp532,Pard3b,Fhod3,9430020K01Rik,Gm10556,Mkx,Oaz3,Mrpl9,Prtg	Th1	Hi-C	24067610	9430020K01Rik	119509
1057	chr18	21373103	21374913	21373736	N	NA	NA	Dsg3,Mep1b,Ctdp1,Colec12,Lama3,Mtnr1b,Leprel1,4921528I01Rik,Asxl3,Onecut2	Th1	Hi-C	24067610	Fam59a	72964
1768	chr6	115342618	115345074	115344042	Y	NA	Pparg	Cpne9,Mtmr14,Muc4,Osbpl3,Adamts9,Syn2,Tmcc1,Cpvl,Gm765,Hivep2,Tcf20,Gm20324,2510049J12Rik	Th1	Hi-C	24067610	Pparg	16147
1693	chr5	149244767	149248715	149246175,149247886	N,N	NA;NA	Alox5ap	Alox5ap,Pole,Urb1,4930588N13Rik,Gm15997,6030407O03Rik,1700045H11Rik,Trim50,Dclk3,5730422E09Rik,N4bp2l1,Uspl1,Syne2,Hsph1,Tmem175,Katnal1,Ptpn9,Wscd2	Th1	Hi-C	24067610	Alox5ap	16343
1205	chr2	102967351	102969965	102968642	N	NA	NA	Ehf,Tasp1,Abtb2,Secisbp2l,Lmo2,Arhgef26,Apip,Slc1a2,Mir5119,Cd44,Gpr19,Gtf3c5,Ctnnd1,Itih5,Acoxl,BC006779,BC051628,Pdhx,Bfsp1	Th1	Hi-C	24067610	Cd44	65686
1003	chr17	48001206	48003577	48002124	Y	NA	NA	Mdfi,Col4a3bp,Myb,Clic5,Trerf1,Kif6,Sgol1,Kat2b,Tmod1,Pde6g,1810049H13Rik,Ccdc137,Cmah,Sumo1,Odz1,Cdca2,Kctd9,Nup210,Zfp592,Cox4i1,Cox4nb,Fus,Gja1,D230025D16Rik,Cacna1a,Tti2	Th1,ESC	Hi-C,ChIA-PET	24067610,24213634	Foxp4	76574
1484	chr3	58371689	58373546	58372542	Y	NA	Tsc22d2	Rnf13,Cdc14a,Cbfa2t2,Ralyl,Adck1,Col25a1,Wwtr1,Hrasls5,Tsc22d2,Serp1,Eif2a,Pde5a,Med12l,Kcnab1,A730090N16Rik,Rxfp1,Mgmt,Mrpl47,Ndufb5,Usp34,Ahsa2	Th1	Hi-C	24067610	Tsc22d2	42143
397	chr11	43623810	43627392	43626483	N	NA	NA	Efemp1,Ranbp17,Adcy1,Arhgap44,Elac2,Trpv3,Ebf1,C1d,C1qtnf2,Gabrb2,Abca9,Meis1,Slit3,BC053393,Gm4013,Rbm27,Rpl10,Stard7,Fam117a,Tcf15,Serpini1,Pdcd10	Th1,ESC	Hi-C,ChIA-PET	24067610,24213634	Pwwp2a	54606
67	chr1	157447518	157451039	157448638,157450127	N,Y	NA;NA	2810025M15Rik,Rasal2,BC026585	Astn1,Dnm3,Sec16b	Th1	Hi-C	24067610	BC026585	7543
1144	chr19	21736234	21739190	21737744	Y	NA	Tmem2	Olfr1505,Tmem2,D930015E06Rik,Elovl5,Trpm6,Pip5k1b,Immp2l,Lrrn3,Thrb,Gda,1110059E24Rik,Trpm3,Pten,Id4,Actr3,Nrxn3,Slc1a5,Fam108b,Gtf2e2,Tmf1,Gm10474,Gna14,Kank1,Fras1	Th1,ESC,NSC	Hi-C,ChIA-PET	24067610,24213634	Tmem2	39152
1544	chr4	128810927	128816111	128811617	Y	NA	Zfp362	Zfp362,Tmco4,Zfp668,Zfp646,Supt6h,Sdf2,Ppp4r1,Ttc19,Zswim7,Hist1h1a,Hist1h3a,Rpl19,Zfp64,Scmh1,Fam49a,4921511I17Rik,Hpca,Rcc2	Th1,ESC,NSC	Hi-C,ChIA-PET	24067610,24213634	Zfp362	4815
291	chr10	8009358	8011796	8010103	N	NA	NA	Tab2,Aff3,Med23,Rap1gap2,Mgll,Srgap1,9030224M15Rik,Nr2e1,Lrrc16a	Th1	Hi-C	24067610	Tab2	53235
1692	chr5	149238778	149243425	149242656	N	NA	Alox5ap	Alox5ap,Pole,Urb1,4930588N13Rik,Gm15997,6030407O03Rik,1700045H11Rik	Th1	Hi-C	24067610	Alox5ap	21633
1474	chr3	52400825	52402888	52401482	N	NA	NA	Tubb4b	ESC	ChIA-PET	24213634	Foxo1	132488
1660	chr5	118379849	118381757	118381047	N	NA	NA	D430041D05Rik,Golga3,Chek2,Fbxw8,2410131K14Rik,Rpl6,Gna12,Usp46,Aldh2,Rnaseh2a,Rtbdn,Zfp326,Gm15787,Ep400,Sept3,Pcdh7,Med13l,F630043A04Rik,Mrp63,Hsp90ab1,Acly,Nrbp1	Th1,ESC	Hi-C,ChIA-PET	24067610,24213634	2410131K14Rik	134622
690	chr13	74614756	74618855	74617558	N	NA	Erap1	Slc4a5,Golm1,Pdcd6,Ipo11,Mgat4a,Robo2,Slain2,Myl12a,Hist1h2bb,Hist1h3c,Hist1h2bg,Hist1h2ae,Zscan12,Arl15,Slc4a1ap,Supt7l,Tspan15,Phtf2,Tmem60,Btf3l4,Txndc12,Cirbp,2700089E24Rik,E130006D01Rik,Ormdl1,Pms1,Alkbh5,Rpe,Nup93,Zc3hav1,Nsmce4a,Ubb	Th1,ESC	Hi-C,ChIA-PET	24067610,24213634	Erap1	21017
2107	chr8	69183307	69184672	69184273	N	NA	Zfp930	Ddx28,Dus2l,Tmem170,Smarca5,Zfp866,Slc38a7,Sox6,Hsd17b2,Aktip	Th1	Hi-C	24067610	Zfp930	24374
1243	chr2	160151476	160152987	160152413	N	NA	NA	Frmd5,Ptprt,Adamts20,Plcb4,Macrod2,Tti1,Abhd12,Ninl	Th1	Hi-C	24067610	Gm826	174507
1621	chr4	6356301	6358331	6357429	N	NA	Sdcbp	Cyp7a1,Trpm3,Alpl,Sdcbp,Sdk1,A530072M11Rik,Melk,Zfp462,Nsmaf,Ubxn2b,Rad51l1	Th1	Hi-C	24067610	Sdcbp	7349
1148	chr19	21896048	21898806	21897499	N	NA	NA	Ostf1,Trpm3,Pdlim1	Th1	Hi-C	24067610	Tmem2	117706
311	chr10	91180346	91183032	91182057	N	NA	Tmpo	Slc17a8,Nedd1,Btg1,Hhat,Tmpo,Hist1h3b,Exosc4,Cenpn,2310061C15Rik,Ddhd1,Mrps21,Taf15,Parp1,Klhl20,Calm2,Serinc1,Cgn,Hnrnpab,Rnf24,Rpl28,Ddit3,Mbd6,Psmc5,Ftsj3,Mrps18b,Ppp1r10,Esyt2,Zfp295,Nt5dc1,Dmxl1,Sltm,Abl2,Clybl,Gm10767,Uqcrb,Hsf2bp,Rrp1b,Rplp0,Camta2,Spag7,Caml,Chac1,C030044B11Rik,Fam120a,Adrb2,Midn,Krcc1,5430402O13Rik,Cycs,Srsf2,Mfsd11,Cldn4,Ddit4,Wdr26,Ralb,Psmg3,Uhrf2,Nkrf,Gtf3c6,Ikbip,Ap…	Th1,ESC,NSC,Ter119,NPC	Hi-C,ChIA-PET,Capture-C	24067610,24213634,24413732	Tmpo	8764
1467	chr3	41408323	41410227	41408940	N	NA	NA	Fam48a,Eya1,Neat1	Th1,NSC	Hi-C,ChIA-PET	24067610,24213634	Phf17	145507
2231	chr9	83447487	83448238	83447979	N	NA	NA	Myzap,Cpsf1,Slc39a4,Sh3bgrl2,Ttk	Th1	Hi-C	24067610	Sh3bgrl2	100100
2199	chr9	46387860	46392549	46389309	N	NA	NA	Cyp19a1,Aldh1a2,7630403G23Rik,Glb1l2,Ube2q2	Th1	Hi-C	24067610	Bud13	104848
540	chr12	77176804	77178730	77177987	Y	NA	NA	Dppa3,Fut8,Rapgef6,Max,Mbp,Timm9,2700049A03Rik,1810048J11Rik,Ankrd28,Churc1,Eif2s1,Atp6v1d,Ankdd1b,Plekhg3,Rbl1,Banp,Rsad2,Pole2,Gphn,Rad51l1,1110018G07Rik,Fcf1,Gm17384,Ipo5,Ddb2,A330069E16Rik,Baz1a	ESC,Th1	4C,Hi-C	24035354,24067610	Fut8	59374
46	chr1	151039712	151041648	151040816	N	NA	Hmcn1	Zranb3,Optc,Hmcn1,Ivns1abp,1200016B10Rik,Fam129a,Edem3,Mael,F5,Ppp1r16b,Nr5a2,Mbtps2,Nckap5,Zbtb41,Angptl1,Ralgps2,Rab3gap2,Cebpz,BC057079,BC030336,Tns1,Cd247,Rfwd2,Ing5,D2hgdh	Th1	Hi-C	24067610	Hmcn1	46277
970	chr17	17293559	17295227	17294316	N	NA	NA	Chd1,Cnga4,Fam160a2	Th1	Hi-C	24067610	Riok2	79105
1899	chr7	118276613	118278033	118277685	Y	NA	Smg1	Pik3c2a,Smg1,Plat,Akap13,Eef2k,Stim1,Mgrn1,Tmc5,Ap2a2	Th1	Hi-C	24067610	Smg1	32976
66	chr1	157442448	157446058	157444307	N	NA	2810025M15Rik,Rasal2,BC026585	Astn1,Dnm3,Phf21a,Xrcc3,Sfpq,Bend4,Sec16b,Morn5,Ndufa8	Th1,ESC	Hi-C,ChIA-PET	24067610,24213634	BC026585	12524
1963	chr7	64010900	64012565	64011997	Y	NA	NA	Tarsl2	Th1	Hi-C	24067610	Klf13	71985
1444	chr3	149303198	149304536	149303675	N	NA	NA	Bdh2,Lphn2,Slc41a2,Zswim6,Srsf11,Ppfibp2,Ddah1	Th1	Hi-C	24067610	Lphn2	348563
1523	chr4	105556531	105558377	105557518	N	NA	NA	1700067P10Rik,Dab1,Tctex1d1,Gm12709,Bnc2,Agrn,Prkaa2,Astn2	ESC,Th1	4C,Hi-C	24035354,24067610	Ppap2b	399184
1322	chr2	30546298	30550142	30547936	N	NA	Cstad	Atg7,Nup214,Asb6,Slc30a2,Extl1,1110067D22Rik,Cdv3,Nfya,AI314976,Acat2,Snhg8,Gm1976,Srcrb4d,Lrsam1,Rpl12,Coq9,Ciapin1,Tmem183a	Th1,ESC	Hi-C,ChIA-PET	24067610,24213634	Cstad	44902
469	chr12	108759643	108767638	108761523,108765875	Y,Y	NA;NA	Yy1	Eml1,Gm16596,Evl,Ston2,Rxrg,Yy1,Wdr20a,Iqsec2,Bcl11b,Ndufa12,Ep300,Cltc,Wars,Sh3gl1,Chaf1a,Zdhhc22,Gpr68,Hhipl1,Cyp46a1,Degs2,Begain,Secisbp2,Bzw2,Dpy19l3	Th1,ESC	Hi-C,ChIA-PET	24067610,24213634	Yy1	25673
643	chr13	45474101	45476431	45475474	N	NA	Gmpr	4932412H11Rik,Krit1,4933416M06Rik,Atxn1,Gm806,Akap12,Znrf3,Lyrm4,Jarid2,Mylip,Gmpr,Zc3hav1,Tssc1,Vps41,Elmo1,Osbp2,Nid1,Rnf182,Pcbd2,Mpl,Fzd2,Kdm1b,Fam19a2	Th1	Hi-C	24067610	Gmpr	31038
200	chr10	117983041	117983696	117983501	Y	NA	NA	Gm11696,1700096J18Rik	Th1	Hi-C	24067610	Rap1b	137067
1166	chr19	36343913	36357709	36348628	N	NA	Pcgf5	Olfr1466,Pcgf5,Ide,Pdlim1,Shoc2,Mdn1,Fam49a,Rpp30,A330032B11Rik,Cpeb3,Nceh1,Cblc,Stmn1	Th1,ESC	Hi-C,ChIA-PET	24067610,24213634	Pcgf5	21358
1561	chr4	133467150	133469454	133468218	Y	NA	Trnp1	Ppp1r8,Slc9a1,Gpr132,1810019J16Rik,Nr0b2,Rcan2,Alg10b,Tmem116,Erp29,Cadm1,Ptov1	Th1,ESC	Hi-C,ChIA-PET	24067610,24213634	Trnp1	29096
953	chr16	92018843	92023777	92021856,92019387	Y,Y	NA;NA	Mrps6	Gm5833,Lmln,Cldn14,4930478P22Rik,Iffo1,Napsa,Ndufs4,Gm4827,Ifnar2,Dcbld2,Ccnf,Pebp4,2510012J08Rik,Pip5k1c,Gtf2f1,Pmm1,Nudt3,Hist1h3e,Med22,Rpl7a,2810006K23Rik,Mphosph9,Tyk2,Tmem107	Th1,ESC	Hi-C,ChIA-PET	24067610,24213634	Mrps6	34559
1972	chr7	71045500	71046860	71046166	N	NA	NA	Grm7	Th1	Hi-C	24067610	Nr2f2	678754
810	chr15	36726331	36728277	36727318	N	NA	NA	Gzmn,St3gal1,Eef1d,Naprt1,Rbm6,Bcas3,8430403D17Rik,Zfr,Fbxo43,Gsdmc,Plxnb2,Zfp706,Txnip,Gm15441,Fig4,Ppp2r2b,Zic4,Nap1l1,Zfp13,Zscan10,Elk4,Fktn	Th1,ESC,NSC	Hi-C,ChIA-PET	24067610,24213634	Pabpc1	117358
1430	chr3	122629315	122630338	122629735	N	NA	Fnbp1l	Hs6st3,Tnni3k,Nr1h5,Sycp1,Abca4,Fnbp1l,Rab11fip3,Pde5a,Ppm1l,Ccnjl,Synpo2,Tet2,Ddah1,Dnttip2	Th1,ESC	Hi-C,ChIA-PET	24067610,24213634	Fnbp1l	9648
2118	chr8	85380586	85381831	85381216	N	NA	NA	Tpte,2810442N19Rik,Dnm3,Mylk3,Plxdc2,Zfp423,Man2b1,Wwox,Dnaja2	Th1	Hi-C	24067610	4921524J17Rik	51010
143	chr1	52763872	52765111	52764326	Y	NA	NA	Mfsd6	Th1	Hi-C	24067610	Inpp1	52577
559	chr12	85531782	85534462	85533069	Y	NA	NA	Actn1,Mpp5,Atp6v1d,Zfyve9,Tmem116,Idh2,Prkch,Ptgr2,Zfp410,Stx1a,Plekhh1,Pigh,Jdp2,Serpinh1,Abcd4,Ccnk,Wdfy2,Stard8,Baz1a,Cbr3,4933407C03Rik,Mrps31,Esr2,Batf,Mfsd7c,Ttll5,Wdr96,0610007P14Rik,Sh2d2a,Prcc,Inpp4b,Acot1,Gabpb1,Nkx2-6	Th1	Hi-C	24067610	Fos	57881
2206	chr9	58801844	58805098	58802507,58804391	N,N	NA;NA	NA	1700072B07Rik,Tbc1d21,Cdc42ep3,Grm2,Neo1,Thsd4,Ifi202b,Lingo2,2410076I21Rik,Pcbp3,Map2k5,Rasgrf1,Olfr832,C230081A13Rik	Th1	Hi-C	24067610	Nptn	219604
2076	chr8	4404137	4405960	4404833	N	NA	NA	Slc25a26,Insr,Slc20a2,Kcnu1,Sh3rf1,Cd209a,Lass4,Klkb1,F11,4930546K05Rik,Bag4,Cpe	Th1	Hi-C	24067610	Ccl25	78927
45	chr1	151035476	151036866	151036265	N	NA	Hmcn1	Zranb3,Optc,Hmcn1,Ivns1abp,1200016B10Rik,Fam129a,Edem3,Mael,F5,Ppp1r16b,Nr5a2,Mbtps2,Nckap5,Zbtb41,Angptl1,Ralgps2,Rab3gap2,Cebpz,BC057079,BC030336,Tns1,Cd247	Th1	Hi-C	24067610	Hmcn1	42041
763	chr14	61970687	61972230	61971510	Y	NA	NA	Naa30,Camk4	Th1	Hi-C	24067610	Dleu2	288314
2007	chr8	106393847	106395296	106394564	Y	NA	Zfp90	Cdh3,Cdh1,Cadps,Nfatc1,2310045N01Rik,Rfxank,Mgat5,Tnfrsf19,Csnk2a2,Prmt7,Has3,Smpd3,Zfp90,Tmco7,Hsd11b2,Atp6v0d1,Fbln5,Sntb2,Wwp2,Zhx3,Nfatc3,Tnni1,Cdh5,Stox2,Ntng1	Th1	Hi-C	24067610	Zfp90	20043
1035	chr17	84026989	84028952	84028323	N	NA	NA	Slc10a3,Pkp2,Syngr3,Noxo1,Gfer,Ptprs,Thada,Hnrnpc,Snord58b,Sos1,4933433H22Rik,Zfp36l2,Hdac4,4833418N02Rik,Ttc7,Rtf1,Camk1d	Th1	Hi-C	24067610	Zfp36l2	158995
1630	chr4	8910696	8914156	8911937,8913354	Y,N	NA;NA	NA	Shprh,Shroom1,Chd7,Hnf1b,Pnrc1,Lipe,Cxcl17,4732471J01Rik,Smu1,Clta,Asph,Fastk,Slc4a2,Mapk8ip3,Hspa8,Stk17b,Rwdd2a,Pgm3,Pgap3,Pitrm1,Npr2,Trp53inp1,Sdcbp,Bicd2,Ccdc63,Pigp,Ttc3	Th1,ESC,NSC	Hi-C,ChIA-PET	24067610,24213634	Chd7	219775
1067	chr18	35937286	35939059	35938015	N	NA	NA	Arsb,Slc23a1,Paip2,Lad1,Tnnt2,Camk4,Nme5,Etf1,Hspa9,Sil1,Ube2d2,Slc4a9,Psen1,Rbm25,Gm4934,Fam75d3,Mep1b,Cd14,Bmp5,Cdc23,Kif20a,Brd8,Psd2,Nedd4l,4933403F05Rik,Atp9b,Cd36,Atxn2l,Tufm,4930474G06Rik,Pkd2l2,Fam53c,Nrg2,Ankrd50,Sfi1	Th1,ESC,NSC	Hi-C,ChIA-PET	24067610,24213634	Cxxc5	107468
1562	chr4	133774234	133776115	133775185	N	NA	Arid1a	Epb4.1,Nadk,Ikzf2,Catsper4,Ube2j2,Rabepk,Phactr4,Tsnaxip1,Arid1a,Dlg4,Wdr25,Capzb	Th1	Hi-C	24067610	Arid1a	20623
1666	chr5	123313335	123315247	123314196	Y	NA	Bcl7a	Slc14a2,Niacr1,Tmem209,Ncald,Nt5c2,Mlxip,Tfdp2,P2rx4,Ap2a1,Grb14,Cdc42,Ttc28,Trpv4,Bcl7a,Elfn1	Th1	Hi-C	24067610	Bcl7a	29201
155	chr1	60952452	60954198	60953230	N	NA	Icos	Lingo2,Snx30,Dgkq,Tmem175,Raph1,Ankrd44,Ica1l,Irgc1,Nbeal1	Th1	Hi-C	24067610	Icos	23716
1892	chr7	106620241	106623905	106620649	N	NA	NA	Rod1,Auts2,Dctn5,Plk1,Atp10a,Myo7a,Trhde,Ubxn2a,Col4a3bp,4933430H16Rik,Cd2ap	Th1	Hi-C	24067610	Mrpl17	809154
1198	chr19	8517056	8519334	8518716	N	NA	NA	9830166K06Rik,Chrm1,Asrgl1	Th1	Hi-C	24067610	Slc3a2	204035
1735	chr5	75833657	75837059	75835346	N	NA	NA	Pex1,Ptpn13,Cep135,Sept11,Corin,Arid1b,Cdh17,Phtf2,Apbb2,Scfd2,Slc13a2,Clock,Hopx,N4bp2,Kit	Th1	Hi-C	24067610	Kdr	141369
1763	chr5	99905545	99907108	99906449	N	NA	NA	Lin54,Helq,Pan3,Atg10,Tyw1,Auts2,Rassf6,Usp42,Enpp6,Tor1aip2,Rpl35,Aasdh,Pdxk	Th1,ESC	Hi-C,ChIA-PET	24067610,24213634	Hnrnpd	71830
666	chr13	5713736	5715255	5714388	Y	NA	NA	Vta1,Susd4,4732471D19Rik,Asxl2,Hivep1,Dscam	Th1	Hi-C	24067610	Klf6	146234
1301	chr2	174636256	174639912	174636962	N	NA	NA	Zfp831,Dock1,Tshz2,Bpifb1,Zbp1,Cdh4,Plekhm2,Ddx19a,Frmd5	Th1	Hi-C	24067610	Slmo2	163315
2005	chr7	98814276	98816577	98815883	N	NA	NA	Mdh2,Wnt11,Uvrag,Adamtsl3,2210018M11Rik,Raver1-fdx1l,Ppme1,Shank2,Dmkn,Ldhc,Ldlrap1,Akap11,Nup98,Zswim6,Hp1bp3,Atp8b3,Dnaja1,Tmem66,Alg10b,Fggy,Fam69a,Acot8,Zswim3,Ankhd1,LOC626049,Phlpp1,Usp6nl,Prkrir,Abhd4,Grcc10	Th1,NPC,ESC	Hi-C,ChIA-PET	24067610,24213634	Prkrir	110913
1491	chr3	68675768	68677747	68676883	Y	NA	NA	D930015E06Rik,Phc3,Pld1,Tdrkh,Sclt1,Insl6,Sec24b,Bbs7,Exosc9,Ccna2,Zfp706,Bdh2,Rab10,Il12a	Th1	Hi-C	24067610	Smc4	327225
2198	chr9	46378472	46382701	46379687,46381433	N,N	NA;NA	NA	Bud13,Slu7,Pttg1,Zbtb16,Ttc12,Gm10677,Cadm1	Th1	Hi-C	24067610	Bud13	95460
929	chr16	49798165	49799852	49798960	N	NA	NA	Cd47	Ter119	Capture-C	24413732	Cd47	55802
317	chr10	93918056	93920524	93919183	N	NA	NA	Pcdh15,Specc1l,Prkcd,Gm8439,Fam13c,Metap2,Fgd6,Anks1b,Ndufa12,Tmcc3	Th1	Hi-C	24067610	Vezt	115224
1560	chr4	133461323	133463945	133463329	Y	NA	Trnp1	Traf5,1810019J16Rik,Tmem222,Fam46b,Slc9a1,Epas1,Usp54,Hibadh,Trnp1,Ppp1r8,Gpr132,Nr0b2	Th1	Hi-C	24067610	Trnp1	34605
2116	chr8	83874753	83876396	83875276	N	NA	Lphn1	Cacna1a,Cd97,Ddx39,Fuca1,Got1l1,Gm3336,Pde4c,Cinp,Tecpr2,1110038B12Rik,Nradd,Nbeal2,Ube2e1,Txndc12,Set,Nsun4,Tbc1d2,Tnr,Btbd10,Fkrp,Strn4,Zzz3,Cdca7l,Fgfr1op2,4933424B01Rik,Acadm,Adnp,Tgif1,Ppp1r15b,Tgoln1,2810006K23Rik,Mphosph9,Gabpb1,Hspa9,Gm10941,Pofut2	Th1,ESC,NSC	Hi-C,ChIA-PET	24067610,24213634	Lphn1	23702
2207	chr9	58805775	58806796	58806137	N	NA	NA	1700072B07Rik,Tbc1d21,Cdc42ep3,Grm2,Neo1,Thsd4,Ifi202b,Lingo2,2410076I21Rik,Pcbp3,Map2k5,Rasgrf1,Olfr832,C230081A13Rik	Th1	Hi-C	24067610	Nptn	223535
379	chr11	22584167	22585649	22584597	Y	NA	NA	Osbp2,Ehbp1	Th1	Hi-C	24067610	B3gnt2	274687
1068	chr18	35941360	35943369	35942312	Y	NA	NA	Cdc23,Kif20a,Brd8,Psd2,Nedd4l,4933403F05Rik,Atp9b,Cd36,Atxn2l,Tufm,4930474G06Rik,Pkd2l2,Fam53c,Ube2d2,Nrg2,Dnmt1,Mycbp2,B4galt3,Slc4a11,Grcc10,Pcbp2,Notch4,Gpsm3,Brd2,Nsun2,Scn10a,Zfp36l1	Th1,ESC	Hi-C,ChIA-PET	24067610,24213634	Cxxc5	111542
571	chr12	99639792	99641773	99640905	Y	NA	NA	1700019E19Rik,Gtf2a1,Ttc17,Foxn3,2610021K21Rik,Vipar,Ahsa1,Sfmbt2	Th1	Hi-C	24067610	Foxn3	189718
1656	chr5	114698903	114700657	114699450	N	NA	Trpv4,Gltp,Tchp	Chd7,BC057022,Rhoh,Sccpdh,4930515G01Rik,Ankrd13a,Git2,Micall2,1110003E01Rik,N4bp2,Snx4,Krt78,Traf7,Rab26,2610019E17Rik,Taf5,Pdp2,Zfc3h1,Thap2,Esyt2	Th1,ESC	Hi-C,ChIA-PET	24067610,24213634	Tchp	7122
1483	chr3	57695852	57697590	57696808	N	NA	Commd2,Rnf13	NA	NA	NA	NA	Rnf13	38476
251	chr10	39266420	39267084	39266819	Y	NA	NA	Usp12,Rev3l,G630090E17Rik,Synj2,Pex1,Nova2,Col24a1,E130307A14Rik,Sesn1,Fam171b,Tnip2	Th1	Hi-C	24067610	Fyn	102715
1447	chr3	15126250	15127202	15126897	N	NA	NA	Pde7a,Car1,Sema5b,Zfp541,Napa,2510003E04Rik,Bex6,4930419G24Rik,Pex5l,Sirpb1a,Mfn1	Th1	Hi-C	24067610	Car2	239824
1248	chr2	160621011	160623214	160622316	N	NA	Top1	Ralgapa2,Ptprt,Syt17,9430091E24Rik,Pdpr,Tasp1,Prkce,Setd1a	Th1,NSC	Hi-C,ChIA-PET	24067610,24213634	Top1	22683
597	chr13	12369265	12370597	12369950	N	NA	Heatr1	Adarb2,Wnk2,Sptlc1,Zeb1	Th1	Hi-C	24067610	Heatr1	24778
360	chr11	115070966	115072399	115071906	Y	NA	Cd300e	Cacng1,Cd300e,Cd300lh,Spry4,Olfr222,Spop,Cd300lb,Tmem104,5033411D12Rik,Krtap3-1,Krtap3-2,Slc9a3r1,Rab37,Zfp2,Efcab5,Tsga10	Th1	Hi-C	24067610	Cd300e	8928
1460	chr3	32667886	32670527	32668944	N	NA	Actl6a	Lrrc34,Grip1,Pex5l,4930419G24Rik,Vmn2r-ps11,Col25a1,Golim4	Th1	Hi-C	24067610	Actl6a	38019
1439	chr3	144379929	144381847	144381070	Y	NA	NA	Hipk1,Ppa2,Uox,Dnase2b,Adh5,Lmo4,Hs2st1,Mcoln2,Wls	Th1	Hi-C	24067610	Lmo4	174674
339	chr10	98743683	98744907	98744290	N	NA	NA	Kif5a,Prim1,Rnf41,Osbpl10,Prep	Th1	Hi-C	24067610	Atp2b1	170245
640	chr13	44504211	44505519	44504593	Y	NA	NA	Gfod1,Neo1,Gmds,Ptdss1,Rasa1,Gimap8,Slc47a1,Jarid2,Aplf,1810020O05Rik,Atxn1,St6gal1,Csnk2a1,Rnf187,Butr1,Pgap1,Dgkg,Gpsm1,Mpp5,A330076C08Rik,Pole2,Krt85,4732456N10Rik,Krt75,Med15,Rbbp7	Th1	Hi-C	24067610	Jarid2	225255
201	chr10	118051356	118053534	118052267	N	NA	NA	4933411E08Rik,2210404O07Rik,Dohh,Nfic,D930015E06Rik,D18Ertd653e,Kdsr,Odf2,Tmem165,Xylt1	Th1,ESC	Hi-C,ChIA-PET	24067610,24213634	Mdm1	88253
731	chr14	19984536	19987610	19986138	N	NA	Gng2	1810011H11Rik,Ccdc146,Fgl2,Gng2,Tmem110,Ppyr1,E130317F20Rik,Ptbp1,Gtf3c6,Siah3,Hvcn1,Exoc4	Th1,NSC,NPC	Hi-C,ChIA-PET	24067610,24213634	Gng2	7287
1247	chr2	160618842	160620353	160620117	N	NA	Top1	Rin2,Top1,Tcfl5,Zp3r,Zhx3,Cdh22,Sec23b,Xrn2,Ptprt,Gins4,Osbpl6,Ralgapa2,Syt17,9430091E24Rik,Pdpr,Tasp1,Prkce	Th1	Hi-C	24067610	Top1	25544
1149	chr19	21912293	21916365	21913779	N	NA	NA	Mamdc2,Tmc1,Tmem2,Trpm3	Th1	Hi-C	24067610	Tmem2	133951
1932	chr7	19326644	19327519	19327322	Y	NA	Fosb,Ercc1,Cd3eap,Ppp1r13l	Ceacam-ps1,Gm19689,Cd3eap,Ercc1,Ppp1r13l,Ppp1r37,Dusp10,1700056E22Rik,Sympk,Foxa3,Vasp,Ppm1n,Rtn2,A930015D03Rik,H2-T24,2210018M11Rik,Cars,Pvrl2,Actr3b,Fosb	Th1,ESC,NPC	Hi-C,ChIA-PET	24067610,24213634	Fosb	16599
1123	chr18	82811471	82813432	82812832	N	NA	NA	Zfp516,Grik4,Smad4,Elac1,Zfp236,Ndc80,Mib1,Mir133a-1,Mir1a-2,Aldh7a1,Cep76,Psmg2,Smad2,Zfp964,Mbd2,Ctif,Inpp4b,Nr3c1,Me2,Wdr7,Pdpn,Nudt4,Tnrc6c,Vsig10	Th1,ESC,NPC	Hi-C,ChIA-PET	24067610,24213634	Zfp516	97447
1567	chr4	134057580	134062726	134058406	N	NA	Cd52,Ubxn11	5730403B10Rik,Poln,Ccdc21,Tpo,Tmem57,Runx3,Sgk3,Aim1l,Rere,Dvl1,Clic4,Nfia,Oaz3,Tdrkh,Ubxn11,Mrto4,C230096C10Rik,Pax7,Stmn1,Lrrc8d,Atp1a1,Atp9a,Hint3,Ano9,Tex14,Sp2,Slc35e1,Acan,Afg3l1,Elk4,Rnf125,Grcc10	Th1,ESC	Hi-C,ChIA-PET	24067610,24213634	Cd52	32347
460	chr11	97308917	97310823	97309949	N	NA	Npepps,Mrpl45	Kpnb1,Fn3k,2410003L11Rik,Cacna1g,Npepps,Pik3cd,Mrc1,Cbfa2t2,Gria1,Tbcd,Med1,Zzef1,Lrrc46,Mrpl10,Kctd2,Lmf1,Slc6a6,Ass1,Pvrl3,Traf4,Rnu11,Ubb,Hist1h2be,Rhob,Cand1,Snhg8,Limd1,Ankrd28,Rplp1,Ints7,Dtl,Hhat,Abhd15,Trp53i13,Zfp689,Cmpk1,Hist1h3g,Senp8,Myo9a,Surf6,Tsc22d1,Cnpy2,Acly,Tsix,Fam118a,Rpl21,Ddhd2,Pipox,Lpcat1,Zc3h4,Kdm1a,Malat1,Aqp11,Hes1,Zfc3h1,Thap2,Tex14,Tmem183a,Taok1,Hist1h2bl,Hist1h3h,…	Th1,ESC,NSC	Hi-C,ChIA-PET	24067610,24213634	Mrpl45	4893
44	chr1	151024751	151026161	151025332	N	NA	Hmcn1	Ptprc,Nme7,Rfwd2,Pnkd,Dscam,Hmcn1,Npl,Dcaf6,Adcy10,Pppde1	Th1	Hi-C	24067610	Hmcn1	31316
2261	chrX	140663964	140669488	140665274	N	NA	Mid2	Ylpm1,Mid2,Tbc1d8b,4930428E23Rik	Th1	Hi-C	24067610	Mid2	8540
1492	chr3	69185275	69185807	69185369	N	NA	NA	Ect2,Gm1647,Celsr1,Epb4.1l4a,Neurog2,Sema4a,Ift80,Clec18a,Ppp1r12b,1700017G19Rik,Cog6,Mipep,Ppm1l,Cgn,Tec,Dock6,Prkab2,Fmo5,Smc4,Kpna4,9430031J16Rik	Th1	Hi-C	24067610	Kpna4	58183
2098	chr8	47461189	47462578	47461804	Y	NA	NA	Sorbs2,D330022K07Rik,Csmd3,Sh3rf1,Large,Zfp423,Rdh13,Mlf1ip,Stox2,Gpm6a,Npy1r	Th1	Hi-C	24067610	D030016E14Rik	70892
1965	chr7	64057786	64059053	64058387	N	NA	NA	Fiz1,Tnrc6b,Usp47,Trpm1,Rlbp1,Lpcat3,Sec23ip,Mcmbp,Pvrl2,Slc9a3r2,Nthl1,Tsc2,Cnnm2,Lrrc28,Gys1,Ftl1,Otud7a,Dennd3,D10Jhu81e,Slc25a28,BC037704,Atmin,Mgat4c,Auts2,Papd7,Ttc8,Sorcs2,Dlg2	Th1,ESC	Hi-C,ChIA-PET	24067610,24213634	Klf13	118871
1832	chr6	51168648	51170698	51170223	N	NA	NA	Zfp106,Tbxas1,Chd8,Rerg,St8sia1,C130060K24Rik,Cbx3,Hnrnpa2b1,4930502A04Rik,Cald1,Dfna5,Jazf1,Zfml,Foxp1,Mir129-1,Srcin1,4930544G11Rik,Luc7l2,Cand2,Snx10,2700086A05Rik,Hoxa5,Hoxa3,Gprin3,Antxr1,Plk3,Ube2h,Cpeb3,A330032B11Rik,Gm766,Gm7457,Fam176a,Fgl2,Ccdc146,Tm9sf3,D6Wsu116e,Mir148a,9130221F21Rik	Th1	Hi-C	24067610	Hnrnpa2b1	299196
1486	chr3	60407698	60410028	60408793	Y	NA	NA	Ralgds,Slc27a3,Ppm1l,Dgkd,Setd7,Greb1,Mbnl1,Snrk,Elf2,Ift80,Car14,Mdfic,Med12l,Slc28a1,Camk1d,Gpr171,Tmem154	Th1	Hi-C	24067610	Mbnl1	62802
1124	chr18	82821523	82823039	82822048	Y	NA	NA	Tmem184b,Ccbe1,4930503L19Rik,Stard6,Zfp516,Cyb5,Atp6v0d1,Hsd11b2,Tcta,Amt,Rhoa,Rnf138,Alpk2,Rab27b,Mbp,4922501L14Rik,Rb1,BC004004,Tmeff2,Slc24a4,Rictor,Zfp64,Fam117b,1810027O10Rik,Gls2,Snhg8	Th1,ESC	Hi-C,ChIA-PET	24067610,24213634	Zfp516	87840
921	chr16	37683550	37685689	37684597	N	NA	Ndufb4	Stxbp5l,Fstl1,Shisa9,Ptpn23,Tmprss5,Sema5b,Lsamp,Chrna4,Vps8,4932425I24Rik,Hgd,Rabl3,Hist1h3b,Hist1h2ab,Lrrc58,Zc3h7b,Leprel1,Gpr156,Casr,Rbfox1,Vim,Anks1b,Rad51l1,Pvrl3,Sox5,Upk1b	Th1,NSC,NPC	Hi-C,ChIA-PET	24067610,24213634	Ndufb4	29182
174	chr1	73199412	73201071	73200326	N	NA	NA	NA	NA	NA	NA	Igfbp5	324547
1729	chr5	65724056	65725467	65724686	N	NA	Pds5a,N4bp2	1110003E01Rik,N4bp2l2,Rhoh,9130230L23Rik,Rbm47,Lonp2,Siah1a,Pds5a,Myst4,Hfm1,Gabbr2,Noa1,Chmp7,Orai1,N4bp2,Slain2,Mob1b,Tnpo3,4930471M23Rik,Cdc27,Tgfbr3,Slc25a40,Susd1,4933407H18Rik,Ebf2,4930438E09Rik,Ndufb3,Fam126b,Rnf216,Dpy19l4,Kif24,Pick1,Arl4a,Neat1,Ssbp3,Prkar2b,Dguok,Zfp40,Ppil3,Nif3l1,Mfsd11,Srsf2,Jund,Mex3d,Napepld,Ncaph2,Lmf2,Igf2bp2,Atp8a1	Th1,ESC	Hi-C,ChIA-PET	24067610,24213634	Pds5a	26200
1246	chr2	160451082	160452865	160451880	N	NA	NA	Pnoc,Zfp395,Plk1s1,Dtd1,Ralgapa2,Olfr1156,Mcoln1,Tmem169,Pecr,Mapk8ip3,1700086L19Rik,Dbpht2,Dlc1,Npepps	Th1,ESC	Hi-C,ChIA-PET	24067610,24213634,21685913	Mafb	84017
550	chr12	82085698	82086754	82086078	N	NA	NA	Rad51l1,Pcnx,Sipa1l1	Th1	Hi-C	24067610	Sipa1l1	83262
1933	chr7	19332408	19333837	19332985	N	NA	Fosb,Ercc1,Cd3eap,Ppp1r13l,Ercc2	Frs2,Kcnn4,Fosb	NSC,Ter119,NPC	ChIA-PET,Capture-C	24213634,24413732	Ercc1	11234
2269	chrX	36228848	36229390	36229105	N	NA	NA	1300010F03Rik,Mtap7d3,Il13ra1,A630010A05Rik	Th1	Hi-C	24067610	Lonrf3	99019
2063	chr8	26644240	26699739	26696132,26698679	N,Y	NA;NA	NA	Ptprt,A430078G23Rik,Nr3c2,Zfp703,Gpr124,Ces2e,2310008N11Rik,Fgfr1,Zfp827,Tpte,Hook3,Chsy3,P2rx7,Nrxn3,Helt,Thap1,Slit3,Ccdc79,Disc1,4933416M07Rik,Rab11fip1,Wrn,D030016E14Rik,Hexim2,Xkr5,A530065N20,Erlin2,Odz3,Zmat4,Adam3,Adam5,Eif4ebp1,Ttc29,Ush2a	Th1,NSC,ESC	Hi-C,ChIA-PET	24067610,24213634,21685913	Zfp703	277597
1250	chr2	163201730	163205498	163202509	N	NA	NA	Gbf1,Sptlc3,Tox2,Jph2,Pkig,Zfp804a,Bpifb4,Nlrp9c,Zfpm1,Fgf14,Macrod2,Tomm34,Gm10714,Srsf6	Th1,ESC	Hi-C,ChIA-PET	24067610,24213634,21685913	Mybl2	147095
119	chr1	194879495	194880217	194879715	Y	NA	NA	Pappa2,Cd247,Jakmip3,Kcnj10,Prox1,Tnr,Zp2,Olfr1412,Cdc73,Plxna2,A330023F24Rik,Mndal	Th1	Hi-C	24067610	A330023F24Rik	137182
229	chr10	21191740	21193364	21192368	N	NA	Myb	Sgk1,Myb,4930455C13Rik,Hbs1l,Oxr1,Rnf121,Trpc2,Pde7b,Ifngr1,Pi4ka,Tmem191c,Lrrc33,Mafk,Cep97,1700019N19Rik,Hspa12a,Rab8b,1700020N01Rik,Arid5b,Lrrc8d,Amica1,Mpzl3,Ahi1,Txnrd1,Gapvd1,Smo,Olig3,Enthd1,Tax1bp1,Il20ra,Mtap7,Traf3ip2,E130307A14Rik,Cbfa2t3,Larp1b,Cadps,Ctnna3	Th1,ESC	Hi-C,ChIA-PET	24067610,24213634	Myb	30756
884	chr15	97467666	97472045	97469164	N	NA	NA	Dad1,Abhd4,5430421N21Rik,Rngtt,Catsperg1,Ntn4,Pde4d,Arvcf,Flot2,Tex14,Nr1d1,Luzp2	Th1	Hi-C	24067610	Amigo2	220379
838	chr15	73067255	73069004	73068004	N	NA	Trappc9,Chrac1	Chrac1,Eif2c2,Trappc9,Aff4	ESC,NSC	ChIA-PET	24213634	Trappc9	6051
761	chr14	58812078	58813654	58812836	Y	NA	NA	Cacna2d3,Hs6st3,Fhit,Nr1d2,Olfr736	Th1	Hi-C	24067610	Rcbtb1	387574
2008	chr8	106411223	106412907	106412104	N	NA	Zfp90	NA	NA	NA	NA	Zfp90	2432
381	chr11	22776758	22781670	22780182	Y	NA	NA	B3gnt2,Zrsr1,Commd1,Hoxd3,Gm12171,Shroom1,0610010F05Rik,Ebf1,Ndel1,Ttc7b,Rasgef1c,Sertad2,Ubtd1,Glis3	Th1	Hi-C	24067610	B3gnt2	78666
799	chr15	12009882	12011194	12010692	Y	NA	Sub1	Slc45a2,Tars,1700047G03Rik,Kcnma1,Trio,Arid2,Maml2	Th1	Hi-C	24067610	Sub1	13875
1785	chr6	128753880	128756212	128754773	N	NA	Klrb1c	NA	NA	NA	NA	Klrb1c	32429
53	chr1	152799792	152800428	152800122	N	NA	Arpc5,Ncf2	NA	NA	NA	NA	Ncf2	7462
212	chr10	125160808	125167049	125161263	N	NA	NA	Lgr5,Slc16a7,Ric8b,Fry,Lemd3,Olfr9,Anks1b,Tmem108	Th1	Hi-C	24067610	Slc16a7	161486
1545	chr4	128839205	128840937	128839933	N	NA	Zfp362,Trim62	St3gal3,Ccdc30,Phc2,Eya3,Glis1,Zfp362,Ephb2,Prdm16	Th1	Hi-C	24067610	Zfp362	33093
560	chr12	8640058	8641692	8641078	Y	NA	Pum2	Sav1,Pum2,Nars,Prune2,Acoxl,Slc44a1,9330151L19Rik,1110034A24Rik,Zbtb1,Snx21,Mov10,Pisd-ps2,Sp3,1700011J10Rik,Fancd2	Th1,ESC,NSC,NPC	Hi-C,ChIA-PET	24067610,24213634	Pum2	32442
794	chr14	86337474	86341227	86339249	Y	NA	NA	Gpc5,Gpc6,Diap3,Irs1	Th1	Hi-C	24067610	Tdrd3	1075356
1446	chr3	149329969	149331406	149330936	N	NA	NA	Lphn2,Dnajb4	Th1	Hi-C	24067610	Lphn2	375334
1445	chr3	149326001	149328270	149326937	Y	NA	NA	Lphn2,Dnajb4	Th1	Hi-C	24067610	Lphn2	371366
1979	chr7	71370021	71372227	71370864	N	NA	NA	Pcdh7,4932441J04Rik,Erc2,Scn8a,B130024G19Rik,Nr2f2,Gm8633,Gm15412,Odz4,Mctp2,Cntnap5a	Th1	Hi-C	24067610	Mctp2	934368
1865	chr6	8484460	8486273	8485646	Y	NA	Glcci1	Cstad,Rpa3,Gm16039,Herc6,Fut2	Th1	Hi-C	24067610	Glcci1	23323
20	chr1	130549958	130552832	130550920	Y	NA	NA	NA	NA	NA	NA	Cd55	87218
52	chr1	152796449	152797664	152796989	N	NA	Arpc5,Ncf2	NA	NA	NA	NA	Ncf2	10226
782	chr14	75444939	75446558	75445840	Y	NA	NA	Lrch1,4933403F05Rik,Ddb1,Dak,Frmd4a,Lrrc28,Chd8,Spata13,Siah3,Nphs1,Prodh2,Pspc1,Tsc22d1,Sdhaf2,Mbnl1,Tmco7	Th1	Hi-C	24067610	Zc3h13	160566
156	chr1	60973518	60974801	60974234	Y	NA	Icos	NA	NA	NA	NA	Icos	3113
2244	chr9	98674771	98676790	98675774	N	NA	NA	Cdh4,Kirrel3,E330023G01	Th1	Hi-C	24067610	Mrps22	73092
1362	chr2	61070119	61071963	61071199	N	NA	NA	Trdmt1,Arhgap21,Baz2b,Hipk1,Map2k5,Fam23a,Rbms1,5730522E02Rik,a,Rab22a,Hectd2,Nup160,Dpp4	Th1	Hi-C	24067610	Rbms1	106915
1047	chr17	86903727	86906083	86905299	N	NA	NA	4933433H22Rik,Prkce,1700090G07Rik,4833418N02Rik,Mcfd2,Nrxn1	Th1	Hi-C	24067610	Rhoq	57028
89	chr1	180829010	180831483	180829889	Y	NA	H3f3a,BC031781	Bcl2,Wdr26,Cnih4,Smyd3,Tmem63a,BC031781,Ubxn7,Fars2,Lyrm4,Nuak2,Ptpn14,Fam40a,Ptms,Lag3,Raph1	Th1,ESC	Hi-C,ChIA-PET	24067610,24213634	H3f3a	15407
529	chr12	69485208	69487230	69486099	N	NA	5830428M24Rik	Kif3c,1110002L01Rik,L2hgdh,5830428M24Rik,4930512B01Rik,Map4k5,Nin,Syt16,Celsr1,Gbe1,Ctnna2,Tob1	Th1,ESC	Hi-C,ChIA-PET	24067610,24213634	5830428M24Rik	9658
631	chr13	41551736	41553995	41552493	N	NA	NA	Kif27,Lama3,Pstpip2,Larp4b,Gmds,BC024659,Nedd9,2010111I01Rik,Spast,Camk1d,Sorbs2,Chrm3,Elovl2,Gfod1,Shc3,Usp31,B3galnt2,Hivep1,Phactr1,Sptlc1,Coro1c	Th1	Hi-C	24067610	Tmem170b	52221
50	chr1	152287040	152289176	152287953	N	NA	NA	Il24,Edem3,Rgl1,Mprip,Atg4b,Thap4,1700025G04Rik,H19,Mlh1,Dis3l2,Ubr4,1200016B10Rik,Cacna1e,F11r,Psen2,Pde4b	Th1	Hi-C	24067610	Tsen15	97506
745	chr14	33193496	33195024	33194196	N	NA	Wdfy4	Prrxl1,Wdfy4,9230112D13Rik,Grid1,Ankrd6,Ankrd28,Arhgap22,Rnaseh2b,Dnajc15,E130308A19Rik	Th1	Hi-C	24067610	Wdfy4	8430
2256	chrX	13460960	13462968	13461935	N	NA	NA	Slc11a2,Tnip3,Cask,Tcte1,Ddx3x,Mir130a,Calm2,Klhl3,Acsl3,Snhg1,Slc3a2,Tmem147,Gapdhs	Th1,ESC,NSC,NPC	Hi-C,ChIA-PET	24067610,24213634	Ddx3x	179938
173	chr1	73188092	73190347	73188932	N	NA	NA	Rims1,Xkr4,Unc80,Sntg1,Pax3	Th1	Hi-C	24067610	Igfbp5	313227
465	chr12	100167498	100169359	100168452	N	NA	BC002230,Calm1	Eml5,Tdp1,Gpr68,Calm1,Gm10433,Cpsf2,2610021K21Rik,Ccdc88c,Baz1a,Rusc1,Fdps,Abcb10,BC002230,Gm10432,Ptpn21,Ttc7b,Vipr2,Caprin1,Slc9a9,Mfi2,Fam43a,Kcnk13,Cdyl,Wdr96,Tpt1,Gm4285,Tex14,Abcf1,Gm8801,Mon2,Psmc1,Rps6ka5,Ptprn2,Crybb1,Tpst2,Glg1	Th1,ESC	Hi-C,ChIA-PET	24067610,24213634	BC002230	7845
945	chr16	90623649	90624873	90624125	Y	NA	NA	Tmem26,Lsamp,Krtap7-1,2610039C10Rik,Oat,Alcam,Hunk,Clic6,Cadm2,Mrps6,Sbf2,Telo2,Tdgf1,Cidea,Pde1b	Th1,ESC	Hi-C,ChIA-PET	24067610,24213634	2610039C10Rik	102498
883	chr15	97457573	97459578	97458827	N	NA	NA	Fam113b,Fermt3,Stip1,Cdca8,9930104L06Rik,Ppm1h,Ttll12,Bcdin3d,Vdr,Dusp4,Trim6	Th1,ESC	Hi-C,ChIA-PET	24067610,24213634	Amigo2	210286
1550	chr4	129381747	129388736	129385207	N	NA	Rbbp4,Zbtb8os,Zbtb8a	Rbbp4,Zbtb8os,C78339,Mms22l,Mppe1,Rpain,Nup88,Mcm9,Ap2a2,Fam53c,Pi4k2a,March7,Tbpl1,Ppp1r15a,Plekha4,Slc3a2,B4galt3,Ppp2r4,Crat,Naa35,A230056J06Rik,Junb,Rfwd2,Ovol1,Sync,Zbtb8a,Apbb2,Hnrnpab,Rbms2,Rnf146,Camk2a,Smap2,Kdm6b,Atp5a1,Btaf1,Ddx24,Ctdnep1,Rai12,Klf9,Khdrbs1,Grhpr	Th1,ESC	Hi-C,ChIA-PET	24067610,24213634	Zbtb8a	3719
1175	chr19	40635832	40638973	40637884	Y	NA	Aldh18a1,Tctn3,Entpd1	Fbxw10,Trim16,Tctn3,Rrp12,Zbtb38,Blnk,Fam110b,4930423M02Rik,Ccdc64,Hpgds,Rnf8,Cblb,Entpd1,BC037704,Stau2,Ermp1,Slc25a28,Sfr1,Manba	Th1	Hi-C	24067610	Entpd1	20821
2121	chr8	86901469	86902575	86902207	Y	NA	N4bp1	Inpp1,Mcph1,Angpt2,Galntl6,Myo9b,Lonp2,N4bp1,Ap1g1,Pkd1l2,Inpp4b,Phkb,Ccdc113,Ubp1,Snx25,Ntm,Gnaq,Tgfbr1,Rps6ka1	Th1,ESC	Hi-C,ChIA-PET	24067610,24213634	N4bp1	16211
1827	chr6	39255854	39259631	39257277,39259406	N,Y	NA;NA	Jhdm1d	Cnot4,Jhdm1d,4930599N23Rik,Dip2c,Slc37a3,Fabp1,1700025N23Rik,Tbxas1,Ch25h,Prmt8,Snap23,Cirbp,Rffl,Zbtb25,Zbtb1,Herpud2,Cggbp1,Nfatc2,Rint1,Agrn,Pkd1,0610009D07Rik,Fam40a,Arc,Mttp,Rg9mtd2,Dap3,Pum1,Obfc1,Gm19557,Flnc,Nrf1,Hipk2,Ank,Wnk1,Scnn1a,Zfp746,Polr1a	Th1,ESC,NPC	Hi-C,ChIA-PET	24067610,24213634	Jhdm1d	49081
720	chr14	103349292	103356102	103349672	Y	NA	Mycbp2	Tbl2	ESC	ChIA-PET	24213634	Mycbp2	2492
1615	chr4	56113081	56114615	56114082	Y	NA	NA	Fbxo10,Trim32,Astn2,Olfr1535,1700011E24Rik,Stil,1700112E06Rik,Usp13,Slc5a8,Musk,Klf4	Th1,NPC	Hi-C,ChIA-PET	24067610,24213634	Klf4	580606
1004	chr17	48041165	48049096	48041784	N	NA	NA	Spata13,1700122O11Rik,Treml4,Pkp4,Col24a1,Elovl4,Hdgfrp3,Gli2,Ckap2,5730420D15Rik,Socs2,Ptprc,Zfp1,Rc3h2,Zfp568,Cc2d1b,Ucp2,Nckap5,Lypd1	Th1,ESC	Hi-C,ChIA-PET	24067610,24213634	Foxp4	116533
1840	chr6	52485619	52487126	52486263	Y	NA	NA	NA	NA	NA	NA	Hibadh	153174
1102	chr18	5931436	5932920	5932329	N	NA	NA	Cep120,Ccdc88a,Tex2,BC016579,3110002H16Rik,Zfp438,Zeb1,8030462N17Rik,Smarca2,Rhcg,Cep76,Psmg2,Raly,3110056K07Rik,Arid4a	Th1,NSC	Hi-C,ChIA-PET	24067610,24213634	Arhgap12	203178
206	chr10	118882363	118883770	118883061	N	NA	Dyrk2	Rab21,Ifng,Xpot,Itga2,Rassf3,Cs,Plcl2,Bcl11a,Nap1l4,Tnni3,Tnnt1,6030429G01Rik	Th1	Hi-C	24067610	Dyrk2	13460
989	chr17	34294825	34297096	34296301	Y	NA	H2-Ab1,H2-Aa,H2-Eb1	Gulp1,BC051142,Tgif1,Nsf,H2-Eb2,Btnl3,Notch4,Nfkbil1,Atp6v1g2,Nup133,Brd2	Th1,NPC	Hi-C,ChIA-PET	24067610,24213634	H2-Aa	7054
1563	chr4	133803501	133805995	133804612	Y	NA	Arid1a	Mast2,Trnp1,Zdhhc18,1810019J16Rik,Arid1a,Mus81,Efemp2,Sytl1,Tmem222,Tmem50a	Th1	Hi-C	24067610	Arid1a	49890
2030	chr8	121300536	121302348	121301462	N	NA	NA	NA	NA	NA	NA	Mthfsd	192157
1604	chr4	44223274	44235348	44234080	N	NA	NA	Ola1,Sgip1,Lrp8,Melk,Slc6a20a,Pitrm1,Cacna2d2,Zfp871,Spopl,Pmel,Cdk2,Plekha4,Ppp1r15a,Mcl1,Arhgef26,Hmgcr,Tmem150a,Rbm20,Atg4c,Nfatc4,Cdc7,Tm9sf2,A330035P11Rik	Th1,ESC,NSC	Hi-C,ChIA-PET	24067610,24213634	Rnf38	54991
2173	chr9	32611826	32614749	32613006	N	NA	NA	Sept7,Fam71b,Kcnj1,Copb2,4930579K19Rik,Birc3,Pstpip1,Impg1,Zfp941,Rad54l2,Ets1,Ubash3b	Th1	Hi-C	24067610	Fli1	70458
1452	chr3	19318901	19321981	19319121	N	NA	Pde7a	March3,Pde7a	Th1	Hi-C	24067610	Pde7a	7579
2029	chr8	120814869	120818531	120816562,120818332	N,N	NA;NA	NA	Arhgef7,Kat2b,Kcng4,Arhgap18,Ryr2,Banp,Myo1e,Inpp4b,Syn2,Sdk1,Zcchc14,1110050K14Rik,Foxf1a	Th1	Hi-C	24067610	Irf8	78493
1232	chr2	133496548	133499548	133498280	N	NA	NA	Gm826,Shank2,Macrod2,Slc24a3,Sqrdl,Kcnn3,Ppig	Th1	Hi-C	24067610	Bmp2	53651
1705	chr5	32708522	32714848	32714165	N	NA	NA	Shc2,Arhgap15	ESC	ChIA-PET	24213634	Pisd	70778
1908	chr7	126805783	126810422	126809162	N	NA	Mapk3,Gdpd3,Ypel3,Tbx6,Ppp4c,Aldoa	Aldoa,Nova1,Cntln,Ubqln2,Igdcc3,Hist2h4,Snx2,Ypel3,Maz,Kif22,Nmnat2	ESC,NSC,Ter119	ChIA-PET,Capture-C	24213634,24413732	Aldoa	5336
990	chr17	34300210	34302285	34301394	Y	NA	H2-Ab1,H2-Aa,H2-Eb1	Gulp1,BC051142,Tgif1,Nsf,H2-Eb2,Btnl3,Notch4,Nfkbil1,Atp6v1g2,Nup133	Th1	Hi-C	24067610	H2-Eb1	3582
30	chr1	134097355	134100638	134099345	Y	NA	Btg2	Srgap2,Adora1,Kdm5b,4931440L10Rik,C130074G19Rik,Sertad4,1700065J18Rik,Supt16h,Atp2b4,Btg2,Chit1,Tiprl,Mcc,Zranb3,Ysk4,Gtf2e2,Hist4h4,Siah1a,Gm10638,Zfp653,Gm16845,Neat1,Dst,Jund,Optc,Fam65b,Abcb9,Zmym6,Pank2,Top1,Ints6,4931440J10Rik,Lnx2,Polr1d,Hells,Med17,Ftl1,Insig1,H2afz,Tob2,5430416N02Rik,Ddx6,Cand1,Ccdc43,Uaca,Rab21,Eapp,Nuak1	Th1,NPC,ESC,Ter119	Hi-C,ChIA-PET,Capture-C	24067610,24213634,24413732	Btg2	18200
834	chr15	6564373	6568667	6565177	N	NA	Fyb	Bcas3,C9,Trio,Fyb,Rictor,9030619P08Rik,Tsta3,Asb8,Fam134b,Apol9a,Arid1b,Utrn,Ttc33,Mtdh	Th1	Hi-C	24067610	Fyb	11204
962	chr16	97352487	97353831	97353260	N	NA	Bace2	NA	NA	NA	NA	Bace2	2897
1950	chr7	37019566	37021083	37020388	N	NA	NA	NA	NA	NA	NA	Tshz3	321448
793	chr14	86321211	86323360	86322571	Y	NA	NA	Pcdh20,1110028C15Rik,1700112E06Rik,Scara3,Opn4,Ldb3,Dock9	Th1	Hi-C	24067610	Tdrd3	1093223
2267	chrX	20424611	20426641	20425639	N	NA	NA	Eif2s3x,Mrps5,Clpx,Tmco6,Nfe2l2,Ywhag,Pip5k1c,2510012J08Rik,Hist1h4a,Ier2,Sox2ot,Fem1a,Hist1h1c,Ppp1r14b,Agbl5,Mcm9,Nlrp12,Hist1h2be,Msra,Pcbp1,1600020E01Rik,Tle3,4833418N02Rik,Ttc7,Tmem17,Tex14,Hist1h1d	Th1,ESC,NSC	Hi-C,ChIA-PET	24067610,24213634	Rp2h	60003
1394	chr2	93592343	93600775	93599914	Y	NA	NA	Olfr1056,2610524H06Rik,Phf21a,Tspan18,Trp53i11,Rpa2,Ttll11,D430041D05Rik,Mal,Ext2	Th1,ESC	Hi-C,ChIA-PET	24067610,24213634	Cd82	129397
533	chr12	69536667	69539253	69538138	N	NA	Mettl21d	Abhd12b,H2-Ea-ps,H2-Eb2,5830428M24Rik,Pole2,Ttc7b,Tssc1,Ccdc101,Slc5a10,Fam83g	Th1,ESC	Hi-C,ChIA-PET	24067610,24213634	Mettl21d	43775
2000	chr7	92695295	92696873	92696012	N	NA	Pcf11,Rab30	D430042O09Rik,Rab30,4632434I11Rik,C80913,Hs3st4,Adamts17,Mctp2,Gsg1l,Kcnq1,Kcnq1ot1,4932438A13Rik,Ankrd42,Ccdc90b,Pcf11	Th1,NPC	Hi-C,ChIA-PET	24067610,24213634	Pcf11	25383
1176	chr19	40647085	40648766	40647636	Y	NA	Tctn3,Entpd1	Dntt,Sh3pxd2a,Shoc2,Itga2,Tctn3,Entpd1,Avpi1,Pi4k2a,Sorbs1,Aldh18a1,Mdm1,Lgmn,Crtac1,Notch2,Nell1,Ccnj	Th1	Hi-C	24067610	Entpd1	11028
1150	chr19	21941091	21944073	21942531,21943776	Y,N	NA;NA	NA	Fbxl7,Ptar1,Gfra1,Apba1,Cyp2c65,Arid3c,Clns1a,Tjp2,Ppapdc2,4430402I18Rik,Ccdc15,Trpm3,Znrf2	Th1	Hi-C	24067610	Tmem2	162749
1237	chr2	148170522	148172524	148171610	N	NA	NA	Slc12a1,Plcb4,Frmd5,Plcb1,Pir,Fmn2,Banf2,Ptprt,Phactr3,Lrp1b,Slc24a3	Th1	Hi-C	24067610	Foxa2	123553
2281	chrX	99290545	99292724	99291608	N	NA	NA	Ndufaf1	NSC	ChIA-PET	24213634	Efnb1	154415
2061	chr8	25117919	25119864	25118694	N	NA	Plekha2	Plekha2	ESC	ChIA-PET	24213634	Plekha2	16108
2105	chr8	68166950	68207681	68206790	N	NA	NA	Ctnna2,Csmd1,Csgalnact1,Zfp930,Atp13a1,Ints10,Asb5,Tmem192,March1,Sh2d4a,Lrba,Scrg1,Nav2,Herc2,BC088983,Tll1,Mctp1,Ncapd3,9130221F21Rik,Tpte,Large,Gab1,Cflar,Gpm6a,4933411K20Rik,Mlf1ip,Ccdc111,Card10,Cfdp1,Odz3,Psd3,Tmem231,Chst5,Nr3c2,1700112E06Rik,Gm2694,D130040H23Rik,Chrm3,Rnf170	Th1	Hi-C	24067610	Sh2d4a	68847
2028	chr8	120811544	120812931	120812074	N	NA	NA	Arhgef7,Kat2b,Kcng4,Arhgap18,Ryr2,Banp,Myo1e,Inpp4b,Syn2	Th1	Hi-C	24067610	Irf8	75168
1252	chr2	163928184	163929337	163928974	N	NA	NA	Hck,Rims4,Matn4,Wfdc9,Wfdc11,Wfdc10,Stk4,Galnt13,Cd82,Svs3b,Sys1,Ada,Pkig,Ccdc73,Rpap2,A930041C12Rik,Fam83d,4933406K04Rik,Adnp,Slmo2,Atp5e,Ubox5,Cdh22,Zfp64	Th1	Hi-C	24067610	Ywhab	65860
1564	chr4	133812212	133817488	133814002,133816406	Y,N	NA;NA	NA	Sytl1,Tmem222,Arid1a,Tmem50a,2010111I01Rik,Cntnap5a,Gpn2,Rps6ka1,Rufy3,Hist4h4,Psmb10,Rpl6,B130034C11Rik,Cct8,Raver1-fdx1l,Jakmip3,Mink1,Ctsh,Rfx1,3110009F21Rik,Hist1h4h,Fam18b,Zfp36l1,Oscp1,Fnbp4,Col18a1,Trpm3,Mkl2,Fgf11,G630025P09Rik,Anapc5,Pigv,9430015G10Rik,Ociad1,Usp34,Zfp518a,Hoxb8,Hoxb7,Ulk4,Cyb5r4,Htt,Acot7,A630072M18Rik,Rsbn1l,Bcs1l,Zfp142,Dusp7,Vangl1,Rpl24,Rrp15,Slc29a1,Gm7325,Itpk1,Br…	Th1,ESC,NSC,NPC	Hi-C,ChIA-PET	24067610,24213634	Arid1a	58601
957	chr16	94323187	94324339	94323980	N	NA	Hlcs,Ripply3,Pigp,Ttc3	Adap2,Fmnl3,Hlcs,Ripply3,Dyrk1a,Erg,Traf2	Th1	Hi-C	24067610	Ripply3	4083
530	chr12	69501036	69503681	69502479	Y	NA	5830428M24Rik	Sdc3,Klhdc1,Sos2,Acbd7,Olah,Dtnb,Fntb,Pan3,Slc26a4,F730035M05Rik,Pygl,Helq,3110056K07Rik,Psma3,Akap17b,Fam65c,Arf6,Tra2b,Ccdc117	Th1,NPC,NSC,ESC	Hi-C,ChIA-PET	24067610,24213634	5830428M24Rik	25486
97	chr1	183552831	183554083	183553354	N	NA	NA	3110009E18Rik,Pou2f1,Syt14,7530420F21Rik,Adcy10,Atf6,1700113H08Rik,Mark1,Kif26b,Dnm3,Rbms3,Sh2d1b2,Fam5c	Th1	Hi-C	24067610	Taf1a	163946
660	chr13	54302301	54305129	54303749	N	NA	NA	Mid1,Hecw1,Sfxn1,Higd2a,Nop16,Ntrk2,A530046M15,Gm2848,Nt5e,Cdc42bpa,Wnk2,Fgd3,Ap3b1,Ccrn4l,Suv420h2,Pef1,Luc7l,Ccnd1,Zfp947,Aspscr1,Mast2,Pnrc1,BC016495,Ostf1,Actr2,9530080O11Rik,Hook1,Gm4890,Mmaa,2700023E23Rik,Gm711,Surf4,Crat,Ppp2r4,3830406C13Rik,Fam118a,Tex14,Hspa8	Th1,NSC,ESC	Hi-C,ChIA-PET	24067610,24213634	Cplx2	66220
1918	chr7	139683327	139685769	139684328	N	NA	NA	Pik3c2a,Dmbt1,Stk32c,Gpr123,Smyd3,Sbf2,Sytl2,Itpr1,Dock1,Scmh1,1700026D11Rik,Gak,Tmem175,Upf3a,Acer3,Kctd3,Dchs1,Tpp1,Taf10,Tmem41b,E030019B06Rik,Nlrp6,Oraov1	Th1,ESC	Hi-C,ChIA-PET	24067610,24213634	Inpp5a	294218
29	chr1	134091116	134095920	134094271	N	NA	Btg2	Zc3h11a,Rab17,Prlh,Btg2,Fmod,Fam20b,Med12l,Tmem183a,Cr1l,Elf1,Lyzl4,4930596M17Rik,Mdm4,Sntb2,Igdcc3,Ppm1a,Nlrp12,C030046I01Rik,Kiss1r,Eif4h,Prdm5,Hist1h1c,Hist1h4i,Hist1h2ag,Hist1h2bj,Sub1,Srgap2,Adora1,Kdm5b,4931440L10Rik,C130074G19Rik,Sertad4,1700065J18Rik,Supt16h,Atp2b4,Chit1,Tiprl,Mcc,Ccdc50	Th1,ESC,Ter119,NPC,NSC	Hi-C,ChIA-PET,Capture-C	24067610,24213634,24413732	Btg2	11961
2282	chrX	99294396	99295622	99294961	Y	NA	NA	NA	NA	NA	NA	Efnb1	158266
1195	chr19	61266248	61267535	61266781	N	NA	Csf2ra	NA	NA	NA	NA	Csf2ra	37830
1354	chr2	45276257	45278985	45276960	N	NA	NA	Kit,Pou6f2,Gpr98,Lass6,Ptprj,Lrp1b,Arhgap15,Gm13483,Chn1	Th1	Hi-C	24067610	Zeb2	162978
1103	chr18	5944433	5946101	5945423	N	NA	NA	Olfr1431,Setd7,Zbtb16,Gm10125,Zeb1,4921524L21Rik,6030446N20Rik,4933416E03Rik,Zcchc11,Csmd1,9430020K01Rik,Iws1,Ccny,Kdelc2,Exph5,Zfp521	Th1	Hi-C	24067610	Arhgap12	189997
1376	chr2	73037219	73038180	73037650	N	NA	NA	Dync1i2,Sp3,Arap2,Pbx3,B230120H23Rik,Ola1,Hck,Zmynd8,Hoxd10,Prkcq,Cdca7,1700011J10Rik,Ust,Dnm1,Cir1,Gpr155,Rapgef4,2610034M16Rik,Abtb2,Nsf,Gart,Son,Fam100a,Napa,Snhg12,Mboat7,Tsen34	Th1,ESC	Hi-C,ChIA-PET	24067610,24213634	Sp3	56773
1008	chr17	50414963	50416148	50415658	N	NA	NA	Tmem57,Slc25a33	Th1	Hi-C	24067610	Plcl2	93399
1215	chr2	118975761	118977271	118976477	Y	NA	Chst14	D2Ertd750e,Ccdc32,Casc5,Tgm3,Dpm1,Mocs3,Exd1,Supt16h,Ovol2,Hat1,Nrxn3,Rgs22,Setbp1,Macrod2,4930568D16Rik,Rp1l1,Rtf1,Ext2,Zfp112,Bahd1	Th1,NSC,ESC	Hi-C,ChIA-PET	24067610,24213634	Chst14	49264
2273	chrX	48313978	48315802	48314799	Y	NA	Bcorl1	9530027J09Rik,Odz1,Ints6,4931440J10Rik,Hinfp,Smarca5,Igf2bp1,Nfe2l1,Ccdc101,Ctdnep1,Rai12,Gm19710,Hax1,Acly,Stox2,Pde6d,Ccdc53,Csnk1g3,Cdh4,Akap8l,Pank1,Mef2a,Tsen34,Mboat7,Ubxn4	Th1,ESC	Hi-C,ChIA-PET	24067610,24213634	Bcorl1	25556
2272	chrX	48053711	48055154	48054678	Y	NA	NA	Elf4,Zfp280c,Frmd7,Stag2,Xpnpep2,Utp14a,Phf6,Taf1,Apln,Hdac8	Th1	Hi-C	24067610	Sash3	91373
686	chr13	67101126	67109754	67108227	N	NA	Zfp708,Zfp759	Mast4,Prdm15,Tns3,Pcmtd1,Dpy30,Ptdss1,4933433G19Rik,Cdyl,Zfp455,Tmem161b,Bach2,Zc3h7b,2310003F16Rik,Serinc4,Ppp4r1,Zfp712,Dpp8,Tmem55b,Tgoln1,Dapk1,Zfp708	Th1,NSC,ESC	Hi-C,ChIA-PET	24067610,24213634	Zfp708	3150
1901	chr7	120834378	120836533	120835424	N	NA	Eef2k	Gab2,Polr3e,2010110P09Rik,Vwa3a,Dock1,E130201H02Rik,BC030336,Lrrc28,Zfp395,Eef2k,Echs1,Fam168a,4933427G17Rik,Otoa,Dlg2,Tmem189,Olfr554,Sh3bp5,Tnrc6a,Uqcrc2,Mettl9,Ate1,Tas1r1,Nol9,Ppfibp2,Anks4b,Crym,Tusc3,D9Ertd402e,4931406C07Rik,Taf1d	Th1,ESC,NSC	Hi-C,ChIA-PET	24067610,24213634	Eef2k	6322
665	chr13	56221047	56223249	56221887	N	NA	Tifab	NA	NA	NA	NA	Tifab	42162
283	chr10	68867800	68870247	68869099	N	NA	NA	Rtkn2,Slc25a17,Eya4,1700025K23Rik,Grik2,Ptprb,Ank3,Tmem123,Themis,Ctnna3,Pcdh15,Ncam2,Gbp2,Fam184a,Arid5b,Cisd1,Ovol1,Ctnnb1	Th1	Hi-C	24067610	Tmem26	144054
1640	chr5	100728101	100729618	100728981	Y	NA	NA	Trappc3,Col8a2,Ttbk1,Aff1,Mapkapk5,Adam1a,Gbas,Uso1,Taok3,Hpse,Erbb2ip,Helq,Mrps18c,Pddc1	Th1,ESC	Hi-C,ChIA-PET	24067610,24213634	Coq2	53845
689	chr13	74561510	74565162	74563880	N	NA	NA	Trip13,Cast,Cd200r1,Vit,Hist2h2be,Hist2h2ab,Rps16,Agpat6,Kit,Hsdl1,Lrrc50,Secisbp2,Gm15545,Prmt1,Mapkbp1,Jmjd7,Dhcr7,Fam126b,Ndufb3	Th1,ESC	Hi-C,ChIA-PET	24067610,24213634	Zfp825	67560
268	chr10	59636519	59649097	59636901	N	NA	Ccdc109a	Ccdc109a,Dip2a,Cdk17,Parp11,P4ha1,Micu1,Zc3h7b,Msmp,Gba2,Rgp1,Spock2,Ascc1	Th1	Hi-C	24067610	Ccdc109a	19827
2017	chr8	111525992	111530900	111527303	Y	NA	Wdr59,Znrf1	NA	NA	NA	NA	Wdr59	3885
2078	chr8	45874803	45876305	45875426	Y	NA	NA	Gria1,March1,Heatr3,Fam155a,Wfdc1,Sorbs2,9530052E02Rik,Prkg1,Large,Lonp2	Th1	Hi-C	24067610	Ufsp2	99234
1937	chr7	28208371	28209905	28209072	Y	NA	Fbl,Dyrk1b	9530053A07Rik,Dll3,BC089491,Etnk1,Fbl,Caskin2,Tsen54	Th1,ESC	Hi-C,ChIA-PET	24067610,24213634	Dyrk1b	28888
2079	chr8	46129015	46153961	46140481,46151681	N,N	NA;NA	Snx25,4933411K20Rik	Snx25,1700028P14Rik,4933411K20Rik,Mef2b,Purg,Hhex,Ing2,Stx11,Dctd,Nek1,Agpat5,Sorbs2,D330022K07Rik,Tcf12,Stox2,Adarb2,Spock3,Klhl2,Nod2,Myo16,Rwdd4a,Rnu11,Hist1h1c,Ankrd37,Hist1h2bh,Hist1h3f,Armc8	Th1,NSC,ESC	Hi-C,ChIA-PET	24067610,24213634	Snx25	4869
487	chr12	17881264	17883101	17881811	N	NA	NA	Dcdc2c,Npas3,Ehmt2,Cacng8,Tex14	Th1,NSC,ESC	Hi-C,ChIA-PET	24067610,24213634	Hpcal1	190450
658	chr13	52575689	52577148	52576035	Y	NA	Gm2848,Syk	NA	NA	NA	NA	Gm2848	2464
2186	chr9	41461863	41464041	41462433	N	NA	NA	Sorl1,2610203C20Rik,Slc35f2,1700063D05Rik,3110039I08Rik,Enpp3,Shroom1,Dync1h1,1700001K19Rik,Gm2109,Cnot6,Ppp2r3a,Il18,AI118078	Th1	Hi-C	24067610	2610203C20Rik	117298
28	chr1	134085886	134087450	134087067	N	NA	Btg2	Zc3h11a,Rab17,Prlh,Btg2,AW549877,Fmod,Fam20b,Med12l,Tmem183a,Cr1l,Elf1,Lyzl4,4930596M17Rik,Mdm4,Sntb2,Igdcc3	Th1,ESC	Hi-C,ChIA-PET	24067610,24213634	Btg2	6731
380	chr11	22629143	22631377	22629929	N	NA	NA	Peli1,Commd1,Zrsr1,Ahsa2,Eml6,Fbxw11,D630037F22Rik,Wdpcp,Fam196b,Dock2,Dnahc2,Zzef1,Ehbp1,Fam161a,Fancl,Stx8,Zfp12,Zfp316,Tfrc,Trip4,BC017158	Th1,ESC	Hi-C,ChIA-PET	24067610,24213634	B3gnt2	228959
[truncated: 313 more rows]
