# Supplementary material for: Nascent RNA sequencing analysis provides insights into enhancer-mediated gene regulation
Source: BMC Genomics. 2018 Aug 23;19:633. doi: 10.1186/s12864-018-5016-z (PMC6107967; doi:10.1186/s12864-018-5016-z)
Supplement: Supplementary file 11 — Table S5. Rank of upregulated enhancers upon Hdac3 deletion by NRSA. (XLSX 123 kb) [file 12864_2018_5016_MOESM11_ESM.xlsx]

## Sheet: Table-S5 Enhancer_up rank
Rank	Enhancer_ID	chr	start	end	center	FANTOM5	associated_gene-FANTOM5	associated_gene-50kb	associated_gene-4DGenome	Cell/Tissue	Detection_method	PMID	closest_gene	distance	Fscore	Bscore	Score
1	321	chr10	95658199	95662644	95659934	N	NA	NA	Vmn2r83,Nr2c1,Fgd6,1700017N19Rik,Ccdc149,Sod3,Fyn,Arid3a,Bend4,4932415G12Rik,Lims1,Tspan15,Eea1,Trpm3,Sobp,Slc26a10,Dtx3,Arhgef25,Gm10754,Rab27b	Th1	Hi-C	24067610	Nudt4	94032	0.409804	1	0.704902
2	1616	chr4	57781505	57818111	57783077	N	NA	Akap2	Mdn1,Palm2,Fggy,1810013L24Rik,Sept6,Apoc1,Nfkb2,Lyn,Ikbkap,BC026590,1110054O05Rik,Anxa2,Ccnjl,LOC622167,Akap2,Txndc8,Dnajc25,Fam26e,Bet3l,Zfp618,Dmrtb1,Fam43b,Musk,Ncoa1,Cdk5rap2,Acer2,Bckdha,Atp5sl,B3gnt8,Ddx58,E130308A19Rik,Camta1,Lemd1,Txn1,Dync1i2,Zcchc7,1700009N14Rik,4930552N02Rik,Fam71d,2210408I21Rik,Cap1,Pappa,Gtl3,Cpa6,Nr4a3,Svep1,Spata6,Lpar1,Wwox,Zbtb40,Prdm2,Kdm4a,Ulk4	Th1,ESC	Hi-C,ChIA-PET	24067610,24213634	Akap2	27137	0.540471	0.816403	0.678437
3	1677	chr5	142925754	142934660	142926548,142929264,142931956	Y,Y,N	NA;NA;NA	Fbxl18,Actb,Fscn1	Fbrsl1,Sppl3,Zfp113,Mafk,Tmem184a,Nf2,Cyth3,Slc9a9,Stap1,Spata1,Tnrc18,Tex14,Srpk1,Fscn1,Clrn2,Qdpr,Actb,Pfdn2,Klhdc9,Gss,Acss2,Foxk1,Fbxl18,Spice1,Kcnk3,Fam193a,Sfxn3,Pdzd7,Ccdc164,Heatr2,1700084E18Rik,Lrrc8a,Galnt9,Dtx2,Galnt10,Magi2,Uso1,Elfn1,Gpr179,Rnf216,Pan3,Ccdc64,Rac1,Daglb,Dync1li2,Plekhj1,Sf3a2,Pdk1,Cox11,Stxbp4,Chchd2,Rabgef1,Gm2a,Olfr311	Th1,NSC,ESC,NPC	Hi-C,ChIA-PET	24067610,24213634	Actb	19030	0.254625	0.930171	0.592398
4	2189	chr9	42270341	42281048	42271984,42279881	N,Y	NA;NA	Sc5d	Paox,Sorl1,Pik3c2a,Snx19,Ube2j2,Sc5d,Grik4,Senp8,Myo9a,Tyk2,9030425E11Rik,4930546K05Rik,Stac,Tecta,Tpm1,Slc6a20a,Tbcel,Tcf12,St3gal4,Pou2f3,Tmem136,Kirrel3,Scn3b,Dscaml1,Arhgef12,Ccdc33,Bbs9,Ubash3b,Zfyve16,Stt3a	Th1	Hi-C	24067610	Sc5d	6041	0.191286	0.965752	0.578519
5	2148	chr9	122020185	122024644	122020528,122023069	N,Y	NA;NA	C85492	Lyzl4,4930596M17Rik,1700048O20Rik,Atxn7l1,Gm9524,Cdcp1,Ubp1,Vipr1,Snrk,Ulk4,Olfm2,Aagab,Ccbp2,Zfp846	Th1	Hi-C	24067610	C85492	24159	0.151658	0.989053	0.570355
6	1787	chr6	136463059	136475355	136468643,136464068,136470945,136466334	Y,Y,Y,N	NA;NA;NA;NA	Atf7ip	Gsg1,Gabarapl2,C030030A07Rik,BC049715,Ccdc91,Hdac11,4933434E20Rik,Top2b,Hexim1,Snrnp35,Lmbr1,Plbd1,Hist4h4,H2afj,Ptms,Mlf2,Clec1b,Clec9a,Atf7ip,Abcc9,Cdh23,4632428N05Rik,Htt,Specc1l,Net1,Ocln,Sec16a,Stt3b,Calu,Ptma,Lin9,Mixl1,1700034O15Rik,Kel,Dgkd,E330021D16Rik,Lrmp,Ipo8,Slc39a12	Th1,ESC,Ter119,NSC	Hi-C,ChIA-PET,Capture-C	24067610,24213634,24413732	Atf7ip	43496	0.158967	0.978716	0.568842
7	613	chr13	37505714	37507580	37506311	N	NA	NA	Rreb1,Bicd2,Gadd45g,Dach1,Cmah,2210408F21Rik,Gm5122,Fstl4,BC016423,Fars2,F13a1,Atxn1,Tcf12	Th1	Hi-C	24067610	Ly86	160369	0	1	0.5
8	800	chr15	25484778	25490691	25485569	N	NA	NA	4930503E24Rik,Myo10,Dnahc5,Slc17a8,Ttc23l,Gm5468,Zfp622	Th1	Hi-C	24067610	Basp1	71014	0	1	0.5
9	1386	chr2	85094986	85099679	85096284,85099196	N,N	NA;NA	Tnks1bp1	4930443O20Rik,Cwc22,Sqrdl,1110034G24Rik,Neurod1,Zdhhc5,Clp1,Prg3,0610012H03Rik,Fmn1,D2Ertd750e	Th1	Hi-C	24067610	Tnks1bp1	44526	0	1	0.5
10	1613	chr4	55604410	55605573	55605093	N	NA	NA	Lingo2,Rere,Lrrc69	Th1	Hi-C	24067610	Klf4	71935	0	1	0.5
11	2120	chr8	86617047	86618782	86618045	N	NA	Lonp2	Mier3,N4bp1,1700008O03Rik,Odz4,Itfg1,Lonp2,Man2b1,Wdr83,BC056474	Th1	Hi-C	24067610	Lonp2	5261	0	1	0.5
12	588	chr13	112099784	112101950	112100855	N	NA	NA	Ddx4,Dhx29,Cdkal1,Ssbp2,Ap3b1,9530008L14Rik,Gzma,4833420G17Rik,A930007I19Rik,C030046E11Rik,Map3k1,Dtnbp1	Th1,NSC,NPC,ESC	Hi-C,ChIA-PET	24067610,24213634,21685913	Map3k1	290801	0	0.995743	0.497871
13	61	chr1	155063141	155065902	155064332	N	NA	Ier5	NA	NA	NA	NA	Ier5	33734	0	0.99331	0.496655
14	1375	chr2	72907817	72909493	72908439	N	NA	NA	Slc25a12,Myst4,1700011J10Rik,Mtx2,Mcph1	Th1	Hi-C	24067610	1700011J10Rik	69939	0	0.991485	0.495743
15	1843	chr6	67101935	67103583	67102603	N	NA	NA	Fstl5,Alox5ap	Th1	Hi-C	24067610	Gadd45a	64528	0	0.990066	0.495033
16	1990	chr7	80129541	80130590	80130440	Y	NA	Idh2	Ggps1,Arid4b,Galc,Iffo2,Tmc5,Lrp6,Hist2h2bb,Dtl,Ints7,Eif5b,Txndc9,Eapp,Ranbp17,Suv420h1,Epb4.1l4a,Gm527,2210018M11Rik,Slc25a1,Ppia,Plk2,Dnajc10,Scd2,Slc4a7,Rnf2,Tube1,1700025K23Rik,Cltc,Myl6,Myl6b,Trim24,Bcas3,1110020G09Rik,Adal,Lcmt2,Tial1,Top2a,Nrtn,Agbl5	ESC	ChIA-PET	24213634	Idh2	14191	0	0.989053	0.494526
17	1764	chr6	100143074	100144984	100143920	N	NA	NA	Supt3h,Magi1,Atp8a1,Rybp,Cacna1c,Cecr2,Jhdm1d,Zfhx4,Vmn2r26	Th1	Hi-C	24067610	Rybp	142374	0	0.984999	0.492499
18	176	chr1	75343765	75346369	75344665	N	NA	Dnpep,Des	1110058L19Rik,Med30,Des,Speg,Gm15179,Stk11ip,Ncoa2,Stk36,Chpf,Accn4,Add1,Hist1h2ak,Hist1h2bn,Mrpl1,Smurf1,Dnpep,Acbd7,Esyt1,Tex14,Baz2a,Cops8,Mrps18b,Ppp1r10,Erlec1,Asb3,Cacna1a,Dlg5	Th1,ESC	Hi-C,ChIA-PET	24067610,24213634	Des	13975	0.983175	3.209e-23	0.491587
19	772	chr14	67188229	67189100	67188530	Y	NA	NA	Prkca,Cdhr1,2610528A11Rik,Ptger2,Flnb,Lrch1,Mipol1,Gm10782,Gdf10,Xpo4,Adra1a,Ebf2,4930438E09Rik,Olfr171,Ppp2r2a,Xpo7,Dok2,Ercc6,Sox7,Acox2,Arntl2,Gm6878,Dock5,6820431F20Rik,Cited2	Th1,NSC,ESC	Hi-C,ChIA-PET	24067610,24213634	Ppp2r2a	115758	0	0.982364	0.491182
20	1842	chr6	5508829	5510265	5509665	N	NA	Pdk4	Ehmt1,Ppp1r9a,Kcnd2,Slc25a13,Dpp6,Slit3,Rorb,Olfr1454,Gxylt2,2610203C20Rik,Dync1i1,Sall1	Th1	Hi-C	24067610	Pdk4	12551	0	0.975272	0.487636
21	949	chr16	91451413	91453571	91452270	N	NA	Il10rb,Ifnar1	NA	NA	NA	NA	Ifnar1	31644	0	0.946732	0.473366
22	1000	chr17	47841716	47843551	47842796	N	NA	Mdfi	NA	NA	NA	NA	Mdfi	7025	0	0.932996	0.466498
23	796	chr15	102011684	102018981	102017463,102012551	N,N	NA;NA	Krt8,Krt18	Npas2,Tmprss12,Amhr2,Krt4,Krt76,Zfp251,Shb,Pppde2	Th1	Hi-C	24067610	Krt8	7342	0	0.931785	0.465893
24	1795	chr6	142731942	142734515	142733045	N	NA	Abcc9,Cmas	Abcc9,5730419I09Rik,Slco1a5,Btbd11,Aldh1l1,Pde3a,Ik,Tmco6,Ndufa2,Exoc6,Cmas,Etnk1,Plekha5	Th1	Hi-C	24067610	Cmas	22171	0.713381	0.218291	0.465836
25	1629	chr4	86688579	86692014	86689901	N	NA	Plin2	Slc31a1,Nfyc,Mllt3,Jak1,Sdcbp,Car8,4930473A06Rik,Ralgps1,Abca1,Fam5b,Fam154a,Nom1,Adamtsl1,Haus6,Slc24a2,Plin2,Ppt1,Dennd4c,Ifna4,Ifna5,D4Ertd22e	Th1	Hi-C	24067610	Plin2	18520	0	0.930575	0.465287
26	2058	chr8	24395532	24398624	24396367	Y	NA	1810011O10Rik	Rassf6,Kcnd2,Enpp6,Gpm6a,Pcm1,Tll1,Psd3,Tpte,Prkdc,Adam5	Th1	Hi-C	24067610	1810011O10Rik	40322	0	0.872769	0.436385
27	1101	chr18	5818381	5821063	5819866	Y	NA	NA	1500015A07Rik,Grpel2,Epc1,4921531P14Rik,Csnk1g3,Ugt1a10,Dnajb3,Ints8,Gm10125,Ctdp1,Slc29a2,Lrp1b,L1td1,Gapdh,Hdac2,Tmem39b,6720401G13Rik,Hsp90ab1,Agbl5,Brd2,Smad2,Tnrc6c,Ubb,Rps3,Sec16a,Frk,2700054A10Rik,D430020J02Rik,Ncapg2,E130102H24Rik,0610043K17Rik,Tm2d3,Gmeb2,Tdrd5,Baiap2,Abhd11,Tpst2,Sfpq,Srsf7,B4galt6,Amotl2,Wdr33,Mgrn1,Abhd4,Dad1,3010026O09Rik,Usp5,Cdca3,B130034C11Rik,Cct8,Wtap,Pou3f3,261…	Th1,NSC,ESC	Hi-C,ChIA-PET	24067610,24213634	Zeb1	226521	0	0.866392	0.433196
28	1670	chr5	137075374	137077472	137076648	N	NA	Ap1s1,Serpine1,Trim56	NA	NA	NA	NA	Serpine1	3102	0	0.8646	0.4323
29	1793	chr6	142710384	142713602	142711556	N	NA	Abcc9,Cmas	Oxtr,Slco1a6,Slco1a5,Gys2,Ldhb,Abcc9,Cmas,5730419I09Rik,Slco1c1,St8sia1,Gm7457,Etnk1,Lrmp,Adamts7	Th1	Hi-C	24067610	Abcc9	8110	0.837737	4.02899e-05	0.418889
30	942	chr16	87660761	87662292	87661200	Y	NA	Bach1	Trat1,ORF63,Grik1,Brwd1,2610034M16Rik,Itga9,Rnf217,B4galnt2,Ildr1,Pla1a,Tiam1,Tmod2	Th1	Hi-C	24067610	Bach1	36662	0	0.836655	0.418327
31	137	chr1	4570859	4572818	4571884	Y	NA	NA	2610035D17Rik,Col19a1,Cpa6,Hpgd,Pkhd1,Bai3,Adam23,Sox17,Lpin2	Th1	Hi-C	24067610	Sox17	74446	0	0.831135	0.415568
32	484	chr12	16864854	16866286	16865998	N	NA	Rock2	E2f6,Rock2,Cog5,Lpin1,Dock4,Ncoa1,Greb1,Scfd1,Atad2b	Th1	Hi-C	24067610	Rock2	28692	0	0.774453	0.387226
33	1951	chr7	37132300	37140700	37140412	Y	NA	NA	Gas2,Bnc1,Arfrp1,Rtel1,Zfp536,Cyp2b9,Zfp936	Th1	Hi-C	24067610	Tshz3	434182	0.226152	0.548197	0.387174
34	2145	chr9	120772545	120779603	120778076	N	NA	NA	Hmgn5,5730416F02Rik,Mtus2,Bfsp2,5830418P13Rik	Th1	Hi-C	24067610	Ctnnb1	153797	0	0.762748	0.381374
35	245	chr10	3701567	3703335	3702037	N	NA	Plekhg1	Lama2,Ppp1r14c,Lamb1	Th1	Hi-C	24067610	Plekhg1	37042	0.760003	4.12401e-49	0.380001
36	309	chr10	87044943	87046142	87045515	N	NA	Stab2	Bicc1,Kcnc2,Anks1b,Stab2	Th1	Hi-C	24067610	Stab2	37001	0.601463	0.143016	0.372239
37	486	chr12	16875072	16876641	16875683	N	NA	Rock2	2410004P03Rik,Kidins220,Xpnpep1,Rock2,Cnnm1,Svep1,4930546K05Rik,Tex2,Pisd-ps1,Sfi1,Atp6v1c2,Nrxn3,Zfp191,Wdr35,Xkr5,Chd9,Ulk4	Th1	Hi-C	24067610	Rock2	18337	0	0.725431	0.362716
38	1682	chr5	146064137	146070013	146068675	Y	NA	Cyp3a59	Cyp3a57	Th1	Hi-C	24067610	Cyp3a59	9245	0	0.695163	0.347581
39	2006	chr7	99359194	99360922	99360365	Y	NA	Serpinh1,Gdpd5	Arnt2,Rnf13,Snap23,Wasf2,Klf4,Zfp295,Zmym2,Serpinh1,Hist1h1c,Ppp2ca,Med22,Rpl7a,Ubl4,Hmga1,G630016D24Rik,Zfp219	NSC,ESC	ChIA-PET	24213634	Serpinh1	5955	0.68662	1.94805e-23	0.34331
40	154	chr1	60861972	60864784	60863136	Y	NA	NA	Ankrd13b,Git1,Setdb2,Cab39l,Ctla4,Tns1,Raph1,Pard3b,1700016L21Rik,Cd28,Abi2	Th1	Hi-C	24067610	Icos	113130	0.226495	0.452725	0.33961
41	1792	chr6	142537444	142539709	142538711	Y	NA	Kcnj8	Kcnj8,Abcc9	Th1	Hi-C	24067610	Kcnj8	31647	0.628017	7.38124e-12	0.314008
42	1687	chr5	147758070	147759187	147758624	N	NA	Flt1	Tmem132b,Flt1,Mtus2,Ubl3	Th1	Hi-C	24067610	Flt1	32082	0.625414	6.34582e-26	0.312707
43	806	chr15	3243905	3246486	3245302	N	NA	Sepp1	NA	NA	NA	NA	Sepp1	24281	0	0.596039	0.298019
44	1435	chr3	129338187	129339545	129338669	N	NA	NA	Enpep,Rad50,Itgb1bp1,Cpsf3,Elovl6,Egf	Th1	Hi-C	24067610	Elovl6	192841	0.415361	0.180674	0.298017
45	1724	chr5	64701249	64702684	64701922	Y	NA	NA	Tex14,Igfbp3,Klf6,Hist1h3a,Hist1h4a,Hist1h1a,Tmem206,Klf3	NSC	ChIA-PET	24213634	Klf3	100839	0.134907	0.448761	0.291834
46	1922	chr7	141046540	141049075	141047927	Y	NA	Ifitm3	Atp8b2,Fus,Uhrf1bp1l,Slc38a4,Ifitm2,Ifitm5,Spop,Ahnak,Zfp941,1190003J15Rik,Chsy1,Clk2,Scamp3,BC024386,Cox8b,Chmp1a,4732415M23Rik,Ptdss2,Trim63,Dcaf15,Fam33a,Pfn1,Eno3,Apcdd1,Ect2,1700125G22Rik,Abi2,Ccdc50,Tmsb10,Mir290,D7Ertd143e,2010107H07Rik,Tmf1,Tex14,a,Tnfaip8,Parm1,Ifitm3,Gldc,Baz1b,Gtf3a,Zbtb8a,Mesdc1,B4galnt4	Th1,Ter119,ESC	Hi-C,Capture-C,ChIA-PET	24067610,24413732,24213634	Ifitm3	35796	0.20488	0.378525	0.291702
47	1311	chr2	25162013	25165018	25163582	Y	NA	Nrarp,A830007P12Rik,Cobra1	Sulf2,Trdmt1,Ehmt1,Pnpla7,D730039F16Rik,Ambra1,Snhg7,Snora43,Wdr5,Traf1,Naa16,Fam166a,Slc34a3,Tubb4b,Tmem219,2810433D01Rik,1500031L02Rik,Pigx,Nrarp,Nkain1,Slc9a3r1	Th1,ESC	Hi-C,ChIA-PET	24067610,24213634	Nrarp	15740	0.581335	4.35479e-15	0.290667
48	442	chr11	82006210	82007480	82006964	Y	NA	Ccl2,Ccl7	Nme2,Mbtd1,4930405D11Rik,Arhgap44,Accn1,Grb10,Sost,4930417O22Rik,Rad51l3,Fndc8,Nle1	Th1	Hi-C	24067610	Ccl2	28097	0.579358	8.27607e-42	0.289679
49	142	chr1	51497943	51509392	51509305	N	NA	Obfc2a	Pkhd1,9330175M20Rik,Obfc2a,Klf7,Mycbp2,Psmd1,Lrrfip1,Lypd6b,Arfgef1,Ncoa2,Zp3r,Hecw2,Ankrd44,Idh1,Il18r1,Tmeff2,Als2,Sdpr,Tagln2,Parg,Sf3b1,Mgat4a,A630095N17Rik,Tuba4a,Stk16	Th1	Hi-C	24067610	Obfc2a	19544	0.135078	0.442024	0.288551
50	1830	chr6	4488292	4489697	4489102	N	NA	Col1a2	Mnat1,Six4,Casd1,Cntnap2,Ppp1r3a,Wnt2,Tas2r118,Ppp1r9a	Th1	Hi-C	24067610	Col1a2	16000	0.573308	3.42939e-64	0.286654
51	1257	chr2	165935757	165937720	165936265	N	NA	NA	Pou5f1,Ctsg,Ccdc78,Haghl,Fam173a,Metrn,Crim1,Fam129b	ESC,Th1	4C,Hi-C	23747203,24067610	Zmynd8	51006	0	0.563329	0.281665
52	852	chr15	77881966	77886411	77883516	N	NA	Myh9,Txn2	Rpap3,Lonp2,Plec,Myh9,Tmprss6,Nr6a1,Prcc,Otud7b,Slc9a9,Elovl7,Gm10872,Spatc1,Atf1,Commd3,Tmem104,Krt73,Foxred2,Cacng2,Hpse2,Immp2l,Ext1,Fam78a,Apol8,Ash1l,Parp10,Txn2,Tnrc6b,Nkx3-1,Pvalb	Th1	Hi-C	24067610	Myh9	39851	0	0.532844	0.266422
53	1182	chr19	44266409	44268261	44267143	Y	NA	Scd2	Neurl1a,Scd2,Src,Bms1,Rel,1110038D17Rik,Snrpd3,Hist1h1a,Hist1h3a,Smndc1,Tmem221,Cep57,Fam76b,Ctif,Smg1,4930583K01Rik,Acsl5,Mbtps1,Usp45,Pkm2,Cd164,Trrap,Fbxo5,Thrap3,Cd81,R74862,Acer3,Ipo8,Zfyve1,Atp2b1,Gtf2f1,Slc37a4,Dusp6,Cldn14,Rps6,Pum1,Arid4a,3110056K07Rik,9430038I01Rik,Dcp2,Rg9mtd2,Mttp,Clic4,Zdhhc13,Dcbld2,Dctn1,Rdm1,Cast,Lrrc16a,Zfp318,Dpy19l3,Mlc1,Timm9,2700049A03Rik,Slc25a39,Zfyve16,Tub…	Th1,ESC,NSC,NPC	Hi-C,ChIA-PET	24067610,24213634	Scd2	25415	0.529263	1.01898e-09	0.264631
54	1914	chr7	132346287	132348445	132347596	N	NA	Gm10584,Chst15	Tacc2,Lhpp,2610020H08Rik,Dmbt1,Cpxm2,Gm10584,Chst15,Mettl10,Fam53b,Abhd2,Vmn2r87	Th1	Hi-C	24067610	Chst15	29132	0.528413	7.42766e-40	0.264207
55	1868	chr6	87875547	87877163	87876443	Y	NA	Isy1,Cnbp,Copg,8430410A17Rik	Cnbp,Ccdc48,Anxa4,Zc3h12c,1110001J03Rik,Antxr1,Wdr91,Habp4,Cdc14b,Mchr1,8430410A17Rik,Copg,Lrig1,Gng4,Smyd5,Arhgap25,Prokr1,Chchd6,Atp10d,Rsf1,1810020D17Rik,Snhg10,Glrx5,Lcmt2,Adal,Isy1,Zfand5,Baz2a,Fgf4,Tti2,Rars2,Orc3	Th1,ESC	Hi-C,ChIA-PET	24067610,24213634	Copg	10777	0	0.510181	0.255091
56	1781	chr6	127265343	127267258	127266274	N	NA	NA	Xpnpep3,Parp11,Prmt8,Dusp16,4933427D06Rik,Erc1,Kcna6,9330179D12Rik,Kpnb1,Fgf6,Nrip2,Lrp6,Dus2l,Mgll,Nup210,Sh3bp4,Ccnd2,Med13,Dysf	Th1,NSC	Hi-C,ChIA-PET	24067610,24213634	Ccnd2	114295	0.497672	2.4175e-35	0.248836
57	1040	chr17	84139955	84143196	84141413	N	NA	Zfp36l2	Arl4d,Ube2w,Sp2,Lclat1,Arhgef33,Thada,Rgmb,Lbh,Kifc1,Cd2ap,Traf1,Smyd3,Ptprs,Sesn1,D17Wsu104e,Dpp9,Stk4,Eif2c2,Hnrnpm,March2,Pard3,Banp,Fam53b,Hephl1	Th1,ESC	Hi-C,ChIA-PET	24067610,24213634	Zfp36l2	44751	0.162165	0.332699	0.247432
58	1379	chr2	75773359	75774359	75773714	N	NA	NA	Dcaf17,Prcc	Th1	Hi-C	24067610	Agps	57818	0	0.487563	0.243781
59	1489	chr3	65658363	65660058	65659204	Y	NA	NA	Lrriq4,Lrrc34,Lhfp,Cdc14a,Gmcl1,Gpr160,Cirbp,Ube2m,Chmp2a,Zc3h10,Rpl41,Tiparp,4931440P22Rik,Pwp2,Irak4,Pus7l,Ipmk,Nek6,Fundc2,Hist1h2ag,Hist1h4i,Hist1h2bj,Stk4,Hist1h4a,Hist4h4,H3f3b,Nop2,Zfp397,Tbk1,Bag6,Pgp,Ei24,Mcart1,Klf4,Rhbdd1,5730422E09Rik,Uspl1,Srsf6,Rbm14,Dscr3,Nfasc,Snhg3,Larp4,2310068J16Rik	Th1,ESC,NPC	Hi-C,ChIA-PET	24067610,24213634	4931440P22Rik	128949	0.160815	0.321605	0.24121
60	1867	chr6	87423223	87425331	87424442	N	NA	Bmp10	NA	NA	NA	NA	Bmp10	3671	0.482122	9.07585e-30	0.241061
61	1398	chr3	10142019	10147711	10143347,10145898	N,N	NA;NA	NA	Ralyl,Syt11,Sema3e,Fam174b,Ccnd3,Lhfp,Ppm1l,Rnf115,Fabp9,Med12l,Slc6a17,Fabp5,Egfem1,Ptpn18,Chmp4c,Atp8a1,Prss34,Fabp12,Pld1,Zbtb10,Postn	Th1	Hi-C	24067610	Fabp4	60865	0.456646	0.00753798	0.232092
62	1312	chr2	25166708	25169715	25168157	N	NA	Nrarp,A830007P12Rik,Cobra1	Snhg7,Snora43,Wdr5,Traf1,Naa16,Fam166a,Slc34a3,Tubb4b,Tmem219,Pnpla7,2810433D01Rik,1500031L02Rik,Pigx,Nrarp,Nkain1	Th1,NPC	Hi-C,ChIA-PET	24067610,24213634	Nrarp	11043	0.456169	6.81319e-16	0.228084
63	1857	chr6	72511651	72513590	72512746	Y	NA	Capg	Larp1,Cog3,Chmp1a,Dpep1,Immt,Atoh8,Sftpb,Fbxw10,Ggcx,Dnahc6,Tmsb10,Mll5,Mipol1,Iqsec1,Snhg5,Cul1,Smyd1,Fchsd2,Narfl,1300001I01Rik,Gm5475,Slc11a2,Mat2a,4930414L22Rik,D17Wsu92e,Stk38l,BC005537,Bysl,Med20,Malat1,Ythdf3,Ston1,Zfp939,Taok1	Th1,NSC,ESC,NPC	Hi-C,ChIA-PET	24067610,24213634	Capg	30849	0.447189	1.14898e-08	0.223594
64	2034	chr8	123704461	123706557	123705613	N	NA	NA	1700018B08Rik,Rhou,Pgbd5	Th1	Hi-C	24067610	Rhou	50532	0	0.441326	0.220663
65	1714	chr5	52475709	52478146	52476530	N	NA	NA	Sod3,Ccdc149,Cds1,Oas3,Anapc4,Igfbp7,Stim2,Mrps28,Evc2,Evc,Cckar,Tom1,Apbb2,Dpp6,5033403H07Rik	Th1,ESC	Hi-C,ChIA-PET	24067610,24213634	Sod3	111905	0.436688	7.65802e-05	0.218382
66	1496	chr3	83861723	83863857	83863191	Y	NA	Tlr2	S100a13,S100a1,Mnd1,Stmn2,Dclk2,Cyp7b1,Maml3,Obscn,Cdx1,Man1a2,A230001M10Rik,Npnt,Kirrel,Skil,D930015E06Rik,Lrba,Ints3,Sh3d19,Ache	Th1	Hi-C	24067610	Tlr2	20115	0	0.423058	0.211529
67	1873	chr6	88151473	88153273	88152579	N	NA	Gata2	Trim24,Hipk2,Antxr1,Eefsec,Foxp1,Spin1,9430083A17Rik,Ak3,1700018L02Rik	Th1,ESC	Hi-C,ChIA-PET	24067610,24213634	Gata2	45391	0.418321	1.25065e-15	0.209161
68	1738	chr5	76013270	76017287	76014087	N	NA	Kdr	St6galnac3,Sec31a,Shroom3,Kdr,Clock,Noa1,Ociad2,1700016H13Rik,Exoc1,Lphn3	Th1	Hi-C	24067610	Kdr	34842	0.412839	1.04301e-05	0.206424
69	1183	chr19	44282023	44285598	44284278	Y	NA	Scd2	1110021L09Rik,Zufsp,Scd2,Emx2os,Elavl3,Dock8,Hdac6,Cpt1a,Adrbk1,Scd3,Kcnq1,Tyk2,0610009L18Rik,Fscn2,Fam178a,4930414N06Rik,Sema4g,Atl3,Lass6,Cox4nb,Cox4i1,Zc3h3,Lrrc33,4430402I18Rik,Rbm20,Acyp2,Camk2g,Foxp1,Kcnk1,Ulk1,Ldlrad3,a,Gdap2,Wdr3,Tmem79,Smg5,Mitf,Deaf1,Tmem80,Dlgap3,Srgap2,Fam72a,Rora,Mrps18b,Ppp1r10,Agtrap,Hist1h1d,Zmiz1,Txndc5,Sf3b1,Nme7,Cbx4,Ctsd,Ptbp1,E130317F20Rik,Blnk,Hist1h4c,Tmem1…	Th1,ESC,NPC,NSC	Hi-C,ChIA-PET	24067610,24213634	Scd2	8078	0.411518	1.06045e-06	0.205759
70	2115	chr8	83772117	83774048	83773362	N	NA	Cd97	Rbks,Rwdd4a,Inpp4b,Tecr,Pkn1,Ptger1,Spag5,Lamb2,Usp19,Akap8l,Tcf7l1,Glb1,2310037I24Rik,Tceanc,Nrf1,Smad2,Cd97	Th1,ESC	Hi-C,ChIA-PET	24067610,24213634	Cd97	30806	0.410903	1.01331e-15	0.205452
71	1820	chr6	31641869	31643452	31642653	Y	NA	NA	Mkln1,Podxl,Plxna4,Tpk1,St7,Exoc4,Zfp641,Exoc6b,Dgki,Zc3h13,BC031781	Th1,ESC	Hi-C,ChIA-PET	24067610,24213634	Podxl	77932	0.404175	1.43811e-43	0.202088
72	650	chr13	51842174	51843376	51842963,51842989	Y,Y	NA;NA	Sema4d,Gadd45g	NA	NA	NA	NA	Gadd45g	3299	0	0.395095	0.197548
73	1669	chr5	134571252	134573194	134572370	N	NA	Clip2,Rfc2,Lat2	Oas1f,Oas1h,Pcbp2,Lmbr1,Wbscr16,Gtf2ird2,Rfc2,Clip2,Syna	Th1,ESC	Hi-C,ChIA-PET	24067610,24213634	Rfc2	9496	0.390367	8.65894e-06	0.195188
74	2154	chr9	122310338	122311412	122310913	N	NA	Ano10,Abhd5	Nudt16,Slc24a1,Zfp167,Mmp24,4930564D02Rik,Snrk,Ano10,Tgm4,Hephl1,Dpp8,Pvrl1,Tcf12,Cnr2,Fuca1,Ptplad1,Myo1e,4930528F23Rik,Opcml	Th1,NSC	Hi-C,ChIA-PET	24067610,24213634	Ano10	15964	0	0.382147	0.191073
75	528	chr12	69422634	69423620	69423033	Y	NA	NA	Hnrnpul1,Klhdc1,Sos2,Rasgrp1,Crip1,4930427A07Rik,Rab2b,Tox4,Gimap9,Dtnb,Snx13,Arf6,5830428M24Rik,Mettl21d,Dock4,Actr10,Dlgap4,Gm14169,Greb1,Anxa4	Th1	Hi-C	24067610	Arf6	50484	0	0.370993	0.185497
76	638	chr13	44058892	44063483	44059703,44062092	N,N	NA;NA	NA	Jarid2,Txndc15,Tekt5,A330076C08Rik,Cd83,1700029N11Rik,Slc15a2,Fam92a,Pigl,Gmds,Atxn1,Fam120a,5830411N06Rik,Trib2,Nr3c1,Klhl7,Bbs4,Cap2,Gtf2h2,Txndc12,Abcf2,Chpf2,Hddc3,Unc45a,2010321M09Rik	Th1	Hi-C	24067610	Cd83	273785	0	0.368305	0.184153
77	922	chr16	38724109	38726050	38724792	N	NA	Arhgap31,B4galt4	Rimbp3,Ube2l3,Arhgap31,Upk1b,Rbfox1,Aco1,Rfc4,Spice1,Popdc2,Cd80	Th1	Hi-C	24067610	Arhgap31	11074	0.36579	0.000261173	0.183026
78	2026	chr8	120357374	120368017	120364307	N	NA	NA	Phf21a,Myo16,1190005I06Rik,Hsdl1,Mbtps1,Mpp1,Mmd2,Tnfaip8l3,Srgap2,Rbm15,D230025D16Rik,Zfp90,Gse1,6430548M08Rik,Irf8,Pgbd5,Gfod1,Gins2,Urb2	Th1	Hi-C	24067610	Gse1	120849	0.0961096	0.255931	0.176021
79	1348	chr2	38497068	38499374	38498781	N	NA	Nek6	Nebl,Pip4k2a,4930426L09Rik,Garnl3,Dennd1a,Ralgapa2,Nr6a1,Mir181b-2,Mir181a-2,Kynu,Ddx39,Taf3,Cacnb2,Nup35,Pthlh,Mastl,Rnf41,Itga4,Auts2,Actr3b,Strbp,Nek6,Ak8	Th1	Hi-C	24067610	Nek6	12323	0	0.33518	0.16759
80	81	chr1	173793179	173801734	173800982	N	NA	Ifi204	Pigm,Cep170,Grem2,Fam5c,Fmn2,Ptprn2,Gm5441,B230323A14Rik	Th1	Hi-C	24067610	Ifi204	26260	0.331472	4.71277e-143	0.165736
81	272	chr10	60268632	60270398	60269569	Y	NA	Chst3,Psap	Chst3,Utrn,Cpsf6,Psap,Cdh23,Slc29a3,Nisch,Lims1,Ascc1,Neurog1	Th1	Hi-C	24067610	Psap	7230	0	0.327336	0.163668
82	1614	chr4	55650129	55653233	55651420	N	NA	NA	Slc44a1,Snhg1,Slc3a2,Parp16,Uggt1,Mir9-1,Mir3093,Eif3d,Klf4,Fblim1,Mrpl50,Zfp189	Th1,NSC,ESC	Hi-C,ChIA-PET	24067610,24213634	Klf4	117654	0.122686	0.20294	0.162813
83	824	chr15	59679511	59681906	59680584	N	NA	Trib1	D15Ertd621e,Nsmce2,C330011F03,Cd6,Dab2,Fat4,Vps13b,Slc38a1	Th1	Hi-C	24067610	Trib1	30857	0.322649	0.000324827	0.161487
84	847	chr15	76973940	76974574	76974138	N	NA	Zfp647,1110038F14Rik	Azin1,Hsf1,Rbfox2,Cd48,Zfp212,Ier2,Eps15l1,Nfatc4,Trim28,Ggps1,Arid4b,Irs2,9530052E02Rik,Rrbp1,Scn1b,Hpn,Pisd,1810063B07Rik,Dnajb9,Calr,Nucks1,Orai3,Ap1s2,1110003E01Rik,Diablo,Zfp647,Hdhd2,B2m,Patl2,Uba6	Th1,ESC	Hi-C,ChIA-PET	24067610,24213634	1110038F14Rik	25396	0.321674	1.03098e-18	0.160837
85	405	chr11	53762496	53765204	53763555	Y	NA	Irf1	Gm12216,Srf,Pm20d1,Gdi2,Cdk17,Ppp1ca,Tbc1d10c	ESC	ChIA-PET	24213634	Irf1	4810	0.129039	0.187518	0.158279
86	308	chr10	87011199	87013632	87012321	N	NA	Stab2	Nt5dc3	Th1	Hi-C	24067610	Stab2	3257	0.310314	0.000517534	0.155416
87	22	chr1	133448170	133449352	133448552	N	NA	Sox13	Ltbp1,Tmeff2,Stau2,Nfasc,Etnk2,Sox13,Chit1,Kdm5b,Itsn1,Tbx3,Elk4,Tmem9,Igfn1,Zc3h11a,Pkp1,Lrrc7,I730028E13Rik,Six3,Plekha6,Gm19461,Nos1ap,Reep2,Kdm3b,Myo3b,Deptor,Gm9920,9630033F20Rik,4921513D23Rik,Mir484	Th1,ESC	Hi-C,ChIA-PET	24067610,24213634	Sox13	23958	0.309777	5.96386e-11	0.154888
88	2150	chr9	122050525	122053152	122051563	N	NA	NA	Ulk4,Higd1a,Col13a1,Btbd9,Smu1,Scn11a,C85492,Tpcn2,Fam198a	Th1	Hi-C	24067610	C85492	54499	0	0.298355	0.149177
89	1405	chr3	104522313	104524415	104523606	N	NA	Lrig2	Magi3,4930458L03Rik,Txlna,Iqcc,Ccdc28b,Lrig2,Nme7,Atp1a1,Naip2,Fbxl5,Cc2d2a,Ppm1l	Th1	Hi-C	24067610	Lrig2	10457	0	0.293448	0.146724
90	114	chr1	191469390	191471525	191470350	Y	NA	NA	Nmnat2,Tor1aip1,Tmem206,Ppp2r5a	Th1	Hi-C	24067610	Ppp2r5a	72349	0	0.292941	0.14647
91	1391	chr2	92750597	92770763	92752305	N	NA	NA	Phf21a,Ambra1,Ext2,Camk1d,Myo3b,Kcng2,Alx4,Ndufa8,Morn5,B230120H23Rik,Ralgapa2,Tshz2,Celf2,Runx1,Ryr3,Gtdc1,Grip1,Gpr176,Cst8,Nkx2-2as,Ttn,Zswim3,Acot8,Tspan18,Eif4b,Sulf2,Itgb3	Th1	Hi-C	24067610	Prdm11	275381	0.290986	2.04287e-53	0.145493
92	1997	chr7	89558061	89559713	89558743	N	NA	NA	Dst,Prss23,Slc17a6,St5,Zfp536,Chrna7,Ccdc83,Fhit,Eef2k,Ccdc81,Gabra5,Tead1,Me3	Th1	Hi-C	24067610	Fzd4	153695	0	0.283539	0.141769
93	1572	chr4	136133311	136136550	136135001	N	NA	Id3,E2f2	Tsc22d1,Cyb5r4,Zfp207,Gm10190,Arhgef33,Hp1bp3,Prkcz,Nampt,Hexim2,Id3,Rbm15,Rnf165,Taf4a,4921531C22Rik	Th1,NSC,NPC,ESC	Hi-C,ChIA-PET	24067610,24213634	Id3	7272	0	0.283144	0.141572
94	1211	chr2	116974872	116977317	116975802	N	NA	NA	Abhd12,Zcchc3,6820408C15Rik,Pde11a,Rnf25,Bcs1l,Zfp142,Slc12a6,Pax6os1,Ccdc141,Frmd6,Kif16b,Hipk3,Spred1,Nup54,Ier5,Rpl32,BC055324,2810422O20Rik,H3f3b,Rprd2,Atp13a1,Nucks1,Lsg1,Hsp90b1,BC030307,Cox10,Ndufa4,Nrbf2,Ppp6r3,Psmd3,Meis2,Hao1,Olfr1045,3110021A11Rik,Erc1,Smyd5,Pitpnc1,Prr11,Fam33a,Ddx39b	Th1,ESC,NSC,NPC	Hi-C,ChIA-PET	24067610,24213634	Spred1	144133	0.179088	0.101469	0.140279
95	2242	chr9	96436783	96439085	96438042	N	NA	Rnf7	Zfp292,2610002I17Rik,1700048O20Rik,Fam198a,Dopey2,Tfdp2,Rasa2,Taok3,Auts2,Slc9a9,Atp1b3,Vipr2,Cish,Rbm6,Rnf7,Dag1	Th1	Hi-C	24067610	Rnf7	39510	0.147781	0.131913	0.139847
96	1318	chr2	27565029	27566496	27565573	N	NA	Wdr5	Vav2,Pla2g4e,Olfm1,Acvr1c,Tmem39b,Mob3b,Pola2,Slc22a20,Fbn1,Ctcfl,Col5a1,Eng,Fkbp6	Th1	Hi-C	24067610	Wdr5	49882	0	0.27942	0.13971
97	271	chr10	60259400	60261767	60260751	Y	NA	Chst3,Psap	Chst3,Hdac3,Rell2,Utrn,Cpsf6,Psap,Cdh23,Slc29a3,Nisch,Lims1,Ascc1	Th1,ESC	Hi-C,ChIA-PET	24067610,24213634	Psap	15861	0	0.270383	0.135192
98	75	chr1	170109761	170111154	170110442	N	NA	NA	Pbx1,Rgs7,Tmem108,Esrrg,Kifap3	Th1	Hi-C	24067610	Uap1	63792	0.269718	1.68202e-32	0.134859
99	1969	chr7	67848934	67849896	67849317	Y	NA	NA	Lass3,Pxdn,Xylt1,Igf1r,Fam169b,Prpf4,Cdc26,Ptplb,Rnu11,Pfdn2,Nit1,Svip,Ldb1,Rreb1,Adc,Hira,Mrpl40	Th1,ESC	Hi-C,ChIA-PET	24067610,24213634	Igf1r	102361	0.25479	5.31372e-48	0.127395
100	1378	chr2	75606597	75614002	75608104,75613303,75609723	Y,Y,Y	NA;NA;NA	Hnrnpa3	Stau1,Nfe2l2,Agps,Ttc30a1,Ttc30a2,Pde11a,Cdk11b,Mmp23,Cacnb4,Stk39,Mtrf1,Acsbg2,Apc,Gm10548,Glyctk,4930402F06Rik,Ggta1,Ttc21b,Creb3l1,Rbms1,Zfand2a,Hnrnpa3,Mir130a,Rap1b,Scai,Camk4,Asxl1,Ppard,Slc20a1,5031425F14Rik	Th1,ESC,NPC	Hi-C,ChIA-PET	24067610,24213634	Hnrnpa3	45257	0.248085	5.24533e-08	0.124042
101	578	chr13	107675452	107677542	107676644	N	NA	NA	1700006H21Rik,Zswim6,Ndufaf2,Fam172a,Col4a3bp,Slc17a8,Plekhh2,Osbp,Pik3r1,Pde4d,Chmp4c,Csrnp2,Myd88,Acaa1a	Th1,ESC	Hi-C,ChIA-PET	24067610,24213634	AI197445	205630	0.205272	0.0395953	0.122434
102	1229	chr2	129581390	129583187	129582224	N	NA	Sirpa	Accs,Ralgps1,Mal,Abhd14b,Abhd14a,Pcbp4,Syp,Cacna1f,Tanc1,Tspan18,Sirpa,Gm13483	Th1	Hi-C	24067610	Sirpa	9652	0.243307	1.08904e-09	0.121653
103	1109	chr18	62100597	62102447	62101236	N	NA	NA	Sh3tc2,5430411K18Rik,Inpp4b,Chrm3,Fhod3,Hars,Dnd1,Mbd2,Mir5127,Hmgxb3,Mctp2,Gm7457,St8sia1	Th1	Hi-C	24067610	Adrb2	77512	0	0.243181	0.121591
104	1913	chr7	12960635	12963417	12961958	N	NA	Rps5,2310014L17Rik,Zfp324,Zfp446,Slc27a5,Zbtb45	Sbf2	ESC	ChIA-PET	24213634	Zfp324	2447	0.23986	0.000356282	0.120108
105	178	chr1	86471466	86473391	86472545	N	NA	NA	Armc9,Plxnc1,Pde6d,1700019O17Rik,Arpc5,Idh3a,Acsbg1,2410017P09Rik,Cenpo,Hells,Bfsp2,5830418P13Rik,Kank1,Srsf11,Ptma,Gatsl2,Abi1,Smek1,D130020L05Rik,Atp5g1,Zbtb37,Gas5,Ppp6r3,Gtl3,1810031K17Rik,Fam134a,Ralgps1,Cntnap2,Anp32a,Rpl13a,Snord35a,Rps11,Snord34,Pou5f1,0610010O12Rik,Hmox1,Cmtm4,Ksr2,2310004N24Rik,Acox1,B4galnt4,Ncl,C130036L24Rik,Ttc32,Wdr41,Evl,Gm16596,Mex3c,Srsf2,Mfsd11,Zmiz1,Ercc6,Arhge…	Th1,ESC,Ter119	Hi-C,ChIA-PET,Capture-C	24067610,24213634,24413732	Ptma	53345	0.115173	0.123388	0.11928
106	457	chr11	95609956	95611348	95610540	N	NA	Ngfr	Usp43,Rpa1,Mycbpap,Fam117a,Slc35b1,Slc39a11,Ttyh2,Ube2d2,Mocs3,Dpm1,Slco1a5,Ube2b,Gm11190,Spop,Hoxb9,Mir196a-1,Abi3,Gngt2,Igf2bp1,Hdac1	Th1	Hi-C	24067610	Ngfr	22258	0.238533	6.65415e-18	0.119266
107	998	chr17	47045409	47047279	47045947	N	NA	Ubr2	1700061G19Rik,Polq,Ubr2,Usp49,1700071M16Rik,Pla2g7,Trerf1,Pgc,Tbc1d5	Th1	Hi-C	24067610	Ubr2	34877	0.231142	0.00682207	0.118982
108	1498	chr3	84314100	84315981	84315039	N	NA	NA	Tlr2,D930015E06Rik,Trim2,4930422G04Rik,Fhdc1,Arfip1,Tmem154,Kif1b,Pet112l,Mtap9,Fgg,Mnd1,Gm6525,Trappc9,Camk2d,Pogz,Ccna1,Rnf13,Mtap7,Cct5,Fam173b,Bccip,Uros	Th1,ESC	Hi-C,ChIA-PET	24067610,24213634	Trim2	93223	0.193974	0.0429534	0.118464
109	1445	chr3	149326001	149328270	149326937	Y	NA	NA	Lphn2,Dnajb4	Th1	Hi-C	24067610	Lphn2	371366	0	0.236252	0.118126
110	1027	chr17	83196490	83198296	83197466	N	NA	Pkdcc	Dmgdh,Tiam2,Cox7a2l,Perp,Gm19689,Daam2,Dazl,Crim1,Pkdcc,Klraq1,Plekhh2,1700106N22Rik,Mta3,Tbc1d5,Dlgap1,Ttc39d	Th1,NSC	Hi-C,ChIA-PET	24067610,24213634	Pkdcc	16987	0.231071	0.00484001	0.117956
111	930	chr16	49803406	49805776	49804270	N	NA	Cd47	Cd47,Morc1,Itsn1,Cryzl1,Lhx2,5730508B09Rik,Cmtm7,Strn3,AU021063,Acvr1b,Bbx,H2-T23,A930015D03Rik,Sidt1,Gcfc1	Th1	Hi-C	24067610	Cd47	49878	0.232236	0.00192852	0.117082
112	2134	chr9	102709005	102711130	102709938	N	NA	Amotl2	Plscr5,Slc9a9,Olfr346,Nhlh2,Gm5627,Glb1,Amotl2,Trf,Topbp1,Cpne4	Th1	Hi-C	24067610	Amotl2	6674	0	0.231065	0.115532
113	1505	chr3	94821074	94822179	94821521	N	NA	Cgn,Pogz	Tnik,Stx8,Wdr47,Ttll7,Pogz,Gm4349,Arnt,Pde4dip,Zfp687,Esyt2,Selenbp2,Nup210l,S100a10,Riiad1,Celf3,4930406D18Rik,Tnfaip8l2,Notch2,Snx27	Th1,ESC,NPC	Hi-C,ChIA-PET	24067610,24213634	Pogz	15388	0.229259	4.93808e-07	0.11463
114	1872	chr6	88074104	88076447	88075243	Y	NA	Rpn1	Bahcc1,Plxdc1,Cdhr3,Setd5,Rab43,Gm5577,H1fx,Ptprn2,Cntnap5c,Eefsec,Itpr2,Exoc4,Ccdc48,8430410A17Rik,Ppard,Lpar5,Rpn1,Frmd4b,Rad18,Uba3,Rab7,Gm1965,Flnc,Ttc26,Pcgf2,Psmb3,Atg10,Sar1a,Tex14,Jak1,Ints6,4931440J10Rik,F630043A04Rik,Mrp63,Gm5464,Dpysl2,Homer1,Tor1b,2310003H01Rik,Slc22a5,Smurf2,B330016D10Rik,Dennd4a,Tpra1,1700019G24Rik,Dync1i1,Sept9,Etfa,Alg1,2210021J22Rik,Prdm11,Zcwpw1,Mepce,Nfxl1,Cnbp…	Th1,NSC,ESC,Ter119	Hi-C,ChIA-PET,Capture-C	24067610,24213634,24413732	Rpn1	8026	0.178561	0.0506055	0.114583
115	1065	chr18	35885801	35890813	35889147	Y	NA	NA	Ube2d2,Cxxc5,Gm10125,Runx1,Matr3,Iqch,Clpx,Ecscr,Lgals12,Hrasls5,Rabggtb,Ube2b,Fzd5,Nus1,Eapp,Mtf2,Traf7,2610019E17Rik,Vps37d,Npm1,Usp32,Ppp3r1,Rgs19,Tex14,Gm15441,Txnip,Kcnk5,Ubr4,Suv39h1,Col4a3bp,Polk,Pxmp2,Pole,Axin2,Lrch4-sap25,Sema3g,Camkk2,Ptplad1,Alpk3,Pold2,Ppp1r10,Mrps18b,Alyref2,Ccnk,Setd3,Snapc1,Tatdn1,Ndufb9,Hdac2,G3bp2,Plk5,Cdc23,Tpx2,Gm15800,Ctnna1,Pias2,Vps72,Hpd	Th1,ESC,NSC	Hi-C,ChIA-PET	24067610,24213634	Cxxc5	55983	0.229038	1.54092e-09	0.114519
116	739	chr14	25225676	25227621	25226698	Y	NA	NA	Polr3b,Slmap,Fam35a,Stc1,Mtss1,Cdkn1b,Gbe1,Zmiz1,Zcchc24,Rnf10,Pop5	Th1,NSC	Hi-C,ChIA-PET	24067610,24213634	Zmiz1	231564	0.224575	0.00186703	0.113221
117	1854	chr6	72276914	72278124	72277697	N	NA	Atoh8	Arhgap25,Grb7,Cep250,Anapc2,Grin1,E130003G02Rik,Tmem210,Lrrc26,Tnpo3,Mgll,Elmod3	Th1	Hi-C	24067610	Atoh8	41337	0	0.222345	0.111173
118	1688	chr5	147834341	147836513	147835186	N	NA	Pomp	Trim33,Slc44a5,Flt1,Slc46a3,Ankrd17,Actl6a,Auts2,Clstn1,Tmem233,Mad1l1,Pomp,Stard13,Uba6,Hist1h1d	Th1,ESC	Hi-C,ChIA-PET	24067610,24213634	Pomp	24115	0.219129	1.9248e-12	0.109564
119	1093	chr18	5157682	5164557	5160127,5162872	N,N	NA;NA	NA	4833419F23Rik,Mtpap,Lama3,Gm10125,1700091E21Rik,Zfp697,Osbp2,Zeb1,Slfn1,Kif20a,Brd8,Zfp438,Tmem107,Hes6,Marcks,Hnrnpl,Cdc42bpb,2510009E07Rik,Anp32b,Ppm1d,Adcy6,Nes,Rab5c,Atrnl1,Adc,Kng1,A330093E20Rik,Sord,Cdk14,Limd1,Klf6,Hist1h4h,Parp16,Gars,Hmgb2,Traf4,Hist1h1b,Serpinb6a,Nqo2,Arpp19,Ccnd1,Gm14005,Ier2,Ell,Rap1b	Th1,NSC,ESC,NPC	Hi-C,ChIA-PET	24067610,24213634	Svil	111093	0.216131	0.000428797	0.10828
120	635	chr13	43905837	43911485	43907996,43910284	N,N	NA;NA	NA	Gmpr,Jarid2,Cd83,Fam38a,Scn4a,Cage1,Riok1,Gm5134,Vpreb3,Dek,2610307P16Rik,Dbn1,Kcmf1,Itpkb,Ppp2r2c,4933401P06Rik,Thsd7b,Rreb1,Msn,Dip2c,Aak1,Diap3,Aldh5a1,Srek1ip1,Gm5083,Cyp11b2	Th1	Hi-C	24067610	Cd83	120730	0.184566	0.0286354	0.106601
121	1644	chr5	105975033	105976741	105975872	N	NA	NA	Scaf11,Lcorl,Naa25,Auts2,5830403M04Rik,Tmem150c,Dspp,4930428O21Rik,Ccdc60,Atp8a1,Zfp326,Arhgap24,Lrrc8c,Rnf165,Barhl2,Cmklr1,Palld,Gabrb1,Anks1b,Cog5,Pdgfra	Th1	Hi-C	24067610	Zfp326	98465	0.213129	5.11274e-25	0.106565
122	482	chr12	16007941	16010335	16009419	Y	NA	NA	Prkg1,Stard5,Il16,Lpin1,E2f6,Dock4,Strn3,Nrxn3,Sytl1,Trib2,Dner,Wnt2b,Zmym1,4930555I21Rik,Plekho2	Th1	Hi-C	24067610	Trib2	191156	0.209201	1.34895e-26	0.104601
123	396	chr11	3572170	3574299	3573330	N	NA	Smtn	8430429K09Rik,Rnf185,Suz12,Acaca,Fhod3,2700086A05Rik,Hoxa5,Hoxa3,Dhrs7c,1700123M08Rik,Pdp1,Zscan2,Spnb2,Smtn,Tns3,Tmsb10,Gm11428	Th1,NSC	Hi-C,ChIA-PET	24067610,24213634	Smtn	32878	0.208869	2.68791e-31	0.104434
124	1734	chr5	75403143	75405213	75404224	N	NA	NA	NA	NA	NA	NA	Kit	169774	0.206688	1.43332e-29	0.103344
125	1676	chr5	142920270	142921749	142920939	Y	NA	Fbxl18,Actb,Fscn1	Tnrc18,Bri3,Heatr3,Fbrsl1,Sppl3,Zfp113,Mafk,Tmem184a,Nf2,Cyth3,Slc9a9,Stap1,Spata1,Tex14,Srpk1,Fscn1,Clrn2,Qdpr,Actb,H2afx,Pfdn2,Klhdc9,Gss,Acss2,Foxk1,Fbxl18,Spice1,Kcnk3,Fam193a	Th1,ESC	Hi-C,ChIA-PET	24067610,24213634	Actb	13546	0	0.204126	0.102063
126	975	chr17	26546787	26550502	26547924,26547938	N,N	NA;NA	Dusp1,Ergic1	Cacna1h,Itpr3,Btbd9,Ergic1,Nkx2-5,Mkl1,Atp6v0e,L3mbtl4,Itfg3,Trerf1,Ppm1b,Chka,Upp2,Dusp1,Nle1,Enkur,Thnsl1,Fancc,Tdgf1,Zfand3,Sfr1	Th1,ESC	Hi-C,ChIA-PET	24067610,24213634	Ergic1	11010	0.203906	0.000150293	0.102028
127	2035	chr8	123709792	123711183	123710530	N	NA	NA	Ints4,Acta1	Th1	Hi-C	24067610	Rhou	55863	0	0.197606	0.098803
128	1823	chr6	34597680	34616686	34599311,34610666	Y,Y	NA;NA	NA	Agbl3,Exoc4,Nup205,Akr1b8,Pebp4,Copg2,Sorbs3,Kat2b,Sgol1,Plxna4,Cnot4,Col5a1,Adcyap1r1,Antxr1,Glcci1,Lrguk,Rnf41,9330158H04Rik,Tpk1,Man1a,Tex261,Vwf,Fam19a1,Phf20l1,Gnb1l,Sgcd,Raf1,Wdr91	Th1	Hi-C	24067610	Cald1	92758	0.195113	2.26602e-08	0.0975565
129	1559	chr4	133115985	133118983	133118004	N	NA	Wasf2	Ppp1r8,Fam76a,Phf12,Phf2,Plec,Chd9,Arid1a,Ahdc1,B230217O12Rik,Fam160b1,Prkcz,Calu,BC027231,Xrn2,AI597479,Tgfbrap1,Sox2ot,Zic5,Rbfox3,Pkm2,Sod1,Mrps18b,Ppp1r10,Ccdc88a,Tra2b,Cecr2,Wasf2,Pnrc1	Th1,ESC	Hi-C,ChIA-PET	24067610,24213634	Wasf2	11650	0.193911	6.23367e-10	0.0969556
130	2096	chr8	47372773	47388955	47388443	Y	NA	Stox2	Smyd3,Triml1,Snx25,Adam32,Enpp6,Hand2,Csmd1,Large,Ccdc113,Prss54,Stox2,Irf2,Itfg1,C530044C16Rik,Dlgap2,2810404M03Rik,Ttc3,Zfp423,Gm16675,Pbld2,Hnrnph3	Th1,ESC	Hi-C,ChIA-PET	24067610,24213634	Stox2	20425	0.191322	2.09733e-46	0.0956609
131	860	chr15	82416457	82417997	82417373	N	NA	Cyp2d22,Cyp2d11,Cyp2d10,Cyp2d9	Nsmce2,Myc,Ddx17,5031439G07Rik,Olfr282,Actr3b,Bre,Zfyve28,Bdp1,Mei1,Cyp2d22,Arfgap3,Efcab6,Zfpm1	Th1	Hi-C	24067610	Cyp2d10	9263	0	0.190572	0.0952859
132	2153	chr9	122108879	122111055	122110041	N	NA	Snrk	Lyzl4,4930596M17Rik,Abhd5,Arhgef12,Nedd4,Ano10,Snrk,Unc13c	Th1	Hi-C	24067610	Snrk	6211	0	0.189526	0.0947629
133	1032	chr17	83527128	83528169	83527820	N	NA	Cox7a2l	Tnfaip8l1,D17Wsu104e,Ppp4r1,Mta3,Prkce,Nrxn1,Slc22a21,Nedd9,Gm11110,Tubb4a,Rcan2,Arhgef33,Eml4,Cox7a2l,Gtf2a1l,Rsf1,Pou4f1,Dpp9,Msh2,Gm16702,T2,Agbl5,Arntl2,Gale,Ubc,Hist1h4f,E2f4,Exoc3l,Dnajc16,Gch1	Th1,ESC	Hi-C,ChIA-PET	24067610,24213634	Cox7a2l	12795	0.188183	0.000606662	0.0943948
134	286	chr10	69410942	69418138	69414953,69412032	N,N	NA;NA	NA	Pcdh15,Frk,Arid5b,Anks1b,Jmjd1c,Trhde,Ank3,Wasf1,Syn3	Th1	Hi-C	24067610	Cdk1	58030	0.187941	3.81326e-19	0.0939703
135	2243	chr9	96738365	96753481	96753082,96752843	N,N	NA;NA	NA	Ap3m2,Atp1b3,Zbtb38,Stt3b,Kdm2b,Nedd4,Tmtc4,2310021P13Rik,Cpox,Stag1,Golga4,Tfdp2,Rasa2,Slco2a1,Etl4,Tipin,Dis3l,Slc9a9,Prkce,Myo5a	Th1	Hi-C	24067610	Rasa2	106862	0.18668	6.91859e-25	0.0933401
136	1814	chr6	28980156	28982478	28981108	N	NA	NA	Grm8,Snd1,Exoc4,9130019P16Rik,Chn2,Nsun7,Nfkb2,Ninj2,Fam40b,Tbxas1,Vmn1r36,Tle4,A430107O13Rik,Nxn,Stk3,Hoxa3,Hoxa5,2700086A05Rik,Tax1bp1,Crhr2,Psmd6,Atxn7,Mical3,Hilpda,Creb3l2,Pde1c,Dctn1,Ptpn4,Tex9,Arid5a,Rbm28	Th1,ESC	Hi-C,ChIA-PET	24067610,24213634	Rbm28	182246	0.186423	4.06309e-15	0.0932114
137	2141	chr9	114977924	114979468	114978530	N	NA	Gpd1l	Atrip,Ccdc51,Ccdc72,Fbxw21,Cmtm8,Gpd1l,Rbms3,Naa25,Cdyl2,Col6a5,Airn,Igf2r,Tbc1d8b,Vps13c,Stt3b,Tti2,Eif5,Usp29,Peg3,Ccdc58,Fam162a,Snhg12,Tex14,Adam10,Vcp,Gtf3c6,Vmp1,Upf3a,5730577I03Rik,Ksr1,Setd4,Auts2,Stac,Drosha,4931440J10Rik,Ints6,Gm15997,Scn5a,Slc9a9	Th1,ESC	Hi-C,ChIA-PET	24067610,24213634	Gpd1l	43937	0.185263	3.47757e-05	0.0926486
138	978	chr17	28506213	28507772	28507142	N	NA	Fkbp5	Mdga1,Magi3,G630090E17Rik,Fancc,Fkbp5,Axin1,Atxn1,4931414P19Rik,Tmem90a,Trp53bp1,Grip2	Th1	Hi-C	24067610	Fkbp5	20101	0	0.18478	0.09239
139	816	chr15	38383466	38386099	38384926	N	NA	NA	Dpys,Heatr6,1100001G20Rik,Klf10,Unc13a,Taok1,Ddb2,A330069E16Rik,Snx5,8430406I07Rik,Cpsf7,Sdhaf2,Adc,Tmem203,Ndor1,Bbs2,2010300C02Rik,Gtf3c6,Nrf1,Rpp25,Trip10,Gpr108,2410006H16Rik,Junb,Hist4h4,Tcf25,Agxt2,Pdzd2	Th1,ESC,NSC	Hi-C,ChIA-PET	24067610,24213634	Klf10	82759	0.184146	9.84612e-07	0.0920735
140	977	chr17	27824510	27827418	27826756	N	NA	D17Wsu92e,Snrpc,Uhrf1bp1	Rnasel,Dcaf10,D17Wsu92e,Zfp414,Pram1,Uhrf1bp1,AI413582,1700001C19Rik,4930471I20Rik,Acss2,Wnt7a,Ndc80,Dpep2,Rnu11,Ipo7,Ahcyl1,Scaper	Th1,ESC,Ter119	Hi-C,ChIA-PET,Capture-C	24067610,24213634,24413732	D17Wsu92e	3968	0	0.18383	0.0919151
141	1668	chr5	124960188	124961452	124960644	Y	NA	NA	Dnahc10,Ncor2,3110082I17Rik,Gpr146,D830046C22Rik	Th1	Hi-C	24067610	Zfp664	97483	0.179644	4.12702e-11	0.0898221
142	850	chr15	77353550	77360536	77359156,77356467	N,Y	NA;NA	Rbfox2,Apol7a	Rbfox2,Atf1,Aff1,Nipal2,Gm10872,Spatc1,Gatsl3,Phb,Tbx3,Wsb1,Mpdu1,Sft2d3,BC037704,Slc25a28,2310068J16Rik,Larp4,Palb2,Dctn5,Nampt,Gtf3c6,Dock6,Tmem161b,Lin9,Top1mt,Lman2l,Plk4,Adk,Ap3m1,Hist1h1d,Rabep2,Tmem131,Atad1,Jund,Tk2,Hist1h1a,Hist1h3a,Hist1h4a,Mrpl1,Ing1,Elf2,Ptms,Tex14,Sep15,Hs2st1,1810055G02Rik,8430429K09Rik,Rnf185	Th1,ESC	Hi-C,ChIA-PET	24067610,24213634	Apol7a	38574	0.177691	0.00115234	0.0894215
143	835	chr15	67038988	67040690	67039525	Y	NA	NA	Kcnq3,Phf20l1,Wisp1,St3gal1,Trappc9,BC090627,Syce3,Sept3,Tg,Sla,B630005N14Rik,Agpat5,Ankrd46,Ndrg1,Fam168a,Tmem71,Commd7,Npsr1,Asap1,Elovl3,Pitx3,Thada,Zfat,Ncan,Fbln1,Arid2,Brd1,Akap1,Atad3a,2610204G22Rik,Usp51,Gm7325,Ascc3	Th1,ESC	Hi-C,ChIA-PET	24067610,24213634	Ndrg1	69347	0	0.17665	0.0883248
144	1552	chr4	129794686	129796700	129795295	Y	NA	Ptp4a2	Actr3,Hdac1,Ift57,Col16a1,Nadk,Wbscr27,Cldn4,Klhl20,Ankrd45,Rnf4,Ppp3cb,1810062O18Rik,Sdccag3,Pmpca,Gm5129,Dnajb6,Rab1b,Whamm,Ezh2,Ddx5,Ccdc45,Sgpl1,Fam83g,Slc5a10,Pop5,Cnot8,Ces1g,4930474H20Rik,Sec22a,Ticam2,Htt,Ctdnep1,Rai12,Hist1h1a,Hist1h4a,Hist1h3a,Ptp4a2,Serinc2	Th1,ESC	Hi-C,ChIA-PET	24067610,24213634	Ptp4a2	23779	0.175843	2.70899e-21	0.0879213
145	373	chr11	20531277	20533306	20532617	N	NA	Sertad2	Rnf135,Stoml3,Sertad2,Wdpcp,Vrk2,Prune2,Rorc,Cpeb4,Slit3,Aftph,Kif3a,Strn3,Svil,B230209K01Rik,BC090627,Srpk1	Th1,ESC	Hi-C,ChIA-PET	24067610,24213634	Sertad2	9947	0.173233	1.5533e-11	0.0866164
146	2171	chr9	32564236	32566386	32565427	N	NA	Fli1	Fli1,Flt1,Cdh22,Wdr85,Zmynd19,Slc15a1,Dock3,Rab39	Th1	Hi-C	24067610	Fli1	22868	0.169695	1.55755e-29	0.0848473
147	2097	chr8	47411019	47415262	47413248	N	NA	NA	Irf2,Scrg1,Sap30,D030016E14Rik,Rwdd4a,Rab33b	Th1,ESC	Hi-C,ChIA-PET	24067610,24213634	Stox2	58671	0.167301	4.89339e-42	0.0836503
148	669	chr13	58446001	58453648	58452886	N	NA	Rmi1,Hnrnpk	Dip2c,Gprin3,Prpf4b,Fbp1,Sgcz,Ntrk2,1700010I02Rik,Tmem135,Fam65b	Th1	Hi-C	24067610	Hnrnpk	43485	0.165779	5.41104e-42	0.0828895
149	709	chr13	99844425	99852798	99851152	N	NA	NA	Mrps27,Mtap1b,Naip2,Lrrc16a,Paip1,Ryr2,Ptcd2,Fars2,Lyrm4,Foxd1,Dnahc7b,Rnf150,Cyth2,Lmtk3,Mccc2,Chrm3,Rnf144b,Mast4,Arl15,6430562O15Rik,Chrna7,Cartpt,Bdp1,Iqgap2,5033411D12Rik,Mapre2,Pde8b	Th1	Hi-C	24067610	Mccc2	162841	0.162393	5.40646e-11	0.0811966
150	1170	chr19	36817820	36819064	36818611	N	NA	Tnks2	Tmem216,Rpp30,Tnks2,A330032B11Rik,Cpeb3,Sorcs3,1500017E21Rik,Hectd2,Kcnip2,Tcirg1,Chka,Fgfbp3,Btaf1,Hells,Alkbh3,Anp32b,Klhl20,5730422E09Rik,Myo1d,1200009I06Rik,Sh3pxd2a,Mtap7d2	Th1	Hi-C	24067610	Tnks2	15168	0.128383	0.0339562	0.0811696
151	242	chr10	3630321	3632161	3631004	Y	NA	NA	Plekhg1,4930401C15Rik,H60c,Plch1,Cwf19l2,Chat	Th1	Hi-C	24067610	Iyd	90042	0.161107	1.27947e-61	0.0805534
152	1999	chr7	90301991	90304310	90302725	N	NA	NA	Atp10a,Fah,Adamts20,Olfr711,BC030336,Dlg2,Dgkd,Gabrb1,Eed,March1,Dlx6as1,Zfp14,Zfp82,Hpn,Adamts17,Enpp3,Numbl,Zfand6,Kndc1,Sytl2,Picalm,Adk,9930013L23Rik,Poldip2,Tnfaip1,Cyp4f13,Ccdc83,Atxn10,Tjp1,Erbb2ip,Nr6a1,Dera,Strap,Gab2,Plcl2	Th1	Hi-C	24067610	Crebzf	138471	0.157669	5.28527e-42	0.0788345
153	1590	chr4	155232699	155237091	155234960	N	NA	Ski,2610002J02Rik	Matn1,Gnb1,AI118078,Ski,Gm17296,Gm17660	Th1,ESC,NPC,NSC	Hi-C,ChIA-PET	24067610,24213634	Ski	10164	0	0.157486	0.0787429
154	564	chr12	86823157	86825049	86824335	N	NA	NA	Zfyve1,Clk1,Spop,Pfkfb4,Cnot2,Rnf8,Rev1,Fbxo6,Gm5577,H1fx,Rpl10,6430527G18Rik,2610035D17Rik,Tsku,Alg8,Hist1h3i,Hist1h1b,Smarcad1,Usp16,Aldoa,BC017647,Fancf	Th1,ESC,NSC,NPC	Hi-C,ChIA-PET	24067610,24213634	6430527G18Rik	59765	0.115418	0.0410693	0.0782434
155	1366	chr2	67565172	67567556	67565729	N	NA	NA	Csrnp3,Scn7a,Grb14,Stk39,Olfr1104,Kcnh7,Xirp2,Mir882,Plcb1,Cript,Pigf,Btg1,Amotl1,Rnaseh2b,Pcif1,Tnrc6c,2900041M22Rik,Pou5f1,Pcna	Th1,ESC,NSC	Hi-C,ChIA-PET	24067610,24213634	B3galt1	550157	0.155366	4.18618e-26	0.0776831
156	646	chr13	48335962	48337860	48336833,48336813	N,N	NA;NA	NA	Mast4,Pot1b	Th1	Hi-C	24067610	Id4	74535	0.152789	1.24324e-36	0.0763947
157	1949	chr7	37010472	37012182	37011247	N	NA	NA	Odz4,A230057D06Rik,Mir344c,Unc5a,Zfp536,Wdr7,Vmn2r59,Snrpn,Dlg2	Th1	Hi-C	24067610	Tshz3	312354	0.151673	1.35904e-23	0.0758367
158	1662	chr5	122144789	122147008	122145800	N	NA	Ppp1cc	Ctsa,Neurl2,Pltp,9030224M15Rik,Ppp1cc,Hvcn1,Ift81,Limk1,Ccdc63,Orai1,Fhod1,Slc25a14,Pptc7,F12,Tmem120b,Arpc3,Prkcd,Vprbp,Ier5,Paxip1,Adpgk,Rbm33	Th1,ESC	Hi-C,ChIA-PET	24067610,24213634	Ppp1cc	11271	0.151034	2.07968e-21	0.0755171
159	920	chr16	34572415	34575081	34573686	N	NA	NA	Prkdc,Umps,Abcc1,Kalrn,Sox11	Th1,NPC	Hi-C,ChIA-PET	24067610,24213634	Kalrn	58388	0.150044	7.24509e-43	0.0750219
160	1153	chr19	23043821	23045882	23044905	N	NA	NA	Trpm3,D19Ertd386e,Crtac1,Kcnj6,Wdr7,Fads2,Pip5k1b,Chrm3,Ndufs4,Klf9,1700028P14Rik,Ptprr,Mamdc2,Tll2,Prune2,Esr1	Th1	Hi-C	24067610	Klf9	95344	0	0.14995	0.0749749
161	1218	chr2	12032497	12035074	12033771	Y	NA	NA	Sfmbt2,Celf2,Fam188a,Nebl,Cacnb2,Kcnh7,Cubn,Rsu1,Ate1,Arhgef3,Itga8	Th1	Hi-C	24067610	Ankrd16	254744	0.149942	7.53032e-57	0.0749712
162	1294	chr2	170286404	170290192	170288180	N	NA	NA	Elp4,Eif2ak4,4930529M08Rik,Tshz2,Fndc3a,Sycp2,Pex14,1110051M20Rik,Phf20,Nfe2l2,Hist1h1b,Zfp217,Chchd7,Plag1,Coro1a,Net1,Rbmxl2,Bud13,Zfp259,Ankrd17,Gm9958,Alyref2,Pctp,3200002M19Rik,Adi1,Zfp69,Dem1,Pkig,Zfp385b,Pogk,Ebf4,Grm7	Th1,NSC,ESC	Hi-C,ChIA-PET	24067610,24213634	Zfp217	143729	0.147388	0.00154708	0.0744675
163	1330	chr2	30706252	30709713	30707925	N	NA	NA	Supt6h,Lsm2,Hspa1l,Hspa1a,Myom1,Mtap1a,Ambra1,Prrx2,Iqgap1,Tmem192,Rnu11,Ncapg,Ier5l,Rnu12,Poldip3,Ccdc88a,Rbm14,Pomp,Pkn2	Th1,ESC,NSC,NPC	Hi-C,ChIA-PET	24067610,24213634	Mettl11a	98264	0.147621	4.35961e-33	0.0738107
164	1833	chr6	51171783	51174533	51173071	Y	NA	NA	Zfp106,Tbxas1,Chd8,Rerg,St8sia1,C130060K24Rik,Cbx3,Hnrnpa2b1,4930502A04Rik,Cald1,Dfna5,Jazf1,Zfml,Foxp1,Mir129-1,Srcin1,4930544G11Rik,Luc7l2,Cand2,Snx10,2700086A05Rik,Hoxa5,Hoxa3,Gprin3,Antxr1,Plk3,Ube2h,Cpeb3,A330032B11Rik,Gm766,Gm7457,Fam176a,Fgl2,Ccdc146,Tm9sf3,D6Wsu116e,Mir148a,9130221F21Rik,Cnnm3,Cnnm4,Ctdnep1,Rai12,Nubpl,Nfe2l3,5730457N03Rik,Evx1	Th1,NSC,ESC	Hi-C,ChIA-PET	24067610,24213634	Hnrnpa2b1	295361	0.146857	2.58191e-17	0.0734283
165	2027	chr8	12040910	12042569	12041567	N	NA	NA	Zfp42,Galk2,Grk1,Fam155a,Tnfsf13b,Cmtm4,Atp11a,Gm15350,Gm2694,Cd209e,Dlgap2,Zp3r,Col4a2,Siglecg,Myo16,Spaca7	ESC,Th1	4C,Hi-C	24035354,24067610	1700018L24Rik	200389	0.146853	1.97849e-37	0.0734264
166	1736	chr5	75876390	75878374	75877022	N	NA	NA	Srd5a3,Tbc1d14,Gnpda2,Guf1	Th1	Hi-C	24067610	Kdr	100054	0.146772	7.62684e-30	0.0733862
167	1380	chr2	75776108	75778805	75777184	N	NA	NA	Dcaf17,Prcc,Ola1,Nfe2l2,Agps,Tanc1,Tlk1,Cct2,Frs2,Cry2,D930015M05Rik,Sv2b,Pex11b,Depdc5,Procr,Sim2,Kif18a,Trpm7,Pde11a,Cd82,Gm10804	Th1,ESC	Hi-C,ChIA-PET	24067610,24213634	Agps	53372	0	0.146335	0.0731674
168	992	chr17	43356613	43361578	43360302	N	NA	Gpr116	Hoxb9,Gm53,Mir196a-1,Tnfrsf21,Cyp39a1,Clic5,Gria3,Olfr132,Tdrd6,Foxp4,Nsmce2,Ythdc2,Pcx,Park2,Lrfn2,Grm7,Gpr110,Gpr116,Rcan2,Arhgap28,Cntnap5c,Rps6ka2,Mllt4,Pla2g7,Brp44l,Dscam,L3mbtl4,Olfr385,Bend7	Th1	Hi-C	24067610	Gpr116	27888	0.145747	1.01136e-05	0.0728786
169	1331	chr2	30710476	30718659	30712169,30716740	Y,N	NA;NA	NA	Mtap1a,Ambra1,Prrx2,Iqgap1,Pepd,Cstad,Ier5l,Etfdh,4930579G24Rik,Rbm7,Gm5617,Tmco4,Egr1,Hmbs,Brip1,Xkr6,Ubb,Mbd6,Ddit3,Zfp36l1,Adar,5730494N06Rik,Gss	Th1,ESC,NSC,NPC	Hi-C,ChIA-PET	24067610,24213634	Mettl11a	89318	0.140478	1.55486e-31	0.0702392
170	1900	chr7	120829312	120832377	120831156	Y	NA	Eef2k	Gab2,Polr3e,2010110P09Rik,Vwa3a,Dock1,E130201H02Rik,BC030336,Lrrc28,Zfp395,Eef2k,Echs1,Fam168a,4933427G17Rik,Otoa,Dlg2,Tmem189,Olfr554,Sh3bp5,Tnrc6a,Uqcrc2,Mettl9,Ate1,Zscan29,Tubgcp4,Tas1r1,Nol9,Ppfibp2,Anks4b,Crym,Tusc3,D9Ertd402e,Dak,Ddb1,C77080,Add1,Uck2,Rpl36,C78339,Grina,2010109K11Rik,Prkaca,Gtf2b,Slc2a7,Zfp710,Hist4h4,Ccna2,Polr2a,Gtf2a1	Th1,ESC	Hi-C,ChIA-PET	24067610,24213634	Eef2k	10478	0.138916	6.66902e-06	0.0694615
171	1473	chr3	52197038	52200124	52198828	N	NA	NA	Maml3,Itgb3,Rab33b,Mdga2,1810041L15Rik,Nhlrc3,2810046L04Rik,Ppm1l,4932438A13Rik	Th1,NSC	Hi-C,ChIA-PET	24067610,24213634	Foxo1	68213	0.138154	1.29077e-16	0.0690769
172	1231	chr2	131096210	131097798	131096546	N	NA	Adam33,Siglec1,Hspa12b	Siglec1,0610008F07Rik,Hnf4a,Hspa12b,Prnd,Lrrn4,Atrn,Top3a,1700037H04Rik,Gpcpd1,Mre11a,Mir3471-1,Sfi1	Th1,ESC	Hi-C,ChIA-PET	24067610,24213634	Siglec1	9445	0.137761	1.67804e-15	0.0688803
173	432	chr11	76889239	76891064	76890048	N	NA	Cpd	Cpd,Ace,Tmigd1,Blmh,Krt28,1700088E04Rik,Polr2f,Cxxc5,Eif4g3,Corin,Spire2,Gp1ba,Slc25a11,Rnf167,Crk,Hexim2,St6galnac2,Ssh2,Myst2,Gosr1,Efcab5,Mapk13,Nacc2	Th1	Hi-C	24067610	Cpd	42231	0.136507	0.000993094	0.06875
174	1184	chr19	44898913	44901180	44900582	Y	NA	Fam178a	Myof,Ndufa9,Tll2,Btrc,Pax2,Fam178a,Sorcs1,Cdh4,Aff3,Scd2,Fam43b,Wdr45l,Hif1an,Dnahc7a,Pdlim1,Gmds,Dnmbp,1810063B05Rik,Gm17296,Nckap5l,Mkx,Elovl3,Pitx3,Nrxn2,Erlin1,Sh3pxd2a	Th1	Hi-C	24067610	Fam178a	29939	0.135741	5.91658e-16	0.0678706
175	1112	chr18	68496920	68499996	68498349	N	NA	NA	Srfbp1,D18Ertd653e,Adk,Poli,Celf4,Sil1,Trpm3,Rab31,Rab27b,Gpatch2,Fbn2,Afg3l2,Tcf4,Mc2r,Alpk2,Mc5r,Slc1a2,Myo5b,Ccbe1	Th1	Hi-C	24067610	Rnmt	196565	0	0.134129	0.0670643
176	1569	chr4	135286324	135289809	135286996	N	NA	Clic4	Clic4,Srrm1,Fam46b,Man1c1,1110049F12Rik,Jhdm1d,Setd7,Cdc42se1,Mllt11,Macf1,Smpdl3b,4930555I21Rik,Kif17,Olfr56,Top2a,A330049M08Rik,Runx3,Mark3,Myh11,Gcat	Th1,ESC	Hi-C,ChIA-PET	24067610,24213634	Clic4	13564	0.130267	0.00354723	0.0669072
177	944	chr16	90196742	90199838	90197608	Y	NA	Sod1	Gm10789,Dscr3,Fchsd2,Tfb2m,Cnst,Rarb,1810013L24Rik,Tiam1,Ptcd3,Scel,Snap29,Col8a1,Scaf4,Arid1a,Srrm3,Sod1,Hist1h4f,Lrrc56,Hras1,Slc25a36,Dpy19l4,Chd2,Sik1,Hn1,Ifnar2,Kdm4d,Cwc15,Zc3h7b,Tex14,Krcc1,Gcfc1	Th1,ESC,Ter119	Hi-C,ChIA-PET,Capture-C	24067610,24213634,24413732	Sod1	20904	0.13247	2.27155e-95	0.0662349
178	1137	chr19	12512474	12518507	12518048	N	NA	Dtx4	Apba1,Adss,Ms4a8a,Gm4952,Glyat,Olfr1443,Olfr1442,Jak2,Sorcs1,Atrnl1,Tnik,Olfr1417,Lpxn,Exoc6,Tle4,Gldc,Pdzd7,Sfxn3,Txndc5	Th1,ESC	Hi-C,ChIA-PET	24067610,24213634	Dtx4	10478	0.130215	1.76831e-05	0.0651163
179	2270	chrX	38472982	38474770	38473703	Y	NA	Lamp2	Lamp2,Arx,P2ry4,Slc6a14,Mcts1,Esx1,Eif1,Polr2a,Gm5129,Dnajb6,Fam72a,Srgap2,Gmeb2,Agfg1	Th1,NSC,ESC	Hi-C,ChIA-PET	24067610,24213634	Lamp2	16527	0.12746	0.00113611	0.0642983
180	35	chr1	135661226	135700983	135669344,135673682,135687624	N,Y,N	NA;NA;NA	Csrp1	Syt2,Nav1,Lad1,Pdcd1,Tnfrsf9,Tns1,Nfasc,Ipo9,Stk36,Xpr1,Cnst,Cd244,Zfp229,Clcn7,Usp40,Mgat5,Zranb3,Dyrk1a,Ubr5,Kat2b,Olfr1406,Anxa11,St8sia4,Pla2g4e,5430435G22Rik,Phlda3,Zfand3,Lace1,Myst3,Psmb7,Kif21b,6530439I21,Slit3,Scd2,E030044B06Rik,Slc1a4,Rap2b,Zfp746,Hist1h4a,Bcas3,Psmb2,Nbn,Pafah1b2,Nucks1,Cyb5r1,Igfn1,Tmem9,Crb1,Ncf2,Rab4a,Kdm5b,Csrp1,Camsap2,Bhlhe23,Slc13a4,Fam180a,Pkp1,Shisa4,Tnni1,Ddx…	Th1,ESC,NSC	Hi-C,ChIA-PET	24067610,24213634,21685913	Csrp1	28214	0.125195	2.03007e-57	0.0625974
181	1964	chr7	64047901	64050126	64048780	Y	NA	NA	Otud7a,Trip11,Trpm1,Lrrk1,Furin,Iqgap1,Elf2,Ttc39b,1600014C10Rik,Susd3,Lrrc28,Zfp61,Gpatch1,Prlr,Apba2,Ano5,Chsy1,Evi5,Rint1,Pus7,Psg16,Bckdha,Pmel,Dgka,Stim1,Bag3,Chd2,Tex14,Agpat2,Cdh4,Fiz1,Tnrc6b,Usp47,Rlbp1,Dse,Hgs,Arl16,Klhdc2,Phf21a,Fam134c,Tubg1,Hjurp,Rpl19,Ppil1,Ipmk,Eef1a1,Tmem57	Th1,ESC	Hi-C,ChIA-PET	24067610,24213634	Klf13	108986	0.125026	1.47616e-24	0.0625129
182	778	chr14	73121118	73125289	73123815	N	NA	Rcbtb2	1700012I11Rik,Ebf2,Mapk1,Cysltr2,Itm2b,Hmbox1,Gm973,Ndfip2,Aqp9	Th1	Hi-C	24067610	Rcbtb2	17221	0	0.124662	0.0623309
183	1188	chr19	55244174	55245946	55244942	N	NA	Acsl5	NA	NA	NA	NA	Acsl5	7423	0	0.122639	0.0613197
184	2144	chr9	120690759	120692677	120691379	N	NA	NA	Rock2,Csk,Clasp2,Slc5a4a,Tecta,Acvr2b,Trak1,Ulk4,Ncapg,Mobp,Alcam,Ubap2l,Klhl18,Apoa5,Echs1,Ctnnb1	Th1,ESC,NSC	Hi-C,ChIA-PET	24067610,24213634	Rpl14	119242	0.121851	7.61159e-05	0.0609635
185	1543	chr4	127277971	127279946	127278517	N	NA	BC003266,Gja4	Skint4,Capzb,Hivep3,Cda,Fam131c,Agtrap,Trp73,Zfp37,Col27a1,Gja4,Gjb3,Slc25a40,Cachd1,Kdm4a,Macf1,Eif2c3,Gnal,Camta1	Th1	Hi-C	24067610	Gja4	34032	0.120487	2.80423e-43	0.0602433
186	1930	chr7	145109965	145113157	145111231	N	NA	NA	Ate1,Cox8b,BC024386,Polr2l,Cd151,Tspan4,Efcab4a,Mob2,Klk1b11,Olfr631,Tubg1,Fam134c,Col14a1,Spred1,Ccnd1,Gdpd5,Fign,Rpl41,Zc3h10,Mier1,Ahcyl1,Atp5c1,Kin,4931414P19Rik,Sorcs1,Gm15997,Abcf2,Dhcr7,Sytl2	Th1,NSC	Hi-C,ChIA-PET	24067610,24213634	Ccnd1	170040	0.119745	0.000172437	0.0599588
187	388	chr11	30228072	30269634	30268235	N	NA	Spnb2	Elp4,Stx8,Rabgap1,4930414L22Rik,Mat2a,Eml6,Acyp2,Asb3,Chac2,Spnb2,Ccdc46,Tsc22d1,4930505A04Rik,Adcy5,Helz,4933430M04Rik,Psme4,Maml1,Gm11426,Atp6v1h,Cpeb4,Adamts2,Blmh,Atxn1,Vwc2,Vps13a,Rtn4,Sall1,E130102H24Rik,0610043K17Rik,Galc,Tex14,Snhg3,Hist1h2bc,Hist1h2ac,Plvap,Frmd4a,Gm5134,Tubb2b,Ubn2,Cdt1,Sp1,Marcksl1,Ywhag,Gfpt2,Gne,Prkcsh,Elavl3,Gm16039	Th1,ESC,NSC	Hi-C,ChIA-PET	24067610,24213634	Spnb2	8300	0.118917	2.54132e-81	0.0594586
188	2255	chrX	13344421	13348607	13347173,13344824	N,Y	NA;NA	NA	Med14,Gm14634,2010308F09Rik,Pten,Malat1,Blcap,1700028E10Rik,Kat2b,Srsf11,Lrrc40,Ccdc142,Psma3,Tex14,Pnrc1,Rai1,Hist1h3a,Hist1h1a,1110036E04Rik,AA465934,Anubl1,Ubb,Gnb1l,Atg3,Slc35a5,Tollip,Rpl23,Slx1b,Bola2,Smurf2,Cask	Th1,ESC,NSC	Hi-C,ChIA-PET	24067610,24213634	Ddx3x	63399	0.115637	1.01501e-14	0.0578183
189	1036	chr17	84056074	84058567	84057241	Y	NA	NA	5430416N02Rik,Ccdc85b	NSC	ChIA-PET	24213634	Zfp36l2	129380	0.112061	4.54882e-11	0.0560307
190	1325	chr2	30656736	30659965	30658625	N	NA	NA	Phf20,Prrc2b,Rod1,Ier5l,Sec61b,Alg2,Hmgb1,Hipk3,Taf12,Traf2,Mtmr12,Dnmt1,Cabyr,Timm10,Camk2d	Th1,NSC,ESC	Hi-C,ChIA-PET	24067610,24213634	Cstad	61692	0.109766	8.8851e-41	0.0548828
191	1262	chr2	165981455	165984092	165983214	Y	NA	Ncoa3	Myo18b,Ncoa3,Sulf2,Tecrl,Snhg8,Slc48a1,Pex7,Rpn2,4922505G16Rik,Mrps18b,Ppp1r10,Tubb4b,Prpf40a,Arl6ip6,Psmd8,Etfa,Hmga1,Sars,Txnl1,Rpl21,Mob4,Gna12,Zzz3,Rnh1,Ints6,4931440J10Rik,Hps3,Fam129b,Madcam1,Fads1,Dhcr24	Th1,ESC	Hi-C,ChIA-PET	24067610,24213634	Ncoa3	8545	0.108176	2.93264e-08	0.0540878
192	1634	chr4	95153248	95155619	95154170	N	NA	NA	Prdm16,Paqr7,Eif4g3,Fggy,Ank2,Tek,Ift74,Nfia,Sf3a3,Eya2,Alad	Th1,ESC,Ter119	Hi-C,ChIA-PET,Capture-C	24067610,24213634,24413732	Jun	101026	0	0.0880233	0.0440117
193	289	chr10	77447630	77457996	77449303	N	NA	Adarb1,Gm17769	Epb4.1l2,Zbtb24,Mdm2,Sumo3,Ccr7,Cenpp,Arid5b,4933407G14Rik,Cabin1,Ube2g2,Gm3285,Syn3,Lta4h,Fgd5,BC089597,1810008A18Rik,Foxo3,Adarb1,Alms1,Zbtb38,Ccdc41,Nms,Abca3,Ccdc138,Dip2a,Tcp11l2,Scyl2,Lrch3,Tm9sf3	Th1	Hi-C	24067610	Gm17769	29254	0	0.072768	0.036384
194	614	chr13	37513474	37515578	37514774	N	NA	NA	Rreb1,Cage1,Uimc1,Dnajb2,Ptprn,Cdkal1,Ccdc85c,Mboat1,Lyrm4,Ly86	Th1	Hi-C	24067610	Ly86	168129	0	0.0627276	0.0313638
195	562	chr12	86810373	86811536	86810944	Y	NA	NA	Snw1,1810035L17Rik,Casp8,Vrk1,Tmed8,Olfr1383,Dock4,Iqcf5,Hira,Uba3,Aldh6a1,Lin52,Ccdc85c,6430527G18Rik,Poldip3,Rnu12,Gm14023,Ckap2l,Mks1,Ccdc112	Th1,ESC	Hi-C,ChIA-PET	24067610,24213634	6430527G18Rik	73278	0	0.0624326	0.0312163
196	454	chr11	93986622	93990225	93988481	N	NA	Nme2,Nme1,Spag9	Pcdh7,4932441J04Rik,Adcy1,Msi2,Nme1,Dcaf7,Skap1,Pax8,Zmym1	Th1	Hi-C	24067610	Spag9	5866	0	0.0544402	0.0272201
197	1885	chr7	101073698	101075494	101074526	Y	NA	Fchsd2	C2cd3,Relt,Epha6,Thada,Fchsd2,Atg16l2,Arap1,Crtc3,Ucp2,Dnajb13,Arhgef17,B230217C12Rik,Cdc25c,Katnal1,Umodl1,Gm525	Th1	Hi-C	24067610	Fchsd2	33281	0	0.0523956	0.0261978
198	1446	chr3	149329969	149331406	149330936	N	NA	NA	Lphn2,Dnajb4	Th1	Hi-C	24067610	Lphn2	375334	0	0.0515744	0.0257872
199	1292	chr2	170218299	170221660	170218531,170221147	Y,N	NA;NA	NA	Pou5f1,1700120C14Rik,Pola1,Polr2a,Ppp1r16b,Zfp217	ESC,Th1	4C,ChIA-PET,Hi-C	23747203,24213634,24067610	Zfp217	75624	0	0.0513103	0.0256551
200	418	chr11	62920405	62922644	62921547	N	NA	Fam18b	Fam18b,Pitpnm3,Specc1,Fbxw10,Ammecr1,Gm884,Tex2,F930015N05Rik,Hs3st3a1,Celf2,Pmp22,Brd2,Sec61b,Alg2	Th1,NSC,ESC	Hi-C,ChIA-PET	24067610,24213634	Fam18b	40915	0	0.0382491	0.0191246
201	11	chr1	119237246	119239745	119238977	N	NA	NA	Rhbdd1,Cntnap5b,Nckap5,Pard3b,Ppp4r1l-ps,Col3a1,Unc80,Zc3h11a,3110009E18Rik,B230209K01Rik,Kif26b,Gli2,Rnf39,Ppp1r11,Ccdc150,Epb4.1l5,C1ql2,Erbb4,Nfasc,Lamc1	IPSC,Pre-IPSC,Th1	4C,Hi-C	24035354,24067610	Inhbb	182503	0	0.0372728	0.0186364
202	1927	chr7	145030459	145031912	145031054	Y	NA	NA	Btbd10,Lcmt1,Dhcr7,Shank2,2310008H09Rik,9030624J02Rik,Ldlrad2,Pla2g4a,Zkscan2,Nup37,Sec23ip,Krtap5-2,Gm2115,Phlda2,Ano1,Serpina1f,Mms22l,Mafg,Vps16,Kcnq1,Oraov1	Th1,ESC	Hi-C,ChIA-PET	24067610,24213634	Ccnd1	90534	0	0.0363354	0.0181677
203	1921	chr7	141040812	141042076	141041527	N	NA	Ifitm3	Nlrp6,Nhp2l1,Xrcc6,Ifitm6,Ifitm3,Eme1,Lrrc59,Kcnq1,Kcnq1ot1,Fgfr2,Bet1l,C330022C24Rik,Scgb1c1,Odf3,Camkv,Traip,E130309F12Rik,Bpgm,Atp8b2,Fus,Uhrf1bp1l,Slc38a4,Cpa2	Th1,ESC	Hi-C,ChIA-PET	24067610,24213634	Ifitm3	30068	0	0.0342553	0.0171276
204	1340	chr2	32513597	32515319	32514527	Y	NA	Fam102a	Abl1,Trappc9,Cnih2,Yif1a,Tmem151a,Lfng,Aff3,Arid1a,Tmem131,Gm3230,Otud1,Ciz1,Uqcc,St6galnac6,Lrsam1,Dab2ip,Fam102a,Rpl12,Pvrl2,Slc2a8,Fnbp1,Spred2,Rbfox1,Eng,Phf12	Th1,ESC	Hi-C,ChIA-PET	24067610,24213634	Fam102a	20040	0	0.0333925	0.0166962
205	104	chr1	184440528	184442986	184441450	Y	NA	NA	Cdc42bpa,1700112H15Rik,Rab3gap2,Fh1,Krtap10-4,4930488B22Rik,Hlx,Pla2g10,Pbx1,Mark1,1700091E21Rik,St8sia3,Thsd7b,Fmn2,Zfp516,Ttll4,Mosc1,A330023F24Rik,Gli2,Il19,Sdhc,1700009P17Rik,Trim58,Bpnt1	Th1	Hi-C	24067610	Hlx	289507	0	0.0331404	0.0165702
206	777	chr14	73116364	73118454	73117401	Y	NA	Rcbtb2	Ints6,Rb1,1700012I11Rik,Ebf2,Mapk1,Cysltr2,Itm2b,Hmbox1	Th1	Hi-C	24067610	Rcbtb2	24056	0	0.0313904	0.0156952
207	434	chr11	79213826	79214725	79214310	N	NA	Wsb1	1810012P15Rik,Fn3krp	Th1,ESC	Hi-C,ChIA-PET	24067610,24213634	Wsb1	39970	0	0.0299458	0.0149729
208	1210	chr2	116971281	116972994	116972648	N	NA	NA	Arhgef3,Thbs1,Kcns1,Macrod2,Abhd12,Zcchc3,6820408C15Rik,Pde11a,Rnf25,Bcs1l,Zfp142,Slc12a6,Stt3b	Th1,ESC	Hi-C,ChIA-PET	24067610,24213634	Spred1	148456	0	0.0293185	0.0146592
209	1425	chr3	121889953	121892060	121891215	N	NA	NA	Abcd3,Abca4,Ddit4l,Arhgef9	Th1	Hi-C	24067610	Arhgap29	61266	0	0.0287156	0.0143578
210	10	chr1	119233655	119235352	119234675	N	NA	NA	Rhbdd1,Cntnap5b,Nckap5,Pard3b,Ppp4r1l-ps,Col3a1,Unc80,Zc3h11a	IPSC,Pre-IPSC,Th1	4C,Hi-C	24035354,24067610	Inhbb	186896	0	0.0279567	0.0139784
211	1239	chr2	153543398	153544967	153544050	N	NA	8430427H17Rik	Plod2,Xkr7,8430427H17Rik,4921517L17Rik,Alms1,Plcb1,BC020535,Ankrd6,Sell,Ebf4,Gm14164,Trib3,Dusp15,Foxs1,2310035K24Rik,Slc23a2,Tm9sf4,Mapre1,Sun5,Wisp2,Fam69b,Snora43,Snhg7,Capn3,Zfp106,2210015D19Rik,Urgcp,Rims4,Pigt,Dbndd2,Anapc1,Arid4a,3110056K07Rik	Th1	Hi-C	24067610	8430427H17Rik	13427	0	0.0277674	0.0138837
212	1397	chr3	10051355	10053172	10052074	N	NA	Fabp5	Prss28,Prss34,Chmp4c,Lancl2,Mrps28,Tpd52,Camk1d,Mecom	Th1	Hi-C	24067610	Fabp5	38749	0	0.0234987	0.0117493
213	1464	chr3	37768023	37770515	37769483	Y	NA	Gm5148	LOC626410,1700017G19Rik,Impa1,Gm9733,Spata5,4930565D16Rik,Gnb2l1,Grik3,Hmg20a,Cpeb4	Th1,NSC	Hi-C,ChIA-PET	24067610,24213634	Gm5148	43663	0	0.0232458	0.0116229
214	1504	chr3	8765978	8768309	8767648	Y	NA	NA	Gas7,Phldb2	Th1	Hi-C	24067610	Hey1	98940	0	0.021723	0.0108615
215	1716	chr5	53947578	53949753	53948789	Y	NA	Stim2	Magi2	Th1	Hi-C	24067610	Stim2	48770	0	0.0201043	0.0100522
216	111	chr1	191268083	191270106	191269697	Y	NA	Nenf	4930465M20Rik,9630028B13Rik,Eprs,Angel2,Nenf,Tmem206	Th1	Hi-C	24067610	Nenf	48012	0	0.0198079	0.00990396
217	1029	chr17	83287679	83289034	83288296	N	NA	NA	Eml4,Bcl11b,Tbc1d8,Gm19689,Cntnap4	Th1	Hi-C	24067610	Eml4	61897	0	0.0185529	0.00927644
218	612	chr13	37473224	37492906	37477190,37482943	N,Y	NA;NA	NA	Elmo1,Lyrm4,Fars2,Rreb1,Ssbp2,Msh3,Rpl11,Cdyl,F13a1,Ly86,Snrnp48,Mettl15,Chrna5,Lrrc16a,4930401O12Rik,Gmds,Trit1,Hist1h3i,Hist1h2an,Hist1h2bp,Pde4d,Tkt,4930430F21Rik,Atxn1,Spata13,Slc20a1,Pmm1,3110062M04Rik,Sfi1,Shc2,Stau1,Mpp2,Rnf144b,Cmya5,Mll5,Bcat1	Th1,ESC	Hi-C,ChIA-PET	24067610,24213634	Ly86	127879	0	0.0141592	0.00707962
219	768	chr14	63337912	63340109	63338715	N	NA	NA	Defb30,Xkr6,4931440J10Rik,Wdfy2,Pnpla5,Cdx1	Th1	Hi-C	24067610	Blk	77078	0	0.013011	0.00650552
220	1958	chr7	48916475	48921739	48917509	Y	NA	E2f8	Tead1,Nav2,Igf1r,AI661453,Mical2,Chid1,Pcsk6	Th1	Hi-C	24067610	E2f8	35434	0	0.0102487	0.00512435
221	863	chr15	84653216	84655647	84654669	N	NA	Prr5	Prr5,Gcfc1,Srebf2,Apol8,Parvb,Phf21b,Cars2,Ing1,Fyb,Atxn10,Nedd4l,Fam49b,1810041L15Rik,Prcc,N4bp2,Itpr1,Asap1,Arhgap8,Cpa1,Fzd6,Calr4	Th1	Hi-C	24067610	Prr5	25351	0	0.00894562	0.00447281
222	1255	chr2	165899642	165901576	165900781	Y	NA	Zmynd8	Zmynd8,Sulf2,Nfatc2,Slc25a30,Arfgef2,Camkk2,Tox2,Clasrp,Foxr1,Pkhd1,Csrp2bp,Fam82a2,Nusap1,Phf20,Slc13a3,Nek4,Ncoa3,Rtel1,Ppp1r35,Zcwpw1,Mepce,4930567H12Rik,Dusp4,Dvl1,Fgfr1op2,4933424B01Rik,Lsm6,Hdgfrp2,Phf12,Snx14,Tmem129,Tacc3,Mdm4,BC030336,Tmem168,Dbp,Car11,Ccdc138,BC031781,Pwwp2b,Rfc4,Eif4a2,Anln,Mastl,Yme1l1,Neat1,Ltbp2,Ndufs6,1600020E01Rik,Pcbp1,Naa15,Txnip,Gm15441,Plk3,Tm9sf2,A330035P11Ri…	Th1,ESC	Hi-C,ChIA-PET	24067610,24213634	Zmynd8	14891	0	0.00880234	0.00440117
223	2055	chr8	128653588	128655921	128654760	N	NA	Itgb1	Itgb1,AA465934,Cdh13,Pard3,Prss57,Palm,Inpp4b	NSC,NPC,Th1	ChIA-PET,Hi-C	24213634,24067610	Itgb1	29733	0	0.00762064	0.00381032
224	1627	chr4	81743640	81745536	81744551	N	NA	NA	Nfia,Mpdz	IPSC,Th1	4C,Hi-C	24035354,24067610	Nfib	759772	0	0.00698666	0.00349333
225	1658	chr5	115500150	115501419	115500558	Y	NA	Sirt4,Pxn	NA	NA	NA	NA	Pxn	5283	0	0.00695287	0.00347643
226	1315	chr2	26570372	26572990	26571250	N	NA	Egfl7,Agpat2	4932418E24Rik,Gpsm1,Sec16a,Inpp5e,Ucp2,Kat5	Th1,ESC	Hi-C,ChIA-PET	24067610,24213634	Egfl7	8066	0	0.00610446	0.00305223
227	2009	chr8	107114213	107115310	107114802	N	NA	Terf2,Cyb5b	Prmt7,Nfat5,Wwp2,Znrf1,Gk5,Cdh1,Has3,Terf2,Clcn2,Fam131a,Zfp362,Otop2,Fads6,Cyb5b,Itga9,Leprotl1,Exoc3l,Elmo3,E2f4,Rbm20,Fchsd2,4921524J17Rik,Rere,Tmco7,Smpd3,Sntb2,Ap1g1	Th1	Hi-C	24067610	Terf2	17668	0	0.0054511	0.00272555
228	1765	chr6	100414832	100416700	100415593	N	NA	NA	NA	NA	NA	NA	Rybp	127474	0	0.00535064	0.00267532
229	24	chr1	133492417	133494369	133493581	Y	NA	NA	Thsd7b,Trpm2,Klf7,Csrp2,Rhbdd3,Ewsr1,Fnbp1,Ino80c,Tex14,Adss,Pitpnb,Cd164,Cul1,Myo5a,Polr3k,Trappc2,Ofd1,Gas5,Zbtb37,Smad4,Rapgef6	Th1,ESC	Hi-C,ChIA-PET	24067610,24213634	Sox13	68205	0	0.00505407	0.00252704
230	433	chr11	76893135	76895135	76894041	N	NA	Cpd	St6galnac2,Tmigd1,Ssh2,Myst2,Gosr1,Cpd,Efcab5,Mapk13,Nacc2,Abr,Tanc2,Mgat5b,Gm11190	Th1	Hi-C	24067610	Cpd	46127	0	0.00500323	0.00250161
231	893	chr16	18732468	18733887	18733308	Y	NA	Cldn5	Zcchc24,Spag6,4930500J02Rik,Ctrc,1810035I16Rik,Bsn,Apeh,Ppm1f,4933432I09Rik,Lpp,4930455C21Rik,Gm4827,Myh11,Snx29,Crkl,Hira,Mrpl40,Ppl,Rora	Th1	Hi-C	24067610	Cldn5	42960	0	0.00474695	0.00237347
232	28	chr1	134085886	134087450	134087067	N	NA	Btg2	Zc3h11a,Rab17,Prlh,Btg2,AW549877,Fmod,Fam20b,Med12l,Tmem183a,Cr1l,Elf1,Lyzl4,4930596M17Rik,Mdm4,Sntb2,Igdcc3	Th1,ESC	Hi-C,ChIA-PET	24067610,24213634	Btg2	6731	0	0.00458094	0.00229047
233	687	chr13	70277099	70286149	70278546,70281664	N,N	NA;NA	NA	BC018507,Adamts16,B4galt6,Ryr2,Mast4,4932441B19Rik,Smn1,Cdkal1,4930520P13Rik,Mef2c,Pou6f2,5033411D12Rik,Cntnap3,Ddx4,Adcy2,Nsun2,Srd5a1,Tmem161b,1700084F23Rik,Commd7,A530065N20,Gli2,Ell2,Dsg1c,Ntrk2	Th1	Hi-C	24067610	BC018507	351485	0	0.0043025	0.00215125
234	1826	chr6	37731706	37733372	37732563	Y	NA	NA	Tuba3b,Tmem176a,Tmem176b	Th1	Hi-C	24067610	Trim24	137439	0	0.00409693	0.00204847
235	1081	chr18	38795231	38797124	38795875	N	NA	NA	Arhgap26,Ephb3,Spire1,Ifi35,Rnd2,Vat1,Dnahc7b,Apcdd1,Usp32,Gnpda1,Ttc39c,Lipg,Dlgap4,Limch1,0610009O20Rik,1700086O06Rik,Gm5820,Plac8l1,Spry4	Th1	Hi-C	24067610	Fgf1	121575	0	0.00357172	0.00178586
236	636	chr13	43912734	43914885	43913262	N	NA	NA	Gm5134,Vpreb3,Dek,2610307P16Rik,Dbn1,Kcmf1,Itpkb,Ppp2r2c,4933401P06Rik,Thsd7b,Rreb1,Jarid2,Msn,Dip2c,Aak1,Diap3,Aldh5a1,Srek1ip1,Gm5083,Cyp11b2,Elmo1,A330076C08Rik,Gmds,Pde8b,Dtnbp1,H2afy,Cd83	Th1	Hi-C	24067610	Cd83	127627	0	0.00342866	0.00171433
237	2024	chr8	119901165	119902126	119901496	N	NA	Klhl36,Usp10	Twist2,Gria1,Egln1	Th1	Hi-C	24067610	Usp10	8726	0	0.00342172	0.00171086
238	1440	chr3	148998200	148999884	148998854	N	NA	Lphn2	Rabgap1l,Cdc14a,Car10,Ncam2,Zzz3,Itpr2,Them4,Ak5,Defb44-ps,Lrrc7	Th1	Hi-C	24067610	Lphn2	43565	0	0.00292554	0.00146277
239	1025	chr17	80800338	80803044	80801471	Y	NA	NA	2610034M16Rik,Map4k3,Tiam2,Strn,Atl2,Scaf11,Lhcgr,Baiap2l2,Pla2g6,Uhrf1,Lrfn2,Pfas,Fshr,Qk,Rab1,Thumpd2,Kif20b,Prdx3,Atmin	Th1,ESC,NSC	Hi-C,ChIA-PET	24067610,24213634	Map4k3	72245	0	0.0028484	0.0014242
240	235	chr10	21668628	21670890	21669474	N	NA	NA	Themis,Abcc3,B230208H11Rik,Sgk1,Pwp1,N4bp3,Rmnd5b,1700020N01Rik,Arhgap18,Nkain2	Th1	Hi-C	24067610	Aldh8a1	291328	0	0.00233954	0.00116977
241	808	chr15	36453466	36457085	36455937	N	NA	Ankrd46	Zhx2,Nrxn3,Mgat3,Brd1,Fam57b,Mthfd1l,Mir297-1,Stk3,Spag1,Snx31,Sntb1,Apol8,Atg7,Vgll4,Fgf4,Zbtb46,Dos,Rufy3,Asf1b,Bcap29,Bcl2,Chd9	Th1,ESC	Hi-C,ChIA-PET	24067610,24213634	Ankrd46	39706	0	0.00229915	0.00114958
242	769	chr14	63341704	63345412	63343255	N	NA	NA	Defb30,Xkr6,4931440J10Rik,Wdfy2,Pnpla5,Cdx1,Gata4,Fam167a,Gulo	Th1	Hi-C	24067610	Blk	71775	0	0.00207606	0.00103803
243	724	chr14	114947978	114949689	114948840	N	NA	NA	Gpc6,Esco2,Scel,Gpc5,Spon1,Abcd4,Efha1	Th1	Hi-C	24067610	Mir17hg	94701	0	0.00186551	0.000932757
244	817	chr15	38456532	38459318	38458478	Y	NA	NA	Galk2,Odf1,Sept12,Grhl2,Ccr5	Th1	Hi-C	24067610	Azin1	59948	0	0.00160194	0.000800969
245	797	chr15	102376408	102379068	102377384	N	NA	Myg1,Aaas,Sp1	Rpl31,Npas2,Camk1d,Sp1,Atf7,Tnfrsf26,Aaas,Dhcr24,Sp7,Inppl1,Msl1,Kif13b,Psmd2,Wdr19,Malat1,Snhg12,Ttc21a,Gorasp1,Scarna2,Rfwd2,Atp6v1a,Naa50,Ppfia3,Slc4a8,Ubap1,Fmn2,Soat2,Mfsd5,Myg1,Amhr2	Th1,ESC,NSC	Hi-C,ChIA-PET	24067610,24213634,21685913	Aaas	25649	0	0.00151852	0.000759258
246	1444	chr3	149303198	149304536	149303675	N	NA	NA	Bdh2,Lphn2,Slc41a2,Zswim6,Srsf11,Ppfibp2,Ddah1	Th1	Hi-C	24067610	Lphn2	348563	0	0.00126798	0.000633992
247	767	chr14	63252063	63272941	63264536,63269583	N,N	NA;NA	Gata4	Neil2,Fdft1,Tdrd3,Spata13,Gata4,Dach1,Ercc6,Pinx1,Rp1l1,Msra,Dgkh,Dock5,Pxk,Wdfy2,Fgf14,Stmn4	Th1	Hi-C	24067610	Gata4	6803	0	0.00122059	0.000610297
248	1314	chr2	26525171	26528719	26525825	N	NA	Notch1	Hmcn1,Pdss1,Pmpca,Inpp5e,Sdccag3,Notch1,Mgat4b,Ltc4s,Pigu,Rxra,Arhgap15,Cobll1,Clec3b,Gpr155,Egfl7,Agpat2,Med22,Surf6,Fam125b,Zdhhc3,4930500J02Rik,Fam73b,Aftph,Lmo3	Th1,ESC	Hi-C,ChIA-PET	24067610,24213634,21685913	Notch1	21349	0	0.00108658	0.00054329
249	791	chr14	76855973	76857757	76856653	N	NA	NA	Dnahc11,Tnfsf11	Th1	Hi-C	24067610	9030625A04Rik	178860	0	0.00108087	0.000540436
250	267	chr10	56443797	56445602	56444995	N	NA	NA	Hace1,Nr2c1,Rbfox1,Lrrc28,Ints9	Th1	Hi-C	24067610	Gja1	66497	0	0.000973962	0.000486981
251	579	chr13	107902759	107905296	107903934	N	NA	Zswim6	Zswim6,Acot12,Ndufaf2,Gucy2c,Nol10,Adamts6	Th1	Hi-C	24067610	Zswim6	12695	0	0.000800806	0.000400403
252	1282	chr2	167924096	167927114	167925185	N	NA	Ptpn1	Ptgis,Fam65c,Wfdc11,Cnnm4,Lima1,Ptpn1,Nfatc2,Kif22,Zg16,Lcn12,Stard7,Ptprt,Rnf114,Lingo2,Pigl,Zbtb1,Prdx1,AV051173	Th1,ESC	Hi-C,ChIA-PET	24067610,24213634	Ptpn1	5213	0	0.000746276	0.000373138
253	317	chr10	93918056	93920524	93919183	N	NA	NA	Pcdh15,Specc1l,Prkcd,Gm8439,Fam13c,Metap2,Fgd6,Anks1b,Ndufa12,Tmcc3	Th1	Hi-C	24067610	Vezt	115224	0	0.000725106	0.000362553
254	501	chr12	25329415	25331806	25330247	Y	NA	NA	Dock4,Impg1,Ttll5,Cd177	Th1	Hi-C	24067610	Id2	233323	0	0.000707398	0.000353699
255	1426	chr3	121893021	121901526	121900636	N	NA	NA	Abcd3,Abca4,Ddit4l,Arhgef9,F3,Nrxn3,Pkn2,Rod1,Kcnmb2,Rsrc1,Veph1,Arhgap29,Col25a1	Th1	Hi-C	24067610	Arhgap29	51800	0	0.00063871	0.000319355
256	826	chr15	59727539	59731154	59728737	N	NA	NA	Nsmce2,Rnf139,Tatdn1,Tab1,Zfp871,Gm628,Itga9,Fam168a,Fhit,Slc10a1,Srsf5,Gm20337,Trib1	Th1	Hi-C	24067610	Trib1	78885	0	0.000600789	0.000300395
257	2268	chrX	20797836	20799352	20798335	N	NA	Araf	Tnnt2,Nup85,Grlf1,Med22,Rpl7a,Gtf2a1	Th1,ESC	Hi-C,ChIA-PET	24067610,24213634	Araf	49191	0	0.000507561	0.000253781
258	192	chr10	111159397	111160761	111160150	N	NA	Osbpl8	NA	NA	NA	NA	Osbpl8	4041	0	0.000431412	0.000215706
259	458	chr11	96987658	96988851	96988258	N	NA	Pnpo,D030028A08Rik,Sp2,Scrn2	Cdk5rap3,Sp2,Sp6,Scrn2,Gm53,Mir196a-1,Hoxb9,Cbx1,Gm11517,Pgap3,Fam129b,Gsta4,Ppp1r10,Mrps18b,Stub1,Nupl1,Btg1,Tigd5,Eef1d	Th1,ESC,Ter119	Hi-C,ChIA-PET,Capture-C	24067610,24213634,24413732	Sp2	9970	0	0.00039237	0.000196185
260	121	chr1	23183960	23185616	23184819	N	NA	NA	Kcnq5,1700123I01Rik,Rims1,2310005E17Rik,Satb2,Cntln,Pkhd1,Bai3	Th1	Hi-C	24067610	Ogfrl1	197559	0	0.000381083	0.000190541
261	460	chr11	97308917	97310823	97309949	N	NA	Npepps,Mrpl45	Kpnb1,Fn3k,2410003L11Rik,Cacna1g,Npepps,Pik3cd,Mrc1,Cbfa2t2,Gria1,Tbcd,Med1,Zzef1,Lrrc46,Mrpl10,Kctd2,Lmf1,Slc6a6,Ass1,Pvrl3,Traf4,Rnu11,Ubb,Hist1h2be,Rhob,Cand1,Snhg8,Limd1,Ankrd28,Rplp1,Ints7,Dtl,Hhat,Abhd15,Trp53i13,Zfp689,Cmpk1,Hist1h3g,Senp8,Myo9a,Surf6,Tsc22d1,Cnpy2,Acly,Tsix,Fam118a,Rpl21,Ddhd2,Pipox,Lpcat1,Zc3h4,Kdm1a,Malat1,Aqp11,Hes1,Zfc3h1,Thap2,Tex14,Tmem183a,Taok1,Hist1h2bl,Hist1h3h,…	Th1,ESC,NSC	Hi-C,ChIA-PET	24067610,24213634	Mrpl45	4893	0	0.000347157	0.000173578
262	223	chr10	19061559	19063601	19062400	Y	NA	Tnfaip3	Ascc3,Esr1,Ppil4,Fyn,Gm20139,Enpp3,Msn,Ust,Gm973,Heca,Ifngr1,Arhgap18,Txnrd1,Nfatc2ip,Akap13	Th1	Hi-C	24067610	Tnfaip3	46149	0	0.000333365	0.000166682
263	1381	chr2	75792073	75796965	75792552	N	NA	Agps	Clp1,Zdhhc5,4930568D16Rik,Hoxd9,Hoxd10,Ndufa2,Ik,Mybl2,Agps,Pde11a,Dym,Ncaph,Tmem106a,Nbr1,Prdm12,Arid1b,Kif18a,Coro2b,Mbd5,Trp53i11,Sp3,AU019990,Ppp1r1c	Th1	Hi-C	24067610	Agps	35212	0	0.000310534	0.000155267
264	968	chr17	13682234	13684511	13683791	N	NA	NA	Nfib,Ccr6,Mllt4,Ppcdc,Ubn2,Mybl1,Ap2a2,Hist2h4,Ccdc45,Ddx5,Calr,Eif5,Hist1h4f,Tex14,Hipk2,Armc9,Ociad1,Tmem117,Dnajc1,Ctsll3,Ddx1,0610009L18Rik,Actg1,Atad2b,Lbr,Mirlet7i,Lsr,Fam187b,Birc5,Mir290,D7Ertd143e,Mtap4,Rps26,Mecr,Gltscr2,Maea,Arrdc3,Obfc1,Eapp,Tada2b,Ccdc96,Osbpl6,Ptpn23,Socs7,Pwwp2b,Stt3b,Dusp6,Ccnd3,Prkdc,Mcm4,Sqstm1,Cops7a,Ube2k,Zfp706,Mbd3,Mcm10,Myl12a,H2afx,Marveld1,Ppp1r10,Mrps18b…	Th1,ESC	Hi-C,ChIA-PET	24067610,24213634	Mllt4	76030	0	0.000303563	0.000151782
265	916	chr16	32710077	32711184	32710957	N	NA	NA	Zdhhc19,1700021K19Rik,Gnb1l,Ostn,Tnk2,Gm10818,Muc4,Lrch3,Klrb1b,Hspbap1,Dirc2,Hook2	Th1	Hi-C	24067610	Tnk2	65434	0	0.000291385	0.000145692
266	297	chr10	80921472	80923571	80922279	N	NA	Timm13,Lmnb2,Gadd45b	Iqgap1,Hist1h1d,Rnu11	ESC	ChIA-PET	24213634	Lmnb2	3227	0	0.000246163	0.000123081
267	729	chr14	16597247	16598848	16598385	Y	NA	Rarb	Kcnma1,Rarb,Erc2,Sorbs3,Pdlim2,Thrb,Enox1,Loxl2,Rps6ka2	Th1	Hi-C	24067610	Rarb	22037	0	0.000197362	9.86809e-05
268	1794	chr6	142714143	142716372	142715113	N	NA	Abcc9,Cmas	Oxtr,Slco1a6,Slco1a5,Gys2,Ldhb,Abcc9,Cmas,5730419I09Rik,Slco1c1,St8sia1,Gm7457,Etnk1,Lrmp,Adamts7,Lpp,Itpr2,1700023A16Rik,Ptpro,Filip1	Th1	Hi-C	24067610	Abcc9	11869	0	0.000170421	8.52107e-05
269	957	chr16	94323187	94324339	94323980	N	NA	Hlcs,Ripply3,Pigp,Ttc3	Adap2,Fmnl3,Hlcs,Ripply3,Dyrk1a,Erg,Traf2	Th1	Hi-C	24067610	Ripply3	4083	0	0.000166731	8.33654e-05
270	1226	chr2	128210814	128211760	128211145	Y	NA	NA	Bub1,Acoxl,Smg6,Srr,Cep97,Fam55c,Gm14005,Stk4,Slc12a6,Dnajc17	Th1	Hi-C	24067610	Bcl2l11	84776	0	0.000144791	7.23954e-05
271	591	chr13	112437759	112441185	112438150,112439959	Y,Y	NA;NA	Il6st	Ndufaf2,Il6st,Dhx29,Rabgap1l,F730043M19Rik,Mier3,Arsb,Cdc42ep3,Polr1a,Rcn2,Cpsf7,Sdhaf2	Th1,ESC	Hi-C,ChIA-PET	24067610,24213634	Il6st	22885	0	0.000142809	7.14043e-05
272	1192	chr19	5809430	5811244	5810098	N	NA	Scyl1,Malat1,Neat1	Men1,Sowaha,Ltbp3,Neat1,Frmd8,Slc25a45,Tigd3,Dpf2,Rtn3,Gdf5,Dnajc13,Kank2,Scamp2,Mpi,Map3k8,Adrb2,Cir1,Scrn3,Hist1h4i,Hist1h2bj,Shank3,Znfx1,1500012F01Rik,Kat5,Rnaseh2c,Sae1,Casp9,Fzd5,Ulk1,Ly6g6d,Ly6g6e,Krcc1,Zbed3,Ppp1r12c,Cdc34,Cd97,Sephs2,Gtf3c6,Obfc2a,Rybp,Aptx,Nlrp12,Rai12,Ctdnep1,Ttl,Myo5a,Snhg10,Glrx5,E330009J07Rik,Klf2,Agl,Pomgnt1,Nup210,Edf1,Mllt10,Mt2	Th1,ESC	Hi-C,ChIA-PET	24067610,24213634	Malat1	6759	0	0.000141943	7.09714e-05
273	2042	chr8	126526373	126531864	126527395	Y	NA	NA	Rbm34,Tomm20,Pard3,Kcnab1,A730090N16Rik,Gm17296,Arhgap15,Prdm16,Cdh13,Adamts6,Atp2c2,Kcnk1,Sin3b,Rspry1	Th1	Hi-C	24067610	Gm17296	51308	0	0.000133189	6.65945e-05
274	1548	chr4	129034931	129036280	129035360	Y	NA	Ak2,Rnf19b	Zbtb8a,Gnb1,Bag4	Th1	Hi-C	24067610	Rnf19b	21991	0	0.000114961	5.74806e-05
275	1289	chr2	170183930	170185885	170184710	N	NA	Zfp217	Pou5f1,Ppp1r16b,Plcg1,Zhx3,Zfp217,Lama5,Cst7,LOC626410,Ncoa5,Tmem62,Tasp1,Rapgef4,Arid5a,Rpl9,Lias,Idi1,Camta1,Clk1,Birc5,Sp1,Eapp,Ddx5,Ccdc45,Poldip3,Rnu12,2310045N01Rik,Rfxank,Rpl3,Cenpm	ESC,Th1	4C,Hi-C,ChIA-PET	23747203,24067610,24213634	Zfp217	41255	0	0.000106136	5.30681e-05
276	715	chr14	102806224	102807305	102806802	Y	NA	NA	Scel,4930452G13Rik,Lemd3,Fbxl3,Slain1,Myst4,Tdrd3,Uchl3,Slmo1,Ldb3,Ube2e2	Th1	Hi-C	24067610	Kctd12	175332	0	0.000104598	5.22991e-05
277	1295	chr2	170293983	170295636	170294888	N	NA	NA	Zfp69,Dem1,Pkig,Zfp385b,Pogk,Ebf4,Grm7,Apip,Nkx2-2as,Rin2,Zmynd8,Rap1gds1	Th1	Hi-C	24067610	Zfp217	151308	0	0.000102002	5.10008e-05
278	1082	chr18	38803882	38805360	38804665	N	NA	NA	Ttc39c,Lipg,Dlgap4,Limch1,0610009O20Rik,1700086O06Rik,Gm5820,Plac8l1,Spry4,Mapre2,Rnf14,Arhgap26,Sh3rf2,Dmxl1,Cd226	Th1	Hi-C	24067610	Fgf1	113339	0	0.000101342	5.06711e-05
279	815	chr15	38373084	38375357	38374051	Y	NA	NA	Klf10	NPC	ChIA-PET	24213634	Klf10	72377	0	8.09543e-05	4.04772e-05
280	1977	chr7	71288470	71290780	71289428	N	NA	NA	Ccdc109a,9930013L23Rik,Vmn2r76,Adamts17,Ric3	Th1	Hi-C	24067610	Nr2f2	921724	0	7.84024e-05	3.92012e-05
281	1899	chr7	118276613	118278033	118277685	Y	NA	Smg1	Pik3c2a,Smg1,Plat,Akap13,Eef2k,Stim1,Mgrn1,Tmc5,Ap2a2	Th1	Hi-C	24067610	Smg1	32976	0	7.81485e-05	3.90742e-05
282	2133	chr9	102689335	102690729	102689879	Y	NA	Amotl2	Amotl2,Bmper,Srprb,Gm5627,Tapt1,Cdv3,Dnm2,2900060B14Rik,Clasp1,0610040B10Rik,Zdhhc4,Hist1h3h,Hist1h2bl,Pdgfa,Fbxl18,Prrc2c,Hsp90aa1,Myom3,Haus8,Myo9b,Calb2,Zfp568,Rapgef1,Hist1h4d,Scn8a,1700008J07Rik,Ctif,Cyfip1,Sp2,Serpini1,Pdcd10,Gm5595,Msto1,Kif7	Th1,ESC	Hi-C,ChIA-PET	24067610,24213634	Amotl2	27075	0	7.67045e-05	3.83522e-05
283	577	chr13	107615856	107617660	107616653	Y	NA	NA	Kcnab2,Pde8b,Cwc27,Zswim6,Ankrd55,Csmd3,Krtap4-16,Ndufaf2,Sorcs1,Cdyl	Th1	Hi-C	24067610	AI197445	146034	0	7.59617e-05	3.79809e-05
284	1526	chr4	106804280	106805842	106804754	N	NA	NA	Ssbp3,Fsd1l,BB031773,Insl5,Bsnd,Acot11,Fam151a,Galnt10,Dcaf10,Chd7,Raph1,Col15a1	Th1	Hi-C	24067610	Ssbp3	105628	0	5.50309e-05	2.75155e-05
285	1939	chr7	3275363	3276867	3275795	N	NA	Nlrp12,Myadm	Nlrp12	Th1	Hi-C	24067610	Myadm	12171	0	5.48527e-05	2.74264e-05
286	1401	chr3	101778457	101780164	101779504	N	NA	NA	Vav3,Gm10636,Fbxw7,Sec24b,Ttf2,Trim45,Mab21l3,Lmo4,Mbnl1,Pogz,Sec14l1,Vti1a,Pou2f3,Frzb,Lhfp	Th1	Hi-C	24067610	Slc22a15	144289	0	5.28443e-05	2.64221e-05
287	1244	chr2	160210312	160211772	160210709	Y	NA	NA	Ism1,Bpifb2,0610010B08Rik,Zc3h15,Olfr1261,4933416E03Rik,Ptprt,Pld5,Macrod2	Th1	Hi-C	24067610	Gm826	115722	0	4.88866e-05	2.44433e-05
288	376	chr11	20957682	20959133	20958363	N	NA	NA	Vps54,Ugp2,Dock2,Sfi1,Wdpcp,Sertad2,Dhrs7b,Abca13,Dzip1l,Strada,Gpx3,Zfp39,Zbtb49,Lyar,Peli1,Tnk1,Igf2bp2,Sord,Grb10,Map2k3,Gm16516,Mmd	Th1	Hi-C	24067610	1110067D22Rik	126574	0	3.83765e-05	1.91882e-05
289	1807	chr6	16523373	16526561	16524296	N	NA	NA	Foxp2,Cttnbp2,Ptprk,Grm8,C1galt1,Snd1,Cntnap2	Th1	Hi-C	24067610	Tfec	371880	0	3.6156e-05	1.8078e-05
290	749	chr14	41197016	41199769	41198463	N	NA	Mbl1	Nrg3,Fgf14,Rp1l1,Scara5,Pcdh9,Grin2a	Th1	Hi-C	24067610	Mbl1	45560	0	3.23019e-05	1.61509e-05
291	2139	chr9	110752840	110756049	110753696	N	NA	Pth1r	Ccdc12	Th1	Hi-C	24067610	Pth1r	5695	0	2.2978e-05	1.1489e-05
292	2250	chrX	12164702	12166080	12165345	N	NA	Bcor	NA	NA	NA	NA	Bcor	4347	0	2.0512e-05	1.0256e-05
293	1706	chr5	33695135	33696136	33695734	N	NA	Slbp,Tmem129,Tacc3,Fgfr3	Baz2b,Zfp513,Ppm1g,Adap1,Get4,Whsc1,Abcb1a,Hrh3,Cth,Ppp3cc,Tmem129,Tacc3,Slbp,Fam193a	Th1,ESC	Hi-C,ChIA-PET	24067610,24213634	Fgfr3	25588	0	2.03546e-05	1.01773e-05
294	980	chr17	29355358	29357991	29356279	N	NA	Mtch1,Fgd2	Tmem164,Kcnh8,Nsf,Otud7b	NSC,ESC	ChIA-PET	24213634	Fgd2	2923	0	1.92236e-05	9.61178e-06
295	1815	chr6	29214841	29218744	29216360	N	NA	Impdh1	Rnf157,Grm7,Fam71f1,Tnpo3,Rnu11,4930558J18Rik,1700066M21Rik	Th1,ESC	Hi-C,ChIA-PET	24067610,24213634	Impdh1	2570	0	1.49203e-05	7.46015e-06
296	1364	chr2	62440231	62441929	62441183	N	NA	Dpp4	Rbms1,Rtf1,E130308A19Rik,Gphn	Th1,ESC	Hi-C,ChIA-PET	24067610,24213634	Dpp4	28000	0	1.08353e-05	5.41767e-06
297	1691	chr5	149067525	149068625	149068090	N	NA	Hmgb1	8430423G03Rik,5730422E09Rik,Uspl1,Hp1bp3,Sez6l,Gm6588,Vsx2,Alox5ap,Scarb2,Anapc5,Mad1l1,Katnal1,Bcl7a,Txnl1,Klhl23,Mtus2,Hmgb1,Lrp1,Il7r,Iqce,Flt3	Th1	Hi-C	24067610	Hmgb1	14488	0	1.04725e-05	5.23626e-06
298	590	chr13	112432591	112434222	112433512	N	NA	Il6st	Ndufaf2,Il6st,Dhx29	Th1	Hi-C	24067610	Il6st	29848	0	1.04598e-05	5.22989e-06
299	960	chr16	94723916	94724972	94724290	N	NA	NA	Lipa,Gabra3,Sgk1,Fam109a,Caprin2,Wdr83,BC056474,Slc4a7,Zfyve16,Asah1,Tgfbrap1,AI597479,A330035P11Rik,Tm9sf2,Metap2,Wdr5,Eapp,Plk1	ESC	ChIA-PET	24213634	Dyrk1a	153710	0	1.04555e-05	5.22777e-06
300	580	chr13	107953077	107955006	107954248	N	NA	NA	Mysm1,Cc2d1b,Mrps7,Gga3,Myo1e,Ankrd49,Mre11a	ESC	ChIA-PET	24213634	Zswim6	63013	0	7.70461e-06	3.8523e-06
301	540	chr12	77176804	77178730	77177987	Y	NA	NA	Dppa3,Fut8,Rapgef6,Max,Mbp,Timm9,2700049A03Rik,1810048J11Rik,Ankrd28,Churc1,Eif2s1,Atp6v1d,Ankdd1b,Plekhg3,Rbl1,Banp,Rsad2,Pole2,Gphn,Rad51l1,1110018G07Rik,Fcf1,Gm17384,Ipo5,Ddb2,A330069E16Rik,Baz1a	ESC,Th1	4C,Hi-C	24035354,24067610	Fut8	59374	0	7.34168e-06	3.67084e-06
302	1310	chr2	25109889	25112472	25111382	Y	NA	Entpd8	Ehmt1,Tmem203,Tprn,Ndor1,Myo3b,Olfr157,Lztfl1,Pnpla7,Nelf,Nrarp,Ccdc73,Rpl7a,Surf2,Med22,Surf1	Th1	Hi-C	24067610	Entpd8	29566	0	6.77532e-06	3.38766e-06
303	1077	chr18	38630706	38633776	38631696	Y	NA	Spry4	Nuf2,Ikzf3,Sema5a,Mctp2,Spry4,Ttll11,Tfap2d,Csf1r,1700072O05Rik,Hist1h2be,Arhgap26,March3,Abhd3,Gmcl1,Dnajc13,Pawr,Optn,Myo10,H3f3b,Prpf4b,Isyna1,Aktip,Rnu11,Gtf3c1,D430042O09Rik,Naca,Stx12,Wdr82,Nrarp,Hnrnpr,Diap1,Ptpro,Folr4,Hexb,Gfm2,Kctd16,Odf2l	Th1,ESC,NSC	Hi-C,ChIA-PET	24067610,24213634	Spry4	29438	0	5.66596e-06	2.83298e-06
304	1071	chr18	38144320	38146054	38145386	N	NA	NA	Arap3,Accn1,Diap1,Pcdha4-g,A330093E20Rik,B230209E15Rik,Orc1,Prpf38a,Zfp827,Dnm1,Ldlrad3	Th1,ESC	Hi-C,ChIA-PET	24067610,24213634	Pcdh1	63708	0	5.14892e-06	2.57446e-06
305	62	chr1	155243528	155245208	155244485	Y	NA	NA	Adipor1,Acbd6,Dpp10,Lhx4,Tomm40l,Nr1i3,Tmco1,Ubxn4,Stx6,Ralgps2,Npl,Rgs9,Xpr1,Smyd3,Dmgdh,Nol4	Th1	Hi-C	24067610	Stx6	84825	0	4.71716e-06	2.35858e-06
306	634	chr13	43863360	43866310	43864712	Y	NA	NA	Phactr1,Dtnbp1,Elmo1,Atxn1,Cd83,Ippk,Abhd6,Ddx56,Jarid2,Fam71d,Pde4d,Slmap,Tmem168,Tmem170b,Trip13,Ehmt1,Kdm1b,Hmgcr,Polr2d,Muted,Gabrg3,Chchd8,Pnpla8,Rpl31,Gm5083,Pbld2,Hnrnph3,Myb,4930473A06Rik,Ube2d3,4930539J05Rik,Kdm4c,Msh6,Kifc5b,Pan2,A930001N09Rik,Rnf182,Fancc,Trpm6	Th1,ESC	Hi-C,ChIA-PET	24067610,24213634	Cd83	78253	0	4.12305e-06	2.06152e-06
307	1286	chr2	169995539	169999314	169996713	N	NA	NA	Sulf2,Tshz2,Cbln4,4930545L23Rik,Plcb1,Fbn1,Xkr5,AU019990,Kif16b,Mybl2,Elf5,Ovol2,Unc79,Ctnnd2	Th1	Hi-C	24067610	Zfp217	143361	0	3.60669e-06	1.80334e-06
308	2185	chr9	41272563	41274263	41273433	N	NA	NA	Ubash3b,Tmem136,Gm6981,Usp28,Thsd4,Pknox2,Alas1,Tipin,Tbx20,Arhgap32,Fam118b,Rpusd4,Nlrx1,Ccdc153,Pdzd3,2310014F07Rik,Aqr,Cntnap4	Th1	Hi-C	24067610	Ubash3b	115069	0	3.24056e-06	1.62028e-06
309	1076	chr18	38541909	38544347	38542838	Y	NA	NA	Arhgap26,Pou4f3,Kif5b,4921528I01Rik,Mecom,Nol11,Gfra3,Nrg2,Fgf1,Ralgps1,4933407H18Rik,Thsd4,Ndfip1,1700120E14Rik,Myo5b,Mrpl48,Rab6a,Ammecr1l,Rnf14,Hc,Odf2,Cpt1c,E130102H24Rik,0610043K17Rik,Slc25a19,Fam100a,Zfp568,Net1	Th1,ESC	Hi-C,ChIA-PET	24067610,24213634	Spry4	56921	0	2.81982e-06	1.40991e-06
310	849	chr15	77342262	77345464	77343780	Y	NA	Rbfox2	Rbfox2,Myh9,March1,Lmf2,Ncaph2,Rbm15,Malat1,Poldip3,Rnu12,Slc25a28,BC037704,Ftl1,Cdk2ap2,Pitpnm1,Atf1,Aff1	Th1,ESC,NSC	Hi-C,ChIA-PET	24067610,24213634	Rbfox2	35209	0	2.26075e-06	1.13037e-06
311	1053	chr18	11351673	11353395	11352566	Y	NA	NA	Nck2,Ptprn2,Gm5441,Greb1l,Zfp521,Rsrc1,Slc5a5,Ttc39c	Th1,NSC,ESC	Hi-C,ChIA-PET	24067610,24213634	Gata6	299163	0	1.48653e-06	7.43265e-07
312	1633	chr4	95105733	95107431	95106283	Y	NA	NA	Zc3h12a,Fbxo42,Mfsd2a,Fggy,Nol10,Jun	Th1,ESC	Hi-C,ChIA-PET	24067610,24213634	Jun	53511	0	1.4045e-06	7.02248e-07
313	833	chr15	63616385	63617398	63616879	Y	NA	NA	Ncald,Mirlet7b,Mirlet7c-2,Ubr2,Prph2,Aak1	Th1	Hi-C	24067610	Fam49b	443050	0	1.13061e-06	5.65304e-07
314	1268	chr2	167366797	167369570	167368177	N	NA	B4galt5	Raly,Cacna1i,Atp9a,Insrr,Ntrk1,Ezh2,Pltp,Fbxo17,Atp8b4,Gpat2,Mylk2,Rbm39,Ptgis,Slc9a8,Dnajc5,AU023762,Scamp1,Chrna4,Rapgef1,Inppl1,Phox2a,Sfpq,Tcf3,Cfl1,Mus81,Fbxo46,Snord33,Rpl13a,Snord35a,Snord34,a,Gtf3c6,Rbm15,Sigirr,Acot8,Zswim3,Mapk15,Sel1l2,B4galt5,Sult5a1,C2cd3,Ppme1	Th1,ESC	Hi-C,ChIA-PET	24067610,24213634	B4galt5	17619	0	1.07648e-06	5.38239e-07
315	1553	chr4	129876764	129878501	129877771	N	NA	NA	Atf3,Tmem39b,Khdrbs1,Col16a1,Acot7,Sf3a3,Phactr4,Gltpd1,Cpsf3l,Rb1cc1,Huwe1,Vps26a,Rpl7l1,Ppp3r1,Frmpd4,Fam49b	Th1,ESC,NSC	Hi-C,ChIA-PET	24067610,24213634	Ptp4a2	56285	0	9.03878e-07	4.51939e-07
316	1475	chr3	52404302	52405871	52404841	N	NA	NA	Cnnm3	ESC	ChIA-PET	24213634	Foxo1	135965	0	8.63399e-07	4.31699e-07
317	191	chr10	111102011	111103620	111102912	N	NA	NA	Nap1l1,Cnot2,Pwp2,D10Jhu81e	Th1	Hi-C	24067610	Osbpl8	61182	0	8.20729e-07	4.10365e-07
318	1819	chr6	30336611	30337620	30337043	Y	NA	Ube2h	Ube2h,Btbd6,Brf1,Prodh,Itpr1,Agk,Pde1c,Ptp4a2,Nrf1,Dguok,Macf1,Rrm2b,A830052D11Rik,Il17ra,Wnt7a,Foxp1,Mkrn1	Th1,Ter119	Hi-C,Capture-C	24067610,24413732	Ube2h	32072	0	7.95501e-07	3.97751e-07
319	583	chr13	111817295	111823142	111818697	N	NA	Map3k1	Mast4,Map3k1,Ankrd55,Il31ra,Uimc1,Dna2,Sulf2,Col6a6,Kif2a,3830408C21Rik,Snx4,BB123696,Nsun6	Th1	Hi-C	24067610	Map3k1	8312	0	4.99648e-07	2.49824e-07
320	1266	chr2	166785978	166787464	166786809	Y	NA	Trp53rk,Arfgef2	Mga,Mmp24,Eif6,BC029722,Trp53rk,Cbfa2t2,Prex1,Clic4,Gm7325,Rere,2810006K23Rik,Mphosph9,Rad9,Mrto4,C230096C10Rik,Gab1,C130039O16Rik,Coro2b,Sgpl1,Adsl,D14Abb1e,Papd5,Cep55,Slmo2,Slc3a2,Smurf1,Atg4b,Thap4,Cnot6l,Olig1,Mrfap1,Ganab,Ints5,Itga2b	Th1,ESC,NSC	Hi-C,ChIA-PET	24067610,24213634	Trp53rk	6303	0	4.73609e-07	2.36805e-07
321	354	chr11	107528615	107530005	107529470	N	NA	Psmd12,Helz	Kdm2a,1700025E21Rik,Pitpnc1,Helz,BC090627,Abcc3,Arsg,Cacng4,Prkca,Gm15698,2210409E12Rik,Coil,Pecam1,Usp22,Tanc2,Apoo,Rnf216	Th1	Hi-C	24067610	Helz	17955	0	4.01073e-07	2.00536e-07
322	637	chr13	44026841	44027905	44027150	N	NA	NA	Gmds,Jarid2,Gm10782,Rnf182,Hspb3,A330076C08Rik,Gm2762,Padi4,Padi6,Fam40b	Th1	Hi-C	24067610	Cd83	241734	0	3.17408e-07	1.58704e-07
323	361	chr11	118362490	118364409	118363225	N	NA	Timp2,Lgals3bp	Tnrc6c,Dnahc17,Timp2,Wsb1,Eif4a3,A730011L01Rik,Dock8,Usp32,Dhx40,Ezh2	Th1	Hi-C	24067610	Timp2	7079	0	3.0978e-07	1.5489e-07
324	1733	chr5	74943233	74945056	74944267	Y	NA	NA	Gm6116,Pdgfra,Gm19583,Sema3c,Slit2,Scfd2	Th1	Hi-C	24067610	Chic2	99570	0	2.8565e-07	1.42825e-07
325	1519	chr4	105259803	105264071	105260561,105262554	N,N	NA;NA	NA	Gabbr2,Ppap2b,Dlc1,Nkain3,Adamtsl1,Oma1,Angptl3,Dock7,Iqch,Mixl1,Lin9,2610028E06Rik,Camta1,E130309F12Rik	Th1	Hi-C	24067610	Ppap2b	102456	0	2.32477e-07	1.16239e-07
326	589	chr13	112407617	112417556	112415875	N	NA	Il6st	Il31ra,Il6st,Ankrd55,D930020B18Rik,Ppap2a,Ppme1,Cenph,Ddx4,Cadm1,Arrdc3,Zfp341,2700060E02Rik,Mir449c,Mir449b,Mir449a,4833420G17Rik,Mtus1	Th1,ESC	Hi-C,ChIA-PET	24067610,24213634	Il6st	46514	0	2.02457e-07	1.01229e-07
327	1631	chr4	9026926	9028675	9027975	N	NA	NA	Frem2,Hipk2,Rab2a,Dtnb,Fosl2,Chd7,Ankrd6,1810030N24Rik	Th1	Hi-C	24067610	Chd7	336005	0	1.8974e-07	9.48699e-08
328	1766	chr6	108709224	108710460	108709850	N	NA	Bhlhe40,0610040F04Rik	Aox4,Itpr1,Tgfa,Bhlhe40,0610040F04Rik,Alg14,Nbeal1,Cdk19,Arrdc2,Cdk2ap2,Sumf1,Rnf170,Hook3	Th1,NSC,ESC,NPC	Hi-C,ChIA-PET	24067610,24213634	0610040F04Rik	48290	0	1.12506e-07	5.62532e-08
329	1574	chr4	138414084	138415484	138415013	N	NA	Cda,Mul1,Camk2n1	Hspg2,Pink1,Nol4,Hmgn2,Dhdds,Kdm1a,Cda,Ubxn10,Reck,Zmpste24,Usp48,Kif17,Fam43b,Pla2g5,Sergef,Slco3a1,Armc2	Th1,ESC	Hi-C,ChIA-PET	24067610,24213634	Mul1	19188	0	7.31719e-08	3.65859e-08
330	1187	chr19	53507058	53508833	53507581	N	NA	5830416P10Rik,Dusp5	Ppard,Zfp407,Trpm6,Cadm1,Mms19,Ubtd1,Fam178a,Mast2,Acbd4,Plcd3,Arhgap26,Mxi1,Ipcef1,Oprm1,Xpnpep1,Snrpa1,Rpgrip1,Hnrnpc	Th1	Hi-C	24067610	Dusp5	20485	0	6.34138e-08	3.17069e-08
331	280	chr10	67741611	67743324	67742488	N	NA	NA	Sobp,Ado,Rtkn2,Xpo7,Pex7,4930545H06Rik,Pbld2,Vmn2r83,Arid5b,Anks1b,Abca1,Epb4.1l2,Lama4,Cdc40,Wasf1,Nus1,Mgat4c,Ube2d1,Ptprn2	Th1	Hi-C	24067610	Ado	192656	0	4.98611e-08	2.49305e-08
332	1978	chr7	71307471	71308999	71308145	N	NA	NA	2010110P09Rik,1810008I18Rik,Rhobtb1,Spon1,Sv2b,Ntrk3,Dlgap1	Th1	Hi-C	24067610	Nr2f2	940725	0	3.96685e-08	1.98343e-08
333	203	chr10	118102695	118104009	118103309	Y	NA	Mdm1	Rap1b,Nup107,Gli1,Arhgap9,4933411E08Rik,1700022P22Rik,Ube2k,Rap1gds1,Mybpc1,Vmn2r61,Mdm1	Th1,ESC	Hi-C,ChIA-PET	24067610,24213634	Mdm1	37778	0	3.78613e-08	1.89307e-08
334	1263	chr2	165986489	165987711	165987205	N	NA	Ncoa3	Srsf7,Polr2a,Senp6	ESC	ChIA-PET	24213634	Ncoa3	4926	0	3.60925e-08	1.80463e-08
335	190	chr10	111093603	111095280	111094552	N	NA	NA	Ppm1h,Lims1,Lin7a,Csrp2,Slc41a2,Cradd,Mon2,2010003K15Rik,Cyp4x1,Cotl1,Atp9b,Grik2,Rest,Gm5176,Phlda1,Hist1h3i,Hist1h2bp,Hist1h2an	Th1	Hi-C	24067610	Osbpl8	69522	0	2.76743e-08	1.38372e-08
336	534	chr12	70148026	70148733	70148111	N	NA	Nin	NA	NA	NA	NA	Nin	36101	0	2.11938e-08	1.05969e-08
337	2167	chr9	31252522	31254480	31253512	N	NA	Aplp2	NA	NA	NA	NA	Aplp2	40707	0	1.98706e-08	9.93529e-09
338	1524	chr4	105703080	105704361	105703610	N	NA	NA	Agbl4,Dnajc6,Dab1,Camk2n1	Th1	Hi-C	24067610	Ppap2b	545733	0	9.57349e-09	4.78675e-09
339	1646	chr5	107075010	107076552	107075596	N	NA	NA	Hfm1,2210417A02Rik,Tgfbr3,Mapkapk5,Evi5	Th1	Hi-C	24067610	Tgfbr3	213043	0	8.62611e-09	4.31305e-09
340	761	chr14	58812078	58813654	58812836	Y	NA	NA	Cacna2d3,Hs6st3,Fhit,Nr1d2,Olfr736	Th1	Hi-C	24067610	Rcbtb1	387574	0	8.56338e-09	4.28169e-09
341	2118	chr8	85380586	85381831	85381216	N	NA	NA	Tpte,2810442N19Rik,Dnm3,Mylk3,Plxdc2,Zfp423,Man2b1,Wwox,Dnaja2	Th1	Hi-C	24067610	4921524J17Rik	51010	0	7.76933e-09	3.88466e-09
342	525	chr12	58537949	58539246	58538525	N	NA	NA	NA	NA	NA	NA	Clec14a	268691	0	5.02034e-09	2.51017e-09
343	1062	chr18	34116053	34119462	34118551	N	NA	NA	Rap1gap2,Gm10548,Apc,Ube2d2,Tcf4,Tmem57,Rhd,Cdnf,Hspa14,Pi4k2a,Polr2a,Ubtf,Pik3r2,2010320M18Rik	Th1,ESC	Hi-C,ChIA-PET	24067610,24213634	Apc	101522	0	2.41582e-09	1.20791e-09
344	1138	chr19	12532593	12540714	12540191	Y	NA	Dtx4,Fam111a	Smc3,Bbip1,Chd7,Dtx4,Prdx3,Aig1,A330040F15Rik,Fam111a,March5,4930526L06Rik,Ms4a1,Vps13a,B230217O12Rik,Pag1,Atrnl1,Bet3l	Th1	Hi-C	24067610	Dtx4	30597	0	2.23036e-09	1.11518e-09
345	543	chr12	79944122	79945891	79944906	N	NA	NA	Rad51l1,Rcor1,Acot1,Ccdc63,Rpgrip1l,Clcn5,Cecr2,Kcnq1	Th1	Hi-C	24067610	Zfp36l1	167122	0	6.31507e-10	3.15754e-10
346	813	chr15	37045064	37046511	37045898	N	NA	Zfp706	Snx31,9030224M15Rik,Adcy8,Ncald,Fzd6,Coro7,0610010F05Rik,E430025E21Rik,Sqle,Dym,Sec62	Th1,ESC	Hi-C,ChIA-PET	24067610,24213634	Zfp706	37662	0	5.61907e-10	2.80953e-10
347	953	chr16	92018843	92023777	92021856,92019387	Y,Y	NA;NA	Mrps6	Gm5833,Lmln,Cldn14,4930478P22Rik,Iffo1,Napsa,Ndufs4,Gm4827,Ifnar2,Dcbld2,Ccnf,Pebp4,2510012J08Rik,Pip5k1c,Gtf2f1,Pmm1,Nudt3,Hist1h3e,Med22,Rpl7a,2810006K23Rik,Mphosph9,Tyk2,Tmem107	Th1,ESC	Hi-C,ChIA-PET	24067610,24213634	Mrps6	34559	0	4.01011e-10	2.00505e-10
348	1075	chr18	38519513	38521433	38520617	N	NA	NA	Srsf1,Snx6,Ankhd1,Fgf1,Dpy19l3,Zfp35,Ndfip1,Pabpc2,2310002L13Rik,Pcdh1,Epcam,Rad9b,Arhgap26,Pcgf3	Th1	Hi-C	24067610	Spry4	79835	0	3.44586e-10	1.72293e-10
349	921	chr16	37683550	37685689	37684597	N	NA	Ndufb4	Stxbp5l,Fstl1,Shisa9,Ptpn23,Tmprss5,Sema5b,Lsamp,Chrna4,Vps8,4932425I24Rik,Hgd,Rabl3,Hist1h3b,Hist1h2ab,Lrrc58,Zc3h7b,Leprel1,Gpr156,Casr,Rbfox1,Vim,Anks1b,Rad51l1,Pvrl3,Sox5,Upk1b	Th1,NSC,NPC	Hi-C,ChIA-PET	24067610,24213634	Ndufb4	29182	0	2.74926e-10	1.37463e-10
350	23	chr1	133451803	133453142	133452318	N	NA	Sox13	Nfasc,Etnk2,Sox13,Chit1,Kdm5b,Itsn1,Tbx3,Elk4,Tmem9,Igfn1,Zc3h11a,Pkp1,Lrrc7,I730028E13Rik,Six3,Plekha6,Gm19461,Nos1ap,Reep2,Kdm3b,Myo3b,Kank1	Th1,ESC	Hi-C,ChIA-PET	24067610,24213634	Sox13	27591	0	2.74591e-10	1.37296e-10
351	1034	chr17	83951871	83956847	83954255	N	NA	NA	Plagl2,Pofut1,Mta3,Thada,Nr4a3,Hist2h4,Dse,Mdm2,Phf5a,Aco2,Tiam1,Plekhh2,Fbxo11,P4hb,Sec11a,Rpl21,Hist1h2ac,Hist1h2bc	Th1,ESC	Hi-C,ChIA-PET	24067610,24213634	Haao	105081	0	2.09354e-10	1.04677e-10
352	275	chr10	66851868	66853909	66853126	N	NA	NA	Med23,1700040L02Rik,Jmjd1c,Syne1,Sp3,Ccdc138,Ctnna3,Mgat4c,Pcsk7,Erbb4	Th1	Hi-C	24067610	Reep3	243079	0	1.92578e-10	9.62891e-11
353	15	chr1	119507409	119509815	119508707	Y	NA	Ralb,Tmem185b	Ralb,Ptpn4,Epb4.1l5	Th1	Hi-C	24067610	Ralb	2627	0	1.90945e-10	9.54727e-11
354	1344	chr2	36216068	36219541	36217357	N	NA	Ptgs1	Dab2ip,Mrrf,Tns3,Sil1,Ino80,Arhgap15,Cwc22,Gabrb1,Apbb1ip,Mapkap1,Smap1,Nebl,Brd3,Raver1-fdx1l	Th1,ESC	Hi-C,ChIA-PET	24067610,24213634	Ptgs1	10885	0	1.34896e-10	6.7448e-11
355	2066	chr8	34215340	34217021	34216261	N	NA	NA	Gpsm2,Bai2,Ddx46,Mei1,Pcp2,Xab2,2900053A13Rik,Bag1,Pbx3,Ccl26,Ccl24,Nub1,Zdhhc13,Ttc23l,Dusp4,Tnks,Gm16793,Mfhas1,Klhl2,Ubr2,Minpp1	Th1	Hi-C	24067610	Tmem66	60777	0	1.3278e-10	6.63898e-11
356	422	chr11	67455443	67469396	67455911	N	NA	NA	Gas7,Sgk3,Obscn,Wdr16,Olfr331,2310065F04Rik,Vps53,Notch2,Mgat1,Myh13,Myh4,Fat2,Itk,Nlrp1b,Cacnb2	Th1	Hi-C	24067610	Gas7	63602	0	9.87208e-11	4.93604e-11
357	732	chr14	20885036	20885990	20885383	Y	NA	Plau,Vcl	Ppp3cb,Vcl,Lrrc63,Vps37b,Fhit,Adk,Samd8,Dnahc1,Ap3m1,Psma5,Zcchc7	Th1	Hi-C	24067610	Vcl	43443	0	5.35411e-11	2.67705e-11
358	236	chr10	23076254	23077571	23077186	N	NA	NA	Trdn,Oprm1	Th1	Hi-C	24067610	Tcf21	256126	0	4.69498e-11	2.34749e-11
359	1287	chr2	170147143	170148407	170147884	N	NA	Zfp217	Atp2c2,Bcas1,1700040N02Rik,Taf4a,Galnt9,Pdia3,Rnf216	Th1	Hi-C	24067610	Zfp217	4468	0	3.47656e-11	1.73828e-11
360	744	chr14	31933675	31936907	31934332	N	NA	NA	Kpna3,Ebf2,Lpin2,Adarb1,Tcp11l2,Rmnd5b,Nhp2,Lrrc16a,Itih1,Itih3,Pbrm1,Kcnma1,Ankrd28,Enox1,Wdtc1,Hs6st3,Fam167a,Oxnad1,Dph3,1700112E06Rik,C1ra,Gm11762,Olfr736	Th1,ESC	Hi-C,ChIA-PET	24067610,24213634	Ankrd28	103260	0	1.27394e-11	6.36969e-12
361	1615	chr4	56113081	56114615	56114082	Y	NA	NA	Fbxo10,Trim32,Astn2,Olfr1535,1700011E24Rik,Stil,1700112E06Rik,Usp13,Slc5a8,Musk,Klf4	Th1,NPC	Hi-C,ChIA-PET	24067610,24213634	Klf4	580606	0	1.26109e-11	6.30544e-12
362	2056	chr8	22813812	22814990	22814332	Y	NA	Ap3m2,Myst3	Ap3m2,Ikbkb,Wapal,Erlin2,Prosc,2610019F03Rik,Relb,Dkkl1,Ccdc155,AI316807,Tmem192,Zkscan14,Atp5j2,Sema4b,Myst3,Mcm5	Th1	Hi-C	24067610	Ap3m2	8158	0	1.07011e-11	5.35055e-12
363	420	chr11	63781464	63787562	63785618	N	NA	NA	Hs3st3a1,Map2k6,Car10,Arhgap44,Bend4,Wdr70,Trim36,Dnahc9,Zkscan6	Th1	Hi-C	24067610	Hs3st3b1	134722	0	5.68495e-12	2.84247e-12
364	752	chr14	47360662	47363192	47362161	N	NA	Lgals3	Lgals3,Ddhd1,Mettl3,Sall2,Ngdn	Th1	Hi-C	24067610	Lgals3	10668	0	5.62533e-12	2.81266e-12
365	1108	chr18	61609149	61610661	61609909	Y	NA	LOC545261	NA	NA	NA	NA	LOC545261	28992	0	5.39086e-12	2.69543e-12
366	153	chr1	60733802	60736564	60735194	N	NA	NA	Nbeal1,Raph1,Nab1,Gm11602,Trpc6,Carf,Nrp2,Prkce	Th1	Hi-C	24067610	Raph1	167037	0	4.90091e-12	2.45046e-12
367	1374	chr2	71672761	71674294	71673270	N	NA	NA	Metap1d,Fam65c,Plcb2,Frmd5,4930545L23Rik,Plcb1,Itga6,Inpp4b	Th1	Hi-C	24067610	Itga6	112789	0	4.5449e-12	2.27245e-12
368	529	chr12	69485208	69487230	69486099	N	NA	5830428M24Rik	Kif3c,1110002L01Rik,L2hgdh,5830428M24Rik,4930512B01Rik,Map4k5,Nin,Syt16,Celsr1,Gbe1,Ctnna2,Tob1	Th1,ESC	Hi-C,ChIA-PET	24067610,24213634	5830428M24Rik	9658	0	3.57357e-12	1.78678e-12
369	733	chr14	21822278	21824121	21823010	Y	NA	Vdac2,Comtd1	Vdac2	NSC	ChIA-PET	24213634	Vdac2	7440	0	2.01586e-12	1.00793e-12
370	600	chr13	30984500	30986600	30985971	N	NA	Exoc2	NA	NA	NA	NA	Exoc2	10453	0	1.81123e-12	9.05614e-13
371	1373	chr2	71670428	71671499	71670700	N	NA	NA	Osbpl6,Myo3b,Metap1d,Ppil4,Eif2ak4,Itga6,Rapgef4,Fam65c,Plcb2,Frmd5,4930545L23Rik,Plcb1,Inpp4b	Th1	Hi-C	24067610	Itga6	115584	0	1.60313e-12	8.01566e-13
372	1894	chr7	109654376	109673339	109671733	N	NA	St5,D930014E17Rik	Sox6,Olfr536,St5,Rnf41,Scube2,Sbf2,Slc5a11,Aldh1a3,Lmo1,Iqck,2310008H09Rik,Dak,Ddb1,Inpp5a,l7Rn6,Spon1,Pcsk6,Herc2,Insc,Erc2,Atp10a,Mctp2,Tmem9b	Th1	Hi-C	24067610	D930014E17Rik	30398	0	1.54318e-12	7.71591e-13
373	926	chr16	45089287	45091065	45090446	N	NA	Ccdc80	Cblb	Th1	Hi-C	24067610	Ccdc80	2988	0	1.16847e-12	5.84236e-13
374	386	chr11	23210752	23211850	23211335	N	NA	Xpo1	Zrsr1,Commd1,Odz2,Myo1d,Usp34,Fam54b,2610002D18Rik,Mtif2,Arhgap44,Usp32,Eif4enif1,Sfi1,Fbxl5,A230057D06Rik,Mir344c,Xpo1	Th1,ESC	Hi-C,ChIA-PET	24067610,24213634	Xpo1	44191	0	9.2698e-13	4.6349e-13
375	723	chr14	105731952	105733997	105732714	N	NA	NA	D130009I18Rik,Trim52,Nefl,Impa2,Fbxo34,Sacm1l,Slc6a20b,Dnajc3,Hs6st3,Lmo7,4930432J09Rik,Sucla2,Spry2,Ptprg,Parm1,Hyal2,D14Abb1e,Suz12,Vgll4,Snrpa,BC024978,Zfp36l2,Vash1,Gcn1l1,Shisa4,Pisd-ps1,Sfi1,Rbm26,Ndfip2,Prkar1b,1700066N21Rik,Csn3	Th1,NPC,NSC	Hi-C,ChIA-PET	24067610,24213634	Spry2	162822	0	6.57538e-13	3.28769e-13
376	1121	chr18	80483313	80484353	80483692	Y	NA	Ctdp1	Jarid2,Stard6,Pqlc1,Kcng2,Nfatc1,Grtp1,Arhgap26,Gnal,Spata24,Pcdha4-g,Mbp	Th1	Hi-C	24067610	Ctdp1	13646	0	6.03378e-13	3.01689e-13
377	352	chr11	103285656	103287253	103286120	Y	NA	Map3k14	Plcd3,Itgb3,Tns4,Smad3,Atxn7l3,2410004I01Rik,Map3k14,Ppp6r2,Myo15,Cox10,Zfp385c,Llgl2,BC022687,Cdca4,Fmnl1,Gpr179,Ace,Bahcc1,Edc3,Atp6v0a1,Rhot1,Ppm1d,Map2k5	Th1	Hi-C	24067610	Map3k14	18255	0	5.97535e-13	2.98768e-13
378	802	chr15	27702059	27703841	27702857	Y	NA	Fam105a	NA	NA	NA	NA	Fam105a	20517	0	4.91858e-13	2.45929e-13
379	87	chr1	180301553	180303833	180302684	Y	NA	Psen2,Itpkb	Nmnat2,Parp1,Eif3h,Abpe,Sec63,Batf,Clcn3,Arl4c,Srgap2,Capn2,Nfatc4	Th1	Hi-C	24067610	Itpkb	26643	0	3.63623e-13	1.81812e-13
380	1099	chr18	55548112	55549361	55548193	N	NA	NA	Rhbdd1,Shprh,Rb1,9430076G02Rik,Arhgap6,Sumf1,Trim71,Timd2,1700011I03Rik	IPSC,Th1	4C,Hi-C	24035354,24067610	Zfp608	557932	0	3.37482e-13	1.68741e-13
381	67	chr1	157447518	157451039	157448638,157450127	N,Y	NA;NA	2810025M15Rik,Rasal2,BC026585	Astn1,Dnm3,Sec16b	Th1	Hi-C	24067610	BC026585	7543	0	6.67443e-14	3.33721e-14
382	904	chr16	23415719	23417411	23416649	N	NA	NA	Svop,C130060K24Rik,Adipoq,Rtp4,Kalrn,Lrrc63,Rtp1,Myl9,Siah3,Eif4a2,St6gal1,Masp1,Atp13a5,Ccdc28a,Cldn5,Cdc45,AI480653,Npepps,Pabpc1	Th1,ESC	Hi-C,ChIA-PET	24067610,24213634	Masp1	103179	0	3.11811e-14	1.55905e-14
383	1621	chr4	6356301	6358331	6357429	N	NA	Sdcbp	Cyp7a1,Trpm3,Alpl,Sdcbp,Sdk1,A530072M11Rik,Melk,Zfp462,Nsmaf,Ubxn2b,Rad51l1	Th1	Hi-C	24067610	Sdcbp	7349	0	2.82783e-14	1.41391e-14
384	2180	chr9	32986459	32988596	32987403	Y	NA	NA	Acsm3,Eri2,Spesp1,Rora	Th1	Hi-C	24067610	Ets1	290417	0	2.64054e-14	1.32027e-14
385	416	chr11	61618833	61621605	61620218	N	NA	Epn2,Grap	Rai1,Ints7,Dtl,2700023E23Rik,Zfp1,Elavl3,Ttk,2410006H16Rik,BC046404,Kdm6b,4930465M20Rik,Pcdha4-g,Anapc5,Slc5a10,Fam83g,Fkbp5	ESC,Th1	ChIA-PET,Hi-C	24213634,24067610	Grap	31716	0	2.26808e-14	1.13404e-14
386	1018	chr17	73961673	73963698	73962772	N	NA	Xdh	Kcnh8,Xdh,Fpgs,Col16a1,Kdm4c,Dpy30,Memo1,Pdgfra,Gm19583,Trmt61b,Spast,L3mbtl3,Vps8,3300005D01Rik,Hnrpll,Mllt3	Th1	Hi-C	24067610	Xdh	11491	0	1.07778e-14	5.38892e-15
387	66	chr1	157442448	157446058	157444307	N	NA	2810025M15Rik,Rasal2,BC026585	Astn1,Dnm3,Phf21a,Xrcc3,Sfpq,Bend4,Sec16b,Morn5,Ndufa8	Th1,ESC	Hi-C,ChIA-PET	24067610,24213634	BC026585	12524	0	6.30323e-15	3.15161e-15
388	94	chr1	182668977	182671725	182670697	Y	NA	NA	Nfib,Fmo2,Hlx,Agtrap	Th1	Hi-C	24067610	Capn2	151494	0	5.54296e-15	2.77148e-15
389	1758	chr5	96910483	96914139	96911701,96913687	Y,N	NA;NA	NA	NA	NA	NA	NA	Bmp2k	83550	0	4.94808e-15	2.47404e-15
390	1367	chr2	67627759	67630311	67628570	N	NA	NA	Xirp2,1700007B14Rik	Th1	Hi-C	24067610	B3galt1	487402	0	4.87045e-15	2.43522e-15
391	530	chr12	69501036	69503681	69502479	Y	NA	5830428M24Rik	Sdc3,Klhdc1,Sos2,Acbd7,Olah,Dtnb,Fntb,Pan3,Slc26a4,F730035M05Rik,Pygl,Helq,3110056K07Rik,Psma3,Akap17b,Fam65c,Arf6,Tra2b,Ccdc117	Th1,NPC,NSC,ESC	Hi-C,ChIA-PET	24067610,24213634	5830428M24Rik	25486	0	4.66366e-15	2.33183e-15
392	379	chr11	22584167	22585649	22584597	Y	NA	NA	Osbp2,Ehbp1	Th1	Hi-C	24067610	B3gnt2	274687	0	4.57934e-15	2.28967e-15
393	1523	chr4	105556531	105558377	105557518	N	NA	NA	1700067P10Rik,Dab1,Tctex1d1,Gm12709,Bnc2,Agrn,Prkaa2,Astn2	ESC,Th1	4C,Hi-C	24035354,24067610	Ppap2b	399184	0	4.23637e-15	2.11818e-15
394	1561	chr4	133467150	133469454	133468218	Y	NA	Trnp1	Ppp1r8,Slc9a1,Gpr132,1810019J16Rik,Nr0b2,Rcan2,Alg10b,Tmem116,Erp29,Cadm1,Ptov1	Th1,ESC	Hi-C,ChIA-PET	24067610,24213634	Trnp1	29096	0	3.39369e-15	1.69684e-15
395	597	chr13	12369265	12370597	12369950	N	NA	Heatr1	Adarb2,Wnk2,Sptlc1,Zeb1	Th1	Hi-C	24067610	Heatr1	24778	0	2.28736e-15	1.14368e-15
396	447	chr11	84596852	84598573	84597765	N	NA	NA	Accn1,Heatr6,1500016L03Rik,Lhx1,Gm885,Bcas3,Etl4,Fbxw11,Gria1,4930401O10Rik,Acaca,Car4,Sh3bp5l,Aatf,Uggt2	Th1	Hi-C	24067610	Aatf	83351	0	2.02621e-15	1.0131e-15
397	582	chr13	110557670	110559055	110558332	N	NA	NA	Rasgrf2,Slc38a9	Th1	Hi-C	24067610	Plk2	162626	0	1.756e-15	8.77998e-16
398	2007	chr8	106393847	106395296	106394564	Y	NA	Zfp90	Cdh3,Cdh1,Cadps,Nfatc1,2310045N01Rik,Rfxank,Mgat5,Tnfrsf19,Csnk2a2,Prmt7,Has3,Smpd3,Zfp90,Tmco7,Hsd11b2,Atp6v0d1,Fbln5,Sntb2,Wwp2,Zhx3,Nfatc3,Tnni1,Cdh5,Stox2,Ntng1	Th1	Hi-C	24067610	Zfp90	20043	0	1.51198e-15	7.55989e-16
399	2174	chr9	32815509	32818339	32817016	Y	NA	NA	Wdr20a,Arpp21,Zbtb16,Dlat,Npat,Atm,Chn1,Camkk2,Slbp,Tmem129,Tacc3,Fli1,Ets1,Col14a1,Wdr82,Fam63b,Pptc7,Sorcs2,Pak4,Frem3,Opcml,AI480653,Ccdc71,Slc9a9,Creb3l2,Tbcel	Th1	Hi-C	24067610	Ets1	119467	0	1.37623e-15	6.88117e-16
400	402	chr11	5154930	5156445	5155589	N	NA	NA	Ugp2,Kremen1,Znrf3,2210015D19Rik,Polm	Th1	Hi-C	24067610	Rhbdd3	55492	0	9.88157e-16	4.94078e-16
401	1301	chr2	174636256	174639912	174636962	N	NA	NA	Zfp831,Dock1,Tshz2,Bpifb1,Zbp1,Cdh4,Plekhm2,Ddx19a,Frmd5	Th1	Hi-C	24067610	Slmo2	163315	0	6.69543e-16	3.34771e-16
402	2116	chr8	83874753	83876396	83875276	N	NA	Lphn1	Cacna1a,Cd97,Ddx39,Fuca1,Got1l1,Gm3336,Pde4c,Cinp,Tecpr2,1110038B12Rik,Nradd,Nbeal2,Ube2e1,Txndc12,Set,Nsun4,Tbc1d2,Tnr,Btbd10,Fkrp,Strn4,Zzz3,Cdca7l,Fgfr1op2,4933424B01Rik,Acadm,Adnp,Tgif1,Ppp1r15b,Tgoln1,2810006K23Rik,Mphosph9,Gabpb1,Hspa9,Gm10941,Pofut2	Th1,ESC,NSC	Hi-C,ChIA-PET	24067610,24213634	Lphn1	23702	0	4.65775e-16	2.32888e-16
403	1035	chr17	84026989	84028952	84028323	N	NA	NA	Slc10a3,Pkp2,Syngr3,Noxo1,Gfer,Ptprs,Thada,Hnrnpc,Snord58b,Sos1,4933433H22Rik,Zfp36l2,Hdac4,4833418N02Rik,Ttc7,Rtf1,Camk1d	Th1	Hi-C	24067610	Zfp36l2	158995	0	3.67868e-16	1.83934e-16
404	666	chr13	5713736	5715255	5714388	Y	NA	NA	Vta1,Susd4,4732471D19Rik,Asxl2,Hivep1,Dscam	Th1	Hi-C	24067610	Klf6	146234	0	3.02931e-16	1.51466e-16
405	1050	chr17	87529455	87532748	87532074	N	NA	NA	Dhx57,Pax3,Ttc7,Myl12b,Memo1,Ttc39d,1700011E24Rik,Lrrc27,Sox2ot,Calm2,Utp14a,Alk,Prkce,Atp6v1e2	Th1,ESC	Hi-C,ChIA-PET	24067610,24213634	Calm2	82520	0	2.61789e-16	1.30894e-16
406	155	chr1	60952452	60954198	60953230	N	NA	Icos	Lingo2,Snx30,Dgkq,Tmem175,Raph1,Ankrd44,Ica1l,Irgc1,Nbeal1	Th1	Hi-C	24067610	Icos	23716	0	7.98972e-17	3.99486e-17
407	1460	chr3	32667886	32670527	32668944	N	NA	Actl6a	Lrrc34,Grip1,Pex5l,4930419G24Rik,Vmn2r-ps11,Col25a1,Golim4	Th1	Hi-C	24067610	Actl6a	38019	0	6.85162e-17	3.42581e-17
408	1123	chr18	82811471	82813432	82812832	N	NA	NA	Zfp516,Grik4,Smad4,Elac1,Zfp236,Ndc80,Mib1,Mir133a-1,Mir1a-2,Aldh7a1,Cep76,Psmg2,Smad2,Zfp964,Mbd2,Ctif,Inpp4b,Nr3c1,Me2,Wdr7,Pdpn,Nudt4,Tnrc6c,Vsig10	Th1,ESC,NPC	Hi-C,ChIA-PET	24067610,24213634	Zfp516	97447	0	6.69237e-17	3.34619e-17
409	360	chr11	115070966	115072399	115071906	Y	NA	Cd300e	Cacng1,Cd300e,Cd300lh,Spry4,Olfr222,Spop,Cd300lb,Tmem104,5033411D12Rik,Krtap3-1,Krtap3-2,Slc9a3r1,Rab37,Zfp2,Efcab5,Tsga10	Th1	Hi-C	24067610	Cd300e	8928	0	3.75992e-17	1.87996e-17
410	1305	chr2	181467861	181472697	181470584	N	NA	Zbtb46,Tpd52l2,Dnajc5	Cdh7,Ctdspl2,Ttc38,Gtse1,Prpf6,Ncoa3,Dnajc5,Tpd52l2,BC006779,Rtel1,Brip1,4732471D19Rik,Atp9a,Zbtb46,Tcea2,Rgs19,Actr5,4930526D03Rik,Myt1,Upf2,Fastkd1,Ppp1r16b,2310067B10Rik,6820408C15Rik,Zcchc3	Th1	Hi-C	24067610	Zbtb46	8435	0	1.54341e-17	7.71706e-18
411	1933	chr7	19332408	19333837	19332985	N	NA	Fosb,Ercc1,Cd3eap,Ppp1r13l,Ercc2	Frs2,Kcnn4,Fosb	NSC,Ter119,NPC	ChIA-PET,Capture-C	24213634,24413732	Ercc1	11234	0	1.31981e-17	6.59904e-18
412	174	chr1	73199412	73201071	73200326	N	NA	NA	NA	NA	NA	NA	Igfbp5	324547	0	5.39139e-18	2.6957e-18
413	102	chr1	184330530	184331636	184331104	N	NA	NA	NA	NA	NA	NA	Dusp10	296069	0	4.68949e-18	2.34475e-18
414	1246	chr2	160451082	160452865	160451880	N	NA	NA	Pnoc,Zfp395,Plk1s1,Dtd1,Ralgapa2,Olfr1156,Mcoln1,Tmem169,Pecr,Mapk8ip3,1700086L19Rik,Dbpht2,Dlc1,Npepps	Th1,ESC	Hi-C,ChIA-PET	24067610,24213634,21685913	Mafb	84017	0	4.27714e-18	2.13857e-18
415	2117	chr8	85220136	85222911	85221586	N	NA	NA	Cacna1a,Zfp791,1700011L22Rik,Chst5,Vps35,Abcc12,Glg1,Zc3h18,Vmn1r160	Th1,ESC	Hi-C,ChIA-PET	24067610,21685913	Vps35	76586	0	8.74846e-19	4.37423e-19
416	1068	chr18	35941360	35943369	35942312	Y	NA	NA	Cdc23,Kif20a,Brd8,Psd2,Nedd4l,4933403F05Rik,Atp9b,Cd36,Atxn2l,Tufm,4930474G06Rik,Pkd2l2,Fam53c,Ube2d2,Nrg2,Dnmt1,Mycbp2,B4galt3,Slc4a11,Grcc10,Pcbp2,Notch4,Gpsm3,Brd2,Nsun2,Scn10a,Zfp36l1	Th1,ESC	Hi-C,ChIA-PET	24067610,24213634	Cxxc5	111542	0	6.69711e-19	3.34856e-19
417	1979	chr7	71370021	71372227	71370864	N	NA	NA	Pcdh7,4932441J04Rik,Erc2,Scn8a,B130024G19Rik,Nr2f2,Gm8633,Gm15412,Odz4,Mctp2,Cntnap5a	Th1	Hi-C	24067610	Mctp2	934368	0	3.58244e-19	1.79122e-19
418	2198	chr9	46378472	46382701	46379687,46381433	N,N	NA;NA	NA	Bud13,Slu7,Pttg1,Zbtb16,Ttc12,Gm10677,Cadm1	Th1	Hi-C	24067610	Bud13	95460	0	2.51246e-19	1.25623e-19
419	2244	chr9	98674771	98676790	98675774	N	NA	NA	Cdh4,Kirrel3,E330023G01	Th1	Hi-C	24067610	Mrps22	73092	0	1.87407e-19	9.37033e-20
420	1306	chr2	181477329	181484764	181483762	N	NA	Zbtb46,Tpd52l2,Dnajc5	Atp9a,Zbtb46,Tcea2,Rgs19,Actr5,4930526D03Rik,Myt1,Upf2,Fastkd1,Ppp1r16b,2310067B10Rik,Dnajc5,Tpd52l2,6820408C15Rik,Zcchc3,Asxl1,2500004C02Rik,Ipo11,Gm16119,Uckl1,Gm1587,Zc3h7a,Wdr1	Th1,ESC	Hi-C,ChIA-PET	24067610,24213634	Tpd52l2	12489	0	7.37821e-20	3.68911e-20
421	50	chr1	152287040	152289176	152287953	N	NA	NA	Il24,Edem3,Rgl1,Mprip,Atg4b,Thap4,1700025G04Rik,H19,Mlh1,Dis3l2,Ubr4,1200016B10Rik,Cacna1e,F11r,Psen2,Pde4b	Th1	Hi-C	24067610	Tsen15	97506	0	7.24775e-20	3.62387e-20
422	173	chr1	73188092	73190347	73188932	N	NA	NA	Rims1,Xkr4,Unc80,Sntg1,Pax3	Th1	Hi-C	24067610	Igfbp5	313227	0	5.31272e-20	2.65636e-20
423	316	chr10	93374627	93377434	93376038	N	NA	NA	Pdss2,Bpifb5,Bpifb1,Acss2,R3hdm2,Stac3,Ankhd1,Tnpo3	Th1	Hi-C	24067610	Elk3	63468	0	3.12094e-20	1.56047e-20
424	945	chr16	90623649	90624873	90624125	Y	NA	NA	Tmem26,Lsamp,Krtap7-1,2610039C10Rik,Oat,Alcam,Hunk,Clic6,Cadm2,Mrps6,Sbf2,Telo2,Tdgf1,Cidea,Pde1b	Th1,ESC	Hi-C,ChIA-PET	24067610,24213634	2610039C10Rik	102498	0	2.89892e-20	1.44946e-20
425	1102	chr18	5931436	5932920	5932329	N	NA	NA	Cep120,Ccdc88a,Tex2,BC016579,3110002H16Rik,Zfp438,Zeb1,8030462N17Rik,Smarca2,Rhcg,Cep76,Psmg2,Raly,3110056K07Rik,Arid4a	Th1,NSC	Hi-C,ChIA-PET	24067610,24213634	Arhgap12	203178	0	2.40177e-20	1.20088e-20
426	858	chr15	81535546	81537365	81536010	Y	NA	Ep300	Snrnp25,Il9r,Tnrc6b,Rbx1,Tuba1c,9130401M01Rik,Ep300,Nsmce2,Mfng	Th1	Hi-C	24067610	Ep300	48849	0	1.50975e-20	7.54877e-21
427	1307	chr2	181485512	181488752	181487717	N	NA	Zbtb46,Tpd52l2,Dnajc5	Asxl1,2500004C02Rik,Zbtb46,Ipo11,Gm16119,Uckl1,Gm1587,Zc3h7a	Th1	Hi-C	24067610	Tpd52l2	8501	0	1.48426e-20	7.42131e-21
428	1840	chr6	52485619	52487126	52486263	Y	NA	NA	NA	NA	NA	NA	Hibadh	153174	0	1.14502e-20	5.72508e-21
429	2269	chrX	36228848	36229390	36229105	N	NA	NA	1300010F03Rik,Mtap7d3,Il13ra1,A630010A05Rik	Th1	Hi-C	24067610	Lonrf3	99019	0	7.80875e-21	3.90438e-21
430	2199	chr9	46387860	46392549	46389309	N	NA	NA	Cyp19a1,Aldh1a2,7630403G23Rik,Glb1l2,Ube2q2	Th1	Hi-C	24067610	Bud13	104848	0	5.07866e-21	2.53933e-21
431	1322	chr2	30546298	30550142	30547936	N	NA	Cstad	Atg7,Nup214,Asb6,Slc30a2,Extl1,1110067D22Rik,Cdv3,Nfya,AI314976,Acat2,Snhg8,Gm1976,Srcrb4d,Lrsam1,Rpl12,Coq9,Ciapin1,Tmem183a	Th1,ESC	Hi-C,ChIA-PET	24067610,24213634	Cstad	44902	0	2.7544e-21	1.3772e-21
432	660	chr13	54302301	54305129	54303749	N	NA	NA	Mid1,Hecw1,Sfxn1,Higd2a,Nop16,Ntrk2,A530046M15,Gm2848,Nt5e,Cdc42bpa,Wnk2,Fgd3,Ap3b1,Ccrn4l,Suv420h2,Pef1,Luc7l,Ccnd1,Zfp947,Aspscr1,Mast2,Pnrc1,BC016495,Ostf1,Actr2,9530080O11Rik,Hook1,Gm4890,Mmaa,2700023E23Rik,Gm711,Surf4,Crat,Ppp2r4,3830406C13Rik,Fam118a,Tex14,Hspa8	Th1,NSC,ESC	Hi-C,ChIA-PET	24067610,24213634	Cplx2	66220	0	7.92959e-22	3.9648e-22
433	737	chr14	24778824	24780512	24779375	Y	NA	NA	Samd8,Dusp13,Ntng1,Wwc2,Uchl3,Cacna2d3,Wdfy4,Pam,Acot8,Zswim3,Gtf3c6,Polr3a,Tomm70a	Th1,ESC	Hi-C,ChIA-PET	24067610,24213634	Rps24	288143	0	5.70975e-22	2.85487e-22
434	1950	chr7	37019566	37021083	37020388	N	NA	NA	NA	NA	NA	NA	Tshz3	321448	0	5.532e-22	2.766e-22
435	1917	chr7	139364594	139367267	139366723	N	NA	Inpp5a	Adamts6,E030019B06Rik,Mtg1,Usp24,Stk32c,9530052E02Rik,Irs2	Th1,ESC	Hi-C,ChIA-PET	24067610,24213634	Inpp5a	21842	0	5.35326e-22	2.67663e-22
436	1150	chr19	21941091	21944073	21942531,21943776	Y,N	NA;NA	NA	Fbxl7,Ptar1,Gfra1,Apba1,Cyp2c65,Arid3c,Clns1a,Tjp2,Ppapdc2,4430402I18Rik,Ccdc15,Trpm3,Znrf2	Th1	Hi-C	24067610	Tmem2	162749	0	3.20786e-22	1.60393e-22
437	1237	chr2	148170522	148172524	148171610	N	NA	NA	Slc12a1,Plcb4,Frmd5,Plcb1,Pir,Fmn2,Banf2,Ptprt,Phactr3,Lrp1b,Slc24a3	Th1	Hi-C	24067610	Foxa2	123553	0	2.54385e-22	1.27192e-22
438	2000	chr7	92695295	92696873	92696012	N	NA	Pcf11,Rab30	D430042O09Rik,Rab30,4632434I11Rik,C80913,Hs3st4,Adamts17,Mctp2,Gsg1l,Kcnq1,Kcnq1ot1,4932438A13Rik,Ankrd42,Ccdc90b,Pcf11	Th1,NPC	Hi-C,ChIA-PET	24067610,24213634	Pcf11	25383	0	1.8103e-22	9.0515e-23
439	1577	chr4	148746373	148747507	148747137	N	NA	NA	Cdca8,Fbxo6,Fbxo44,Fbxo2,Casz1,Macf1,Kif1b,Rgs3,2210012G02Rik,Gabrr1,B3gnt7,1700045H11Rik,4930544O15Rik,4732418C07Rik,Lao1,Rims3,Eif4g3,Gm10069,Fkbp4	Th1,ESC	Hi-C,ChIA-PET	24067610,24213634	Tardbp	119377	0	1.24666e-22	6.23328e-23
440	1103	chr18	5944433	5946101	5945423	N	NA	NA	Olfr1431,Setd7,Zbtb16,Gm10125,Zeb1,4921524L21Rik,6030446N20Rik,4933416E03Rik,Zcchc11,Csmd1,9430020K01Rik,Iws1,Ccny,Kdelc2,Exph5,Zfp521	Th1	Hi-C	24067610	Arhgap12	189997	0	1.18793e-22	5.93966e-23
441	380	chr11	22629143	22631377	22629929	N	NA	NA	Peli1,Commd1,Zrsr1,Ahsa2,Eml6,Fbxw11,D630037F22Rik,Wdpcp,Fam196b,Dock2,Dnahc2,Zzef1,Ehbp1,Fam161a,Fancl,Stx8,Zfp12,Zfp316,Tfrc,Trip4,BC017158	Th1,ESC	Hi-C,ChIA-PET	24067610,24213634	B3gnt2	228959	0	4.76688e-23	2.38344e-23
442	1215	chr2	118975761	118977271	118976477	Y	NA	Chst14	D2Ertd750e,Ccdc32,Casc5,Tgm3,Dpm1,Mocs3,Exd1,Supt16h,Ovol2,Hat1,Nrxn3,Rgs22,Setbp1,Macrod2,4930568D16Rik,Rp1l1,Rtf1,Ext2,Zfp112,Bahd1	Th1,NSC,ESC	Hi-C,ChIA-PET	24067610,24213634	Chst14	49264	0	2.76083e-23	1.38041e-23
443	1904	chr7	122873306	122874030	122873679	N	NA	NA	Prkcb,Park2,Gsg1l,D430042O09Rik,Akap13,Tyw1,Olfr479,2010110P09Rik,Cdh8,Nipa1,A230056P14Rik	Th1	Hi-C	24067610	Rbbp6	96534	0	1.83981e-23	9.19903e-24
444	665	chr13	56221047	56223249	56221887	N	NA	Tifab	NA	NA	NA	NA	Tifab	42162	0	1.37288e-23	6.86442e-24
445	2078	chr8	45874803	45876305	45875426	Y	NA	NA	Gria1,March1,Heatr3,Fam155a,Wfdc1,Sorbs2,9530052E02Rik,Prkg1,Large,Lonp2	Th1	Hi-C	24067610	Ufsp2	99234	0	1.1645e-23	5.82252e-24
446	283	chr10	68867800	68870247	68869099	N	NA	NA	Rtkn2,Slc25a17,Eya4,1700025K23Rik,Grik2,Ptprb,Ank3,Tmem123,Themis,Ctnna3,Pcdh15,Ncam2,Gbp2,Fam184a,Arid5b,Cisd1,Ovol1,Ctnnb1	Th1	Hi-C	24067610	Tmem26	144054	0	9.00167e-24	4.50083e-24
447	1227	chr2	129329510	129332502	129330368	N	NA	Ckap2l,Il1a,Il1b	Il1a,Il1b,Gm14047,4921508D12Rik,Ovol2,Tead1	Th1	Hi-C	24067610	Il1a	19538	0	8.04863e-24	4.02431e-24
448	2172	chr9	32590821	32593529	32591936	Y	NA	Fli1	Col4a5,Fli1,Trim71,Ets1,Adamts8,4930562C15Rik,Rnf111,Kcnj5,Cadm2,Ppan,Eif3g,Ikzf1,Wdr82,Onecut1,Me1,Lrp5	Th1	Hi-C	24067610	Fli1	49453	0	7.25177e-25	3.62589e-25
449	2178	chr9	32925469	32927373	32926549	Y	NA	NA	Cpne2,Bbs9,Lrch1,Atr,Huwe1,Eepd1,Slc5a10,Fam83g,Pole,Nfrkb,Paqr5,Chm,Ets1,Vprbp,Vps29,1500011H22Rik,1190002F15Rik,Dnm2,Fli1,Efha1,Olfr194,Usp28,Irf4	Th1	Hi-C	24067610	Ets1	229427	0	5.07968e-25	2.53984e-25
450	1809	chr6	17197404	17200042	17198602	N	NA	NA	Prkca,Cav2,Ghr,Alk,Met,Ica1,Foxp2,Exoc6b	Th1	Hi-C	24067610	Cav2	81299	0	2.01452e-25	1.00726e-25
451	1332	chr2	30749476	30750873	30750143	Y	NA	NA	Fbxl6,Ninl,Tanc1,Cdk5rap2,Cstad,Fnbp1,Gpr107,Mettl11a,1700026L06Rik,Ak8,Crat,Ppp2r4,Blvrb,Spnb4,Urgcp,Mrps24,Abcg8,Usp20,Dtx2,Zp3,Nbeal2	Th1	Hi-C	24067610	Mettl11a	57104	0	1.18486e-25	5.92432e-26
452	2239	chr9	94614243	94616239	94615383	N	NA	NA	Arnt2,Osbpl10,Nusap1,Oip5,1700034K08Rik,Nfatc1,Clasp2,D9Ertd402e,Cep70,1190002N15Rik,Slc9a9,Rassf5,Mff	Th1	Hi-C	24067610	Slc9a9	53653	0	1.06761e-25	5.33805e-26
453	1980	chr7	71409083	71410741	71409170	N	NA	NA	Dpp4,Mctp2	Th1	Hi-C	24067610	Mctp2	895854	0	6.43913e-26	3.21957e-26
454	890	chr16	15084432	15086118	15085095	N	NA	NA	Stk35,4932416H05Rik,Gsk3b,Dscam,Slc45a4,A630010A05Rik,Tmem132c,Tmem132d,Nsg1,Ube2v2,Epha6,Rbfox1,Barx1,Fgf12,Loxl2,Efcab1,Wisp1,Ropn1,Adcy5,Fetub,Srl,Pepd	ESC,Th1	4C,Hi-C	24035354,24067610	Snai2	378573	0	5.24688e-26	2.62344e-26
455	1902	chr7	122803606	122805051	122804261	N	NA	NA	Prkcb,Cacng3,Zdbf2,Ptchd2,Adam12	Th1	Hi-C	24067610	Rbbp6	165513	0	3.79801e-26	1.89901e-26
456	859	chr15	81567642	81568999	81568637	N	NA	Ep300	Ptges3,Snx31,Rbx1,Ep300,Rhebl1,Dhh,Aff3,Zc3h7b,Aco2,Lass5,Bmpr2,Ccdc47,Ddx42,Cysltr2,1110038F14Rik,Gm20324,Tcf20,Fam125b,Spsb1,Zfp740,Nf1,Evi2b,Polr3h,Sgsm3,Xpnpep3,L3mbtl2,Chadl,Sltm,Enthd1,Tnrc6b,Mgat3,1700102P08Rik,Usp4,Tmem117,Cask,Arhgap33,Ywhae,Tef,Reep3,Gm19510,Pik3r5,Lgals1,Nol12,Srsf7,Usp45	Th1	Hi-C	24067610	Ep300	17215	0	2.71379e-26	1.3569e-26
457	1737	chr5	75896171	75897450	75896545	N	NA	NA	Scfd2,Kit,Hopx,Taar6,Kdr,A930011G23Rik,Grxcr1,Sox6,Pcdh7,Gm19583,Pdgfra,D730048J04Rik,Corin,Fip1l1,Fbxl5,Tec,Anxa3	Th1	Hi-C	24067610	Kdr	80978	0	2.09013e-26	1.04507e-26
458	1542	chr4	119732447	119748137	119733686	N	NA	NA	Fbxo2,Mfhas1,Fggy,Pgm2,Foxj3,Trpm4,Ubap1,Cerk,Scmh1,Il16,Tal1,Cap1,Ppt1,Chd2,Hivep3,Macf1,Slit3,Serinc2,Tll2,Zdhhc21,Cnot6,Oprd1,Tex14,Ccdc105,Snhg1,Slc3a2,Hist1h2be,Nfatc2,St3gal3,Zmynd12,Foxo6,Tmem40,Klhl21	Th1,ESC	Hi-C,ChIA-PET	24067610,24213634	Hivep3	66541	0	1.17048e-26	5.85239e-27
459	287	chr10	7289428	7290959	7290180	N	NA	NA	Plekhg1,Epb4.1l2,Ptprk,Ust,Stk32b,Cnksr3,Nrp1,Grm1,Hs3st5,Syn3,Esr1,B430212C06Rik,Cidea,Katna1,Samd5,1700113H08Rik,Ccdc152	Th1	Hi-C	24067610	Cnksr3	77191	0	9.13633e-27	4.56816e-27
460	925	chr16	45008559	45010846	45009688	N	NA	NA	Spag9,Drd3,Cd200r1,2610528E23Rik,Filip1l,Nrip1,Pla2g7,Elovl6	Th1	Hi-C	24067610	Ccdc80	83207	0	7.02814e-27	3.51407e-27
461	736	chr14	24747138	24749017	24748034	N	NA	NA	Erc2,Kcnma1,1700112E06Rik,Polr3a,Lmo7,Zmiz1,Ppyr1,Cadps,Zcchc24	Th1	Hi-C	24067610	Rps24	256457	0	1.72879e-27	8.64393e-28
462	2186	chr9	41461863	41464041	41462433	N	NA	NA	Sorl1,2610203C20Rik,Slc35f2,1700063D05Rik,3110039I08Rik,Enpp3,Shroom1,Dync1h1,1700001K19Rik,Gm2109,Cnot6,Ppp2r3a,Il18,AI118078	Th1	Hi-C	24067610	2610203C20Rik	117298	0	7.03063e-28	3.51532e-28
463	728	chr14	14632598	14633828	14633108	Y	NA	NA	Adam17,Cul1	ESC	ChIA-PET	24213634	Slc4a7	69197	0	4.5283e-28	2.26415e-28
464	1363	chr2	61138321	61140274	61139362	N	NA	NA	Trim44,Aco2,Acbd7,Olah,Arg2,Il16,Pla2r1,Frmd4a,Tfrc	Th1	Hi-C	24067610	Rbms1	175117	0	3.1298e-28	1.5649e-28
465	288	chr10	7297504	7299472	7298545	N	NA	NA	Phactr2,Ddit4,Ttc23,Plekhg1,Epb4.1l2,Ptprk,Ust,Stk32b,Cnksr3,Nrp1,Grm1,Hs3st5,Syn3,Esr1	Th1	Hi-C	24067610	Cnksr3	85267	0	3.07446e-28	1.53723e-28
466	1718	chr5	64155488	64156945	64156339	N	NA	Tbc1d1	NA	NA	NA	NA	Tbc1d1	3266	0	3.04468e-28	1.52234e-28
467	1438	chr3	142935872	142936885	142936221	N	NA	NA	Cog7	Th1	Hi-C	24067610	Pkn2	53868	0	2.17993e-28	1.08997e-28
468	1822	chr6	3345148	3345428	3345252	N	NA	NA	Samd9l	ESC	ChIA-PET	21685913	Samd9l	54143	0	5.54124e-29	2.77062e-29
469	1903	chr7	122819858	122822486	122821243	N	NA	NA	NA	NA	NA	NA	Rbbp6	148078	0	3.88307e-29	1.94153e-29
470	1070	chr18	3665505	3667298	3666067	N	NA	NA	Gm10556,1700011I03Rik,4921524L21Rik,Mpp7,Cntn5,Rbbp8,Galnt1,4833419F23Rik,Ccbe1,Rock1,Ptprn2	Th1	Hi-C	24067610	Bambi	157548	0	2.29129e-29	1.14564e-29
471	2176	chr9	32899573	32902436	32901446,32900005	Y,N	NA;NA	NA	Runx3,Ets1,Tgm1,Unc13c,Olfr539,St18,Zfp322a,Kirrel3,Elovl5,Fdx1,Tfdp2	Th1	Hi-C	24067610	Ets1	203531	0	1.92938e-29	9.64689e-30
472	2021	chr8	115551587	115556407	115553939	N	NA	NA	Cdyl2,Cdh13,Cacna1a,Pdpr,9430091E24Rik,Gpr128,Pard3,Wwox,Dnajb1,Sipa1l2,Slc38a8,BC017612,Gm5567	Th1	Hi-C	24067610	Maf	150487	0	1.92313e-29	9.61565e-30
473	1955	chr7	47015273	47016059	47015821	N	NA	Spty2d1,Tmem86a	Srpk2,Gm9999,C86187,Snx29,Tmem86a,Ptpn5,Spty2d1,Pdxk,Ubxn11,Snap47,Jmjd4,Gtf3c6	Th1,ESC	Hi-C,ChIA-PET	24067610,24213634	Spty2d1	6859	0	1.11111e-29	5.55555e-30
474	1064	chr18	35093331	35094671	35093957	N	NA	Ctnna1	Rdh12,Gm10548,Apc,Ctnna1,Rbm27,Krtap5-3,Hdac5,Adk,Pcdha4-g,Alpl,Churc1,Slc23a1,Taok3,Mcph1,Specc1,Kdm3b,Etf1,D18Ertd653e,Shisa7,Lrrc59	Th1	Hi-C	24067610	Ctnna1	24241	0	1.07565e-29	5.37824e-30
475	2187	chr9	41474655	41476845	41475244	N	NA	NA	Cadm1,Gclc,Bmper,1700063D05Rik,Atp6ap1l,Mir3471-1,Olfr948,Cul5,Slc25a26,Hepacam,Gramd1b,Sorl1,9030425E11Rik,Plce1	Th1	Hi-C	24067610	2610203C20Rik	104494	0	3.90022e-30	1.95011e-30
476	207	chr10	121314557	121317385	121316030	N	NA	Tbc1d30,Gns	NA	NA	NA	NA	Tbc1d30	3368	0	2.10587e-30	1.05293e-30
477	177	chr1	85751299	85752645	85751671	Y	NA	A630001G21Rik,Cab39	Dact1,Cab39,Mcee,Txlng,Sp140,Sp110,Dars,Dtl,Diexf,Eif4e2,Tram2,Sp100,Arf3,Dlg1,Polq,Abcg1,Armc9,Ptma,Hdac4,Tsg101,Cflar,Zcchc2,Trpm8,Mier1,Tmeff2,Ankrd44,A630001G21Rik,Gm19589,Tox,Ppp1r12b,Psmd1,2810459M11Rik	Th1	Hi-C	24067610	A630001G21Rik	14693	0	1.38694e-30	6.93469e-31
478	1051	chr17	87612784	87614256	87613588	Y	NA	NA	Diap3,Epcam,Spnb2,Galnt14,Srbd1,Zcchc11,Ccnd3,Prkce,Eif3a,Srpk2,1110034G24Rik,C3,Luzp1,Prpf3,Clic6,Zfp639,Fam69a,Wdyhv1,Hist1h1d,Sox12,Hist1h3e,Wdr77,Atp5f1,Phf21a,Pdgfb,Ddx11,2010106C02Rik	Th1,ESC	Hi-C,ChIA-PET	24067610,24213634	Msh2	58301	0	1.15891e-30	5.79453e-31
479	1993	chr7	83808821	83811519	83809904	N	NA	NA	Cyfip1,Il16,Nrg3,Mll1,Otud7a,Ube2t,Sv2b,Ap3b2,Cpeb1,1700026D08Rik,Gga2,Pdilt	Th1	Hi-C	24067610	Mesdc1	72822	0	1.13703e-30	5.68515e-31
480	1383	chr2	84183646	84185839	84184806	Y	NA	NA	Cask,Nsun6,BC052040,Tfap2c,Acvr1,Dapl1,Itgav,Fam171b,Kif16b	Th1	Hi-C	24067610	Calcrl	239427	0	4.71687e-31	2.35844e-31
481	2240	chr9	94645151	94646367	94645846	N	NA	Slc9a9	Mir1899,Chtf18,Gng13,Rasa2,Arhgap39,Atp2c1	Th1	Hi-C	24067610	Slc9a9	23525	0	4.61472e-31	2.30736e-31
482	1503	chr3	87333417	87335276	87333988	N	NA	Cd5l	Lrba,Hipk1,Rap1gds1,Arhgef11,Bank1	Th1	Hi-C	24067610	Cd5l	22605	0	2.84722e-31	1.42361e-31
483	1818	chr6	30026514	30027173	30026907	Y	NA	Nrf1	Asz1,Pitpnc1,Wdr96,Ube2h,Comt,Arvcf,Mkln1,Ahcyl2,Zc3hc1,1700023L04Rik,Nsf,2210408F21Rik,Il23r,Lass5,Lima1,Zfp598,Myl12b,4933438B17Rik,Gas5,Zbtb37,Slc9a9,Crkl,Sipa1l3	Th1,ESC	Hi-C,ChIA-PET	24067610,24213634	Nrf1	20815	0	9.66356e-32	4.83178e-32
484	451	chr11	8688830	8690099	8689412	N	NA	Tns3	Tns3,Ccdc46,Olfr391-ps,Stk33,Abca13,Sf1,Zfp286	Th1	Hi-C	24067610	Tns3	24295	0	6.48693e-32	3.24347e-32
485	2020	chr8	115535388	115541867	115536630,115539822	N,N	NA;NA	NA	Wwox,Zfp612,Cdyl2,2410022L05Rik,Fgfr1,Sergef,Gm5607,2610307P16Rik,Maf,Scn10a,Man1c1,Cntnap4,Palld	Th1	Hi-C	24067610	Maf	165027	0	6.28244e-32	3.14122e-32
486	419	chr11	63412194	63413929	63413244	N	NA	NA	Krt13,Tekt3,Arhgap44,Spaca3,4930524B15Rik,Dnahc9	MEF,Th1	4C,Hi-C	24035354,24067610	Pmp22	280684	0	2.59251e-32	1.29626e-32
487	78	chr1	172455216	172456666	172455877	N	NA	Igsf9,Tagln2	Actr3,Nos1ap,Pigm,Slamf9,Cep350,Kcnj10,Fam129a,Rgsl1,Atp1a2,Uap1,4933439K11Rik,Ccdc19,1700025G04Rik,Arhgap30,Pvrl4,Sccpdh,Fam172a,Mrps6,Zbtb16,Igsf9	Th1,ESC	Hi-C,ChIA-PET	24067610,24213634	Igsf9	25547	0	2.32557e-32	1.16278e-32
488	1704	chr5	3197853	3199197	3198552	Y	NA	NA	Rhbdd1,Tbx5,Gm15997,Rsbn1l,Pex1,Srpk2,Ckap2	ESC,IPSC,Pre-IPSC,Th1	4C,Hi-C	24035354,24067610	Cdk6	145115	0	1.05732e-32	5.28661e-33
489	1085	chr18	43436010	43437545	43436370	N	NA	Dpysl3	Greb1l,Wac,Ppp2r2b,Fam59a,Dpysl3,Dsg4,Fhod3,Ppp1r1c,Jakmip2,Mcc,Stk32a,Csmd3	Th1	Hi-C	24067610	Dpysl3	42679	0	4.00052e-33	2.00026e-33
490	1956	chr7	47034514	47035837	47035431	N	NA	Spty2d1,Tmem86a	3110003A17Rik,Rps15a,Olfr1347,Olfr5,Ldhc,Ldha,Tsg101,Uevld,Rnf145,Nav2,Spty2d1,Clasp2,Cyp2b9,Usp47,4933427G17Rik,Ptpn5,Sergef,Tph1,Gm9999,Mef2a	Th1	Hi-C	24067610	Tmem86a	14803	0	3.91388e-33	1.95694e-33
491	2098	chr8	47461189	47462578	47461804	Y	NA	NA	Sorbs2,D330022K07Rik,Csmd3,Sh3rf1,Large,Zfp423,Rdh13,Mlf1ip,Stox2,Gpm6a,Npy1r	Th1	Hi-C	24067610	D030016E14Rik	70892	0	1.73739e-33	8.68694e-34
492	573	chr13	102657691	102659074	102658528	N	NA	Cd180	Mast4,Med26,Mfsd11,Ccdc125,Sv2c,Dcdc2a,Cdk7,Cwc27,Cdyl,Pde4d,Vmn1r203,Neurog1,Pik3r1,Ankrd32	Th1	Hi-C	24067610	Cd180	34484	0	1.16858e-34	5.84288e-35
493	1506	chr3	96300336	96302307	96301083	Y	NA	Fcgr1	Gstm6,Prcc,Pip5k1a,Prpf3,Mrps21,Stxbp3a,Rnf115,Sin3a,Gm10658	Th1	Hi-C	24067610	Fcgr1	6367	0	1.08062e-34	5.40308e-35
494	1351	chr2	45235748	45237206	45236360	Y	NA	NA	Frmd4a,Nr6a1,Arhgap15,Nebl,Lrp1b,Gtdc1,Kif5c,Chn1,Mcm10,Taf3,Ttll11,Nat10,Cacnb4,Galnt5,Pde11a	Th1	Hi-C	24067610	Zeb2	122469	0	1.84615e-35	9.23073e-36
495	1762	chr5	98165637	98169574	98168087	N	NA	NA	Slc25a40,1700007G11Rik,Zfp653,Ecsit,Gm16845,Kras,Gm15706,Ik,Ndufa2,Tmem69,Gpbp1l1	Th1,ESC	Hi-C,ChIA-PET	24067610,24213634	Antxr2	134675	0	9.20648e-36	4.60324e-36
496	1866	chr6	86823513	86824630	86823976	N	NA	Anxa4,Aak1	Casc1,Antxr1,Mxd1,Kcnc2,Cltc,Aak1,Nfu1,Ablim2,Stambp,Gm1965,Scap,2610002I17Rik	Th1	Hi-C	24067610	Aak1	24887	0	3.37769e-36	1.68884e-36
497	1220	chr2	124553404	124556604	124554745	N	NA	NA	Fmn1,Fbn1,Pcsk2,Rbms3,Sema6d,Cacnb4	Th1	Hi-C	24067610	Sema6d	53692	0	2.09161e-36	1.0458e-36
498	1362	chr2	61070119	61071963	61071199	N	NA	NA	Trdmt1,Arhgap21,Baz2b,Hipk1,Map2k5,Fam23a,Rbms1,5730522E02Rik,a,Rab22a,Hectd2,Nup160,Dpp4	Th1	Hi-C	24067610	Rbms1	106915	0	1.17654e-36	5.8827e-37
499	1327	chr2	30681429	30687984	30685273,30687256	N,N	NA;NA	NA	Etl4,Fam73b,Dolpp1,Rere,Ireb2,Cyth1,Scube1,Tipin,Mfng,Dnajb14,1110051M20Rik,Ttc7b,Cnot4,Nup188,Eya2,Mir3089,Sorl1,Spna2,Wdr34,Rbfox3,Magi3,Gm1673	Th1	Hi-C	24067610	Cstad	86385	0	9.9958e-37	4.9979e-37
500	1323	chr2	30631386	30637752	30636953	N	NA	Cstad	Zer1,Asb6,Eif2b3,Gbgt1,Ppp2r4,Plg,Ly75,Tbc1d24,Khdrbs1,Set,Pkn3,Map3k5,Sv2c,Mir3089,Pdk1,Ext2	Th1,ESC	Hi-C,ChIA-PET	24067610,21685913	Cstad	36342	0	5.81985e-37	2.90993e-37
501	941	chr16	87245237	87248184	87246388	N	NA	NA	2410089E03Rik,Dscam,Kcnj15	Th1	Hi-C	24067610	N6amt1	106001	0	4.26778e-37	2.13389e-37
502	1735	chr5	75833657	75837059	75835346	N	NA	NA	Pex1,Ptpn13,Cep135,Sept11,Corin,Arid1b,Cdh17,Phtf2,Apbb2,Scfd2,Slc13a2,Clock,Hopx,N4bp2,Kit	Th1	Hi-C	24067610	Kdr	141369	0	3.49595e-37	1.74798e-37
503	184	chr1	88635189	88636671	88635818	N	NA	NA	Armc9,Inpp5d,Gm19589,Enthd1,Sult6b1,Cspp1,Prkag3,Cyp27a1,Lipc,Mcm3,Prim2,Hecw2,Nmur1	Th1	Hi-C	24067610	Arl4c	65520	0	7.51629e-38	3.75814e-38
504	643	chr13	45474101	45476431	45475474	N	NA	Gmpr	4932412H11Rik,Krit1,4933416M06Rik,Atxn1,Gm806,Akap12,Znrf3,Lyrm4,Jarid2,Mylip,Gmpr,Zc3hav1,Tssc1,Vps41,Elmo1,Osbp2,Nid1,Rnf182,Pcbd2,Mpl,Fzd2,Kdm1b,Fam19a2	Th1	Hi-C	24067610	Gmpr	31038	0	5.82664e-38	2.91332e-38
505	898	chr16	19245334	19247744	19245667	N	NA	NA	Wdr69,Olfr170,Mylk,Plcxd2	Th1	Hi-C	24067610	Hira	368584	0	5.03734e-38	2.51867e-38
506	1326	chr2	30674017	30679814	30679192,30677189	N,N	NA;NA	NA	Etl4,Fam73b,Dolpp1,Rere,Ireb2,Cyth1,Scube1,Tipin,Mfng	Th1	Hi-C	24067610	Cstad	78973	0	3.8003e-38	1.90015e-38
507	423	chr11	68622910	68624245	68623684	Y	NA	NA	Nsg2,Myh10,Odf4,Accn1,Cct6b,Stx8,Ccdc42,Mamdc4,Edf1,Cyfip2,Usp43	Th1,ESC	Hi-C,ChIA-PET	24067610,24213634	Mfsd6l	66724	0	1.78767e-38	8.93836e-39
508	2208	chr9	59133788	59135538	59134466	N	NA	NA	Lingo1,Uhrf2,Rad54l2,Tln2,Dlgap2,AI118078,Crlf3,Syt8,Tnni2,Grik4,Atrnl1,Slc25a38,Hexa,Thsd4,Neo1,Mobp,Adpgk,Rora,Tlk2,1700052K11Rik	Th1	Hi-C	24067610	Adpgk	156034	0	8.33121e-39	4.16561e-39
509	2165	chr9	23040328	23042825	23041832	N	NA	NA	Bbs9,Tcf20,Bmper,Phgdh,Gm10790,Spsb4,1700123O12Rik,Itgb5,Dmxl2,Col12a1	Th1	Hi-C	24067610	Rp9	571972	0	1.24507e-39	6.22533e-40
510	1324	chr2	30651201	30653866	30652969	N	NA	NA	Ankrd44,Ppp1r26,Ppp2r4,Ahrr,Slc16a12,Prrx2,Tfip11,Gpld1,Aldh5a1,1700020O03Rik,Eif3l,Tsc2,Slc9a3r2,Nthl1,Fam129b,Tmem57	Th1	Hi-C	24067610	Cstad	56157	0	8.80307e-40	4.40154e-40
511	1566	chr4	133928011	133929785	133929045	N	NA	Rps6ka1,Hmgn2	Rps6ka1,E2f2,Stx12,4933416C03Rik,Ptprr,Prkce,5730408K05Rik,1810009A15Rik,AI462493,Clk3,Trim63,Slc30a2,Dcaf12l2,Rab27a,Hspa4,Kctd18,Antxr1,Bmpr2,Ttyh3	Th1,ESC	Hi-C,ChIA-PET	24067610,24213634	Hmgn2	38206	0	4.21553e-40	2.10777e-40
512	937	chr16	85304730	85306002	85305256	N	NA	NA	Isca1,Epha6,Robo2,Mir125b-2,Lrrc58	Th1	Hi-C	24067610	App	131023	0	7.66904e-41	3.83452e-41
513	734	chr14	21992187	22000732	21994689	N	NA	Zfp503	Zfp503,Tnfrsf19,Wnt5b,Ptprg,Myst4	Th1	Hi-C	24067610	Zfp503	2586	0	1.18383e-42	5.91916e-43
514	2019	chr8	115477374	115480255	115478792	N	NA	NA	4930523C07Rik,Prkce,Abce1,Wwp2,Wwox,Inpp4b,Znrf1,Heatr5b,Erich1,Tk2,Trio	Th1	Hi-C	24067610	Maf	226639	0	1.12533e-42	5.62664e-43
515	1097	chr18	5443454	5445084	5444153	N	NA	NA	Svil,Zfp532,Bbs9,Tmem117,Mllt1,Gm10125,Plxna4,Zfp438,Slc25a18,Camk4,Slc35a4,Apbb3,Zeb1,Mef2c,Cd226,C230035I16Rik,Slc17a4,Thrb,Diap1,Srgap3	Th1	Hi-C	24067610	Zeb1	146776	0	6.35284e-44	3.17642e-44
516	1086	chr18	4514134	4515420	4514668	N	NA	NA	Zfp532,Pard3b,Fhod3,9430020K01Rik,Gm10556,Mkx,Oaz3,Mrpl9,Prtg	Th1	Hi-C	24067610	9430020K01Rik	119509	0	3.74408e-44	1.87204e-44
517	1096	chr18	5439954	5442601	5441345	N	NA	NA	Svil,Zfp532,Bbs9,Tmem117,Mllt1,Gm10125,Plxna4,Zfp438,Slc25a18,Camk4,Slc35a4,Apbb3,Zeb1,Mef2c,Cd226,C230035I16Rik	Th1	Hi-C	24067610	Zeb1	149259	0	2.03472e-44	1.01736e-44
518	1094	chr18	5389701	5392800	5390417	N	NA	NA	Lefty1,Tmem63a,Bcas3,Zfp438,Map3k2,Spry4,Megf10,Ola1,Gm5434,Zeb1,Sae1,Eml6,Gucy1a2,Cdh2,Mapre2,Atrnl1,Ube4a	Th1	Hi-C	24067610	Zeb1	199060	0	1.20307e-44	6.01533e-45
519	157	chr1	63429480	63432311	63431111	N	NA	Adam23	Adam23,Abca12,Dner,Rbfox2,Mff,Col4a3,Fastkd2,Mdh1b,Creb1,Net1,Zkscan6,Pard3b,4933417E11Rik,Smarcal1	Th1,ESC	Hi-C,ChIA-PET	24067610,24213634	Adam23	13593	0	6.55663e-45	3.27832e-45
520	735	chr14	22014203	22016398	22014980	N	NA	Zfp503	NA	NA	NA	NA	Zfp503	24602	0	3.1639e-46	1.58195e-46
521	670	chr13	58477449	58480313	58478746	N	NA	NA	2610021K21Rik,Gli3,Sema4d,Kif27,Hnrnpk,Rmi1,Dapk1,Tiam2,Ppargc1b,Gm13710,Adarb2	Th1	Hi-C	24067610	Hnrnpk	74933	0	1.51203e-46	7.56015e-47
522	1095	chr18	5426784	5429489	5428323	N	NA	NA	Zfp438,Afg3l2,Hpse2,Svil,Tra2a,Lsm2,Hspa5,Ing1,Map1lc3b,Thap11,Hexim2,Muc1,Mir92b,Fkbp9,Hist2h2bb,Yrdc,1110065P20Rik,Plk1	Th1,ESC	Hi-C,ChIA-PET	24067610,24213634	Zeb1	162371	0	1.0362e-46	5.181e-47
523	1393	chr2	93141908	93143977	93142822	N	NA	Trp53i11	Prdm11,Snx32,Cd82,Alx4,Wt1,Fmn1,Itgav,P2rx3,1700101E01Rik,1700026D11Rik,Gm10804,Ralgps1,Ckap5,2210408I21Rik,H13,4933406I18Rik,Zeb2,Hsd17b12,Nr6a1,Secisbp2l,Sall4,Lrp1b,Tlk1,Phf21a,D930015M05Rik,Cry2,Trat1,Trpm7,Aqp11	Th1	Hi-C	24067610	Trp53i11	43607	0	3.85733e-48	1.92867e-48
524	1715	chr5	53469805	53471589	53471118	N	NA	NA	1700028E10Rik	Th1	Hi-C	24067610	1810013D10Rik	202699	0	2.16889e-48	1.08444e-48
525	445	chr11	82570308	82572477	82571232	N	NA	NA	Wnt9b,Accn1,Gm10785,Cryzl1,A930004D18Rik,Gm17762,Setx	Th1	Hi-C	24067610	Tmem132e	181408	0	8.60497e-49	4.30248e-49
526	509	chr12	34707442	34715369	34713692	N	NA	NA	Hfe,D430041D05Rik,Atxn7l1,Hdac9,Immp2l,Ppp6r2,Myo16,Dus4l,Ahr,Kidins220,Snx13,Nbas,Nampt,Dock4	Th1	Hi-C	24067610	Hdac9	178553	0	5.10232e-49	2.55116e-49
527	1589	chr4	153876480	153878749	153877183	Y	NA	NA	Vps13d,Ccdc27,Ambra1,Ptchd2,App,Gm10791,Stox2,Fggy,Trp73,Gm5627,Fhad1,LOC545691,Kif1b,Olfr9,Agrn	Th1	Hi-C	24067610	A430005L14Rik	78488	0	3.79662e-49	1.89831e-49
528	1392	chr2	93134496	93136709	93135446	N	NA	NA	Ttc21b,Fmn1,Fbn1,Tspan18,Phf21a,Slc30a4,Ext2,Prdm11,Snx32,Cd82,Alx4,Wt1,Itgav,P2rx3,1700101E01Rik,1700026D11Rik,Gm10804	Th1	Hi-C	24067610	Trp53i11	50875	0	1.93837e-49	9.69187e-50
529	444	chr11	82565218	82566968	82566336	N	NA	NA	Wnt9b,Accn1,Gm10785,Cryzl1,A930004D18Rik,Gm17762,Setx	Th1	Hi-C	24067610	Tmem132e	176318	0	1.18197e-49	5.90985e-50
530	244	chr10	3696230	3697785	3697079	N	NA	Plekhg1	Lamb1,Gm221,Akap12,Iyd,Kirrel3,H60c,D030045P18Rik,Polr2a,Zfp706	Th1,NSC	Hi-C,ChIA-PET	24067610,24213634	Plekhg1	42592	0	5.52407e-50	2.76204e-50
531	465	chr12	100167498	100169359	100168452	N	NA	BC002230,Calm1	Eml5,Tdp1,Gpr68,Calm1,Gm10433,Cpsf2,2610021K21Rik,Ccdc88c,Baz1a,Rusc1,Fdps,Abcb10,BC002230,Gm10432,Ptpn21,Ttc7b,Vipr2,Caprin1,Slc9a9,Mfi2,Fam43a,Kcnk13,Cdyl,Wdr96,Tpt1,Gm4285,Tex14,Abcf1,Gm8801,Mon2,Psmc1,Rps6ka5,Ptprn2,Crybb1,Tpst2,Glg1	Th1,ESC	Hi-C,ChIA-PET	24067610,24213634	BC002230	7845	0	5.41952e-51	2.70976e-51
532	773	chr14	68049984	68052524	68051274	N	NA	NA	Rap1gap2,Erc2,Colq,Tbc1d4,Matn2,Zc3h8,Ptk2b,Msra,1700112E06Rik,Dock5,Reps1,Tlk1,1300010F03Rik	Th1,ESC	Hi-C,ChIA-PET	24067610,24213634	Dock5	116412	0	5.36921e-51	2.68461e-51
533	557	chr12	85461815	85463244	85462519	Y	NA	Fos	3110056K07Rik,Psma3,Coq6,Entpd5,Tmed10,Myh15,Hip1r,Fos	Th1,NPC	Hi-C,ChIA-PET	24067610,24213634	Fos	10657	0	1.87328e-51	9.36638e-52
534	1390	chr2	92741906	92743757	92742644	N	NA	NA	Boc,Slc1a2,Epb4.1l1,Fahd2a,Ryk,Phf21a,Ambra1,Ext2,Camk1d,Myo3b,Kcng2,Alx4,Ndufa8,Morn5,B230120H23Rik,Ralgapa2	Th1,ESC	Hi-C,ChIA-PET	24067610,24213634	Slc35c1	281388	0	1.02673e-51	5.13367e-52
535	714	chr14	100752303	100754163	100753042	Y	NA	NA	NA	NA	NA	NA	Klf12	602507	0	3.8628e-52	1.9314e-52
536	1402	chr3	102382062	102383527	102382982	N	NA	NA	Casq2,A230001M10Rik,Spag17,Naip2,Npy2r,Pex5l,4930419G24Rik	Th1	Hi-C	24067610	Ngf	86401	0	1.81266e-52	9.06329e-53
537	839	chr15	73503723	73505197	73504300	N	NA	Dennd3	Ptk2,Slc45a4,4930592I03Rik,Zfp516,Sepp1,Gm628,Fbxo43,Dnahc5,Trappc9,Smagp	Th1	Hi-C	24067610	Dennd3	7363	0	1.1206e-53	5.60299e-54
538	2264	chrX	167179066	167181225	167180112	Y	NA	Tmsb4x	Ofd1,Frmpd4	Th1	Hi-C	24067610	Tmsb4x	27993	0	6.51652e-54	3.25826e-54
539	875	chr15	93824611	93826106	93825113	N	NA	NA	Zfpm2,Syt10,Pphln1,4930422G04Rik,Nol11,Ext1,Scel,E330033B04Rik,Zfp654,Phlpp1,Col19a1	Th1	Hi-C	24067610	Prickle1	228720	0	1.98238e-54	9.91192e-55
540	2101	chr8	61915925	61921754	61920976	N	NA	Ddx60	Lrp2bp,Ddx60,Palld,Nr3c2,Sall1,Klhl2,Ccdc111,Mlf1ip,Kifap3,2700029M09Rik,Mphosph6	Th1	Hi-C	24067610	Ddx60	6335	0	5.09662e-55	2.54831e-55
541	1434	chr3	127497535	127499319	127498771	N	NA	NA	Metap1,Ugt8a,Camk2d,Nhedc2,Bdh2,Dclk1,Lphn2,Ifi44,Dclk3,Ank2,D030025E07Rik,Alpk1,Kcnmb3,Bmpr1b	Th1	Hi-C	24067610	Larp7	54030	0	4.39372e-55	2.19686e-55
542	1217	chr2	12022876	12024951	12023900	N	NA	NA	Arhgap22,Meis2,Camk1d	Th1	Hi-C	24067610	Ankrd16	245123	0	4.12107e-55	2.06054e-55
543	241	chr10	3590974	3592611	3592047	N	NA	NA	Ptprk,Msra,Plekhg1,Syn3,Prep,Abca13,Ptprq,Lama2,Grik2,B020014A21Rik,5730522E02Rik,Esr1,Bet3l,Iyd,Anks1b,Samd5,Stxbp5,Ipcef1,Oprm1	Th1	Hi-C	24067610	Iyd	50695	0	6.7989e-57	3.39945e-57
544	940	chr16	87127740	87129319	87128496	N	NA	NA	Fhod3,Zbtb20,Tmc3	Th1,NPC	Hi-C,ChIA-PET	24067610,24213634	N6amt1	224866	0	7.42082e-58	3.71041e-58
545	2188	chr9	41890016	41891770	41890654	N	NA	NA	Ntm,Car10,AI118078,Prdm15,Rpl21,Vegfa,Anp32a,Hmgb1,Stard3nl,6430527G18Rik,Opcml,4933412O06Rik,A530046M15	Th1,NSC	Hi-C,ChIA-PET	24067610,24213634	2610203C20Rik	308677	0	5.05058e-58	2.52529e-58
546	708	chr13	99286941	99288480	99287793	N	NA	NA	Ptcd2,Bdp1,Mccc2,2810008M24Rik,Ndufaf2,Cdyl	Th1	Hi-C	24067610	Ptcd2	56198	0	6.17033e-59	3.08516e-59
547	1970	chr7	67911328	67911928	67911478	N	NA	Igf1r	Igf1r,4833412C05Rik,Agbl1,Adamts17,Lrrc28,Ttc23,Fam169b,Clns1a	Th1	Hi-C	24067610	Igf1r	40329	0	6.01714e-59	3.00857e-59
548	1982	chr7	71872186	71873611	71872728	N	NA	NA	Olfr553,Dlg2	Th1	Hi-C	24067610	Mctp2	432984	0	9.99214e-60	4.99607e-60
549	92	chr1	181852225	181854287	181852859	N	NA	Lbr	Dennd1b,Senp6,Rere,Nek7,Ly9,Lbr,Gm11762,Sertad1,Ksr2,Rps26	Th1,ESC	Hi-C,ChIA-PET	24067610,24213634	Lbr	9824	0	8.31214e-60	4.15607e-60
550	1357	chr2	51981181	51982655	51981815	N	NA	Rbm43,Nmi	Mmadhc,Gm13483,Dcc,Rif1,Cwc22,Fam188a,Frmd4a,Rnd3,Nmi,Zdhhc14,Cacnb4,Lass6,Trim44,Med27,Rbm43,Fmnl2,Chn1,LOC329427,Rfk,Prpf40a,4932414N04Rik	Th1	Hi-C	24067610	Nmi	7973	0	7.67402e-60	3.83701e-60
551	1409	chr3	109254793	109255521	109255136	Y	NA	NA	Cttnbp2nl,4921515J06Rik,Snx32,Vav3,Sh3d19,Camk2d,Cdh13,Klhl18,Vmn2r2,D930015E06Rik,Magi3,Msh6,Fbxo11	Th1	Hi-C	24067610	Vav3	85162	0	4.11334e-60	2.05667e-60
552	2279	chrX	99198428	99200210	99199293	Y	NA	NA	Cxx1a,Vapb,Gm6300,Mbtps2,C77370,E130308A19Rik,Gm14812,Efnb1	Th1,NSC	Hi-C,ChIA-PET	24067610,24213634	Efnb1	62298	0	9.90239e-62	4.95119e-62
553	1010	chr17	63848900	63850293	63849719	Y	NA	Fert2	9330175M20Rik,Fert2,Srbd1,Grik5,1700011F14Rik,Efna5,Xdh,Btg2,Vps52,Rps18,Fbxl17,Nrxn1,Tbc1d5,Ube2t,Hspa8,Cbx3,Hnrnpa2b1,Gapdh,Hinfp,Galnt1,1110012J17Rik,Thoc1,Lrriq4,Lrrc34,Exog,Ccnb1ip1,Pik3r1,Atp5s,L2hgdh,1500010J02Rik,Tcerg1,Hspbap1,Dirc2,Tex14,Ppil4,Psma6,Pcif1,Rpl4,Zwilch,Lnp,Yme1l1,Mastl,2310044G17Rik,Rpia,Fam69a,Cobra1,Mir290,D7Ertd143e,5730422E09Rik,Uspl1,Hnrnpab,Bicd1,Malat1,BC053749,Hsp…	Th1,ESC	Hi-C,ChIA-PET	24067610,24213634	Fert2	45725	0	7.5219e-63	3.76095e-63
554	2280	chrX	99215030	99217909	99217163	N	NA	NA	Ranbp17	Th1	Hi-C	24067610	Efnb1	78900	0	7.063e-65	3.5315e-65
555	74	chr1	169915327	169918909	169916814	N	NA	NA	Prrx1,Pou2f1,1700084C01Rik,Nos1ap	Th1	Hi-C	24067610	Hsd17b7	50296	0	1.34783e-66	6.73913e-67
556	1622	chr4	71291094	71292295	71291699	N	NA	NA	Slc35a1,Abca1,1700123O12Rik,Nfia	Th1	Hi-C	24067610	Megf9	756166	0	9.27799e-67	4.639e-67
557	160	chr1	64300480	64302463	64301783	Y	NA	NA	Klf7,Cep192,Hdlbp,1520402A15Rik,Tgfbi,Tmeff2,Fastkd2,Mdh1b,Sp4,Tob1,Bahcc1	Th1,ESC	Hi-C,ChIA-PET	24067610,24213634	Klf7	179091	0	9.64918e-69	4.82459e-69
558	159	chr1	64294637	64296277	64295538	N	NA	NA	Mdh1b,Fastkd2,Klf7,Cntnap5b,Sema5b,Creb1,Aox3,Mgat5,Dusp27,Glp1r,Lypd5,Camk4,Sp100,Cep192,Hdlbp,1520402A15Rik,Tgfbi,Tmeff2,Sp4	Th1,NSC	Hi-C,ChIA-PET	24067610,24213634	Klf7	173248	0	7.67009e-70	3.83505e-70
559	939	chr16	87049241	87050846	87050114	N	NA	NA	NA	NA	NA	NA	N6amt1	303339	0	1.16968e-71	5.8484e-72
560	1594	chr4	24965811	24967046	24966542	N	NA	NA	Ttpa,Klhl32,Gpr63,4930548K13Rik,2810432L12Rik,Zkscan16,Robo4,Fut9,Frmpd1,Tmem107	Th1,ESC	Hi-C,ChIA-PET	24067610,24213634	Ndufaf4	67728	0	7.71296e-72	3.85648e-72
561	721	chr14	103898397	103900113	103899205	N	NA	NA	Slain1,Gpc5,D130009I18Rik,Abca6,Dnahc9,Atp2b1	Th1,ESC	Hi-C,ChIA-PET	24067610,24213634	Ednrb	54224	0	4.95444e-77	2.47722e-77
562	722	chr14	103903636	103905033	103904213	N	NA	NA	D130009I18Rik,Abca6,Dnahc9,Scel,Klhl1,4930448C13Rik,Ahcyl1,Loxl2,Phlpp2	Th1	Hi-C	24067610	Ednrb	59463	0	6.50324e-78	3.25162e-78
563	2281	chrX	99290545	99292724	99291608	N	NA	NA	Ndufaf1	NSC	ChIA-PET	24213634	Efnb1	154415	0	5.49383e-78	2.74692e-78
564	1981	chr7	71704366	71706617	71705649	N	NA	NA	A230057D06Rik,St8sia2,Odz4,Oca2,Kdm4b	Th1	Hi-C	24067610	Mctp2	599978	0	3.99455e-78	1.99727e-78
565	2282	chrX	99294396	99295622	99294961	Y	NA	NA	NA	NA	NA	NA	Efnb1	158266	0	1.41072e-78	7.05361e-79
566	1891	chr7	106236102	106237398	106236946	Y	NA	NA	Ampd3,Ptpre,Xylt1,Zfp710,Gm5134	Th1	Hi-C	24067610	Mrpl17	425015	0	2.43317e-83	1.21659e-83
567	2112	chr8	80895110	80896527	80895928	N	NA	Gab1	Usp38,Odz3,Gm2516,2810008D09Rik,Vac14,Tbc1d9,Frem3,Terf2,Nip7,Tmed6,Csmd1,Gab1,Zfhx3,Pllp,Esr1,Inpp4b,Rnf150	Th1	Hi-C	24067610	Gab1	14631	0	2.38338e-83	1.19169e-83
568	187	chr10	100159656	100160901	100160262	N	NA	NA	Nr1h4,Kitl,D630013N20Rik,Gm10754,Mgat4c,Tmtc3,Htt,Slc6a15	Th1	Hi-C	24067610	Kitl	143832	0	9.68437e-85	4.84219e-85
569	389	chr11	30290641	30292583	30291403	Y	NA	NA	Asb3,Zbtb25,Ranbp17,Dnahc9,Ptp4a3,Abca13,Acyp2,Nlrp1b,Wipf2,Cdc6,4930505A04Rik,Olfr402,Plcxd1	Th1	Hi-C	24067610	Spnb2	70869	0	2.11533e-85	1.05766e-85
570	1595	chr4	31454877	31457614	31456248	N	NA	NA	Mmrn1,AI314180	Th1	Hi-C	24067610	Map3k7	506493	0	2.50359e-96	1.25179e-96
571	746	chr14	33686841	33689020	33687767	N	NA	NA	Synpr,Kcnma1,Grid1,3632451O06Rik,Tdrd3,Picalm,Cacna2d3,Pspc1,Asap1,Erc2	Th1	Hi-C	24067610	Gdf10	234567	0	5.48348e-99	2.74174e-99
572	2257	chrX	134640071	134641977	134641232	N	NA	Hnrnph2,Armcx4	Gab3,Armcx4,Plp1,Tmsb15l,Tmsb15b2,Ercc6l,Nhsl2,Eng,Fpgs,Gla,Hnrnph2,Acsl4	Th1	Hi-C	24067610	Hnrnph2	38785	0	1.01388e-99	5.06942e-100
573	1114	chr18	73541518	73542637	73542017	Y	NA	Mex3c	L3mbtl3,Gm5095,Cndp1,Mex3c,Slc14a2,Cd2,LOC545261,Pias2,Impg2,Zfp407,Slamf8,Slc25a2,Taf7,Pcdha4-g,Ccdc116,Ydjc,Tcf4,Elac1,Adnp2,1110037F02Rik	Th1	Hi-C	24067610	Mex3c	30068	0	1.79386e-121	8.96929e-122
574	1466	chr3	39219717	39221063	39220303	N	NA	NA	Ralyl,Gm765	Th1	Hi-C	24067610	Fat4	332777	0	3.92402e-125	1.96201e-125
575	1698	chr5	16468874	16471394	16470087	Y	NA	NA	Fsd1l,Sema3c,Cdk14,Cacna2d1,Hs3st1,Zfp804b,Spata20,Sh3tc1	Th1	Hi-C	24067610	Hgf	82156	0	4.2775e-143	2.13875e-143
576	972	chr17	22739093	22740263	22740031	N	NA	NA	Prkg1,2210404O09Rik,Runx2,Dnahc17,Ube2t,Gm16386,Cd44,Rad9b,Lap3,Rras2	Th1,ESC,NSC,NPC	Hi-C,ChIA-PET	24067610,24213634	Zfp945	126871	0	2.10905e-143	1.05453e-143
577	488	chr12	18609727	18610351	18610037	N	NA	NA	NA	NA	NA	NA	Hpcal1	918913	0	2.30757e-152	1.15379e-152
578	141	chr1	46907700	46909113	46908423	N	NA	NA	1700029F09Rik,B230214G05,Ube2w,Masp1,Dock10,Rrp12,Sgk3	Th1	Hi-C	24067610	Slc39a10	54191	0	2.60206e-174	1.30103e-174
579	1960	chr7	60390734	60391664	60391421	Y	NA	NA	Gm5567,Fgf4	Th1,ESC	Hi-C,ChIA-PET	24067610,24213634	Ube3a	1161982	0	9.64075e-189	4.82037e-189
580	1890	chr7	104369089	104370598	104370367	N	NA	Trim12c	Epc1,Ipo7,H47,Nars2,Gab2,Rsf1,Nell1,Blm,Olfr655,Olfr668,Apbb1,Tdrd12	Th1	Hi-C	24067610	Trim12c	15731	0	5.82284e-217	2.91142e-217
581	526	chr12	65258096	65259775	65258611	N	NA	NA	Abhd1	ESC	ChIA-PET	24213634	Fkbp3	184158	0	0	0
582	2276	chrX	73479052	73481326	73480522	Y	NA	Bgn	Fbxl17,Mpp1,Taf1	Th1	Hi-C	24067610	Bgn	2309	0	0	0
