# Supplementary material for: Nascent RNA sequencing analysis provides insights into enhancer-mediated gene regulation
Source: BMC Genomics. 2018 Aug 23;19:633. doi: 10.1186/s12864-018-5016-z (PMC6107967; doi:10.1186/s12864-018-5016-z)
Supplement: Supplementary file 16 — Table S6. Rank of the previously reported three enhancers regulating KIT. (XLSX 10 kb) [file 12864_2018_5016_MOESM16_ESM.xlsx]

## Sheet: Table-S6 KIT enhancers rank
MOLM1
Enhancer	chr	start	end	center	FANTOM5	associated_gene-FANTOM5	associated_gene-50kb	associated_gene-4DGenome	Cell/Tissue	Detection_method	PMID	closest_gene	distance	Fscore	Bscore	Score
E2	chr4	55683783	55686716	55685537	N	NA	NA	NA	NA	NA	NA	KIT	159688	0.305365	1	0.652682
E3	chr4	55697269	55698729	55698045	N	NA	NA	NA	NA	NA	NA	KIT	173174	0.240905	0.0135403	0.127223
E1	chr4	55629834	55632922	55631039	N	NA	NA	KIT	IMR90	Hi-C	24141950	KIT	105739	0	5.8421e-10	2.92105e-10
MUTZ3
Enhancer	chr	start	end	center	FANTOM5	associated_gene-FANTOM5	associated_gene-50kb	associated_gene-4DGenome	Cell/Tissue	Detection_method	PMID	closest_gene	distance	Fscore	Bscore	Score
E2	chr4	55683783	55686716	55685537	N	NA	NA	NA	NA	NA	NA	KIT	159688	0.305365	1	0.652682
E3	chr4	55697269	55698729	55698045	N	NA	NA	NA	NA	NA	NA	KIT	173174	0.240905	0.98054	0.610723
E1	chr4	55629834	55632922	55631039	N	NA	NA	KIT	IMR90	Hi-C	24141950	KIT	105739	0	0.00118983	0.000594914
